# Supplementary material for: Association between transcriptomic metrics of exogenous antigen presentation and adaptive immunity with locoregional recurrence in localized estrogen receptor negative breast cancer: retrospective review of multi-institutional datasets
Source: Breast Cancer Res. 2025 May 13;27:77. doi: 10.1186/s13058-025-01987-x (PMC12070507; doi:10.1186/s13058-025-01987-x)
Supplement: Supplementary file 1 — Additional file 1. [file 13058_2025_1987_MOESM1_ESM.xlsx]

## Sheet: All patients
subjectid	barcode	her_2_ihc_score_0_3	her_2_score_by_fish_if_done	HER2_zero (0), HER2_low (1), HER2_positive (2)
ST-00019764	@52070900905309060611410661419414
ST-00001294	@52070900784152110509406473684908	1		1
ST-00018837	@52070900780608100409406331354625	3		2
ST-00005545	@52070900905311060611410661419548
ST-00005480	@52070900783775031410407112442071		1.7
ST-00039704	@52070900906524070211410841285784	2	0.93	2
ST-00017044	@52070900779938082209406071606559	0		0
ST-00019934	@52070900905681060611410661318659	0		0
ST-00000234	@52070900905300060611410661519298	0		0
ST-00019553	@52070900905297060611410661519123	0		0
ST-00019955	@52070900780155082209406072106888	3	N/A	2
ST-00019932	@52070900780608100409406331354667
ST-00018629	@52070900779942082209406071606710	3	2.6	2
ST-00022652	@52070900905620053111410585906740	1		1
ST-00011840	@52070900905312060711410661620671	1	1.1	1
ST-00011834	@52070900905681060611410661318655	2+	1.4	2
ST-00011837	@52070900905432060811410673823721	0	1.5	0
ST-00012423	@52070900905307060711410661620487	1	1.4	1
ST-00002695	@52070900905407060711410661721383	0		0
ST-00012422	@52070900905334053111410586109863	1+		1
ST-00004808	@52070900905861061611410745839357	3	7.2	2
ST-00012172	@52070900905332053111410586109738	3+		2
ST-00012026	@52070900905306060711410661620422	2+	8.6	2
ST-00011642	@52070900905432060811410673823720
ST-00002682	@52070900905644053011410585604633	0		0
ST-00012028	@52070900905308060611410661419352	0		0
ST-00003553	@52070900905307060711410661620467	0		0
ST-00002959	@52070900905312060711410661620654	1+	2.3	1
ST-00003293	@52070900905311060611410661419545	1	8.5	1
ST-00003564	@52070900905306060711410661620395	0		0
ST-00002955	@52070900905306060711410661620431	1	1.2	1
ST-00004490	@52070900905308060611410661419382	0		0
ST-00013248	@52070900905407060711410661721367	1		1
ST-00003939	@52070900905312060711410661620648	0		0
ST-00003926	@52070900905704060911410674124877	2+	7.3	2
ST-00030623	@52070900905297060611410661519143	0		0
ST-00005291	@52070900905332053111410586109723	0		0
ST-00012439	@52070900905305060711410661620335	2+	2	2
ST-00005461	@52070900905329053111410586109677	1		1
ST-00004643	@52070900905422060811410662723029	0	1.7	0
ST-00011353	@52070900905307060711410661620491	3	6.9	2
ST-00002956	@52070900905305060711410661620332	0		0
ST-00012419	@52070900905329053111410586109693	1	11.1	1
ST-00004127	@52070900905704060911410674124857	0		0
ST-00003821	@52070900783780031310407112538851	0	1.5	0
ST-00030952	@52070900905619053111410585906689	1+	1.9	1
ST-00019450	@52070900780606100409406331354474	0		0
ST-00003333	@52070900905307060711410661620464	0	1.6	0
ST-00002960	@52070900905306060711410661620429	0		0
ST-00003559	@52070900905312060711410661620644		1.1
ST-00030958	@52070900905618053111410585806397	3		2
ST-00004874	@52070900905859061611410745839234		10.2
ST-00004882	@52070900905621053111410585906805	2+	3.4	2
ST-00011828	@52070900905305060711410661620349	0		0
ST-00004905	@52070900905616053111410585806256	1+	1.6	1
ST-00005301	@52070900905861061611410745839356	2	2.4	2
ST-00020756	@52070900905707060911410674125043	1	1.7	1
ST-00062514	@52070900779942082209406071606734	1+		1
ST-00012685	@52070900905625053111410586006961	2	1.75	2
ST-00005332	@52070900905429060811410673723280	2	1.3	2
ST-00008409	@52070900779806082409406072308478	0	1.19	0
ST-00062512	@52070900780617100509406331655443	2	1.6	2
ST-00005731	@52070900905858061611410745839178	0	1.1	0
ST-00004467	@52070900783775031410407112442068	0	1.3	0
ST-00007183	@52070900782663072010407829805121	1.9	1.2	1
ST-00005438	@52070900780608100409406331354650	1+	2	1
ST-00030730	@52070900905407060711410661721344	0		0
ST-00020411	@52070900780607100409406331354520	0		0
ST-00020583	@52070900905684060611410661318854	1+	1.3	1
ST-00020754	@52070900779807082409406072308722	0		0
ST-00020458	@52070900905614053111410585806199	1+	2.1	1
ST-00030934	@52070900905333053111410586109817	1		1
ST-00020691	@52070900784151110509406473684873	0		0
ST-00015724	@52070900780155082209406072106891	3		2
ST-00020908	@52070900780155082209406072106927	0		0
ST-00001953	@52070900905432060811410673823715		1.1
ST-00000559	@52070900780617100509406331655438	0		0
ST-00002687	@52070900905617053111410585806305	0		0
ST-00020582	@52070900780607100409406331354527	1+		1
ST-00019927	@52070900905307060711410661620477
ST-00019957	@52070900905298060611410661519207	1		1
ST-00003588	@52070900905706060911410674125016	0 - BOTH	1.7	0
ST-00006315	@52070900780154082209406072106823	1	1.1	1
ST-00020753	@52070900780617100509406331655471	1+		1
ST-00003943	@52070900784149110509406473684762	1+	1.3	1
ST-00020652	@52070900779812082409406071909321	1	1.4	1
ST-00020911	@52070900779942082209406071606727	1+		1
ST-00021058	@52070900779805082409406072308423	3		2
ST-00020668	@52070900779811082409406071909278	1		1
ST-00040258	@52070900905909061911410746746367	1		1
ST-00051995	@52070900780607100409406331354550	1		1
ST-00030979	@52070900905620053111410585906743	3		2
ST-00003593	@52070900780154082209406072106827	0	1.77	0
ST-00021150	@52070900779805082409406072308419	2+	1.6	2
ST-00002466	@52070900780607100409406331354521	0	1.1	0
ST-00021153	@52070900779811082409406071909261	1	Negative	1
ST-00020663	@52070900779812082409406071909319	1	1.3	1
ST-00002877	@52070900784139103109406472580011	1	1.2	1
ST-00021060	@52070900779806082409406072308476	3		2
ST-00004326	@52070900905305060711410661620352	3+		2
ST-00007869	@52070900783825103109406473080155	0	1	0
ST-00000794	@52070900783437082609406072510308		0.9
ST-00021610	@52070900783441082609406072010787	2	1.6	2
ST-00020836	@52070900783439082609406072510347	3+		2
ST-00005293	@52070900905657053011410585705647	1+	1.7	1
ST-00019250	@52070900905407060711410661721362	0		0
ST-00021628	@52070900783441082609406072010773	3+		2
ST-00021775	@52070900777210100209406331451864	2	2.6	2
ST-00022062	@52070900784137103109406472579868	3	3	2
ST-00021738	@52070900784139103109406472579985	1	1.5	1
ST-00021612	@52070900783441082609406072010759	1+		1
ST-00021007	@52070900779805082409406072308449	0		0
ST-00021238	@52070900779805082409406072308461	0		0
ST-00000979	@52070900780155082209406072106904	1+ / 0	1.1 / 1.2	1
ST-00021061	@52070900779812082409406071909334	0		0
ST-00004646	@52070900905421060811410662722958	3		2
ST-00020832	@52070900783439082609406072510354	0		0
ST-00021623	@52070900805429120210408936576571	2+	1.6	2
ST-00007899	@52070900779811082409406071909279	1	2	1
ST-00000839	@52070900783780031310407112538882	0		0
ST-00030729	@52070900905307060711410661620468	0		0
ST-00021783	@52070900780608100409406331354636	0		0
ST-00022592	@52070900784115110509406473287081	2	1.7	2
ST-00022274	@52070900778272101109406332761638	3		2
ST-00020651	@52070900779812082409406071909331	1+	1.5	1
ST-00021871	@52070900784137103109406472579850	1+	1.2	1
ST-00011673	@52070900905311060611410661419549	0		0
ST-00022487	@52070900784115110509406473287086	1	1.8	1
ST-00023147	@52070900782076012810406842829950	0		0
ST-00019551	@52070900905683060611410661318783	0		0
ST-00020528	@52070900784115110509406473287098	1		1
ST-00022323	@52070900784151110509406473684848		1
ST-00009125	@52070900784149110509406473684755		1.2
ST-00022802	@52070900784116110509406473287132	0		0
ST-00002920	@52070900905308060611410661419353	1	1.5	1
ST-00021964	@52070900783434082609406072010605	1+	1.3	1
ST-00022217	@52070900784138103109406472579926	0		0
ST-00021621	@52070900784115110509406473287091	3		2
ST-00020420	@52070900905901061911410746344813	0		0
ST-00022287	@52070900778271101109406332761599	0		0
ST-00007126	@52070900780608100409406331354634	1	1.2	1
ST-00021613	@52070900779811082409406071909264	0		0
ST-00003942	@52070900905860061611410745839299	0		0
ST-00022934	@52070900803928091610408277446438	9.7 Oncotype DX
ST-00023150	@52070900782077012810406842829983	1+		1
ST-00008699	@52070900783439082609406072510339	0.4	1.13	0
ST-00021107	@52070900779806082409406072308467	1	1.2	1
ST-00001153	@52070900779811082409406071909262		1.18
ST-00025036	@52070900797047031110407111125606	0		0
ST-00024756	@52070900797047031110407111125581	0 (0 IDC)		0
ST-00005456	@52070900905861061611410745839354	0		0
ST-00024237	@52070900796944030810407110212275	1+	1.3	1
ST-00023723	@52070900796934030810407096011676	3		2
ST-00022935	@52070900782781111009406472888808	8.8 OncotypeDX
ST-00018468	@52070900779938082209406071606526		2.5
ST-00002172	@52070900777209100209406331451825	1	1.09	1
ST-00023948	@52070900796884030610407095801717	1+	1.2	1
ST-00003568	@52070900905307060711410661620471	0		0
ST-00008610	@52070900783441082609406072010769	0	1.3	0
ST-00022347	@52070900784151110509406473684842	1	1.06	1
ST-00002054	@52070900777210100209406331451881	1	1.04	1
ST-00022803	@52070900783828110509406473287034	2	4	2
ST-00020909	@52070900779812082409406071909350	0		0
ST-00022279	@52070900777209100209406331451844	1+	1.5	1
ST-00021133	@52070900779812082409406071909338	0		0
ST-00021830	@52070900777210100209406331451887	0		0
ST-00021154	@52070900779811082409406071909266	1+	1.2	1
ST-00006322	@52070900779811082409406071909297	2	1.36	2
ST-00025212	@52070900797047031110407111125566	1+	2.3	1
ST-00025399	@52070900784472090310408220037450	Negative		0
ST-00001453	@52070900805433120210408936576741		1
ST-00001928	@52070900782781111009406472888764		1.1
ST-00001990	@52070900784470090310408220037335		1.07
ST-00025043	@52070900782662072010407829805063	1	1.2	1
ST-00025279	@52070900784472090310408220037445	0		0
ST-00008105	@52070900779812082409406071909358	3	3.57	2
ST-00005449	@52070900905644053011410585604647	1+	1.2	1
ST-00020854	@52070900783439082609406072510358	1+	1.3	1
ST-00024386	@52070900796935030810407096011726	0		0
ST-00018373	@52070900905406060711410661721301	2	1.1	2
ST-00009111	@52070900782078012810406842830031	3	6.77	2
ST-00024743	@52070900797046031110407111125527	0		0
ST-00025218	@52070900797047031110407111125576	3+		2
ST-00001750	@52070900778729031410407112639310	0	1.303	0
ST-00023721	@52070900796934030810407096011649	3+		2
ST-00027465	@52070900803949090410408220539784	1	1.4	1
ST-00022787	@52070900784115110509406473287077	1+	1.4	1
ST-00021963	@52070900783441082609406072010780	1	1.2	1
ST-00004314	@52070900783775031410407112442069	2	1	2
ST-00026070	@52070900803929090410408220338891	0		0
ST-00026077	@52070900799945052410407590899338	1	2.2	1
ST-00027619	@52070900786523090510408221043648	3		2
ST-00005647	@52070900905859061611410745839248	0	1.3	0
ST-00026873	@52070900784472090310408220037446		4.42
ST-00028519	@52070900803730091610408276657018		1.3
ST-00024366	@52070900796943030810407110111960	2+	1.9	2
ST-00002193	@52070900905706060911410674125015	3.3	6.9	2
ST-00020667	@52070900779812082409406071909360	1	1.2	1
ST-00025404	@52070900797065031110407111325084	2	1.9	2
ST-00001726	@52070900797065031110407111325121	1	1.178	1
ST-00001112	@52070900779939082209406071606605	0		0
ST-00028003	@52070900803937090410408220439341	1+	1.2	1
ST-00028101	@52070900803727091610408276656909		0.89
ST-00009292	@52070900782078012810406842830026
ST-00024530	@52070900797046031110407111125542		1.3
ST-00028025	@52070900803931090410408220339014	0		0
ST-00002080	@52070900796944030810407110212271	0	0.85	0
ST-00021625	@52070900805429120210408936576551	0		0
ST-00028322	@52070900786523090510408221043643	1+	1.2	1
ST-00003937	@52070900905409060711410661721627	0		0
ST-00029414	@52070900805359120110408936771870	2	4.3	2
ST-00029684	@52070900805431120210408936576706	1		1
ST-00023324	@52070900782080012110406842727486	1+	1.3	1
ST-00024495	@52070900796943030810407110111966	0		0
ST-00027277	@52070900803929090410408220338862	0		0
ST-00001359	@52070900782781111009406472888797	0	1.2	0
ST-00027623	@52070900803949090410408220539759	0		0
ST-00020527	@52070900784151110509406473684845	1+	1.2	1
ST-00020997	@52070900779811082409406071909258	1+	1.3	1
ST-00030837	@52070900783775031410407112442058	3	9	2
ST-00026803	@52070900803937090410408220439364	3+		2
ST-00009859	@52070900797049031110407111125686	2	2.31	2
ST-00001266	@52070900777209100209406331451827	0	1.44	0
ST-00010642	@52070900803728091610408276656961
ST-00028950	@52070900803728091610408276656939		1.3
ST-00028015	@52070900803929090410408220338906	1+	1.7	1
ST-00010829	@52070900805357120110408936771727	2	0.98	2
ST-00025798	@52070900782938031310407112133348	0	1.5	0
ST-00028236	@52070900786100090510408220943401	2	2.5	2
ST-00028319	@52070900779514091810408277954841	0		0
ST-00020112	@52070900779940082209406071606643	0		0
ST-00019254	@52070900905683060611410661318774	0		0
ST-00010582	@52070900786100090510408220943412	1	0.94	1
ST-00026234	@52070900782938031310407112133380	0		0
ST-00001090	@52070900779812082409406071909339	2	0	1
ST-00029415	@52070900805357120110408936771731	0		0
ST-00004651	@52070900905617053111410585806335	1		1
ST-00027466	@52070900803950090410408220539839	0		0
ST-00030295	@52070900905250050811410472058779	0		0
ST-00026804	@52070900782662072010407829805076	0		0
ST-00026076	@52070900803931090410408220339018	0		0
ST-00034106	@52070900810525010811409336195658
ST-00002336	@52070900779942082209406071606702	2	AMPLIFIED	2
ST-00009480	@52070900796424030610407095401543	3	4.12	2
ST-00009704	@52070900796423030610407095401499	2	1.4	2
ST-00035469	@52070900900293011811409421107508	2	Negative	1
ST-00030515	@52070900805502120410408937282604	2+	1.096	2
ST-00036285	@52070900905238050711410471856462	1		1
ST-00006508	@52070900779811082409406071909259	0	1.41	0
ST-00029693	@52070900805359120110408936771841	1+	1	1
ST-00002281	@52070900905251050811410471958898	1	1.19	1
ST-00027211	@52070900784469090310408220037271	1+	1.2	1
ST-00035165	@52070900905488050611410471755989	0	0.897	0
ST-00037341	@52070900905427060811410673723152	0		0
ST-00023949	@52070900796424030610407095401546	1+	2	1
ST-00027621	@52070900803950090410408220539819	1+	1.3	1
ST-00004193	@52070900905305060711410661620338		1.1
ST-00038603	@52070900905427060811410673723157	1		1
ST-00035051	@52070900901210011911409421311097	0		0
ST-00034447	@52070900905486050611410471755914	2+	1.03	2
ST-00037343	@52070900905429060811410673723303	3+		2
ST-00033942	@52070900900294011811409421107581		1.2
ST-00039349	@52070900906430070111410840982409	2	1.25	2
ST-00021863	@52070900777212100209406331452004	0		0
ST-00024744	@52070900797046031110407111125520	1+	1.5	1
ST-00023148	@52070900782077012810406842830003	0		0
ST-00030046	@52070900905617053111410585806327	1+		1
ST-00035472	@52070900900295011811409421107765	0		0
ST-00038925	@52070900905876061711410746140316	2+	1.4	2
ST-00035471	@52070900905480050611410471655650	1+		1
ST-00039347	@52070900906428070111410840982284	3+		2
ST-00029687	@52070900805360120110408936771928	2+
ST-00036165	@52070900905482050611410471655701	1+	0.98	1
ST-00035354	@52070900905241050711410471856618	1+	1.48	1
ST-00038919	@52070900905877061711410746140373	1		1
ST-00036284	@52070900905482050611410471655724	0		0
ST-00006689	@52070900783439082609406072510335		1.2
ST-00039818	@52070900906409063011410840580564	0		0
ST-00020833	@52070900905876061711410746140334	0		0
ST-00038455	@52070900905868061611410745939790	1+		1
ST-00036271	@52070900905687060811410673923927	1+	1.083	1
ST-00012488	@52070900905306060711410661620426	1	1.3	1
ST-00037189	@52070900906588061911410746545065	3+	6.59	2
ST-00021627	@52070900783439082609406072510375	1	2.3	1
ST-00038613	@52070900906414070111410840680971	3	8.04	2
ST-00019466	@52070900905253050811410471959019	0		0
ST-00005226	@52070900783775031410407112442029	3	2.3	2
ST-00040260	@52070900906428070111410840982287	0		0
ST-00010627	@52070900786105090510408220943494	2	1.2	2
ST-00036280	@52070900905240050711410471856574	3		2
ST-00003017	@52070900905407060711410661721377	1	1.2	1
ST-00019342	@52070900783775031410407112442061	0	1.4	0
ST-00044437	@52070900908371090711411361296484	1	negative	1
ST-00041159	@52070900906415070111410840681044	1		1
ST-00034109	@52070900810520010811409336195606	1+		1
ST-00036289	@52070900905480050611410471655667	3+		2
ST-00030480	@52070900905245050811410472058630	1		1
ST-00004205	@52070900783777031410407112442178	0	1.1	0
ST-00006317	@52070900783777031410407112442179	2	1.1	2
ST-00039819	@52070900906409063011410840580581	3+		2
ST-00010906	@52070900805504120410408937282687	0	0.965	0
ST-00008467	@52070900783779031310407112538788	3	4.5	2
ST-00041939	@52070900906523070211410841285744	1+		1
ST-00000984	@52070900905253050811410471958981	0	1.4	0
ST-00035053	@52070900901210011911409421311133	0		0
ST-00020794	@52070900783780031310407112538879		2.3
ST-00005864	@52070900779938082209406071606530	1	1.1	1
ST-00039345	@52070900906428070111410840982257	1+		1
ST-00035849	@52070900905687060811410673923962	2+	1.24	2
ST-00025222	@52070900778732031410407112639453	1	0.89	1
ST-00020412	@52070900780608100409406331354646	0		0
ST-00024289	@52070900782901100909406332658569	0	0.92	0
ST-00001335	@52070900784115110509406473287085	1	1	1
ST-00024242	@52070900796934030810407096011659	1	1.3	1
ST-00040487	@52070900906419070111410840781213	1	1.21	1
ST-00038312	@52070900906430070111410840982371	3	3.165	2
ST-00040259	@52070900905906061911410746746194	1		1
ST-00019463	@52070900784137103109406472579849	1+	1.3	1
ST-00024750	@52070900797049031110407111125689	2	1.9	2
ST-00040696	@52070900906415070111410840681035	0		0
ST-00010859	@52070900805360120110408936771895
ST-00008057	@52070900784139103109406472580008	3	3.3	2
ST-00022553	@52070900784151110509406473684867	0		0
ST-00007204	@52070900784139103109406472579989
ST-00040036	@52070900906430070111410840982383	3	5.65	2
ST-00007959	@52070900779809082409406071909168	1	2.1	1
ST-00028326	@52070900786523090510408221043674	0		0
ST-00044272	@52070900908377090811411361396854	2	Negative	1
ST-00030663	@52070900805501120410408937282532		1.2
ST-00001461	@52070900796934030810407096011653	0	1.18	0
ST-00043448	@52070900910049111411412086664453	2	1.2	2
ST-00001767	@52070900784149110509406473684759	1	1.12	1
ST-00041940	@52070900906506070211410841083838	0		0
ST-00003131	@52070900905307060711410661620482	2	2.7	2
ST-00020692	@52070900780154082209406072106826	0		0
ST-00022484	@52070900784151110509406473684843	0		0
ST-00004638	@52070900905619053111410585906665	0		0
ST-00006027	@52070900780607100409406331354548		1.2
ST-00035048	@52070900900295011811409421107769	2	1.1	2
ST-00036290	@52070900905480050611410471655684	3		2
ST-00022804	@52070900784149110509406473684733	0		0
ST-00002997	@52070900905310060611410661419483	1	1.9	1
ST-00035055	@52070900901210011911409421311128	1+		1
ST-00029413	@52070900805431120210408936576666	0	1	0
ST-00001893	@52070900784151110509406473684871		1.2
ST-00020460	@52070900905625053111410586006957	1	1.3	1
ST-00023084	@52070900784152110509406473684935	1+		1
ST-00000329	@52070900905643053011410585604580	1	1.2	1
ST-00008063	@52070900779809082409406071909143	0	1.3	0
ST-00026799	@52070900782676072110407829906403	1+	1.3	1
ST-00023728	@52070900796425030610407095401595	8.8 Oncotype DX	1.6
ST-00002873	@52070900905860061611410745839312	1	0.8	1
ST-00027875	@52070900786105090510408220943459	0	0.94	0
ST-00025699	@52070900778731031410407112639413	3+	1.5	2
ST-00035058	@52070900901210011911409421311117	0		0
ST-00038774	@52070900906412070111410840680879	1	0.95	1
ST-00022398	@52070900784151110509406473684846	1	1.3	1
ST-00026919	@52070900782675072110407829906351	0		0
ST-00027477	@52070900803947090410408220539641	0		0
ST-00003570	@52070900905707060911410674125068	1	1.4	1
ST-00020665	@52070900782080012110406842727464	3+		2
ST-00037347	@52070900905688060811410673924080	1	1.71	1
ST-00005299	@52070900905643053011410585604613	0		0
ST-00041155	@52070900906412070111410840680887	1		1
ST-00001477	@52070900796934030810407096011645	0	0.67	0
ST-00001741	@52070900797065031110407111325082	2	1.09	2
ST-00025401	@52070900797064031110407111325062	1	1.2	1
ST-00028650	@52070900803727091610408276656894	1	1.5	1
ST-00002108	@52070900786099090510408220943384	2	1.16	2
ST-00020590	@52070900905682060611410661318714	3		2
ST-00026910	@52070900783775031410407112442038	1	1.4	1
ST-00010513	@52070900786099090510408220943375	0		0
ST-00003315	@52070900779940082209406071606672	0		0
ST-00023489	@52070900782082012110406842727583	0		0
ST-00017676	@52070900905684060611410661318842	3	2.1	2
ST-00020676	@52070900779812082409406071909348	1		1
ST-00023733	@52070900796944030810407110212267	1+	1.7	1
ST-00023779	@52070900796944030810407110212234	2	1.13	2
ST-00021954	@52070900783434082609406072010609	0		0
ST-00026817	@52070900905858061611410745839182	1		1
ST-00025405	@52070900797065031110407111325107	1.3		1
ST-00020670	@52070900784115110509406473287082	1	0	1
ST-00022491	@52070900784151110509406473684856	0		0
ST-00029869	@52070900809142120310408937079549	1	Negative	1
ST-00002965	@52070900786099090510408220943341	2	1.17	2
ST-00003927	@52070900905306060711410661620436	1		1
ST-00036317	@52070900905688060811410673924044	2+	1.69	2
ST-00003560	@52070900905408060711410661721542	0		0
ST-00009265	@52070900782080012110406842727488		1.08
ST-00005627	@52070900905643053011410585604605	2	1.4	2
ST-00018451	@52070900905306060711410661620437
ST-00008090	@52070900779812082409406071909322	0	1.16	0
ST-00028477	@52070900786100090510408220943424	0		0
ST-00028952	@52070900803727091610408276656865	3+		2
ST-00021232	@52070900779805082409406072308403	0		0
ST-00023960	@52070900796934030810407096011666	0	0.99	0
ST-00021888	@52070900796935030810407096011727	3+		2
ST-00025694	@52070900778729031410407112639302	1+	1.3	1
ST-00037839	@52070900906588061911410746545055
ST-00023778	@52070900796943030810407110111958	0	1.12	0
ST-00021962	@52070900783441082609406072010761	2+	1.8	2
ST-00019930	@52070900905312060711410661620662
ST-00030451	@52070900805434120310408936677043	0	1.1	0
ST-00022320	@52070900784151110509406473684852		2.7
ST-00010899	@52070900805503120410408937282667	2	1	2
ST-00033909	@52070900905482050611410471655734	0	1.069	0
ST-00003931	@52070900905307060711410661620478	2+	7.4	2
ST-00025041	@52070900782663072010407829805149	0	1.5	0
ST-00019245	@52070900779811082409406071909276	0		0
ST-00034718	@52070900810544010911409336378028	0		0
ST-00004328	@52070900905312060711410661620657	1+	2.2	1
ST-00025473	@52070900778731031410407112639395		1.08
ST-00016854	@52070900780608100409406331354637	1		1
ST-00008849	@52070900777210100209406331451879	1	1.3	1
ST-00019941	@52070900779940082209406071606644	1+	1.3	1
ST-00003194	@52070900905419060811410662722868	0.7	1.1	0
ST-00019926	@52070900780154082209406072106830	0		0
ST-00024238	@52070900796935030810407096011713	1	1.2	1
ST-00028479	@52070900786105090510408220943501	1+	1.5	1
ST-00020817	@52070900783775031410407112442076	0	2.35	0
ST-00019550	@52070900905408060711410661721535	1		1
ST-00020906	@52070900779942082209406071606712	0		0
ST-00020451	@52070900783439082609406072510367	2	1.28	2
ST-00003403	@52070900905305060711410661620358		1.3
ST-00021870	@52070900777210100209406331451886	1	1.2	1
ST-00016823	@52070900905408060711410661721568
ST-00002760	@52070900905669060611410661218210	0	1.6	0
ST-00028915	@52070900805431120210408936576708	0	0.91	0
ST-00028914	@52070900805431120210408936576670		UNK
ST-00015119	@52070900780154082209406072106863	1	1.8	1
ST-00011694	@52070900905421060811410662722968	1		1
ST-00021029	@52070900779806082409406072308495	0	1.1	0
ST-00040917	@52070900906524070211410841285787	2	0.98	2
ST-00008127	@52070900779811082409406071909300	0	1	0
ST-00020860	@52070900905706060911410674124987	3+		2
ST-00029418	@52070900805360120110408936771900	0		0
ST-00040588	@52070900906419070111410840781210
ST-00000262	@52070900780155082209406072106900	1		1
ST-00009991	@52070900797047031110407111125572	2	1.22	2
ST-00006888	@52070900779806082409406072308499	0		0
ST-00029691	@52070900809145120310408937079745	2	Negative	1
ST-00036907	@52070900905486050611410471755927	0		0
ST-00036017	@52070900905239050711410471856516	0	1.15	0
ST-00019451	@52070900780155082209406072106910	3+	6.3	2
ST-00020591	@52070900905870061711410746039887	2+
ST-00028941	@52070900810482010711409335893659	0		0
ST-00004108	@52070900905407060711410661721371	0	1.3	0
ST-00040861	@52070900906523070211410841285723	1	1.05	1
ST-00029690	@52070900809142120310408937079571	0		0
ST-00021065	@52070900784151110509406473684884	3+		2
ST-00020910	@52070900779811082409406071909295	2+
ST-00021305	@52070900779806082409406072308505	3		2
ST-00022326	@52070900784115110509406473287071		1.7
ST-00010931	@52070900901210011911409421311134	3+	1.39	2
ST-00042576	@52070900908369090711411361296351	3	3.615	2
ST-00020829	@52070900905683060611410661318781	0		0
ST-00022289	@52070900778271101109406332761627	1+	1.5	1
ST-00033927	@52070900905480050611410471655666	2+	1.086	2
ST-00017743	@52070900905684060611410661318856	3		2
ST-00019023	@52070900779938082209406071606539	1+		1
ST-00004335	@52070900905432060811410673823701	1+	2.3	1
ST-00006125	@52070900779938082209406071606552		1.2
ST-00000823	@52070900780608100409406331354639	0	1.1	0
ST-00000609	@52070900905309060611410661419427	2	1.2	2
ST-00040493	@52070900906419070111410840781241	2	0.982	2
ST-00026075	@52070900799945052410407590899308	1		1
ST-00003730	@52070900783775031410407112442031	0	1.2	0
ST-00019100	@52070900779939082209406071606594	2	1.2	2
ST-00025701	@52070900778732031410407112639490	0		0
ST-00023491	@52070900781747012110406842626945	1+	2.7	1
ST-00006851	@52070900783439082609406072510353	2	1.8	2
ST-00038657	@52070900906410063011410840580608	3	3.66	2
ST-00034715	@52070900810520010811409336195584	1		1
ST-00029875	@52070900809143120310408937079596	2	1.2	2
ST-00028649	@52070900803727091610408276656871	0		0
ST-00020963	@52070900784139103109406472580014	0	1.2	0
ST-00017255	@52070900905408060711410661721539	0		0
ST-00024020	@52070900796934030810407096011671	1+	1.3	1
ST-00024754	@52070900797047031110407111125561	3+		2
ST-00009340	@52070900782077012810406842830007		0.959
ST-00009802	@52070900796943030810407110111956	1	0.95	1
ST-00030045	@52070900809143120310408937079604	0		0
ST-00009427	@52070900782082012110406842727603	1	2	1
ST-00028024	@52070900784472090310408220037476	1+	1.1	1
ST-00001079	@52070900905431060811410673823657		0.9
ST-00036332	@52070900905688060811410673924068
ST-00001985	@52070900803937090410408220439335	0	1.21	0
ST-00029688	@52070900805357120110408936771717	0		0
ST-00029868	@52070900905250050811410472058824	1+		1
ST-00017655	@52070900905298060611410661519199	0		0
ST-00037982	@52070900906429070111410840982312	0	1.02	0
ST-00003005	@52070900905307060711410661620450	0	1.5	0
ST-00030621	@52070900905312060711410661620667	0	1.2	0
ST-00030292	@52070900905246050811410472058679	3+	9.6	2
ST-00030294	@52070900905245050811410472058629	0		0
ST-00035054	@52070900901211011911409421311168	1+		1
ST-00029689	@52070900809143120310408937079616	0		0
ST-00024240	@52070900796944030810407110212246	1+		1
ST-00020659	@52070900779811082409406071909282		1.7
ST-00038926	@52070900905906061911410746746165	1+	1.1	1
ST-00005773	@52070900905644053011410585604662	0		0
ST-00025219	@52070900797047031110407111125568	1+		1
ST-00017918	@52070900905408060711410661721538	0		0
ST-00029603	@52070900805429120210408936576567	2+	0.85	2
ST-00025406	@52070900797065031110407111325123	0		0
ST-00036906	@52070900905489050611410471756041	0		0
ST-00009243	@52070900782077012810406842829964	3	4.86	2
ST-00018610	@52070900780608100409406331354627	1	1.3	1
ST-00011070	@52070900905705060911410674124954	0		0
ST-00024176	@52070900796934030810407096011675	2	0.81	2
ST-00021302	@52070900779806082409406072308512	0		0
ST-00019939	@52070900905299060611410661519242	2	1.17	2
ST-00025702	@52070900778732031410407112639457	2+	1.1	2
ST-00025697	@52070900803931090410408220338990	0		0
ST-00006025	@52070900905407060711410661721357
ST-00017742	@52070900905297060611410661519139	0		0
ST-00021516	@52070900779812082409406071909336	3	6.67	2
ST-00019938	@52070900780155082209406072106893	3		2
ST-00012424	@52070900905334053111410586109858	0		0
ST-00009006	@52070900782782111009406472888860		1.7
ST-00011761	@52070900905299060611410661519245	2	1	2
ST-00010172	@52070900800377052610407592008222	3	6	2
ST-00005289	@52070900905310060611410661419517	0		0
ST-00024264	@52070900796944030810407110212242	0		0
ST-00022050	@52070900784138103109406472579928	0		0
ST-00026816	@52070900905420060811410662722904	0	1.1	0
ST-00008897	@52070900780617100509406331655454	1	1.26	1
ST-00012350	@52070900780608100409406331354632	1		1
ST-00036889	@52070900905482050611410471655716	1+		1
ST-00022856	@52070900782077012810406842830011		1.1
ST-00019555	@52070900905683060611410661318784	0		0
ST-00020758	@52070900784151110509406473684851	1	1.2	1
ST-00018790	@52070900779939082209406071606612
ST-00000638	@52070900779942082209406071606723	0	1.6	0
ST-00002961	@52070900905309060611410661419430	0		0
ST-00015074	@52070900780154082209406072106838
ST-00025700	@52070900797037031010407111021214	0		0
ST-00005216	@52070900905859061611410745839228	3		2
ST-00021737	@52070900779811082409406071909285	1+	1.2	1
ST-00005342	@52070900905686060811410673823825	2	1.1	2
ST-00024263	@52070900796928030810407096011536	2	1.2	2
ST-00012104	@52070900905603053011410585705813
ST-00017409	@52070900905706060911410674124978	0		0
ST-00004333	@52070900905305060711410661620357	0		0
ST-00023724	@52070900796425030610407095401600	1		1
ST-00021146	@52070900779805082409406072308441	0		0
ST-00002851	@52070900905858061611410745839157
ST-00011464	@52070900779938082209406071606522	3		2
ST-00020657	@52070900779942082209406071606747	0		0
ST-00025991	@52070900784471090310408220037414	1	1.08	1
ST-00019134	@52070900905407060711410661721336	0		0
ST-00035702	@52070900900293011811409421107526	1+	1.4	1
ST-00019931	@52070900780154082209406072106866
ST-00021777	@52070900780607100409406331354515	1	2.5	1
ST-00001150	@52070900784151110509406473684841	3	9.02	2
ST-00021000	@52070900779811082409406071909294	3+		2
ST-00004771	@52070900905312060711410661620651	1		1
ST-00036903	@52070900905488050611410471755946	0		0
ST-00019549	@52070900905297060611410661519154	1		1
ST-00019937	@52070900780154082209406072106828	1		1
ST-00035273	@52070900905239050711410471856543	2+	1.32	2
ST-00001611	@52070900797047031110407111125587	1	1	1
ST-00021615	@52070900784149110509406473684758	0		0
ST-00029419	@52070900805357120110408936771709	0		0
ST-00022488	@52070900784151110509406473684874	1+	1.4	1
ST-00001353	@52070900783441082609406072010757	1	1.25	1
ST-00029694	@52070900805357120110408936771737	0		0
ST-00021234	@52070900779805082409406072308460	0		0
ST-00022555	@52070900784149110509406473684734	2	2	2
ST-00003000	@52070900905406060711410661721297	0	1	0
ST-00000274	@52070900780154082209406072106821	0		0
ST-00003098	@52070900905860061611410745839278	0		0
ST-00019800	@52070900905406060711410661721307	0		0
ST-00006835	@52070900905432060811410673823716		2
ST-00023487	@52070900782082012110406842727595	3+		2
ST-00038609	@52070900905687060811410673923963	0		0
ST-00004691	@52070900783778031410407112442211	3	6	2
ST-00022793	@52070900784115110509406473287076	0		0
ST-00028652	@52070900803730091610408276656998	0		0
ST-00000180	@52070900905683060611410661318780	1	1.33	1
ST-00041279	@52070900906534070311410841487193	0		0
ST-00003569	@52070900905312060711410661620676	0		0
ST-00020656	@52070900779812082409406071909354	1+	1.2	1
ST-00003158	@52070900905300060611410661519329	2	2.78	2
ST-00010692	@52070900803746091610408277057257	3	4.74	2
ST-00037346	@52070900905690060811410673924192	0		0
ST-00008814	@52070900782781111009406472888769	3	10.2	2
ST-00003422	@52070900905299060611410661519259	1	1	1
ST-00021774	@52070900783436082609406072010710	0		0
ST-00035357	@52070900905254050811410471959065	2+	0.94	2
ST-00022870	@52070900782077012810406842829977	3		2
ST-00025801	@52070900800372052610407591208524	3	10.1	2
ST-00002740	@52070900905305060711410661620377	2	1.4	2
ST-00034622	@52070900905480050611410471655660
ST-00026492	@52070900782674072110407829906291	0	1.5	0
ST-00028475	@52070900786105090510408220943512	0		0
ST-00035057	@52070900900293011811409421107535	1+		1
ST-00019552	@52070900905670060611410661218258	3.8	5.6	2
ST-00004647	@52070900905689060811410673924124		2.4
ST-00025225	@52070900778730031410407112639366		3.81
ST-00026143	@52070900783311072110407830085384	2	3.6	2
ST-00020253	@52070900780608100409406331354670		1.6
ST-00020642	@52070900779805082409406072308434		1.2
ST-00006079	@52070900780617100509406331655463		1.1
ST-00022805	@52070900784115110509406473287070	0		0
ST-00004115	@52070900905309060611410661419416	1		1
ST-00026837	@52070900905433060811410673823781	1	0.9	1
ST-00004640	@52070900905618053111410585806385	0	0.8	0
ST-00007537	@52070900783439082609406072510336	3	8.4	2
ST-00030474	@52070900905307060711410661620465	2+	1.5	2
ST-00003049	@52070900905860061611410745839298
ST-00026909	@52070900905407060711410661721365	1	1.4	1
ST-00034230	@52070900905482050611410471655725	2+	1.45	2
ST-00004901	@52070900783775031410407112442055	1	1.4	1
ST-00003504	@52070900905298060611410661519195	0	1.3	0
ST-00042433	@52070900908379090811411361396956	0	1.369	0
ST-00008634	@52070900782781111009406472888799	0	0.91	0
ST-00003815	@52070900905297060611410661519115	0	1.9	0
ST-00007682	@52070900779811082409406071909271	2
ST-00007751	@52070900779809082409406071909148	3.9	12	2
ST-00009914	@52070900797064031110407111325066	1		1
ST-00019985	@52070900905300060611410661519335	1		1
ST-00042972	@52070900908372090711411361296557	1	1.087	1
ST-00044556	@52070900908379090811411361396942	0		0
ST-00043543	@52070900908380090811411361397041	1+		1
ST-00043035	@52070900908400090811411361497554	0		0
ST-00043726	@52070900908401090911411361698399	1+	1.1	1
ST-00034266	@52070900908406090911411361598587	0		0
ST-00044269	@52070900908407090911411361598785	1+	1	1
ST-00042872	@52070900908407090911411361598805	2	Negative	1
ST-00045031	@52070900910049111411412086664470	1+	1.8	1
ST-00044676	@52070900910052111411412086664645	1	0.773	1
ST-00044266	@52070900910054111411412086464990	1		1
ST-00045032	@52070900910054111411412086465003	3		2
ST-00043846	@52070900910056111411412086465097	95	1.1	2
ST-00044058	@52070900910056111411412086465112	0		0
ST-00042577	@52070900910057111411412086465158	2	3.271	2
