# Supplementary material for: Association between transcriptomic metrics of exogenous antigen presentation and adaptive immunity with locoregional recurrence in localized estrogen receptor negative breast cancer: retrospective review of multi-institutional datasets
Source: Breast Cancer Res. 2025 May 13;27:77. doi: 10.1186/s13058-025-01987-x (PMC12070507; doi:10.1186/s13058-025-01987-x)
Supplement: Supplementary file 3 — Additional file 3. [file 13058_2025_1987_MOESM3_ESM.xlsx]

## Sheet: HER2+ with margins
ChipID	HR	HR (low)	HR (high)	z	P	beta	P_fdr	Qvalue	trustworthy_viral	sense	accession	accession_rna	accession_genomic	accession_protein	gene_id	num_genes	warning_level	symbol	alias	type	location	description
merck2-H77941_at	5.23831e-05	9.18315e-06	0.000298806	-11.0953	1.32264e-28	-9.85693	6.84028e-24	6.37914e-24		Sense	NM_201648 XM_017017087 AB013093 AB665285 AW024233	NM_201648 XM_017017087 AB013093 AB665285 AW024233	NC_000011 NC_018922	NP_964011 XP_016872576 BAL43174	10249	1	0	GLYAT	ACGNAT CAT GAT	rna_protein-coding	11q12.1	glycine-N-acyltransferase
merck-NM_000065_at	0.0614105	0.0324845	0.116094	-8.58744	8.89255e-18	-2.79017	2.29948e-13	2.14446e-13		Sense	NM_000065 NM_001115131 XM_011514114 XM_017009819 XM_011514121 XM_006714496 XM_011514115 XM_017009818 XM_011514117 XM_011514116 XM_011514118 XM_011514119 XM_005248357 NG_011582 AK292509 BC035723 J05024 J05064	NM_000065 NM_001115131 XM_011514114 XM_017009819 XM_011514121 XM_006714496 XM_011514115 XM_017009818 XM_011514117 XM_011514116 XM_011514118 XM_011514119 XM_005248357 AK292509 BC035723 J05024 J05064	NC_000005 NC_018916 NG_011582	NP_000056 NP_001108603 XP_011512416 XP_016865308 XP_011512423 XP_006714559 XP_011512417 XP_016865307 XP_011512419 XP_011512418 XP_011512420 XP_011512421 XP_005248414 BAF85198 AAH35723 AAA59668 AAA51860	729	1	0	C6	---	rna_protein-coding|genomic_protein-coding	5p13.1	complement C6
merck2-BC065305_at	0.0507615	0.02496	0.103235	-8.22958	1.87867e-16	-2.98062	3.23865e-12	3.02031e-12		Sense	NM_000587 NG_011692 X77360 X86344 AK290349 AK312737 BC041807 BC063851 BC065305 HQ258008 J03507	NM_000587 AK290349 AK312737 BC041807 BC063851 BC065305 HQ258008 J03507	NC_000005 NC_018916 NG_011692 X77360 X86344	NP_000578 BAF83038 BAG35608 AAH63851 ADR82762 AAA51861	730	1	0	C7	---	rna_protein-coding|genomic_protein-coding	5p13.1	complement C7
merck-DB352313_at	0.116893	0.064437	0.21205	-7.06395	1.61835e-12	-2.1465	2.09241e-08	1.95135e-08		Sense	XR_947710 XR_958944 XR_001735071 XR_001738189 XR_001735075 XR_001738190 XR_947711 XR_958948	XR_947710 XR_958944 XR_001735071 XR_001738189 XR_001735075 XR_001738190 XR_947711 XR_958948	NC_000001 NC_018912	---	105378909	1	0	LOC105378909	---	rna_ncRNA	1p13.2	uncharacterized LOC105378909
merck2-BC001526_at	14.1121	6.60235	30.1636	6.82998	8.4928e-12	2.64703	8.78444e-08	8.19224e-08		Sense	NM_138962 NM_001322250 XM_005257014 XM_005257015 XM_017024147 XM_017024149 XM_011524286 XM_011524287 AK295060 AK297295 BC001526	NM_138962 NM_001322250 XM_005257014 XM_005257015 XM_017024147 XM_017024149 XM_011524286 XM_011524287 AK295060 AK297295 BC001526	NC_000017 NC_018928	NP_620412 NP_001309179 XP_005257071 XP_005257072 XP_016879636 XP_016879638 XP_011522588 XP_011522589 BAG58109 BAG59763 AAH01526	124540	1	0	MSI2	MSI2H	rna_protein-coding	17q22	musashi RNA binding protein 2
merck-NM_139247_s_at	0.0393516	0.0154157	0.100452	-6.7662	1.32212e-11	-3.23522	1.1396e-07	1.06278e-07		Sense	NM_001198592 NM_139247 NM_001198568 AF086230 AF088070 AF497516 AK056745 AK122714 AK126468 AK131333 BC015982 BC117473 BC117475 BC143947 BX248285 BX537489	NM_001198592 NM_139247 NM_001198568 AF086230 AF088070 AF497516 AK056745 AK122714 AK126468 AK131333 BC015982 BC117473 BC117475 BC143947 BX248285 BX537489	NC_000014 NC_018925	NP_001185521 NP_640340 NP_001185497 AAM94373 BAB71270 BAG53686 BAC86560 BAD18492 AAH15982 AAI17474 AAI17476 CAD62613	196883	1	0	ADCY4	AC4	rna_protein-coding	14q12	adenylate cyclase 4
merck2-J05064_at	0.086116	0.042067	0.176289	-6.70818	1.9706e-11	-2.45206	1.45591e-07	1.35776e-07		Sense	NM_000065 NM_001115131 XM_011514114 XM_017009819 XM_011514121 XM_006714496 XM_011514115 XM_017009818 XM_011514117 XM_011514116 XM_011514118 XM_011514119 XM_005248357 NG_011582 AK292509 BC035723 J05024 J05064	NM_000065 NM_001115131 XM_011514114 XM_017009819 XM_011514121 XM_006714496 XM_011514115 XM_017009818 XM_011514117 XM_011514116 XM_011514118 XM_011514119 XM_005248357 AK292509 BC035723 J05024 J05064	NC_000005 NC_018916 NG_011582	NP_000056 NP_001108603 XP_011512416 XP_016865308 XP_011512423 XP_006714559 XP_011512417 XP_016865307 XP_011512419 XP_011512418 XP_011512420 XP_011512421 XP_005248414 BAF85198 AAH35723 AAA59668 AAA51860	729	1	0	C6	---	rna_protein-coding|genomic_protein-coding	5p13.1	complement C6
merck-NM_139033_at	0.00256334	0.000435398	0.0150913	-6.59633	4.21446e-11	-5.96644	2.72449e-07	2.54082e-07		Sense	NM_139033 NM_139032 NM_002749 NM_139034 XM_006721557 XM_006721558 XM_006721559 XM_011523957 U29727 AB209611 AK295376 AY534741 BC007404 BC007992 BC009963 BC030134 HQ257997 U25278 U29725 U29726	NM_139033 NM_139032 NM_002749 NM_139034 XM_006721557 XM_006721558 XM_006721559 XM_011523957 AB209611 AK295376 AY534741 BC007404 BC007992 BC009963 BC030134 HQ257997 U25278 U29725 U29726	NC_000017 NC_018928 U29727	NP_620602 NP_620601 NP_002740 NP_620603 XP_006721620 XP_006721621 XP_006721622 XP_011522259 BAD92848 BAG58335 AAS38577 AAH07404 AAH07992 AAH09963 AAH30134 ADR82751 AAA81381 AAA82931 AAA82932	5598	1	0	MAPK7	BMK1 ERK4 ERK5 PRKM7	rna_protein-coding|genomic_protein-coding	17p11.2	mitogen-activated protein kinase 7
merck-NM_006287_at	0.154598	0.0880003	0.271598	-6.49363	8.37924e-11	-1.86692	4.81499e-07	4.49039e-07		Sense	NM_006287 NM_001329239 NM_001329240 NM_001329241 XM_011511707 XM_011511708 XM_005246818 XM_006712720 XM_011511709 XM_005246819 NG_029714 AK130306 CA418214	NM_006287 NM_001329239 NM_001329240 NM_001329241 XM_011511707 XM_011511708 XM_005246818 XM_006712720 XM_011511709 XM_005246819 AK130306 CA418214	NC_000002 NC_018913 NG_029714	NP_006278 NP_001316168 NP_001316169 NP_001316170 XP_011510009 XP_011510010 XP_005246875 XP_006712783 XP_011510011 XP_005246876	7035	1	0	TFPI	EPI LACI TFI TFPI1	rna_protein-coding|genomic_protein-coding	2q32.1	tissue factor pathway inhibitor
merck-AK054720_a_at	0.0217259	0.00681574	0.0692534	-6.47408	9.53928e-11	-3.82925	4.93343e-07	4.60084e-07		Sense	NM_007177 NM_001076778 NM_001282713 NM_001282714 AB023810 AB023811 AF035283 AF089853 AF089854 AK054720 AK055443 AK128791 AL050264 BC010561 BC093012 EU569833	NM_007177 NM_001076778 NM_001282713 NM_001282714 AB023811 AF035283 AF089853 AF089854 AK054720 AK055443 AK128791 AL050264 BC010561 BC093012 EU569833	NC_000003 NC_018914 AB023810	NP_009108 NP_001070246 NP_001269642 NP_001269643 BAA82845 AAD16093 AAD16094 BAG51416 BAB70924 BAG54736 CAB43366 AAH10561 ACB71116	11170	1	0	FAM107A	DRR1 TU3A	rna_protein-coding|genomic_protein-coding	3p14.3-p14.2	family with sequence similarity 107 member A
merck-NM_138962_at	9.80348	4.86068	19.7726	6.37734	1.80195e-10	2.28274	8.47196e-07	7.90083e-07		Sense	NM_138962 NM_001322250 XM_005257014 XM_005257015 XM_017024147 XM_017024149 XM_011524286 XM_011524287 AK295060 AK297295 BC001526	NM_138962 NM_001322250 XM_005257014 XM_005257015 XM_017024147 XM_017024149 XM_011524286 XM_011524287 AK295060 AK297295 BC001526	NC_000017 NC_018928	NP_620412 NP_001309179 XP_005257071 XP_005257072 XP_016879636 XP_016879638 XP_011522588 XP_011522589 BAG58109 BAG59763 AAH01526	124540	1	0	MSI2	MSI2H	rna_protein-coding	17q22	musashi RNA binding protein 2
merck-NM_001836_at	0.174442	0.100353	0.303231	-6.18992	6.01952e-10	-1.74616	2.59426e-06	2.41937e-06		Sense	NM_001836 NM_001308083 M64269 M69137 AB451464 BC069110 BC069370 BC069490 BC103974 BC103975 DQ082727 DQ082729 M69136 S61334	NM_001836 NM_001308083 AB451464 BC069110 BC069370 BC069490 BC103974 BC103975 DQ082727 DQ082729 M69136 S61334	NC_000014 NC_018925 M64269 M69137	NP_001827 NP_001295012 BAG70278 AAH69110 AAH69370 AAH69490 AAI03975 AAI03976 AAZ06432 AAZ06434 AAA52019 AAB26828	1215	1	0	CMA1	CYH MCT1 chymase	rna_protein-coding|genomic_protein-coding	14q12	chymase 1
merck-NM_020977_at	0.161388	0.0903874	0.28816	-6.1667	6.97288e-10	-1.82395	2.77397e-06	2.58696e-06		Sense	NM_001148 NM_020977 NM_001127493 XM_017008067 XM_017008076 XM_017008077 XM_005262945 XM_017008078 XM_017008079 XM_017008080 XM_017008081 XM_017008082 XM_017008083 XM_017008084 XM_017008068 XM_017008085 XM_017008086 XM_017008087 XM_017008088 XM_017008089 XM_017008090 XM_017008091 XM_017008092 XM_017008093 XM_017008094 XM_017008069 XM_017008095 XM_017008096 XM_017008097 XM_017008098 XM_017008099 XM…	NM_001148 NM_020977 NM_001127493 XM_017008067 XM_017008076 XM_017008077 XM_005262945 XM_017008078 XM_017008079 XM_017008080 XM_017008081 XM_017008082 XM_017008083 XM_017008084 XM_017008068 XM_017008085 XM_017008086 XM_017008087 XM_017008088 XM_017008089 XM_017008090 XM_017008091 XM_017008092 XM_017008093 XM_017008094 XM_017008069 XM_017008095 XM_017008096 XM_017008097 XM_017008098 XM_017008099 XM…	NC_000004 NC_018915 NG_009006	NP_001139 NP_066187 NP_001120965 XP_016863556 XP_016863565 XP_016863566 XP_005263002 XP_016863567 XP_016863568 XP_016863569 XP_016863570 XP_016863571 XP_016863572 XP_016863573 XP_016863557 XP_016863574 XP_016863575 XP_016863576 XP_016863577 XP_016863578 XP_016863579 XP_016863580 XP_016863581 XP_016863582 XP_016863583 XP_016863558 XP_016863584 XP_016863585 XP_016863586 XP_016863587 XP_016863588 XP…	287	1	0	ANK2	ANK-2 LQT4 brank-2	rna_protein-coding	4q25-q26	ankyrin 2
merck-NM_024689_at	0.0401508	0.0138858	0.116096	-5.93488	2.94056e-09	-3.21511	1.08626e-05	1.01303e-05		Sense	NM_024689 NG_027895 AK024165 BC035375 BC137528 BC137529	NM_024689 AK024165 BC035375 BC137528 BC137529	NC_000023 NC_018934 NG_027895	NP_078965 BAB14843 AAI37529 AAI37530	79742	1	0	CXorf36	4930578C19Rik DIA1R EPQL1862 PRO3743 bA435K1.1	rna_protein-coding|genomic_protein-coding	Xp11.3	chromosome X open reading frame 36
merck-BC036761_a_at	0.107924	0.0513327	0.226905	-5.87203	4.30487e-09	-2.22633	1.48423e-05	1.38417e-05		Sense	NM_001320768 NM_052954 NR_135472 AF401639 AL833200 AY061853 BC036761	NM_001320768 NM_052954 NR_135472 AF401639 AL833200 AY061853 BC036761	NC_000021 NC_018932	NP_001307697 NP_443186 AAK84158 CAI46188 AAL35737 AAH36761	116159	1	0	CYYR1	C21orf95	rna_protein-coding	21q21.3	cysteine and tyrosine rich 1
merck-ENST00000368120_at	0.0236273	0.00654126	0.0853426	-5.71589	1.09131e-08	-3.74535	3.52746e-05	3.28966e-05		Sense	NR_037870 AK124069 HG492827	NR_037870 AK124069 HG492827	NC_000001 NC_018912 NG_051933	BAC85765	100131825	1	0	CADM3-AS1	---	rna_ncRNA	1q23.2	CADM3 antisense RNA 1
merck2-AI697588_at	0.0435068	0.0148189	0.127731	-5.70484	1.16452e-08	-3.13484	3.54267e-05	3.30384e-05		Sense	NM_000587 NG_011692 AK290349 AK312737 BC041807 BC063851 BC065305 HQ258008 J03507	NM_000587 AK290349 AK312737 BC041807 BC063851 BC065305 HQ258008 J03507	NC_000005 NC_018916 NG_011692	NP_000578 BAF83038 BAG35608 AAH63851 ADR82762 AAA51861	730	1	0	C7	---	rna_protein-coding|genomic_protein-coding	5p13.1	complement C7
merck-NM_181689_at	0.15384	0.0802461	0.294927	-5.63714	1.72895e-08	-1.87184	4.84931e-05	4.52239e-05		Sense	NM_005386 NM_181689 NM_001322802 NG_009263 U31767 AB002392 BC001768 U25033 U25034	NM_005386 NM_181689 NM_001322802 AB002392 BC001768 U25033 U25034	NC_000020 NC_018931 NG_009263 U31767	NP_005377 NP_859017 NP_001309731 BAA25016 AAH01768 AAA93224 AAA93225	4826	1	0	NNAT	Peg5	rna_protein-coding|genomic_protein-coding	20q11.23	neuronatin
merck2-CR542123_x_at	0.178954	0.098331	0.325681	-5.63198	1.78156e-08	-1.72063	4.84931e-05	4.52239e-05		Sense	NM_006272 XM_017028424 AX405904 BC001766 CR542123 DQ892491 EB386131 EU176695 KU178319 KU178320	NM_006272 XM_017028424 BC001766 CR542123 DQ892491 EB386131 EU176695 KU178319 KU178320	NC_000021 NC_018932 AX405904	NP_006263 XP_016883913 AAH01766 CAG46920 ABM83417 ABW03496 ALQ33777 ALQ33778	6285	1	0	S100B	NEF S100 S100-B S100beta	rna_protein-coding|genomic_protein-coding	21q22.3	S100 calcium binding protein B
merck-AL133118_at	0.130962	0.0644436	0.266142	-5.61865	1.92452e-08	-2.03284	4.94435e-05	4.61103e-05		Sense	NM_016242 NM_001159694 AL133118	NM_016242 NM_001159694 AL133118	NC_000004 NC_018915	NP_057326 NP_001153166	51705	1	0	EMCN	EMCN2 MUC14	rna_protein-coding	4q24	endomucin
merck2-AI478811_at	0.135104	0.0671466	0.271841	-5.61134	2.00768e-08	-2.00171	4.94435e-05	4.61103e-05		Sense	NM_016242 NM_001159694 AL133118	NM_016242 NM_001159694 AL133118	NC_000004 NC_018915	NP_057326 NP_001153166	51705	1	0	EMCN	EMCN2 MUC14	rna_protein-coding	4q24	endomucin
merck2-BC039861_at	0.000466385	3.17141e-05	0.00685861	-5.59245	2.23885e-08	-7.6705	5.26303e-05	4.90823e-05		Sense	NM_018055 NM_001329906 NG_012448 BC033585 BC039861 BC104976 BC112025	NM_018055 NM_001329906 BC033585 BC039861 BC104976 BC112025	NC_000010 NC_018921 NG_012448	NP_060525 NP_001316835 AAH33585 AAI04977 AAI12026	4838	1	0	NODAL	HTX5	rna_protein-coding|genomic_protein-coding	10q22.1	nodal growth differentiation factor
merck-NM_017662_at	0.123581	0.0591154	0.258346	-5.55734	2.73916e-08	-2.09086	6.15918e-05	5.74396e-05		Sense	NM_017662 NM_001177310 NM_001177311 AF350881	NM_017662 NM_001177310 NM_001177311 AF350881	NC_000009 NC_018920 NG_017036	NP_060132 NP_001170781 NP_001170782 AAK31202	140803	1	0	TRPM6	CHAK2 HMGX HOMG HOMG1 HSH	rna_protein-coding	9q21.13	transient receptor potential cation channel subfamily M member 6
merck-NM_000587_at	0.416046	0.304001	0.569388	-5.47799	4.30189e-08	-0.876959	9.27004e-05	8.6451e-05		Sense	NM_000587 NG_011692 BC041807 BC063851 J03507	NM_000587 BC041807 BC063851 J03507	NC_000005 NC_018916 NG_011692	NP_000578 AAH63851 AAA51861	730	1	0	C7	---	rna_protein-coding|genomic_protein-coding	5p13.1	complement C7
merck2-AI692523_at	0.105717	0.0467429	0.239098	-5.39638	6.79988e-08	-2.24699	0.000140668	0.000131185		Sense	NM_004787 NM_001289135 NM_001289136 XM_005248211 XM_006713986 XM_011513909 XM_017008845 XM_011513910 BI494498 BM474839	NM_004787 NM_001289135 NM_001289136 XM_005248211 XM_006713986 XM_011513909 XM_017008845 XM_011513910 BI494498 BM474839	NC_000004 NC_018915 NG_047105	NP_004778 NP_001276064 NP_001276065 XP_005248268 XP_006714049 XP_011512211 XP_016864334 XP_011512212	9353	1	0	SLIT2	SLIL3 Slit-2	rna_protein-coding	4p15.31	slit guidance ligand 2
merck-BC047057_at	0.1718	0.0903243	0.326768	-5.36976	7.88426e-08	-1.76143	0.000156827	0.000146255		Sense	NM_005019 NM_001258312 XM_017004302 XM_017004295 XM_017004296 XM_017004297 XM_017004298 XR_001738769 BC047057	NM_005019 NM_001258312 XM_017004302 XM_017004295 XM_017004296 XM_017004297 XM_017004298 XR_001738769 BC047057	NC_000002 NC_018913	NP_005010 NP_001245241 XP_016859791 XP_016859784 XP_016859785 XP_016859786 XP_016859787	5136	1	0	PDE1A	CAM-PDE-1A HCAM-1 HCAM1 HSPDE1A	rna_protein-coding	2q32.1	phosphodiesterase 1A
merck-NM_001003683_s_at	0.215662	0.122664	0.379165	-5.32851	9.90193e-08	-1.53404	0.000189666	0.00017688		Sense	NM_001003683 NM_001258313 NM_001258314 XM_017004299 XM_017004300 XM_017004301 AB038224 AA846454 AJ401610 AK301720 AL110263 AL536937 DB512285 U40370	NM_001003683 NM_001258313 NM_001258314 XM_017004299 XM_017004300 XM_017004301 AA846454 AJ401610 AK301720 AL110263 AL536937 DB512285 U40370	NC_000002 NC_018913 AB038224	NP_001003683 NP_001245242 NP_001245243 XP_016859788 XP_016859789 XP_016859790 CAC82208 BAH13538 CAB53703 AAC50436	5136	1	0	PDE1A	CAM-PDE-1A HCAM-1 HCAM1 HSPDE1A	rna_protein-coding|genomic_protein-coding	2q32.1	phosphodiesterase 1A
merck-BC045704_a_at	0.0549908	0.0188683	0.160268	-5.31471	1.06824e-07	-2.90059	0.000197309	0.000184007		Sense	NM_018400 NM_001040151 NG_016283 AB032984 AK055033 BC045704	NM_018400 NM_001040151 AB032984 AK055033 BC045704	NC_000011 NC_018922 NG_016283	NP_060870 NP_001035241 BAA86472	55800	1	0	SCN3B	ATFB16 BRGDA7 HSA243396 SCNB3	rna_protein-coding|genomic_protein-coding	11q24.1	sodium voltage-gated channel beta subunit 3
merck2-CR995763_at	0.0221445	0.00539547	0.0908874	-5.28868	1.23199e-07	-3.81016	0.000219707	0.000204895		Sense	NM_001105538 NM_014520 XM_011523616 NG_047119 AF147709 AK095205 AK293458 AL133098 AL136595 AY093673 BC000641 BC050546 EU832503	NM_001105538 NM_014520 XM_011523616 AF147709 AK095205 AK293458 AL133098 AL136595 AY093673 BC000641 BC050546 EU832503	NC_000017 NC_018928 NG_047119	NP_001099008 NP_055335 XP_011521918 AAF33021 BAG56953 CAB61409 CAB66530 AAM44451 AAH00641 AAH50546 ACE87675	10514	1	0	MYBBP1A	P160 PAP2	rna_protein-coding|genomic_protein-coding	17p13.2	MYB binding protein 1a
merck-NM_152722_at	0.103324	0.0445009	0.239902	-5.28147	1.28153e-07	-2.26989	0.000220923	0.000206029		Sense	NM_152722 XM_017017361 XM_005271449 AK122595 AL834419 AY047587 BC037810	NM_152722 XM_017017361 XM_005271449 AK122595 AL834419 AY047587 BC037810	NC_000011 NC_018922 NG_029603	NP_689935 XP_016872850 XP_005271506 BAC85486 CAD39081 AAQ93018	220296	1	0	HEPACAM	GlialCAM MLC2A MLC2B	rna_protein-coding	11q24.2	hepatic and glial cell adhesion molecule
merck2-AL133820_s_at	0.269451	0.165488	0.438725	-5.27243	1.3463e-07	-1.31137	0.000224602	0.000209461		Sense	NR_046473 NG_016853 AK098378 HG506586	NR_046473 AK098378 HG506586	NC_000014 NC_018925 NG_016853	---	55384	1	0	MEG3	FP504 GTL2 LINC00023 NCRNA00023 PRO0518 PRO2160 onco-lncRNA-83 prebp1	rna_ncRNA|genomic_ncRNA	14q32.2	maternally expressed 3 (non-protein coding)
merck-NM_000459_at	0.0818635	0.0320341	0.209203	-5.22802	1.71334e-07	-2.5027	0.000276903	0.000258235		Sense	NM_000459 NM_001290077 NM_001290078 XM_005251561 XM_005251563 NG_011828 AB208796 AW020953 BC035514 BU753127	NM_000459 NM_001290077 NM_001290078 XM_005251561 XM_005251563 AB208796 AW020953 BC035514 BU753127	NC_000009 NC_018920 NG_011828	NP_000450 NP_001277006 NP_001277007 XP_005251618 XP_005251620 BAD92033 AAH35514	7010	1	0	TEK	CD202B GLC3E TIE-2 TIE2 VMCM VMCM1	rna_protein-coding|genomic_protein-coding	9p21.2	TEK receptor tyrosine kinase
merck-NM_005856_at	0.0319351	0.00874783	0.116583	-5.21292	1.85888e-07	-3.44405	0.000285668	0.00026641		Sense	NM_005856 XM_006715631 XM_017011666 AJ001016 AK128765 AK222469 BC022304 BC053852	NM_005856 XM_006715631 XM_017011666 AJ001016 AK128765 AK222469 BC022304 BC053852	NC_000007 NC_018918	NP_005847 XP_006715694 XP_016867155 CAA04474 BAD96189 AAH22304 AAH53852	10268	1	0	RAMP3	---	rna_protein-coding	7p13	receptor activity modifying protein 3
merck-BU145693_a_at	0.123075	0.0559711	0.270629	-5.21102	1.87805e-07	-2.09496	0.000285668	0.00026641		Sense	NM_000587 NG_011692 X72194 X77357 X86341 AK290349 AK304848 AK312737 BC041807 BC063851 BC065305 HQ258008 J03507	NM_000587 AK290349 AK304848 AK312737 BC041807 BC063851 BC065305 HQ258008 J03507	NC_000005 NC_018916 NG_011692 X72194 X77357 X86341	NP_000578 BAF83038 BAG65588 BAG35608 AAH63851 ADR82762 AAA51861	730	1	0	C7	---	rna_protein-coding|genomic_protein-coding	5p13.1	complement C7
merck2-BG283250_at	0.227394	0.129335	0.3998	-5.14433	2.68474e-07	-1.48107	0.000396705	0.000369961		Sense	NM_001148 NM_020977 NM_001127493 XM_017008067 XM_017008076 XM_017008077 XM_005262945 XM_017008078 XM_017008079 XM_017008080 XM_017008081 XM_017008082 XM_017008083 XM_017008084 XM_017008068 XM_017008085 XM_017008086 XM_017008087 XM_017008088 XM_017008089 XM_017008090 XM_017008091 XM_017008092 XM_017008093 XM_017008094 XM_017008069 XM_017008095 XM_017008096 XM_017008097 XM_017008098 XM_017008099 XM…	NM_001148 NM_020977 NM_001127493 XM_017008067 XM_017008076 XM_017008077 XM_005262945 XM_017008078 XM_017008079 XM_017008080 XM_017008081 XM_017008082 XM_017008083 XM_017008084 XM_017008068 XM_017008085 XM_017008086 XM_017008087 XM_017008088 XM_017008089 XM_017008090 XM_017008091 XM_017008092 XM_017008093 XM_017008094 XM_017008069 XM_017008095 XM_017008096 XM_017008097 XM_017008098 XM_017008099 XM…	NC_000004 NC_018915 NG_009006	NP_001139 NP_066187 NP_001120965 XP_016863556 XP_016863565 XP_016863566 XP_005263002 XP_016863567 XP_016863568 XP_016863569 XP_016863570 XP_016863571 XP_016863572 XP_016863573 XP_016863557 XP_016863574 XP_016863575 XP_016863576 XP_016863577 XP_016863578 XP_016863579 XP_016863580 XP_016863581 XP_016863582 XP_016863583 XP_016863558 XP_016863584 XP_016863585 XP_016863586 XP_016863587 XP_016863588 XP…	287	1	0	ANK2	ANK-2 LQT4 brank-2	rna_protein-coding	4q25-q26	ankyrin 2
merck-NM_032827_s_at	0.079525	0.0302692	0.208933	-5.13697	2.79208e-07	-2.53168	0.000401106	0.000374066		Sense	NM_032827 XM_011533139 XR_939731 XR_939732 XR_001739003 CQ783576 AK027614 AK074681 AK096049 BC021207 BC094832 BM671127	NM_032827 XM_011533139 XR_939731 XR_939732 XR_001739003 AK027614 AK074681 AK096049 BC021207 BC094832 BM671127	NC_000002 NC_018913 CQ783576	NP_116216 XP_011531441 BAB55233 BAC11135 AAH21207 AAH94832	84913	1	0	ATOH8	HATH6 bHLHa21	rna_protein-coding|genomic_protein-coding	2p11.2	atonal bHLH transcription factor 8
merck-BC034423_at	162.819	23.0046	1152.38	5.1005	3.38763e-07	5.09264	0.000473509	0.000441587		Sense	NR_135255 BC034423 HG506056	NR_135255 BC034423 HG506056	NC_000014 NC_018925	---	105370424	1	0	LOC105370424	---	rna_ncRNA	14q12	uncharacterized LOC105370424
merck-AL080103_at	0.141711	0.066816	0.300555	-5.09376	3.51038e-07	-1.95397	0.000477753	0.000445545		Sense	NM_001109754 NM_002837 NM_001206971 NM_001206972 NM_001330204 NG_029940 JA738569 JA738571 AK023720 AK097371	NM_001109754 NM_002837 NM_001206971 NM_001206972 NM_001330204 AK023720 AK097371	NC_000012 NC_018923 NG_029940 JA738569 JA738571	NP_001103224 NP_002828 NP_001193900 NP_001193901 NP_001317133	5787	1	0	PTPRB	HPTP-BETA HPTPB PTPB R-PTP-BETA VEPTP	rna_protein-coding|genomic_protein-coding	12q15	protein tyrosine phosphatase, receptor type B
merck-NM_145273_at	0.294503	0.183466	0.472741	-5.06275	4.13254e-07	-1.22247	0.000542325	0.000505765		Sense	NM_145273 XM_006721721 XM_006721722 XM_005257075 XM_005257076 XM_017024235 AY358364 BC025395	NM_145273 XM_006721721 XM_006721722 XM_005257075 XM_005257076 XM_017024235 AY358364 BC025395	NC_000017 NC_018928	NP_660316 XP_006721784 XP_006721785 XP_005257132 XP_005257133 XP_016879724 AAQ88730 AAH25395	146894	1	0	CD300LG	CLM-9 CLM9 NEPMUCIN TREM-4 TREM4	rna_protein-coding	17q21.31	CD300 molecule like family member g
merck-NM_004944_s_at	0.100259	0.0411225	0.24444	-5.0582	4.23227e-07	-2.29999	0.000542325	0.000505765		Sense	NM_004944 NM_001256560 NG_032070 AB209613 AF047354 AI660448 AK131323 AK301263 AK313303 BC015831 DB164811 DQ892850 DQ896097 U56814	NM_004944 NM_001256560 AB209613 AF047354 AI660448 AK131323 AK301263 AK313303 BC015831 DB164811 DQ892850 DQ896097 U56814	NC_000003 NC_018914 NG_032070	NP_004935 NP_001243489 BAD92850 AAC35752 BAG54766 BAH13443 BAG36108 AAH15831 ABM83776 ABM87096 AAB63967	1776	1	0	DNASE1L3	DHP2 DNAS1L3 LSD SLEB16	rna_protein-coding|genomic_protein-coding	3p14.3	deoxyribonuclease 1 like 3
merck2-AV653866_at	0.41754	0.297603	0.585812	-5.0552	4.29943e-07	-0.873375	0.000542325	0.000505765		Sense	NM_000668 NM_001286650 NG_011435 DQ017646 AF153821 AK299409 AK301018 AK303945 AK304396 AK316501 BC033009 BX647469 D00137 FJ224285 M21692 M24317 X03350	NM_000668 NM_001286650 AF153821 AK299409 AK301018 AK303945 AK304396 AK316501 BC033009 BX647469 D00137 FJ224285 M21692 M24317 X03350	NC_000004 NC_018915 NG_011435 DQ017646	NP_000659 NP_001273579 AAD37446 BAG61391 BAG62635 BAG64873 BAG65231 BAH14872 AAH33009 BAA00084 ACI45977 AAA51592 AAA51884 CAA27056	125	1	0	ADH1B	ADH2 HEL-S-117	rna_protein-coding|genomic_protein-coding	4q23	alcohol dehydrogenase 1B (class I), beta polypeptide
merck-NM_014033_s_at	0.0175518	0.00365244	0.0843449	-5.0475	4.47638e-07	-4.0426	0.000551202	0.000514043		Sense	NM_014033 XM_006719332 AX883145 AJ536233 AK023693 AK024409 AK130665 AL050159 AY358797	NM_014033 XM_006719332 AJ536233 AK023693 AK024409 AK130665 AL050159 AY358797	NC_000012 NC_018923 AX883145	NP_054752 XP_006719395 CAD60207 BAB14643 BAB14913 CAB43300 AAQ89157	25840	1	0	METTL7A	AAM-B	rna_protein-coding|genomic_protein-coding	12q13.12	methyltransferase like 7A
merck2-ENST00000370759_at	0.166154	0.0822314	0.335724	-5.00135	5.69312e-07	-1.79484	0.000660167	0.000615662		Sense	NM_017655 NM_001304725 AK000082 BC036075	NM_017655 NM_001304725 AK000082 BC036075	NC_000001 NC_018912	NP_060125 NP_001291654 BAA90933 AAH36075	54810	1	0	GIPC2	SEMCAP-2 SEMCAP2	rna_protein-coding	1p31.1	GIPC PDZ domain containing family member 2
merck-NM_020962_s_at	0.29592	0.183566	0.477043	-4.9979	5.79572e-07	-1.21767	0.000660167	0.000615662		Sense	NM_020962 XM_017022448 XM_011521845 XM_011521846 XM_011521847 AB046848 AB052622 AK124045 BC040648	NM_020962 XM_017022448 XM_011521845 XM_011521846 XM_011521847 AB046848 AB052622 AK124045 BC040648	NC_000015 NC_018926	NP_066013 XP_016877937 XP_011520147 XP_011520148 XP_011520149 BAB13454 BAB86306	57722	1	0	IGDCC4	DDM36 NOPE	rna_protein-coding	15q22.31	immunoglobulin superfamily DCC subclass member 4
merck2-AV655912_s_at	0.431048	0.309865	0.599624	-4.99685	5.82735e-07	-0.841536	0.000660167	0.000615662		Sense	NM_000667 NM_000668 NM_001286650 NM_000669 NR_133005 XM_011531588 XM_011531589 NG_011435 NG_011718 DQ017646 X15453 D11067 AK290558 BC074738 BC117442 BC126306 BT019812 M12271 M12963 AF153821 AK299409 AK301018 AK303945 AK304396 AK316501 BC033009 BX647469 D00137 FJ224285 M21692 M24317 X03350 BC062476 BC066227 BC066228 BC067419 BC067420 BC067421 BC067422 BC074771 BC074786 CD014078 M12272 X04299 X04350	NM_000667 NM_000668 NM_001286650 NM_000669 NR_133005 XM_011531588 XM_011531589 AK290558 BC074738 BC117442 BC126306 BT019812 M12271 M12963 AF153821 AK299409 AK301018 AK303945 AK304396 AK316501 BC033009 BX647469 D00137 FJ224285 M21692 M24317 X03350 BC062476 BC066227 BC066228 BC067419 BC067420 BC067421 BC067422 BC074771 BC074786 CD014078 M12272 X04299 X04350	NC_000004 NC_018915 NG_011435 NG_011718 DQ017646 X15453 D11067	NP_000658 NP_000659 NP_001273579 NP_000660 XP_011529890 XP_011529891 BAF83247 AAH74738 AAI17443 AAI26307 AAV38615 AAA68131 AAA51590 AAD37446 BAG61391 BAG62635 BAG64873 BAG65231 BAH14872 AAH33009 BAA00084 ACI45977 AAA51592 AAA51884 CAA27056 AAH62476 AAH66227 AAH66228 AAH67419 AAH67420 AAH67421 AAH67422 AAH74771 AAH74786 AAC41757 CAA27842 CAA27876	124 125 126	3	2	ADH1A ADH1B ADH1C	ADH1 ADH2 HEL-S-117 ADH3	rna_protein-coding|genomic_protein-coding	4q23	alcohol dehydrogenase 1A (class I), alpha polypeptide ||| alcohol dehydrogenase 1B (class I), beta polypeptide ||| alcohol dehydrogenase 1C (class I), gamma polypeptide
merck-NM_002837_at	0.0940415	0.037196	0.237762	-4.99538	5.87189e-07	-2.36402	0.000660167	0.000615662		Sense	NM_001109754 NM_002837 NM_001206971 NM_001206972 NM_001330204 XM_006719528 XM_011538614 XM_017019723 XM_006719529 XM_017019724 NG_029940 JA738569 JA738571 BC101679 BC113463 BC143356 BC143360 BE042873 BQ710210 BX648245 BX648771 CR749546 X54131	NM_001109754 NM_002837 NM_001206971 NM_001206972 NM_001330204 XM_006719528 XM_011538614 XM_017019723 XM_006719529 XM_017019724 BC101679 BC113463 BC143356 BC143360 BE042873 BQ710210 BX648245 BX648771 CR749546 X54131	NC_000012 NC_018923 NG_029940 JA738569 JA738571	NP_001103224 NP_002828 NP_001193900 NP_001193901 NP_001317133 XP_006719591 XP_011536916 XP_016875212 XP_006719592 XP_016875213 AAI01680 AAI13464 AAI43357 AAI43361 CAE46198 CAH18347 CAA38066	5787	1	0	PTPRB	HPTP-BETA HPTPB PTPB R-PTP-BETA VEPTP	rna_protein-coding|genomic_protein-coding	12q15	protein tyrosine phosphatase, receptor type B
merck2-Z26653_at	0.31816	0.20201	0.501094	-4.94135	7.75846e-07	-1.1452	0.000853711	0.000796159		Sense	NM_000426 NM_001079823 XM_005266981 XM_011535820 XM_005266982 XM_017010851 XM_017010852 AB208922 AK026829 AK125980 BC172257 BC172564 BM984634 CA421469 M59832 Z26653	NM_000426 NM_001079823 XM_005266981 XM_011535820 XM_005266982 XM_017010851 XM_017010852 AB208922 AK026829 AK125980 BC172257 BC172564 BM984634 CA421469 M59832 Z26653	NC_000006 NC_018917 NG_008678	NP_000417 NP_001073291 XP_005267038 XP_011534122 XP_005267039 XP_016866340 XP_016866341 BAD92159 AAI72257 AAI72564 AAA63215 CAA81394	3908	1	0	LAMA2	LAMM	rna_protein-coding	6q22.33	laminin subunit alpha 2
merck-NM_001010846_at	0.101926	0.0409016	0.253999	-4.90164	9.50412e-07	-2.28351	0.000996373	0.000929203		Sense	NM_001010846 NR_135169 AI797276 AK074067 AK131004 CA436491 CR936667 CR936736	NM_001010846 NR_135169 AI797276 AK074067 AK131004 CA436491 CR936667 CR936736	NC_000001 NC_018912	NP_001010846 BAB84893	126669	1	0	SHE	---	rna_protein-coding	1q21.3	Src homology 2 domain containing E
merck2-AA319377_s_at	0.39502	0.272462	0.572706	-4.90112	9.52908e-07	-0.928819	0.000996373	0.000929203		Sense	NR_046473 NG_016853 AK098378 HG506586	NR_046473 AK098378 HG506586	NC_000014 NC_018925 NG_016853	---	55384	1	0	MEG3	FP504 GTL2 LINC00023 NCRNA00023 PRO0518 PRO2160 onco-lncRNA-83 prebp1	rna_ncRNA|genomic_ncRNA	14q32.2	maternally expressed 3 (non-protein coding)
merck-CD700286_s_at	0.434711	0.311497	0.606663	-4.89899	9.63293e-07	-0.833073	0.000996373	0.000929203		Sense	NM_000668 NM_001286650 NG_011435 DQ017646 AF153821 AK301018 AK303945 AK316501 BC033009 BX647469 D00137 FJ224285 M21692 M24317 X03350	NM_000668 NM_001286650 AF153821 AK301018 AK303945 AK316501 BC033009 BX647469 D00137 FJ224285 M21692 M24317 X03350	NC_000004 NC_018915 NG_011435 DQ017646	NP_000659 NP_001273579 AAD37446 BAG62635 BAG64873 BAH14872 AAH33009 BAA00084 ACI45977 AAA51592 AAA51884 CAA27056	125	1	0	ADH1B	ADH2 HEL-S-117	rna_protein-coding|genomic_protein-coding	4q23	alcohol dehydrogenase 1B (class I), beta polypeptide
merck-NM_000906_at	0.0737551	0.0258805	0.21019	-4.87905	1.06599e-06	-2.60701	0.00108098	0.00100811		Sense	NM_000906 XM_005245218 AF190631 KT584145 AK025024 BC063304 HM005333 X15357	NM_000906 XM_005245218 AK025024 BC063304 HM005333 X15357	NC_000001 NC_018912 AF190631 KT584145	NP_000897 XP_005245275 AAH63304 AEE60933 CAA33417	4881	1	0	NPR1	ANPRA ANPa GUC2A GUCY2A NPRA	rna_protein-coding|genomic_protein-coding	1q21.3	natriuretic peptide receptor 1
merck-BX647469_a_at	0.427301	0.30351	0.60158	-4.87176	1.10607e-06	-0.850268	0.00110005	0.00102589		Sense	NM_000668 NM_001286650 NG_011435 DQ017646 AF153821 BC033009 BX647469 D00137 FJ224285 M21692 X03350	NM_000668 NM_001286650 AF153821 BC033009 BX647469 D00137 FJ224285 M21692 X03350	NC_000004 NC_018915 NG_011435 DQ017646	NP_000659 NP_001273579 AAD37446 AAH33009 BAA00084 ACI45977 AAA51592 CAA27056	125	1	0	ADH1B	ADH2 HEL-S-117	rna_protein-coding|genomic_protein-coding	4q23	alcohol dehydrogenase 1B (class I), beta polypeptide
merck2-NM_016164_at	0.197978	0.103058	0.380322	-4.86221	1.16085e-06	-1.6196	0.00112529	0.00104943		Sense	NM_006691 CS051263 AF118108 AF127670 AK075443 AK300885 AK312462 AY358925 BC026231 DQ892040 DQ895232	NM_006691 AF118108 AF127670 AK075443 AK300885 AK312462 AY358925 BC026231 DQ892040 DQ895232	NC_000011 NC_018922 CS051263	NP_006682 AAD42764 AAD49220 BAG52138 BAG62527 BAG35369 AAQ89284 AAH26231 ABM82966 ABM86158	10894	1	0	LYVE1	CRSBP-1 HAR LYVE-1 XLKD1	rna_protein-coding|genomic_protein-coding	11p15.4	lymphatic vessel endothelial hyaluronan receptor 1
merck-DQ462572_s_at	0.0733502	0.0255751	0.210371	-4.85981	1.17496e-06	-2.61251	0.00112529	0.00104943		Sense	NM_001077693 NM_001293739 NR_121659 AI699314 BC146912 BC146913 BI834795 DQ462572 EU025066	NM_001077693 NM_001293739 NR_121659 AI699314 BC146912 BC146913 BI834795 DQ462572 EU025066	NC_000005 NC_018916	NP_001071161 NP_001280668 AAI46913 AAI46914 ABE73209 ABW05062	641700	1	0	ECSCR	ARIA ECSM2	rna_protein-coding	5q31.2	endothelial cell surface expressed chemotaxis and apoptosis regulator
merck2-L41067_at	0.00940909	0.00142732	0.062026	-4.84939	1.23844e-06	-4.66608	0.00116008	0.00108187		Sense	NM_004555 EU887605 EU887608 EU887611 EU887614 EU887617 EU887620 EU887623 L41067 U85428	NM_004555 EU887605 EU887608 EU887611 EU887614 EU887617 EU887620 EU887623 L41067 U85428	NC_000016 NC_018927	NP_004546 ACG55625 ACG55628 ACG55631 ACG55634 ACG55637 ACG55640 ACG55643 AAA79174 AAB46595	4775	1	0	NFATC3	NFAT4 NFATX	rna_protein-coding	16q22.1	nuclear factor of activated T-cells 3
merck-Y00651_a_at	10.4297	4.04093	26.9194	4.84657	1.25615e-06	2.34466	0.00116008	0.00108187		Sense	NM_002389 NM_172359 NM_172351 NM_153826 NM_172352 NM_172353 NM_172361 NM_172350 XM_011509563 XM_017001308 XM_011509564 XM_017001309 XM_017001310 XR_001737177 XR_001737178 NG_009296 A18585 AK129560 AK222822 AK291227 AK296819 BC007046 BC026273 BC030594 BX537451 BX640613 BX649050 M58050 S51940 X59405 X59406 X59407 X59408 X59409 X59410 Y00651	NM_002389 NM_172359 NM_172351 NM_153826 NM_172352 NM_172353 NM_172361 NM_172350 XM_011509563 XM_017001308 XM_011509564 XM_017001309 XM_017001310 XR_001737177 XR_001737178 A18585 AK129560 AK222822 AK291227 AK296819 BC007046 BC026273 BC030594 BX537451 BX640613 BX649050 M58050 S51940 X59405 X59406 X59407 X59408 X59409 X59410 Y00651	NC_000001 NC_018912 NG_009296	NP_002380 NP_758869 NP_758861 NP_722548 NP_758862 NP_758863 NP_758871 NP_758860 XP_011507865 XP_016856797 XP_011507866 XP_016856798 XP_016856799 CAA01400 BAD96542 BAF83916 BAG59392 AAH30594 CAD97694 CAE45719 CAI45983 AAA62833 AAB24802 CAA68675	4179	1	0	CD46	AHUS2 MCP MIC10 TLX TRA2.10	rna_protein-coding|genomic_protein-coding	1q32.2	CD46 molecule
merck-NM_005161_at	0.0970948	0.0377716	0.24959	-4.84124	1.29032e-06	-2.33207	0.00117073	0.0010918		Sense	NM_005161 AK075252 AK097232	NM_005161 AK075252 AK097232	NC_000011 NC_018922	NP_005152 BAG52096 BAG53437	187	1	0	APLNR	AGTRL1 APJ APJR HG11	rna_protein-coding	11q12.1	apelin receptor
merck2-CD238875_at	0.260893	0.151201	0.450161	-4.82771	1.38111e-06	-1.34365	0.0012315	0.00114848		Sense	NR_046473 NG_016853	NR_046473	NC_000014 NC_018925 NG_016853	---	55384	1	0	MEG3	FP504 GTL2 LINC00023 NCRNA00023 PRO0518 PRO2160 onco-lncRNA-83 prebp1	rna_ncRNA|genomic_ncRNA	14q32.2	maternally expressed 3 (non-protein coding)
merck2-BU688079_at	0.129468	0.0561048	0.298764	-4.79158	1.65476e-06	-2.04432	0.0014505	0.00135271		Sense	NM_001010924 XM_011519378 XM_017015904 XM_017015905 AK022946 AL050367 AY683003 BC034232	NM_001010924 XM_011519378 XM_017015904 XM_017015905 AK022946 AL050367 AY683003 BC034232	NC_000010 NC_018921	NP_001010924 XP_011517680 XP_016871393 XP_016871394 BAG51141 CAB43675 AAV85904 AAH34232	221061	1	0	FAM171A1	C10orf38	rna_protein-coding	10p13	family with sequence similarity 171 member A1
merck-BC068560_s_at	0.00683534	0.000885337	0.052773	-4.78092	1.74494e-06	-4.98565	0.00150405	0.00140266		Sense	NM_173800 AK027809 AK075131 AY560010 BC036440 BC045809 BC060869 BC068560 BC070028 BC094716 BC109022 BC109023	NM_173800 AK027809 AK075131 AY560010 BC036440 BC045809 BC060869 BC068560 BC070028 BC094716 BC109022 BC109023	NC_000005 NC_018916	NP_776161 BAC11422 AAS66719 AAH60869 AAH68560 AAI09023 AAI09024	206338	1	0	LVRN	APQ AQPEP TAQPEP	rna_protein-coding	5q23.1	laeverin
merck-NM_005681_at	6.99795	3.14685	15.562	4.77135	1.82994e-06	1.94562	0.00154795	0.0014436		Sense	NM_005681 XM_006711612 XM_006711613 XM_017002760 XR_001737526 KT584822 BC013808 CN479053 L39060	NM_005681 XM_006711612 XM_006711613 XM_017002760 XR_001737526 BC013808 CN479053 L39060	NC_000001 NC_018912 KT584822	NP_005672 XP_006711675 XP_006711676 XP_016858249 AAH13808 AAA62862	9015	1	0	TAF1A	MGC:17061 RAFI48 SL1 TAFI48	rna_protein-coding|genomic_protein-coding	1q41	TATA-box binding protein associated factor, RNA polymerase I subunit A
merck-NM_016242_at	0.223769	0.120936	0.414043	-4.76853	1.85573e-06	-1.49714	0.00154795	0.0014436		Sense	NM_016242 NM_001159694 AX083391 AF205940 AK026875 AK222741 AK291831 AK304568 AY039241 BC017781	NM_016242 NM_001159694 AF205940 AK026875 AK222741 AK291831 AK304568 AY039241 BC017781	NC_000004 NC_018915 AX083391	NP_057326 NP_001153166 AAF76295 BAD96461 BAF84520 BAG65359 AAK68660 AAH17781	51705	1	0	EMCN	EMCN2 MUC14	rna_protein-coding|genomic_protein-coding	4q24	endomucin
merck2-BC021053_at	0.1003	0.0388112	0.259208	-4.74701	2.06442e-06	-2.29958	0.00167157	0.00155888		Sense	NM_005410 NM_001085486 NM_001093726 DQ022288 AK094640 AK096125 AK225801 AL833145 BC005244 BC015875 BC030009 BC040075 BC046152 BC058919 HM005482 Z11793	NM_005410 NM_001085486 NM_001093726 AK094640 AK096125 AK225801 AL833145 BC005244 BC015875 BC030009 BC040075 BC046152 BC058919 HM005482 Z11793	NC_000005 NC_018916 DQ022288	NP_005401 NP_001078955 NP_001087195 AAH15875 AAH40075 AAH46152 AAH58919 CAA77836	6414	1	0	SELENOP	SELP SEPP SEPP1 SeP	rna_protein-coding|genomic_protein-coding	5p12	selenoprotein P
merck-BC092511_a_at	0.00409968	0.000423652	0.0396726	-4.74661	2.06858e-06	-5.49685	0.00167157	0.00155888		Sense	NM_001102609 NM_001305393 NM_001305394 NM_001305395 NM_001305396 NM_001305397 NR_131091 NR_131092 XM_011534432 XM_017009029 XM_017009030 XM_017009031 XM_017009032 XM_017009033 AA758527 BC030767 BC092511 BU561519 BU561730 BX100176 HY000873 HY001392 HY005987 HY016595 HY038777	NM_001102609 NM_001305393 NM_001305394 NM_001305395 NM_001305396 NM_001305397 NR_131091 NR_131092 XM_011534432 XM_017009029 XM_017009030 XM_017009031 XM_017009032 XM_017009033 AA758527 BC030767 BC092511 BU561519 BU561730 BX100176 HY000873 HY001392 HY005987 HY016595 HY038777	NC_000005 NC_018916	NP_001096079 NP_001292322 NP_001292323 NP_001292324 NP_001292325 NP_001292326 XP_011532734 XP_016864518 XP_016864519 XP_016864520 XP_016864521 XP_016864522	133874	1	0	C5orf58	---	rna_protein-coding	5q35.1	chromosome 5 open reading frame 58
merck-NM_021902_s_at	0.25094	0.14159	0.444741	-4.73499	2.19068e-06	-1.38254	0.00174301	0.0016255		Sense	NM_005031 NM_021902 NM_001278717 NM_001278718 XM_017026874 XM_017026875 XM_017026876 AX405653 CS488920 AA524547 AK289811 BC032800 BM691130 BM856555 BX115036 EU176238 EU176531 H57207 HY107209 HY111815 HY151101 HY151827 R72515 U72245	NM_005031 NM_021902 NM_001278717 NM_001278718 XM_017026874 XM_017026875 XM_017026876 AA524547 AK289811 BC032800 BM691130 BM856555 BX115036 EU176238 EU176531 H57207 HY107209 HY111815 HY151101 HY151827 R72515 U72245	NC_000019 NC_018930 AX405653 CS488920	NP_005022 NP_068702 NP_001265646 NP_001265647 XP_016882363 XP_016882364 XP_016882365 BAF82500 AAH32800 ABW03689 ABW03332 AAC51286	5348	1	0	FXYD1	PLM	rna_protein-coding|genomic_protein-coding	19q13.12	FXYD domain containing ion transport regulator 1
merck-ENST00000370660_at	0.0994504	0.0381816	0.259036	-4.72554	2.29509e-06	-2.3081	0.00179841	0.00167717		Sense	NM_024597 NM_001173516 XM_005262472 NG_016801 AK022711 AW139720	NM_024597 NM_001173516 XM_005262472 AK022711 AW139720	NC_000023 NC_018934 NG_016801	NP_078873 NP_001166987 XP_005262529 BAB14195	79649	1	0	MAP7D3	MDP3	rna_protein-coding|genomic_protein-coding	Xq26.3	MAP7 domain containing 3
merck-CR613635_a_at	0.0953062	0.0359267	0.252828	-4.72236	2.33118e-06	-2.35066	0.00179943	0.00167812		Sense	NM_001290 NM_001130834 NM_001304434 NM_001304435 XM_006713975 XM_006713981 XM_017008814 XM_006713982 XM_017008815 XM_006713983 XM_017008816 XM_005248201 XM_017008817 XM_017008818 XM_005248202 XM_006713976 XM_017008819 XM_017008820 XM_017008821 XM_011513905 XM_017008822 XM_006713977 XM_017008812 XM_005248197 XM_017008813 XM_006713978 XM_006713980 KT584466 AF047337 AF052389 AF064492 AF064493 AF0686…	NM_001290 NM_001130834 NM_001304434 NM_001304435 XM_006713975 XM_006713981 XM_017008814 XM_006713982 XM_017008815 XM_006713983 XM_017008816 XM_005248201 XM_017008817 XM_017008818 XM_005248202 XM_006713976 XM_017008819 XM_017008820 XM_017008821 XM_011513905 XM_017008822 XM_006713977 XM_017008812 XM_005248197 XM_017008813 XM_006713978 XM_006713980 AF047337 AF052389 AF064492 AF064493 AF068651 AK0952…	NC_000004 NC_018915 KT584466	NP_001281 NP_001124306 NP_001291363 NP_001291364 XP_006714038 XP_006714044 XP_016864303 XP_006714045 XP_016864304 XP_006714046 XP_016864305 XP_005248258 XP_016864306 XP_016864307 XP_005248259 XP_006714039 XP_016864308 XP_016864309 XP_016864310 XP_011512207 XP_016864311 XP_006714040 XP_016864301 XP_005248254 XP_016864302 XP_006714041 XP_006714043 AAC83552 AAC13274 AAC28342 AAC28343 AAC77817 BAH132…	9079	1	0	LDB2	CLIM1 LDB-2 LDB1	rna_protein-coding|genomic_protein-coding	4p15.32	LIM domain binding 2
merck2-BC004126_at	0.0297246	0.00687344	0.128545	-4.70584	2.52821e-06	-3.51578	0.00192281	0.00179319		Sense	NM_015510 NM_001330159 XM_005256595 XM_017024425 XM_011523786 XM_017024426 XM_005256596 AF151851 AL117567 AY358498 BC004126 BC009679 CR457124	NM_015510 NM_001330159 XM_005256595 XM_017024425 XM_011523786 XM_017024426 XM_005256596 AF151851 AL117567 AY358498 BC004126 BC009679 CR457124	NC_000017 NC_018928	NP_056325 NP_001317088 XP_005256652 XP_016879914 XP_011522088 XP_016879915 XP_005256653 AAD34088 CAB55997 AAQ88862 AAH04126 AAH09679 CAG33405	25979	1	0	DHRS7B	CGI-93 SDR32C1	rna_protein-coding	17p11.2	dehydrogenase/reductase 7B
merck-NM_138445_at	0.128858	0.0547773	0.303127	-4.69473	2.66964e-06	-2.04904	0.00196973	0.00183694		Sense	NM_001303474 NM_138445 NM_001303473 XM_005249613 XM_006715642 XM_011515116 XM_006715643 AI813303 AK300166 BC014241	NM_001303474 NM_138445 NM_001303473 XM_005249613 XM_006715642 XM_011515116 XM_006715643 AI813303 AK300166 BC014241	NC_000007 NC_018918	NP_001290403 NP_612454 NP_001290402 XP_005249670 XP_006715705 XP_011513418 XP_006715706 BAG61948 AAH14241	115330	1	0	GPR146	PGR8	rna_protein-coding	7p22.3	G-protein-coupled receptor 146
merck-NM_025243_at	0.332074	0.209552	0.526235	-4.69312	2.69076e-06	-1.1024	0.00196973	0.00183694		Sense	NM_025243 XM_017005030 XM_017005031 XM_017005032 XM_017005033 XM_017005034 XM_011511931 XM_011511933 XM_011511932 XM_005246874 NG_016359 AF283317 AI056985	NM_025243 XM_017005030 XM_017005031 XM_017005032 XM_017005033 XM_017005034 XM_011511931 XM_011511933 XM_011511932 XM_005246874 AF283317 AI056985	NC_000002 NC_018913 NG_016359	NP_079519 XP_016860519 XP_016860520 XP_016860521 XP_016860522 XP_016860523 XP_011510233 XP_011510235 XP_011510234 XP_005246931 AAK69539	80704	1	0	SLC19A3	BBGD THMD2 THTR2	rna_protein-coding|genomic_protein-coding	2q36.3	solute carrier family 19 member 3
merck2-R79897_at	0.117736	0.0481742	0.287743	-4.6921	2.70415e-06	-2.13931	0.00196973	0.00183694		Sense	NM_000860 NM_001145816 NM_001256301 NM_001256305 NM_001256306 NM_001256307 NG_011689 GN344027 AK058013 BC018986 J05594 L76465	NM_000860 NM_001145816 NM_001256301 NM_001256305 NM_001256306 NM_001256307 AK058013 BC018986 J05594 L76465	NC_000004 NC_018915 NG_011689 GN344027	NP_000851 NP_001139288 NP_001243230 NP_001243234 NP_001243235 NP_001243236 AAH18986 AAA89174 AAA89175	3248	1	0	HPGD	15-PGDH PGDH PGDH1 PHOAR1 SDR36C1	rna_protein-coding|genomic_protein-coding	4q34.1	hydroxyprostaglandin dehydrogenase 15-(NAD)
merck2-NM_031226_at	0.0290152	0.0065998	0.127562	-4.68547	2.79323e-06	-3.53994	0.00200636	0.0018711		Sense	NM_000103 NM_031226 XM_005254191 NG_007982 BC022896 BC035959 J04127 M18856 M22246 M28420 X13589 Y07508	NM_000103 NM_031226 XM_005254191 BC022896 BC035959 J04127 M18856 M22246 M28420 X13589 Y07508	NC_000015 NC_018926 NG_007982	NP_000094 NP_112503 XP_005254248 AAH22896 AAH35959 AAA52132 AAA35556 AAA35557 AAA52141 CAA31929 CAA68807	1588	1	0	CYP19A1	ARO ARO1 CPV1 CYAR CYP19 CYPXIX P-450AROM	rna_protein-coding|genomic_protein-coding	15q21.2	cytochrome P450 family 19 subfamily A member 1
merck-AK026969_a_at	24.4833	6.419	93.3842	4.68201	2.84073e-06	3.19799	0.00201252	0.00187685		Sense	NM_024529 AF312865 AK026969 AK226038 BC013075 BC014351 BC065037	NM_024529 AF312865 AK026969 AK226038 BC013075 BC014351 BC065037	NC_000001 NC_018912 NG_012691	NP_078805 AAG45339 BAB15608 AAH14351 AAH65037	79577	1	0	CDC73	C1orf28 FIHP HPTJT HRPT1 HRPT2 HYX	rna_protein-coding	1q31.2	cell division cycle 73
merck2-AL574194_at	0.255563	0.143831	0.454089	-4.65176	3.29121e-06	-1.36429	0.00230016	0.00214509		Sense	NM_006691 CS051263 AF118108 AK075443 AY358925 BC026231	NM_006691 AF118108 AK075443 AY358925 BC026231	NC_000011 NC_018922 CS051263	NP_006682 AAD42764 BAG52138 AAQ89284 AAH26231	10894	1	0	LYVE1	CRSBP-1 HAR LYVE-1 XLKD1	rna_protein-coding|genomic_protein-coding	11p15.4	lymphatic vessel endothelial hyaluronan receptor 1
merck-BC074735_a_at	7.81008	3.27971	18.5984	4.64299	3.43398e-06	2.05542	0.00236793	0.0022083		Sense	NM_001195215 NR_125340 XM_011509246 XM_017000472 XM_006711194 XM_011509247 XM_011509248 XM_006711192 XM_011509249 XM_006711193 XM_017000470 XM_005244931 XM_017000471 AK000061 AK024832 AK091207 BC074735 BK006960	NM_001195215 NR_125340 XM_011509246 XM_017000472 XM_006711194 XM_011509247 XM_011509248 XM_006711192 XM_011509249 XM_006711193 XM_017000470 XM_005244931 XM_017000471 AK000061 AK024832 AK091207 BC074735 BK006960	NC_000001 NC_018912	NP_001182144 XP_011507548 XP_016855961 XP_006711257 XP_011507549 XP_011507550 XP_006711255 XP_011507551 XP_006711256 XP_016855959 XP_005244988 XP_016855960 BAA90918 BAB15024 BAG52307 AAH74735 DAA12502	163486	1	0	DENND1B	C1ORF18 C1orf218 FAM31B	rna_protein-coding	1q31.3	DENN domain containing 1B
merck-NM_001009909_at	0.249179	0.138419	0.448569	-4.63273	3.60872e-06	-1.38958	0.00245569	0.00229014		Sense	NM_001009909 NM_001252008 NM_001252010 NG_030588 AK126974 AL832641 BC042863 BC151234	NM_001009909 NM_001252008 NM_001252010 AK126974 AL832641 BC042863 BC151234	NC_000011 NC_018922 NG_030588	NP_001009909 NP_001238937 NP_001238939 CAD90000	338645	1	0	LUZP2	KFSP2566 PRO6246	rna_protein-coding|genomic_protein-coding	11p14.3	leucine zipper protein 2
merck-NM_018659_at	0.247456	0.136287	0.449303	-4.58892	4.45548e-06	-1.39652	0.00299252	0.00279078		Sense	NM_018659 XM_017008299 HA640597 AF193766 AF274956 AY359101 BC031391	NM_018659 XM_017008299 AF193766 AF274956 AY359101 BC031391	NC_000004 NC_018915 HA640597	NP_061129 XP_016863788 AAF73372 AAK07531 AAQ89459 AAH31391	54360	1	0	CYTL1	C17 C4orf4	rna_protein-coding|genomic_protein-coding	4p16.2	cytokine like 1
merck-NM_030569_at	0.216876	0.112788	0.417022	-4.58184	4.60907e-06	-1.52843	0.00305599	0.00284997		Sense	NM_030569 NM_032817 XM_011519713 NG_047199 AK027547 BC050649 BC069714	NM_030569 NM_032817 XM_011519713 AK027547 BC050649 BC069714	NC_000010 NC_018921 NG_047199	NP_085046 NP_116206 XP_011518015	80760	1	0	ITIH5	ITI-HC5 PP14776	rna_protein-coding|genomic_protein-coding	10p14	inter-alpha-trypsin inhibitor heavy chain family member 5
merck2-AU252496_at	0.256723	0.143321	0.459855	-4.57199	4.83115e-06	-1.35976	0.00316269	0.00294948		Sense	NR_046473 NG_016853 AF052114 HG506586 HG506587 HG506604	NR_046473 AF052114 HG506586 HG506587 HG506604	NC_000014 NC_018925 NG_016853	---	55384	1	0	MEG3	FP504 GTL2 LINC00023 NCRNA00023 PRO0518 PRO2160 onco-lncRNA-83 prebp1	rna_ncRNA|genomic_ncRNA	14q32.2	maternally expressed 3 (non-protein coding)
merck-BC075829_a_at	0.0733966	0.0238583	0.225794	-4.55547	5.22695e-06	-2.61188	0.00337903	0.00315123		Sense	NM_001301861 NM_033254 XM_017007441 XM_017007450 XM_005247891 XM_005247892 XM_011513305 XM_017007451 XM_005247897 XM_017007452 XM_017007453 XM_017007454 XM_017007442 XM_017007443 XM_017007444 XM_017007445 XM_017007446 XM_017007447 XM_017007448 XM_017007449 XR_001740359 AK074556 AK090455 AY027658 AY358328 BC032071 BC075829 BC136390 BM673254 BX647184	NM_001301861 NM_033254 XM_017007441 XM_017007450 XM_005247891 XM_005247892 XM_011513305 XM_017007451 XM_005247897 XM_017007452 XM_017007453 XM_017007454 XM_017007442 XM_017007443 XM_017007444 XM_017007445 XM_017007446 XM_017007447 XM_017007448 XM_017007449 XR_001740359 AK074556 AK090455 AY027658 AY358328 BC032071 BC075829 BC136390 BM673254 BX647184	NC_000003 NC_018914	NP_001288790 NP_150279 XP_016862930 XP_016862939 XP_005247948 XP_005247949 XP_011511607 XP_016862940 XP_005247954 XP_016862941 XP_016862942 XP_016862943 XP_016862931 XP_016862932 XP_016862933 XP_016862934 XP_016862935 XP_016862936 XP_016862937 XP_016862938 BAC11057 BAC03436 AAK14795 AAQ88694 AAI36391	91653	1	0	BOC	CDON2	rna_protein-coding	3q13.2	BOC cell adhesion associated, oncogene regulated
merck-NM_024870_at	0.0101797	0.00139706	0.0741751	-4.52715	5.97846e-06	-4.58736	0.00381713	0.0035598		Sense	NM_024870 NG_047022 AJ437636 AK024079 AY508996 BK005161	NM_024870 AJ437636 AK024079 AY508996 BK005161	NC_000008 NC_018919 NG_047022	NP_079146 CAD26885 AAS82571 DAA05334	80243	1	0	PREX2	DEP.2 DEPDC2 P-REX2 PPP1R129	rna_protein-coding|genomic_protein-coding	8q13.2	phosphatidylinositol-3,4,5-trisphosphate dependent Rac exchange factor 2
merck-AI677718_at	0.0554271	0.0157589	0.194948	-4.50802	6.54369e-06	-2.89269	0.00412707	0.00384885		AntiSense	NM_015429 XM_005247281 XM_005247288 XM_005247289 XM_011512641 XM_017006106 XM_005247290 XM_005247291 XM_011512643 XM_011512644 XM_011512645 XM_011512646 XM_005247282 XM_005247293 XM_005247294 XM_011512647 XM_005247295 XM_011512648 XM_005247296 XM_011512649 XM_005247298 XM_005247299 XM_006713569 XM_005247283 XM_005247300 XM_006713570 XM_011512651 XM_005247301 XM_005247302 XM_017006107 XM_011512652…	NM_015429 XM_005247281 XM_005247288 XM_005247289 XM_011512641 XM_017006106 XM_005247290 XM_005247291 XM_011512643 XM_011512644 XM_011512645 XM_011512646 XM_005247282 XM_005247293 XM_005247294 XM_011512647 XM_005247295 XM_011512648 XM_005247296 XM_011512649 XM_005247298 XM_005247299 XM_006713569 XM_005247283 XM_005247300 XM_006713570 XM_011512651 XM_005247301 XM_005247302 XM_017006107 XM_011512652…	NC_000003 NC_018914	NP_056244 XP_005247338 XP_005247345 XP_005247346 XP_011510943 XP_016861595 XP_005247347 XP_005247348 XP_011510945 XP_011510946 XP_011510947 XP_011510948 XP_005247339 XP_005247350 XP_005247351 XP_011510949 XP_005247352 XP_011510950 XP_005247353 XP_011510951 XP_005247355 XP_005247356 XP_006713632 XP_005247340 XP_005247357 XP_006713633 XP_011510953 XP_005247358 XP_005247359 XP_016861596 XP_011510954…	25890	1	0	ABI3BP	NESHBP TARSH	rna_protein-coding	3q12.2	ABI family member 3 binding protein
merck-AA290995_at	8243.69	163.111	416640	4.50533	6.627e-06	9.0172	0.00412926	0.00385089		Uncertain	NG_008433	---	NG_008433	---	1730 10824 29935	3	2	DIAPH2 DIAPH2-AS1 RPA4	DIA DIA2 DRF2 POF POF2 EPAG HSU24186	genomic_protein-coding|genomic_ncRNA	Xq21.33	diaphanous related formin 2 ||| DIAPH2 antisense RNA 1 ||| replication protein A4
merck-NM_005630_at	0.252478	0.138566	0.460036	-4.49641	6.91091e-06	-1.37643	0.0042549	0.00396806		Sense	NM_005630 XM_017007075 NG_031964 BC041140 U70867	NM_005630 XM_017007075 BC041140 U70867	NC_000003 NC_018914 NG_031964	NP_005621 XP_016862564 AAH41140 AAC09469	6578	1	0	SLCO2A1	MATR1 OATP2A1 PGT PHOAR2 SLC21A2	rna_protein-coding|genomic_protein-coding	3q22.1-q22.2	solute carrier organic anion transporter family member 2A1
merck-NM_052954_at	0.227274	0.118802	0.434785	-4.4765	7.58782e-06	-1.4816	0.0046113	0.00430043		Sense	NM_001320768 NM_052954 NR_135472 AF401639 AL833200	NM_001320768 NM_052954 NR_135472 AF401639 AL833200	NC_000021 NC_018932	NP_001307697 NP_443186 AAK84158 CAI46188	116159	1	0	CYYR1	C21orf95	rna_protein-coding	21q21.3	cysteine and tyrosine rich 1
merck-NM_002036_s_at	0.468103	0.335686	0.652754	-4.47425	7.66811e-06	-0.759067	0.0046113	0.00430043		Sense	NM_001122951 NM_002036 NG_011626 AF055992 AM887935 GU130196 GU130197 HG512885 HG764172 HG915714 JN251907 JN251908 JN251909 JN251910 JN251911 JN251912 JN251913 JN251914 JN251915 JN251916 JN251917 KC924823 KC924824 KC924825 KF784871 KU726825 LN715170 LN875782 S76830 X85785 AF030521 AK291593 AY167991 BC017817 BC095496 BM671230 BX537430 CA435450 DQ891966 DQ895155 HE572751 JX081310 U01839	NM_001122951 NM_002036 AF030521 AK291593 AY167991 BC017817 BC095496 BM671230 BX537430 CA435450 DQ891966 DQ895155 HE572751 JX081310 U01839	NC_000001 NC_018912 NG_011626 AF055992 AM887935 GU130196 GU130197 HG512885 HG764172 HG915714 JN251907 JN251908 JN251909 JN251910 JN251911 JN251912 JN251913 JN251914 JN251915 JN251916 JN251917 KC924823 KC924824 KC924825 KF784871 KU726825 LN715170 LN875782 S76830 X85785	NP_001116423 NP_002027 AAD20435 BAF84282 AAO11657 AAH17817 AAH95496 CAD97672 ABM82892 ABM86081 CCC42287 AFN67103 AAC50055	2532	1	0	ACKR1	CCBP1 CD234 DARC DARC/ACKR1 Dfy FY GPD GpFy WBCQ1	rna_protein-coding|genomic_protein-coding	1q23.2	atypical chemokine receptor 1 (Duffy blood group)
merck-NM_000860_at	0.268354	0.150474	0.478578	-4.45665	8.32511e-06	-1.31545	0.00489704	0.00456691		Sense	NM_000860 NM_001145816 NM_001256301 NM_001256305 NM_001256306 NM_001256307 NG_011689 GN344027 AI435471 AK058013 BC018986 J05594 L76465	NM_000860 NM_001145816 NM_001256301 NM_001256305 NM_001256306 NM_001256307 AI435471 AK058013 BC018986 J05594 L76465	NC_000004 NC_018915 NG_011689 GN344027	NP_000851 NP_001139288 NP_001243230 NP_001243234 NP_001243235 NP_001243236 AAH18986 AAA89174 AAA89175	3248	1	0	HPGD	15-PGDH PGDH PGDH1 PHOAR1 SDR36C1	rna_protein-coding|genomic_protein-coding	4q34.1	hydroxyprostaglandin dehydrogenase 15-(NAD)
merck2-AK223633_at	0.166144	0.0754487	0.365863	-4.45645	8.33266e-06	-1.7949	0.00489704	0.00456691		Sense	NM_013363 AF098269 AK075478 AK223633 AK315121 AY035400 AY358557 BC006265 BC152796 CR536570	NM_013363 AF098269 AK075478 AK223633 AK315121 AY035400 AY358557 BC006265 BC152796 CR536570	NC_000003 NC_018914	NP_037495 AAF04621 BAG52150 BAD97353 BAG37576 AAK63128 AAQ88921 AAI52797 CAG38807	26577	1	0	PCOLCE2	PCPE2	rna_protein-coding	3q23	procollagen C-endopeptidase enhancer 2
merck-NM_001004332_s_at	0.159862	0.0711157	0.359358	-4.43637	9.14902e-06	-1.83344	0.0053164	0.004958		Uncertain	AK123165	AK123165	---	---	440200	1	0	FLJ41170	---	rna_unknown	14q32.31	uncharacterized LOC440200
merck2-BX648679_at	0.133547	0.0545219	0.327115	-4.40472	1.0592e-05	-2.0133	0.00606936	0.00566019		Sense	NG_012641 BX648679	BX648679	NG_012641	---	785	1	0	CACNB4	CAB4 CACNLB4 EA5 EIG9 EJM EJM4 EJM6	genomic_protein-coding|rna_protein-coding	2q23.3	calcium voltage-gated channel auxiliary subunit beta 4
merck-NM_001279_at	0.268858	0.149822	0.48247	-4.40294	1.06795e-05	-1.31357	0.00606936	0.00566019		Sense	NM_001279 NM_001318383 NR_134607 AF041378 AK122762 AY364639 BC031896 BQ718688	NM_001279 NM_001318383 NR_134607 AF041378 AK122762 AY364639 BC031896 BQ718688	NC_000018 NC_018929	NP_001270 NP_001305312 AAC34987 BAG53714 AAQ65241 AAH31896	1149	1	0	CIDEA	CIDE-A	rna_protein-coding	18p11.21|18	cell death-inducing DFFA-like effector a
merck-NM_000426_at	0.354662	0.223457	0.562906	-4.39808	1.09211e-05	-1.03659	0.00609521	0.0056843		Sense	NM_000426 NM_001079823 XM_005266981 XM_011535820 XM_005266982 XM_017010851 XM_017010852 AB208922 AK125980 BC172257 BC172564 BM984634 CA421469 M59832 Z26653	NM_000426 NM_001079823 XM_005266981 XM_011535820 XM_005266982 XM_017010851 XM_017010852 AB208922 AK125980 BC172257 BC172564 BM984634 CA421469 M59832 Z26653	NC_000006 NC_018917 NG_008678	NP_000417 NP_001073291 XP_005267038 XP_011534122 XP_005267039 XP_016866340 XP_016866341 BAD92159 AAI72257 AAI72564 AAA63215 CAA81394	3908	1	0	LAMA2	LAMM	rna_protein-coding	6q22.33	laminin subunit alpha 2
merck2-BI820698_at	0.160845	0.0712341	0.363185	-4.3973	1.09607e-05	-1.82731	0.00609521	0.0056843		Sense	NM_001109754 NM_002837 NM_001206971 NM_001206972 NM_001330204 XM_017019723 NG_029940 JA738569 JA738571 AK096717 BX648771	NM_001109754 NM_002837 NM_001206971 NM_001206972 NM_001330204 XM_017019723 AK096717 BX648771	NC_000012 NC_018923 NG_029940 JA738569 JA738571	NP_001103224 NP_002828 NP_001193900 NP_001193901 NP_001317133 XP_016875212 CAE46198	5787	1	0	PTPRB	HPTP-BETA HPTPB PTPB R-PTP-BETA VEPTP	rna_protein-coding|genomic_protein-coding	12q15	protein tyrosine phosphatase, receptor type B
merck2-BC066775_at	0.0229947	0.00427321	0.123737	-4.39359	1.11496e-05	-3.77249	0.0061343	0.00572076		Sense	NM_198471 XM_017026563 XM_011527884 XM_006722718 XR_936169 AB284126 AK128815 BC066124 BC066775	NM_198471 XM_017026563 XM_011527884 XM_006722718 XR_936169 AB284126 AK128815 BC066124 BC066775	NC_000019 NC_018930	NP_940873 XP_016882052 XP_011526186 XP_006722781 BAG06865 BAC87620 AAH66124 AAH66775	256949	1	0	KANK3	ANKRD47	rna_protein-coding	19p13.2	KN motif and ankyrin repeat domains 3
merck2-BU181779_at	0.0672917	0.0201451	0.224778	-4.38562	1.15656e-05	-2.69872	0.00629618	0.00587172		Sense	NM_032646 NM_052869 NM_001330453 XM_005257824 AF319952 AK058197 AK091085 AK126955 AL831858 BC004233 BX647912	NM_032646 NM_052869 NM_001330453 XM_005257824 AF319952 AK058197 AK091085 AK126955 AL831858 BC004233 BX647912	NC_000017 NC_018928	NP_116035 NP_443101 NP_001317382 XP_005257881 AAL16784 BAC03579 BAG54409 CAD38555 CAH10576	94015	1	0	TTYH2	C17orf29	rna_protein-coding	17q25.1	tweety family member 2
merck-NM_013363_at	0.346645	0.21575	0.556951	-4.37915	1.19146e-05	-1.05946	0.00640652	0.00597463		Sense	NM_013363 DQ154659 DQ154664 DQ154665 DQ154666 DQ154675 DQ154678 DQ154680 DQ154681 DQ154683 DQ154684 DQ154690 DQ154692 DQ154695 DQ154696 DQ154700 DQ154701 DQ154704 DQ154705 DQ154708 DQ154709 DQ154710 DQ154714 DQ154719 DQ154725 DQ154726 DQ154727 DQ154728 DQ154731 DQ154741 DQ154742 DQ154753 DQ154760 DQ154779 AF098269 AK075478 AY035400 AY358557 BC006265 CD366192	NM_013363 AF098269 AK075478 AY035400 AY358557 BC006265 CD366192	NC_000003 NC_018914 DQ154659 DQ154664 DQ154665 DQ154666 DQ154675 DQ154678 DQ154680 DQ154681 DQ154683 DQ154684 DQ154690 DQ154692 DQ154695 DQ154696 DQ154700 DQ154701 DQ154704 DQ154705 DQ154708 DQ154709 DQ154710 DQ154714 DQ154719 DQ154725 DQ154726 DQ154727 DQ154728 DQ154731 DQ154741 DQ154742 DQ154753 DQ154760 DQ154779	NP_037495 AAF04621 BAG52150 AAK63128 AAQ88921	26577	1	0	PCOLCE2	PCPE2	rna_protein-coding|genomic_protein-coding	3q23	procollagen C-endopeptidase enhancer 2
merck-NM_006537_s_at	33.991	7.00019	165.051	4.37363	1.222e-05	3.52609	0.00640652	0.00597463		Sense	NM_006537 NM_001256702 NR_046341 NR_046342 XM_017022763 XM_017022764 XM_017022765 XM_017022766 XM_017022767 XM_017022768 AF073344 AF077040 AK022931 AK301236 AK301563 AK307810 AY461579 BC018113 BC065300 BC107137 BC107138 BX647760	NM_006537 NM_001256702 NR_046341 NR_046342 XM_017022763 XM_017022764 XM_017022765 XM_017022766 XM_017022767 XM_017022768 AF073344 AF077040 AK022931 AK301236 AK301563 AK307810 AY461579 BC018113 BC065300 BC107137 BC107138 BX647760	NC_000015 NC_018926	NP_006528 NP_001243631 XP_016878252 XP_016878253 XP_016878254 XP_016878255 XP_016878256 XP_016878257 AAD42992 AAD27773 BAG51139 BAG62807 BAG63058 AAT37507 AAH18113 AAH65300 AAI07138 AAI07139	9960	1	0	USP3	SIH003 UBP	rna_protein-coding	15q22.31	ubiquitin specific peptidase 3
merck-NM_172367_at	0.13596	0.0555857	0.332553	-4.37247	1.22848e-05	-1.99539	0.00640652	0.00597463		Sense	NM_172367 AB090231 AL831929 BC142615	NM_172367 AB090231 AL831929 BC142615	NC_000017 NC_018928	NP_758955 BAC43751 AAI42616	286753	1	0	TUSC5	BEC-1 DSPB1 IFITMD3 LOST1	rna_protein-coding	17p13.3	tumor suppressor candidate 5
merck2-AI761605_at	0.22008	0.111649	0.433818	-4.3719	1.23168e-05	-1.51376	0.00640652	0.00597463		Sense	XM_005246514 X17360	XM_005246514	NC_000002 X17360	XP_005246571	3233	1	0	HOXD4	HHO.C13 HOX-5.1 HOX4 HOX4B Hox-4.2	rna_protein-coding|genomic_protein-coding	2q31.1	homeobox D4
merck-NM_024007_a_at	0.218415	0.110398	0.432119	-4.3702	1.24133e-05	-1.52136	0.00640652	0.00597463		Sense	NM_001290360 NM_001324111 NM_024007 NM_182708 NM_001324101 NM_001324103 NM_001324106 NM_001324107 NM_001324108 NM_001324109 XM_017009201 XM_017009198 AK123757 BC019927	NM_001290360 NM_001324111 NM_024007 NM_182708 NM_001324101 NM_001324103 NM_001324106 NM_001324107 NM_001324108 NM_001324109 XM_017009201 XM_017009198 AK123757 BC019927	NC_000005 NC_018916	NP_001277289 NP_001311040 NP_076870 NP_874367 NP_001311030 NP_001311032 NP_001311035 NP_001311036 NP_001311037 NP_001311038 XP_016864690 XP_016864687	1879	1	0	EBF1	COE1 EBF O/E-1 OLF1	rna_protein-coding	5q33.3	early B-cell factor 1
merck-AK125225_at	13.5069	4.20068	43.43	4.36848	1.25115e-05	2.6032	0.00640652	0.00597463		Uncertain	AK125225 BC033179	AK125225 BC033179	---	BAC86088	148229	1	0	ATP8B3	ATPIK	rna_protein-coding	19p13.3	ATPase phospholipid transporting 8B3
merck-NM_002252_at	5.33541	2.51131	11.3354	4.35491	1.3312e-05	1.67437	0.00674959	0.00629457		Sense	NM_002252 NM_001282428 XM_017004059 XM_011532825 NG_012873 AF043472 AK075088 AK225833 BC004148 BC004987 BC015947	NM_002252 NM_001282428 XM_017004059 XM_011532825 AF043472 AK075088 AK225833 BC004148 BC004987 BC015947	NC_000002 NC_018913 NG_012873	NP_002243 NP_001269357 XP_016859548 XP_011531127 AAC13164 AAH04148 AAH04987 AAH15947	3790	1	0	KCNS3	KV9.3	rna_protein-coding|genomic_protein-coding	2p24.2	potassium voltage-gated channel modifier subfamily S member 3
merck2-AL544620_at	0.290082	0.16604	0.506792	-4.34751	1.3769e-05	-1.23759	0.00691352	0.00644745		Sense	NM_006287 NM_001329239 NM_001329240 NM_001329241 XM_011511707 XM_011511708 XM_005246818 XM_006712720 XM_011511709 XM_005246819 NG_029714 AB209866 AK313562 BC014332 J03225	NM_006287 NM_001329239 NM_001329240 NM_001329241 XM_011511707 XM_011511708 XM_005246818 XM_006712720 XM_011511709 XM_005246819 AB209866 AK313562 BC014332 J03225	NC_000002 NC_018913 NG_029714	NP_006278 NP_001316168 NP_001316169 NP_001316170 XP_011510009 XP_011510010 XP_005246875 XP_006712783 XP_011510011 XP_005246876 BAD93103 BAG36336 AAA52022	7035	1	0	TFPI	EPI LACI TFI TFPI1	rna_protein-coding|genomic_protein-coding	2q32.1	tissue factor pathway inhibitor
merck-NM_207345_at	0.118649	0.0453612	0.310347	-4.34504	1.39253e-05	-2.13158	0.00692476	0.00645793		Sense	NM_207345 AY358265 EU339276	NM_207345 AY358265 EU339276	NC_000012 NC_018923	NP_997228 AAQ88632 ABZ04557	283420	1	0	CLEC9A	CD370 DNGR-1 DNGR1 UNQ9341	rna_protein-coding	12p13.2	C-type lectin domain family 9 member A
merck-NM_006691_at	0.453238	0.316937	0.648157	-4.33583	1.45211e-05	-0.791338	0.00715228	0.00667011		Sense	NM_006691 AF118108 AY358925 BC026231 CA449932	NM_006691 AF118108 AY358925 BC026231 CA449932	NC_000011 NC_018922	NP_006682 AAD42764 AAQ89284 AAH26231	10894	1	0	LYVE1	CRSBP-1 HAR LYVE-1 XLKD1	rna_protein-coding	11p15.4	lymphatic vessel endothelial hyaluronan receptor 1
merck-AK094685_at	0.0155327	0.00235477	0.102459	-4.32697	1.51175e-05	-4.1648	0.00725939	0.00677		Sense	NM_138453 NM_001317915 AB073648 AB074188 AK055409 AK094685	NM_138453 NM_001317915 AB073648 AB074188 AK055409 AK094685	NC_000005 NC_018916	NP_612462 NP_001304844	115827	1	0	RAB3C	---	rna_protein-coding	5q11.2	RAB3C, member RAS oncogene family
merck-NM_005434_at	0.116543	0.0440169	0.308569	-4.32679	1.51295e-05	-2.1495	0.00725939	0.00677		Sense	NM_005434 XM_011511809 AI911238 AK125647 U17077	NM_005434 XM_011511809 AI911238 AK125647 U17077	NC_000002 NC_018913	NP_005425 XP_011510111 BAG54228 AAA76738	7851	1	0	MALL	BENE	rna_protein-coding	2q13	mal, T-cell differentiation protein like
merck-G36933_at	0.214892	0.107077	0.431265	-4.32636	1.51597e-05	-1.53762	0.00725939	0.00677		AntiSense	NM_006283 NM_001122824 NM_001146216 NM_001330521 XM_011544631 XM_017013768 XM_017013769 XM_005273630 XM_011544635 XM_017013770 XM_017013771 XM_017013772 XM_017013773 XM_017013774 XM_017013775 XM_005273625 XM_017013776 XM_017013777 XM_017013778 XM_011544636 XM_011544637 XM_011544638 XM_011544632 XM_005273628 XM_011544633 XM_005273629 XM_017013766 XM_011544634 XM_017013767 AB029026 AF049910 AY13900…	NM_006283 NM_001122824 NM_001146216 NM_001330521 XM_011544631 XM_017013768 XM_017013769 XM_005273630 XM_011544635 XM_017013770 XM_017013771 XM_017013772 XM_017013773 XM_017013774 XM_017013775 XM_005273625 XM_017013776 XM_017013777 XM_017013778 XM_011544636 XM_011544637 XM_011544638 XM_011544632 XM_005273628 XM_011544633 XM_005273629 XM_017013766 XM_011544634 XM_017013767 AB029026 AF049910 AY13900…	NC_000008 NC_018919	NP_006274 NP_001116296 NP_001139688 NP_001317450 XP_011542933 XP_016869257 XP_016869258 XP_005273687 XP_011542937 XP_016869259 XP_016869260 XP_016869261 XP_016869262 XP_016869263 XP_016869264 XP_005273682 XP_016869265 XP_016869266 XP_016869267 XP_011542938 XP_011542939 XP_011542940 XP_011542934 XP_005273685 XP_011542935 XP_005273686 XP_016869255 XP_011542936 XP_016869256 BAA83055 AAC32327 AAN2895…	6867	1	0	TACC1	Ga55	rna_protein-coding	8p11.22	transforming acidic coiled-coil containing protein 1
merck2-AV653866_s_at	0.469479	0.333135	0.661627	-4.3197	1.56244e-05	-0.756131	0.00741327	0.00691351		Sense	NM_000668 NM_001286650 NM_000669 NR_133005 XM_011531588 XM_011531589 NG_011435 NG_011718 DQ017646 D11067 AF153821 AK299409 AK301018 AK303945 AK304396 AK316501 BC033009 BX647469 D00137 FJ224285 M21692 M24317 X03350 BC062476 BC066227 BC066228 BC067419 BC067420 BC067421 BC067422 BC074771 BC074786 CD014078 M12272 X04299 X04350	NM_000668 NM_001286650 NM_000669 NR_133005 XM_011531588 XM_011531589 AF153821 AK299409 AK301018 AK303945 AK304396 AK316501 BC033009 BX647469 D00137 FJ224285 M21692 M24317 X03350 BC062476 BC066227 BC066228 BC067419 BC067420 BC067421 BC067422 BC074771 BC074786 CD014078 M12272 X04299 X04350	NC_000004 NC_018915 NG_011435 NG_011718 DQ017646 D11067	NP_000659 NP_001273579 NP_000660 XP_011529890 XP_011529891 AAD37446 BAG61391 BAG62635 BAG64873 BAG65231 BAH14872 AAH33009 BAA00084 ACI45977 AAA51592 AAA51884 CAA27056 AAH62476 AAH66227 AAH66228 AAH67419 AAH67420 AAH67421 AAH67422 AAH74771 AAH74786 AAC41757 CAA27842 CAA27876	125 126	2	2	ADH1B ADH1C	ADH2 HEL-S-117 ADH3	rna_protein-coding|genomic_protein-coding	4q23	alcohol dehydrogenase 1B (class I), beta polypeptide ||| alcohol dehydrogenase 1C (class I), gamma polypeptide
merck-NM_152610_at	10665	157.792	720839	4.31431	1.60101e-05	9.27472	0.00752724	0.00701979		Sense	NM_152610 AK093047 BC030026 BC031066 JF432796	NM_152610 AK093047 BC030026 BC031066 JF432796	NC_000001 NC_018912	NP_689823 BAC04033 AAH30026 AAH31066 ADZ16013	164127	1	0	CCDC185	C1orf65	rna_protein-coding	1q41	coiled-coil domain containing 185
merck-NM_015510_at	0.0294627	0.00593032	0.146375	-4.30938	1.6371e-05	-3.52463	0.00756656	0.00705646		Sense	NM_015510 NM_001330159 XM_005256595 XM_017024425 XM_011523786 XM_017024426 XM_005256596 AF151851 AI018764 AL117567 AY358498 BC004126 BC009679	NM_015510 NM_001330159 XM_005256595 XM_017024425 XM_011523786 XM_017024426 XM_005256596 AF151851 AI018764 AL117567 AY358498 BC004126 BC009679	NC_000017 NC_018928	NP_056325 NP_001317088 XP_005256652 XP_016879914 XP_011522088 XP_016879915 XP_005256653 AAD34088 CAB55997 AAQ88862 AAH04126 AAH09679	25979	1	0	DHRS7B	CGI-93 SDR32C1	rna_protein-coding	17p11.2	dehydrogenase/reductase 7B
merck-NM_000478_at	0.132787	0.052994	0.332727	-4.30797	1.6476e-05	-2.01901	0.00756656	0.00705646		Sense	NM_000478 NM_001127501 NM_001177520 XM_006710546 XM_005245818 XM_017000903 NG_008940 AB011406 AB012643 AB209814 AK097413 AK295608 AK298085 BC021289 BC066116 BC090861 BC110909 BC126165 BC136325	NM_000478 NM_001127501 NM_001177520 XM_006710546 XM_005245818 XM_017000903 AB011406 AB012643 AB209814 AK097413 AK295608 AK298085 BC021289 BC066116 BC090861 BC110909 BC126165 BC136325	NC_000001 NC_018912 NG_008940	NP_000469 NP_001120973 NP_001170991 XP_006710609 XP_005245875 XP_016856392 BAA32129 BAA88367 BAD93051 BAH12123 BAH12722 AAH21289 AAH66116 AAH90861 AAI10910 AAI26166 AAI36326	249	1	0	ALPL	AP-TNAP APTNAP HOPS TNAP TNSALP	rna_protein-coding|genomic_protein-coding	1p36.12	alkaline phosphatase, liver/bone/kidney
merck2-NM_145273_at	0.342527	0.210359	0.557735	-4.30721	1.65327e-05	-1.07141	0.00756656	0.00705646		Sense	NM_145273 XM_006721721 XM_006721722 XM_005257075 XM_005257076 XM_017024235 AY358364 BC025395	NM_145273 XM_006721721 XM_006721722 XM_005257075 XM_005257076 XM_017024235 AY358364 BC025395	NC_000017 NC_018928	NP_660316 XP_006721784 XP_006721785 XP_005257132 XP_005257133 XP_016879724 AAQ88730 AAH25395	146894	1	0	CD300LG	CLM-9 CLM9 NEPMUCIN TREM-4 TREM4	rna_protein-coding	17q21.31	CD300 molecule like family member g
merck-NM_001032281_a_at	0.287362	0.162649	0.5077	-4.29431	1.75234e-05	-1.24701	0.00794189	0.00740649		Sense	NM_006287 NM_001032281 NM_001318941 NM_001329239 NM_001329240 NM_001329241 XM_011511707 XM_011511708 XM_005246818 XM_006712720 XM_011511709 XM_005246819 NG_029714 AB209866 AF021834 AK313562 BC014332 BC015514 HQ447091 J03225	NM_006287 NM_001032281 NM_001318941 NM_001329239 NM_001329240 NM_001329241 XM_011511707 XM_011511708 XM_005246818 XM_006712720 XM_011511709 XM_005246819 AB209866 AF021834 AK313562 BC014332 BC015514 HQ447091 J03225	NC_000002 NC_018913 NG_029714	NP_006278 NP_001027452 NP_001305870 NP_001316168 NP_001316169 NP_001316170 XP_011510009 XP_011510010 XP_005246875 XP_006712783 XP_011510011 XP_005246876 BAD93103 AAD01700 BAG36336 AAH15514 ADQ31578 AAA52022	7035	1	0	TFPI	EPI LACI TFI TFPI1	rna_protein-coding|genomic_protein-coding	2q32.1	tissue factor pathway inhibitor
merck2-AK074155_at	0.173789	0.078167	0.386387	-4.29259	1.76599e-05	-1.74991	0.00794189	0.00740649		Sense	NM_025092 XM_011520383 XM_011520384 XM_017018355 XR_930912 AK026288 AK074155 AK090428 BC048336 BC066641 BC109257 BC109258 BM842384	NM_025092 XM_011520383 XM_011520384 XM_017018355 XR_930912 AK026288 AK074155 AK090428 BC048336 BC066641 BC109257 BC109258 BM842384	NC_000011 NC_018922	NP_079368 XP_011518685 XP_011518686 XP_016873844 BAB15431 BAB84981 BAC03409 AAI09258 AAI09259	80162	1	0	PGGHG	ATHL1	rna_protein-coding	11p15.5	protein-glucosylgalactosylhydroxylysine glucosidase
merck2-NM_007351_at	0.43893	0.301029	0.640004	-4.27929	1.8749e-05	-0.823415	0.00817625	0.00762506		Sense	NM_007351 XM_005262856 XM_017007893 NG_032895 AK125557 BM126740	NM_007351 XM_005262856 XM_017007893 AK125557 BM126740	NC_000004 NC_018915 NG_032895	NP_031377 XP_005262913 XP_016863382 BAC86201	22915	1	0	MMRN1	ECM EMILIN4 GPIa* MMRN	rna_protein-coding|genomic_protein-coding	4q22.1	multimerin 1
merck2-AK056845_at	0.0386279	0.00870057	0.171496	-4.27838	1.8826e-05	-3.25378	0.00817625	0.00762506		Sense	NR_110150 NR_110151 AK056845 BC071789 HG495741	NR_110150 NR_110151 AK056845 BC071789 HG495741	NC_000003 NC_018914	---	101929335	1	0	ADAMTS9-AS1	---	rna_ncRNA	3p14.1	ADAMTS9 antisense RNA 1
merck2-CK004916_s_at	0.352717	0.218822	0.568542	-4.27821	1.884e-05	-1.04209	0.00817625	0.00762506		Sense	NR_046473 NG_016853 AK098378 HG506586	NR_046473 AK098378 HG506586	NC_000014 NC_018925 NG_016853	---	55384	1	0	MEG3	FP504 GTL2 LINC00023 NCRNA00023 PRO0518 PRO2160 onco-lncRNA-83 prebp1	rna_ncRNA|genomic_ncRNA	14q32.2	maternally expressed 3 (non-protein coding)
merck-AF086302_at	0.153896	0.0652859	0.362773	-4.27759	1.88931e-05	-1.87148	0.00817625	0.00762506		Uncertain	NG_033107	---	NG_033107	---	7373	1	0	COL14A1	UND	genomic_protein-coding	8q24.12	collagen type XIV alpha 1 chain
merck2-AI565345_x_at	0.358638	0.22416	0.573792	-4.27666	1.89715e-05	-1.02544	0.00817625	0.00762506		Sense	XM_005251453 XM_017014705 XM_017014706 XM_011517866 XM_017014700 XM_006716765 XM_011517867 XM_017014701 XM_017014702 XM_017014703 XM_017014704 NG_027764	XM_005251453 XM_017014705 XM_017014706 XM_011517866 XM_017014700 XM_006716765 XM_011517867 XM_017014701 XM_017014702 XM_017014703 XM_017014704	NC_000009 NG_027764	XP_005251510 XP_016870194 XP_016870195 XP_011516168 XP_016870189 XP_006716828 XP_011516169 XP_016870190 XP_016870191 XP_016870192 XP_016870193	364	1	0	AQP7	AQP7L AQPap GLYCQTL	rna_protein-coding|genomic_protein-coding	9p13.3	aquaporin 7
merck2-BX478515_s_at	0.291186	0.165312	0.512903	-4.27147	1.94185e-05	-1.23379	0.00829974	0.00774022		Sense	NR_046473 NG_016853 AK098378 HG506586	NR_046473 AK098378 HG506586	NC_000014 NC_018925 NG_016853	---	55384	1	0	MEG3	FP504 GTL2 LINC00023 NCRNA00023 PRO0518 PRO2160 onco-lncRNA-83 prebp1	rna_ncRNA|genomic_ncRNA	14q32.2	maternally expressed 3 (non-protein coding)
merck-AW471226_at	16941.4	193.845	1.48063e+06	4.26918	1.96196e-05	9.73752	0.00831693	0.00775625		Sense	XR_939045 XR_949914 XR_939047 XR_949916 XR_939048 XR_949917 HG497147	XR_939045 XR_949914 XR_939047 XR_949916 XR_939048 XR_949917 HG497147	NC_000004 NC_018915	---	105377355	1	0	LINC02173	---	rna_ncRNA	4q24	long intergenic non-protein coding RNA 2173
merck2-AF373290_at	0.28229	0.157741	0.50518	-4.25961	2.04786e-05	-1.26482	0.00861051	0.00803004		Sense	NM_080284 XM_017024404 XM_017024405 XM_017024406 XM_011524574 XM_017024407 XM_017024408 XR_001752460 XR_001752461 AF373290 AK097296 AK125487 AY028898 BC166682 U66680	NM_080284 XM_017024404 XM_017024405 XM_017024406 XM_011524574 XM_017024407 XM_017024408 XR_001752460 XR_001752461 AF373290 AK097296 AK125487 AY028898 BC166682 U66680	NC_000017 NC_018928	NP_525023 XP_016879893 XP_016879894 XP_016879895 XP_011522876 XP_016879896 XP_016879897 AAM77557 BAC04994 BAG54204 AAK30023 AAI66682	23460	1	0	ABCA6	EST155051	rna_protein-coding	17q24.2-q24.3	ATP binding cassette subfamily A member 6
merck-AK223500_s_at	10.5029	3.55486	31.0313	4.25458	2.09438e-05	2.35166	0.00869639	0.00811013		Sense	NM_147188 NR_037623 XM_011521447 AK223500 AK294311 AY005144 BC020204 BC032540 BC039024 BC041691 HQ448526	NM_147188 NR_037623 XM_011521447 AK223500 AK294311 AY005144 BC020204 BC032540 BC039024 BC041691 HQ448526	NC_000015 NC_018926	NP_671717 XP_011519749 BAD97220 BAG57588 AAF89095 AAH20204 AAH32540 AAH39024 AAH41691 ADQ33005	26263	1	0	FBXO22	FBX22 FISTC1	rna_protein-coding	15q24.2	F-box protein 22
merck-ENST00000237763_at	236.524	19.0587	2935.33	4.25378	2.10192e-05	5.46605	0.00869639	0.00811013		Uncertain	BC106717 BC106718 BC115358	BC106717 BC106718 BC115358	---	---	690	1	0	BTF3P11	BTF3L1 HUMBTFB OCIF OPG TNFRSF11B	rna_pseudo	13q22.3	basic transcription factor 3 pseudogene 11
merck2-M32721_a_at	11.581	3.73222	35.9358	4.23951	2.24009e-05	2.44937	0.00919451	0.00857466		Sense	NM_001618 HD117904 AK125650 AK225654 AK303340 AK312339 BC037545 DQ891636 DQ894826 J03473 M17081 M18112 M32721	NM_001618 AK125650 AK225654 AK303340 AK312339 BC037545 DQ891636 DQ894826 J03473 M17081 M18112 M32721	NC_000001 NC_018912 HD117904	NP_001609 BAG64403 BAG35260 AAH37545 ABM82562 ABM85752 AAB59447 AAA51599 AAA60137 AAA60155	142	1	0	PARP1	ADPRT ADPRT-1 ADPRT1 ARTD1 PARP PARP-1 PPOL pADPRT-1	rna_protein-coding|genomic_protein-coding	1q42.12	poly(ADP-ribose) polymerase 1
merck-BQ575865_at	0.228155	0.115127	0.45215	-4.23443	2.29131e-05	-1.47773	0.00933066	0.00870164		Sense	XM_017018257 XM_017018258 XM_017018259	XM_017018257 XM_017018258 XM_017018259	NC_000011	XP_016873746 XP_016873747 XP_016873748	7704	1	0	ZBTB16	PLZF ZNF145	rna_protein-coding	11q23.2	zinc finger and BTB domain containing 16
merck-XM_936409_at	899.598	38.3028	21128.4	4.22363	2.40397e-05	6.80195	0.00969559	0.00904196		Uncertain	NG_011534	---	NG_011534	---	100133285	1	0	PCDH8P1	---	genomic_pseudo	13q14.3	protocadherin 8 pseudogene 1
merck-NM_024636_at	0.283743	0.158116	0.509184	-4.22228	2.41841e-05	-1.25969	0.00969559	0.00904196		Sense	NM_024636 NM_001205315 NM_001205316 NG_028313 CS283337 AK027807 AL832955 AL833044 AL833671	NM_024636 NM_001205315 NM_001205316 AK027807 AL832955 AL833044 AL833671	NC_000007 NC_018918 NG_028313 CS283337	NP_078912 NP_001192244 NP_001192245 CAH56271	79689	1	0	STEAP4	STAMP2 SchLAH TIARP TNFAIP9	rna_protein-coding|genomic_protein-coding	7q21.12	STEAP4 metalloreductase
merck-NM_001032997_s_at	0.0276082	0.00515241	0.147933	-4.19122	2.77464e-05	-3.58964	0.0110381	0.010294		Sense	NM_003836 NM_001317172 NG_016863 AK289384 AK297918 BC007741 BC013197 BC014015 BX357053 BX408554 CB857925 U15979 U15981 X17544	NM_003836 NM_001317172 AK289384 AK297918 BC007741 BC013197 BC014015 BX357053 BX408554 CB857925 U15979 U15981 X17544	NC_000014 NC_018925 NG_016863	NP_003827 NP_001304101 BAF82073 BAG60236 AAH07741 AAH13197 AAH14015 AAA75364 AAA75365 CAA35582	8788	1	0	DLK1	DLK DLK-1 Delta1 FA1 PREF1 Pref-1 ZOG pG2	rna_protein-coding|genomic_protein-coding	14q32.2	delta like non-canonical Notch ligand 1
merck-AL109712_at	193.627	16.435	2281.2	4.18445	2.85854e-05	5.26594	0.0112851	0.0105243		Sense	NR_026998 AL109712	NR_026998 AL109712	NC_000015 NC_018926	---	91450	1	0	LOC91450	---	rna_ncRNA	15q24.3	uncharacterized LOC91450
merck-NM_138733_at	0.0196497	0.00311147	0.124092	-4.17917	2.92576e-05	-3.9297	0.011463	0.0106902		Sense	NM_138733 HC007210 HC044715 K03019 X05246 BC038843 FJ224296 HM005452	NM_138733 BC038843 FJ224296 HM005452	NC_000006 NC_018917 HC007210 HC044715 K03019 X05246	NP_620061 AAH38843 ACI45988 AEE61050	5232	1	0	PGK2	HEL-S-272 PGKB PGKPS dJ417L20.2	rna_protein-coding|genomic_protein-coding	6p12.3	phosphoglycerate kinase 2
merck-NM_001795_at	0.123037	0.0459935	0.329136	-4.17349	2.99973e-05	-2.09527	0.0116645	0.0108781		Sense	NM_001795 XM_011522801 BQ716387 X79981	NM_001795 XM_011522801 BQ716387 X79981	NC_000016 NC_018927	NP_001786 XP_011521103 CAA56306	1003	1	0	CDH5	7B4 CD144	rna_protein-coding	16q21	cadherin 5
merck2-NM_001075098_at	0.0986303	0.0331836	0.293155	-4.16774	3.07637e-05	-2.31638	0.0118732	0.0110728		Sense	NM_005943 NM_001075098 NR_033233 XM_011514632 XM_011514633 XM_011514634 XM_017010888 NG_009297 AJ404969 AF034374 AJ224328 AK056740 AK091306	NM_005943 NM_001075098 NR_033233 XM_011514632 XM_011514633 XM_011514634 XM_017010888 AF034374 AJ224328 AK056740 AK091306	NC_000006 NC_018917 NG_009297 AJ404969	NP_005934 NP_001068566 XP_011512934 XP_011512935 XP_011512936 XP_016866377 AAB87523 AAB87524 CAA11897 CAA11898 BAG51799	4337	1	0	MOCS1	MIG11 MOCOD MOCODA	rna_protein-coding|genomic_protein-coding	6p21.2	molybdenum cofactor synthesis 1
merck-NM_012486_at	13.3972	3.95141	45.4232	4.16569	3.10415e-05	2.59505	0.0118917	0.01109		Sense	NM_000447 NM_012486 XM_005273199 XM_017001835 XM_017001836 XR_001737320 XR_001737321 XR_001737318 XR_001737319 NG_007381 AK292299 BC006365 L43964 L44577	NM_000447 NM_012486 XM_005273199 XM_017001835 XM_017001836 XR_001737320 XR_001737321 XR_001737318 XR_001737319 AK292299 BC006365 L43964 L44577	NC_000001 NC_018912 NG_007381	NP_000438 NP_036618 XP_005273256 XP_016857324 XP_016857325 BAF84988 AAH06365 AAB59557 AAC42012	5664	1	0	PSEN2	AD3L AD4 CMD1V PS2 STM2	rna_protein-coding|genomic_protein-coding	1q42.13	presenilin 2
merck2-AI366552_at	0.296569	0.167192	0.526061	-4.15657	3.23055e-05	-1.21548	0.0122849	0.0114567		AntiSense	NR_046473 NG_016853 HG506586	NR_046473 HG506586	NC_000014 NC_018925 NG_016853	---	55384	1	0	MEG3	FP504 GTL2 LINC00023 NCRNA00023 PRO0518 PRO2160 onco-lncRNA-83 prebp1	rna_ncRNA|genomic_ncRNA	14q32.2	maternally expressed 3 (non-protein coding)
merck2-AK027375_at	0.230687	0.115487	0.460801	-4.15472	3.2569e-05	-1.46669	0.0122947	0.0114658		Sense	NM_030569 NM_032817 XM_011519713 NG_047199 KF570249 AB075833 AK027375 AK075381 AL833203 AY238437 BC004282 BC136439 BC142961 BC167770 BE898209	NM_030569 NM_032817 XM_011519713 AB075833 AK027375 AK075381 AL833203 AY238437 BC004282 BC136439 BC142961 BC167770 BE898209	NC_000010 NC_018921 NG_047199 KF570249	NP_085046 NP_116206 XP_011518015 BAB85539 BAB55070 AAO49812 AAI67770	80760	1	0	ITIH5	ITI-HC5 PP14776	rna_protein-coding|genomic_protein-coding	10p14	inter-alpha-trypsin inhibitor heavy chain family member 5
merck-NM_021257_at	8.19317	3.02049	22.2243	4.13114	3.60972e-05	2.1033	0.0132606	0.0123666		Sense	NM_021257 AF422796 AJ245944 DQ008010 AF422797 AK098350 BC032509	NM_021257 AF422797 AK098350 BC032509	NC_000014 NC_018925 AF422796 AJ245944 DQ008010	NP_067080 AAL98924 AAH32509	58157	1	0	NGB	---	rna_protein-coding|genomic_protein-coding	14q24.3	neuroglobin
merck-NM_001010924_at	0.181917	0.0810449	0.408339	-4.13109	3.6105e-05	-1.7042	0.0132606	0.0123666		Sense	NM_001010924 XM_011519378 XM_017015904 XM_017015905 AK022946 AL050367 AY683003 BC034232	NM_001010924 XM_011519378 XM_017015904 XM_017015905 AK022946 AL050367 AY683003 BC034232	NC_000010 NC_018921	NP_001010924 XP_011517680 XP_016871393 XP_016871394 BAG51141 CAB43675 AAV85904 AAH34232	221061	1	0	FAM171A1	C10orf38	rna_protein-coding	10p13	family with sequence similarity 171 member A1
merck-NM_002206_at	0.268354	0.143744	0.500989	-4.12995	3.62846e-05	-1.31545	0.0132606	0.0123666		Sense	NM_001144996 NM_002206 NM_001144997 XM_005268839 XM_005268850 XM_005268840 XM_005268841 XM_005268842 XM_005268844 XM_017019265 XM_005268846 XM_005268848 XM_005268849 NG_012343 AB210036 AF032108 AK022548 AK057949 AK304864 AY358882 BC050280 X74295	NM_001144996 NM_002206 NM_001144997 XM_005268839 XM_005268850 XM_005268840 XM_005268841 XM_005268842 XM_005268844 XM_017019265 XM_005268846 XM_005268848 XM_005268849 AB210036 AF032108 AK022548 AK057949 AK304864 AY358882 BC050280 X74295	NC_000012 NC_018923 NG_012343	NP_001138468 NP_002197 NP_001138469 XP_005268896 XP_005268907 XP_005268897 XP_005268898 XP_005268899 XP_005268901 XP_016874754 XP_005268903 XP_005268905 XP_005268906 BAE06118 AAC39708 BAG51088 BAG65602 AAQ89241 AAH50280 CAA52348	3679	1	0	ITGA7	---	rna_protein-coding|genomic_protein-coding	12q13.2	integrin subunit alpha 7
merck-NM_002666_at	0.402377	0.261204	0.619848	-4.12947	3.636e-05	-0.910366	0.0132606	0.0123666		Sense	NM_002666 NM_001145311 XM_005254934 NG_029172 AB005293 BC031084 BQ003487	NM_002666 NM_001145311 XM_005254934 AB005293 BC031084 BQ003487	NC_000015 NC_018926 NG_029172	NP_002657 NP_001138783 XP_005254991 BAA25420 AAH31084	5346	1	0	PLIN1	FPLD4 PERI PLIN	rna_protein-coding|genomic_protein-coding	15q26.1	perilipin 1
merck2-AB073897_at	0.014274	0.00189921	0.10728	-4.12916	3.64097e-05	-4.24932	0.0132606	0.0123666		Sense	NM_016376 NM_001257999 NM_001330063 NR_047571 XM_017024733 XM_011523926 XM_005256679 XM_011523928 XM_011523933 AB073897 AK025717 AK025960 CR933717	NM_016376 NM_001257999 NM_001330063 NR_047571 XM_017024733 XM_011523926 XM_005256679 XM_011523928 XM_011523933 AB073897 AK025717 AK025960 CR933717	NC_000017 NC_018928	NP_057460 NP_001244928 NP_001316992 XP_016880222 XP_011522228 XP_005256736 XP_011522230 XP_011522235 CAI46247	51479	1	0	ANKFY1	ANKHZN BTBD23 ZFYVE14	rna_protein-coding	17p13.2	ankyrin repeat and FYVE domain containing 1
merck2-BC037284_at	41.6847	7.07017	245.768	4.12057	3.77933e-05	3.73014	0.0136546	0.0127341		Sense	NM_005057 NM_001193272 NM_001193273 XM_011509833 BC037284 BQ020418	NM_005057 NM_001193272 NM_001193273 XM_011509833 BC037284 BQ020418	NC_000001 NC_018912	NP_005048 NP_001180201 NP_001180202 XP_011508135 AAH37284	5929	1	0	RBBP5	RBQ3 SWD1	rna_protein-coding	1q32.1	RB binding protein 5, histone lysine methyltransferase complex subunit
merck-NM_138453_at	0.113565	0.0403383	0.319721	-4.1192	3.80198e-05	-2.17538	0.0136546	0.0127341		Sense	NM_138453 NM_001317915 AY026936 BC013033	NM_138453 NM_001317915 AY026936 BC013033	NC_000005 NC_018916	NP_612462 NP_001304844 AAK08968 AAH13033	115827	1	0	RAB3C	---	rna_protein-coding	5q11.2	RAB3C, member RAS oncogene family
merck-ENST00000378077_at	0.02769	0.00501691	0.152831	-4.11517	3.86896e-05	-3.58668	0.013799	0.0128687		Uncertain	AK124220	AK124220	---	BAC85811	100131347	1	0	LOC100131347	---	rna_pseudo	17q12	RAD52 motif containing 1 pseudogene
merck2-BQ901097_at	0.04447	0.0100908	0.195979	-4.11359	3.89553e-05	-3.11294	0.013799	0.0128687		Sense	NM_018027 NM_001318336 NM_001318337 NM_001318338 XM_006717457 XM_005252490 XM_011519543 XM_017016394 XM_017016395 XM_017016396 XM_006717464 XM_005252495 XM_006717458 XM_006717459 XM_006717460 XM_011519539 XM_011519540 XM_011519541 XM_017016393 XM_005252489 AB037715 BC151244	NM_018027 NM_001318336 NM_001318337 NM_001318338 XM_006717457 XM_005252490 XM_011519543 XM_017016394 XM_017016395 XM_017016396 XM_006717464 XM_005252495 XM_006717458 XM_006717459 XM_006717460 XM_011519539 XM_011519540 XM_011519541 XM_017016393 XM_005252489 AB037715 BC151244	NC_000010 NC_018921 NG_047164	NP_060497 NP_001305265 NP_001305266 NP_001305267 XP_006717520 XP_005252547 XP_011517845 XP_016871883 XP_016871884 XP_016871885 XP_006717527 XP_005252552 XP_006717521 XP_006717522 XP_006717523 XP_011517841 XP_011517842 XP_011517843 XP_016871882 XP_005252546 BAA92532 AAI51245	55691	1	0	FRMD4A	CCAFCA FRMD4 bA295P9.4	rna_protein-coding	10p13	FERM domain containing 4A
merck-AF086286_s_at	29.4514	5.8318	148.734	4.0941	4.23812e-05	3.38274	0.0149104	0.0139052		Sense	NM_001242701 NR_038934 XR_001737061 XR_001737062 XR_001737063 XR_001737065 XR_001737066 KT584167 AF086286 AI278074 BM470492 CD103791	NM_001242701 NR_038934 XR_001737061 XR_001737062 XR_001737063 XR_001737065 XR_001737066 AF086286 AI278074 BM470492 CD103791	NC_000001 NC_018912 KT584167	NP_001229630	23261	1	0	CAMTA1	CANPMR	rna_protein-coding|genomic_protein-coding	1p36.31-p36.23	calmodulin binding transcription activator 1
merck-NM_152547_s_at	0.307708	0.174942	0.541233	-4.09072	4.30044e-05	-1.1786	0.0150274	0.0140144		Sense	NM_152547 XM_006714823 XM_017009117 XM_006714824 XM_017009113 XM_006714825 XM_017009114 XM_017009116 AL833663 AY358358 BC029040 BC042112	NM_152547 XM_006714823 XM_017009117 XM_006714824 XM_017009113 XM_006714825 XM_017009114 XM_017009116 AL833663 AY358358 BC029040 BC042112	NC_000005 NC_018916	NP_689760 XP_006714886 XP_016864606 XP_006714887 XP_016864602 XP_006714888 XP_016864603 XP_016864605 AAQ88724 AAH29040 AAH42112	153579	1	0	BTNL9	BTN3 BTN8 VDLS1900	rna_protein-coding	5q35.3	butyrophilin like 9
merck-NM_004615_at	0.26404	0.139436	0.499994	-4.08772	4.35628e-05	-1.33165	0.0151043	0.0140861		Sense	NM_004615 NG_009160 AJ250569 AB062057 BC018036 D10653 D29808 L10373	NM_004615 AB062057 BC018036 D10653 D29808 L10373	NC_000023 NC_018934 NG_009160 AJ250569	NP_004606 BAB55824 BAB55825 AAH18036 BAA01501 BAA06191	7102	1	0	TSPAN7	A15 CCG-B7 CD231 DXS1692E MRX58 MXS1 TALLA-1 TM4SF2 TM4SF2b	rna_protein-coding|genomic_protein-coding	Xp11.4	tetraspanin 7
merck-AI553879_a_at	9.45834	3.21948	27.7872	4.08642	4.38085e-05	2.2469	0.0151043	0.0140861		Sense	NM_052965 NM_001127394 NM_001300764 NM_001300766 NR_023349 NR_125335 XM_017000228 XM_017000229 XM_006711148 XM_011509139 XM_017000230 NG_050569 AF288394 AK098196 AK296655 AK307241 BC022030 BI821111 BM146150 BM887891 BP326115 BU195337 HQ448688	NM_052965 NM_001127394 NM_001300764 NM_001300766 NR_023349 NR_125335 XM_017000228 XM_017000229 XM_006711148 XM_011509139 XM_017000230 AF288394 AK098196 AK296655 AK307241 BC022030 BI821111 BM146150 BM887891 BP326115 BU195337 HQ448688	NC_000001 NC_018912 NG_050569	NP_443197 NP_001120866 NP_001287693 NP_001287695 XP_016855717 XP_016855718 XP_006711211 XP_011507441 XP_016855719 AAG60614 BAG53590 BAG59252 AAH22030 ADQ33166	116461	1	0	TSEN15	C1orf19 PCH2F sen15	rna_protein-coding|genomic_protein-coding	1q25.3	tRNA splicing endonuclease subunit 15
merck2-AW954554_at	0.247055	0.126261	0.483415	-4.08232	4.45886e-05	-1.39814	0.0152715	0.0142419		Sense	NM_004615 NG_009160 AJ250569 AB062057 AK293178 AK293534 AK293552 BC018036 D10653 D29808 L10373	NM_004615 AB062057 AK293178 AK293534 AK293552 BC018036 D10653 D29808 L10373	NC_000023 NC_018934 NG_009160 AJ250569	NP_004606 BAB55824 BAB55825 BAG56721 BAG57016 BAG57029 AAH18036 BAA01501 BAA06191	7102	1	0	TSPAN7	A15 CCG-B7 CD231 DXS1692E MRX58 MXS1 TALLA-1 TM4SF2 TM4SF2b	rna_protein-coding|genomic_protein-coding	Xp11.4	tetraspanin 7
merck-NM_004734_at	0.343436	0.205547	0.573826	-4.08069	4.49025e-05	-1.06876	0.0152778	0.0142478		Sense	NM_004734 NM_001195415 NM_001195416 NM_001330071 NM_001330072 XM_005266592 XM_006719893 XM_017020847 HI584573 AB002367 BC152456	NM_004734 NM_001195415 NM_001195416 NM_001330071 NM_001330072 XM_005266592 XM_006719893 XM_017020847 AB002367 BC152456	NC_000013 NC_018924 HI584573	NP_004725 NP_001182344 NP_001182345 NP_001317000 NP_001317001 XP_005266649 XP_006719956 XP_016876336 BAA20824 AAI52457	9201	1	0	DCLK1	CL1 CLICK1 DCAMKL1 DCDC3A DCLK	rna_protein-coding|genomic_protein-coding	13q13.3	doublecortin like kinase 1
merck2-BP193566_at	0.0148212	0.0019458	0.112893	-4.06563	4.79027e-05	-4.2117	0.0161921	0.0151005		Sense	NM_007177 NM_001076778 NM_001282713 NM_001282714 AB023810 AB023811 AF035283 AF089853 AF089854 AK054720 AK055443 AK128791 AK298001 AK316450 AL050264 BC010561 BC093012 EU569833	NM_007177 NM_001076778 NM_001282713 NM_001282714 AB023811 AF035283 AF089853 AF089854 AK054720 AK055443 AK128791 AK298001 AK316450 AL050264 BC010561 BC093012 EU569833	NC_000003 NC_018914 AB023810	NP_009108 NP_001070246 NP_001269642 NP_001269643 BAA82845 AAD16093 AAD16094 BAG51416 BAB70924 BAG54736 BAG60307 BAH14821 CAB43366 AAH10561 ACB71116	11170	1	0	FAM107A	DRR1 TU3A	rna_protein-coding|genomic_protein-coding	3p14.3-p14.2	family with sequence similarity 107 member A
merck-BI491675_at	0.169536	0.071915	0.399673	-4.05597	4.99262e-05	-1.77469	0.0167665	0.0156361		Uncertain	NG_012232	---	NG_012232	---	1756 100130233 494540	3	2	DMD NPM1P8 TBCAP1	BMD CMD3B DXS142 DXS164 DXS206 DXS230 DXS239 DXS268 DXS269 DXS270 DXS272 MRX85	genomic_protein-coding|genomic_pseudo	Xp21.2-p21.1!Xp21.1	dystrophin ||| nucleophosmin 1 pseudogene 8 ||| tubulin folding cofactor A pseudogene 1
merck-BC032014_a_at	0.106922	0.0362771	0.315141	-4.05378	5.0397e-05	-2.23565	0.0168154	0.0156818		Sense	NM_025243 XM_017005030 XM_017005031 XM_017005032 XM_017005033 XM_017005034 XM_011511931 XM_011511933 XM_011511932 XM_005246874 NG_016359 AF283317 AK301490 BC032014	NM_025243 XM_017005030 XM_017005031 XM_017005032 XM_017005033 XM_017005034 XM_011511931 XM_011511933 XM_011511932 XM_005246874 AF283317 AK301490 BC032014	NC_000002 NC_018913 NG_016359	NP_079519 XP_016860519 XP_016860520 XP_016860521 XP_016860522 XP_016860523 XP_011510233 XP_011510235 XP_011510234 XP_005246931 AAK69539 BAH13497 AAH32014	80704	1	0	SLC19A3	BBGD THMD2 THTR2	rna_protein-coding|genomic_protein-coding	2q36.3	solute carrier family 19 member 3
merck-ENST00000218318_a_at	0.156984	0.0640047	0.385035	-4.04496	5.23327e-05	-1.85161	0.0173196	0.016152		Sense	NM_024597 NM_001173516 XM_005262472 XM_017029843 NG_016801 AK022711 AL832475 BC040518	NM_024597 NM_001173516 XM_005262472 XM_017029843 AK022711 AL832475 BC040518	NC_000023 NC_018934 NG_016801	NP_078873 NP_001166987 XP_005262529 XP_016885332 BAB14195 AAH40518	79649	1	0	MAP7D3	MDP3	rna_protein-coding|genomic_protein-coding	Xq26.3	MAP7 domain containing 3
merck2-CR749546_a_at	0.144336	0.0564673	0.368935	-4.04243	5.2901e-05	-1.93561	0.0173196	0.016152		Sense	NM_001109754 NM_002837 NM_001206971 NM_001206972 NM_001330204 XM_006719528 XM_011538614 XM_017019723 XM_006719529 XM_017019724 NG_029940 JA738569 JA738571 BC101679 BC113463 BC143356 BC143360 BE042873 BQ710210 BX648245 BX648771 CR749546 X54131	NM_001109754 NM_002837 NM_001206971 NM_001206972 NM_001330204 XM_006719528 XM_011538614 XM_017019723 XM_006719529 XM_017019724 BC101679 BC113463 BC143356 BC143360 BE042873 BQ710210 BX648245 BX648771 CR749546 X54131	NC_000012 NC_018923 NG_029940 JA738569 JA738571	NP_001103224 NP_002828 NP_001193900 NP_001193901 NP_001317133 XP_006719591 XP_011536916 XP_016875212 XP_006719592 XP_016875213 AAI01680 AAI13464 AAI43357 AAI43361 CAE46198 CAH18347 CAA38066	5787	1	0	PTPRB	HPTP-BETA HPTPB PTPB R-PTP-BETA VEPTP	rna_protein-coding|genomic_protein-coding	12q15	protein tyrosine phosphatase, receptor type B
merck-NM_024605_at	0.067361	0.0182119	0.24915	-4.04237	5.29128e-05	-2.69769	0.0173196	0.016152		Sense	NM_024605 XM_005263215 XM_017008602 XR_001741324 AK024549 AK123034 AL834360 BC011920 BC047914 BC106018 BX647727	NM_024605 XM_005263215 XM_017008602 XR_001741324 AK024549 AK123034 AL834360 BC011920 BC047914 BC106018 BX647727	NC_000004 NC_018915	NP_078881 XP_005263272 XP_016864091 BAB14924 BAG53857 CAD39024 AAH11920 AAH47914 AAI06019	79658	1	0	ARHGAP10	GRAF2 PS-GAP PSGAP	rna_protein-coding	4q31.23	Rho GTPase activating protein 10
merck2-DA867489_at	13.402	3.80003	47.2668	4.03595	5.43828e-05	2.59541	0.0176888	0.0164963		Sense	NM_001287060 AK056864	NM_001287060 AK056864	NC_000007 NC_018918	NP_001273989	27342	1	0	RABGEF1	RABEX5 RAP1 rabex-5	rna_protein-coding	7q11.21	RAB guanine nucleotide exchange factor 1
merck-NM_000020_s_at	0.100468	0.0328816	0.306978	-4.03232	5.52286e-05	-2.29791	0.0178516	0.0166481		Sense	NM_000020 NM_001077401 XM_005269235 XM_011539008 NG_009549 A38805 AK298493 AK300619 AK303331 BC042637 JF432428 KU177888 KU177889 L17075 Z22533	NM_000020 NM_001077401 XM_005269235 XM_011539008 AK298493 AK300619 AK303331 BC042637 JF432428 KU177888 KU177889 L17075 Z22533	NC_000012 NC_018923 NG_009549 A38805	NP_000011 NP_001070869 XP_005269292 XP_011537310 BAG60701 BAG62312 BAG64396 AAH42637 ADZ15645 ALQ33346 ALQ33347 AAA16160 CAA80255	94	1	0	ACVRL1	ACVRLK1 ALK-1 ALK1 HHT HHT2 ORW2 SKR3 TSR-I	rna_protein-coding|genomic_protein-coding	12q13.13	activin A receptor like type 1
merck-Z22642_a_at	96.1292	10.4388	885.24	4.0306	5.56355e-05	4.56569	0.0178714	0.0166666		Sense	NM_002913 NM_001204747 XM_011513730 XM_017008528 XM_011513731 KT584993 AF040250 AK291612 BC035297 BC051751 BC051786 L23320	NM_002913 NM_001204747 XM_011513730 XM_017008528 XM_011513731 AF040250 AK291612 BC035297 BC051751 BC051786 L23320	NC_000004 NC_018915 KT584993	NP_002904 NP_001191676 XP_011512032 XP_016864017 XP_011512033 AAB99788 BAF84301 AAH35297 AAH51751 AAH51786 AAA16121	5981	1	0	RFC1	A1 MHCBFB PO-GA RECC1 RFC RFC140	rna_protein-coding|genomic_protein-coding	4p14	replication factor C subunit 1
merck-NM_007078_s_at	0.162321	0.0669349	0.393637	-4.02275	5.75236e-05	-1.81818	0.0183639	0.0171259		Sense	NM_007078 NM_001080114 NM_001171610 XM_011539184 XM_005269466 XM_011539191 XM_011539193 XM_017015607 XM_011539194 XM_011539185 XM_011539186 XM_011539187 XM_011539188 XM_017015606 XM_005269464 XM_011539189 XM_011539190 NG_008876 AB014513 AJ133767 AJ133768 AK093184	NM_007078 NM_001080114 NM_001171610 XM_011539184 XM_005269466 XM_011539191 XM_011539193 XM_017015607 XM_011539194 XM_011539185 XM_011539186 XM_011539187 XM_011539188 XM_017015606 XM_005269464 XM_011539189 XM_011539190 AB014513 AJ133767 AJ133768 AK093184	NC_000010 NC_018921 NG_008876	NP_009009 NP_001073583 NP_001165081 XP_011537486 XP_005269523 XP_011537493 XP_011537495 XP_016871096 XP_011537496 XP_011537487 XP_011537488 XP_011537489 XP_011537490 XP_016871095 XP_005269521 XP_011537491 XP_011537492 BAA31588 CAB46728 CAB46729	11155	1	0	LDB3	CMD1C CMH24 CMPD3 CYPHER LDB3Z1 LDB3Z4 LVNC3 MFM4 ORACLE PDLIM6 ZASP	rna_protein-coding|genomic_protein-coding	10q23.2	LIM domain binding 3
merck-NM_004055_s_at	0.257631	0.133008	0.499017	-4.02073	5.80193e-05	-1.35623	0.018367	0.0171288		Sense	NM_004055 XM_011545225 XM_017018223 BM679546 HM005714	NM_004055 XM_011545225 XM_017018223 BM679546 HM005714	NC_000011 NC_018922 NG_033002	NP_004046 XP_011543527 XP_016873712 AEE61311	726	1	0	CAPN5	ADNIV HTRA3 VRNI nCL-3	rna_protein-coding	11q13.5	calpain 5
merck2-AL574428_a_at	0.04722	0.0106577	0.209213	-4.01982	5.82438e-05	-3.05294	0.018367	0.0171288		Sense	NM_004041 NM_020251 XM_017017750 XM_017017751 XM_011545034 XM_017017752 XM_011545035 XM_017017753 XM_017017754 AF084040 AF084940 AK289718 BC003636 BX402200 FJ348262 HQ447288 L04685	NM_004041 NM_020251 XM_017017750 XM_017017751 XM_011545034 XM_017017752 XM_011545035 XM_017017753 XM_017017754 AF084040 AF084940 AK289718 BC003636 BX402200 FJ348262 HQ447288 L04685	NC_000011 NC_018922 NG_028118	NP_004032 NP_064647 XP_016873239 XP_016873240 XP_011543336 XP_016873241 XP_011543337 XP_016873242 XP_016873243 AAC33295 AAC34123 BAF82407 AAH03636 ACI96306 ADQ31775 AAA35558 AAA35559	408	1	0	ARRB1	ARB1 ARR1	rna_protein-coding	11q13.4	arrestin beta 1
merck2-NM_020249_a_at	0.387345	0.243839	0.615307	-4.0166	5.90432e-05	-0.948441	0.0185063	0.0172587		Sense	NM_182920 NM_001318781 XR_245151 AB037733 AF261918 AF488803 AK303343 BC130578 BC171764	NM_182920 NM_001318781 XR_245151 AB037733 AF261918 AF488803 AK303343 BC130578 BC171764	NC_000003 NC_018914	NP_891550 NP_001305710 BAA92550 AAF89106 AAO15765 BAG64406 AAI30579 AAI71764	56999	1	0	ADAMTS9	---	rna_protein-coding	3p14.1	ADAM metallopeptidase with thrombospondin type 1 motif 9
merck-NM_004166_s_at	0.472147	0.327243	0.681216	-4.01236	6.01153e-05	-0.750464	0.0187288	0.0174662		Sense	NM_032962 NM_032963 NR_027921 NR_027922 Z49269 AA612866 AK122606 BC038289 BC045165 BC050647 DA821276 HQ257907 Z49270 Z70292 Z70293	NM_032962 NM_032963 NR_027921 NR_027922 AA612866 AK122606 BC038289 BC045165 BC050647 DA821276 HQ257907 Z49270 Z70292 Z70293	NC_000017 NC_018928 NT_187614 Z49269	NP_116738 NP_116739 AAH38289 AAH45165 ADR82662 CAA89264	6358 348249	1	0	CCL14 CCL15-CCL14	CC-1 CC-3 CKB1 HCC-1 HCC-1(1-74) HCC-1/HCC-3 HCC-3 MCIF NCC-2 NCC2 SCYA14 SCYL2 SY14	rna_protein-coding|rna_ncRNA|genomic_protein-coding	17q12	C-C motif chemokine ligand 14 ||| CCL15-CCL14 readthrough (NMD candidate)
merck-AK074172_at	0.016109	0.00213723	0.121419	-4.00594	6.17704e-05	-4.12838	0.0191292	0.0178396		Sense	NM_001164375 NM_001168390 XM_011539808 XM_011539809 AK074172 BC071608 BF508486	NM_001164375 NM_001168390 XM_011539808 XM_011539809 AK074172 BC071608 BF508486	NC_000010 NC_018921 NG_008835	NP_001157847 NP_001161862 XP_011538110 XP_011538111 BAB84998	414152	1	0	C10orf105	---	rna_protein-coding	10q22.1	chromosome 10 open reading frame 105
merck-NM_002612_at	0.383379	0.23977	0.613002	-4.00362	6.23796e-05	-0.958731	0.0192029	0.0179083		Sense	NM_002612 NG_047008 AF334710 AK096428 BC040239	NM_002612 AF334710 AK096428 BC040239	NC_000007 NC_018918 NG_047008	NP_002603 BAG53287 AAH40239	5166	1	0	PDK4	---	rna_protein-coding|genomic_protein-coding	7q21.3	pyruvate dehydrogenase kinase 4
merck-DB222217_at	7.43846	2.78177	19.8905	3.99866	6.37023e-05	2.00666	0.019494	0.0181798		Uncertain	NG_050659	---	NG_050659	---	10765 100506696 100420877 100506672	4	2	KDM5B PCAT6 SLC25A39P1 LOC100506672	CT31 JARID1B PLU-1 PLU1 PPP1R98 PUT1 RBBP2H1A RBP2-H1 KDM5B-AS1 KDM5BAS1 PCAN-R1 ncRNA-a2 onco-lncRNA-96	genomic_protein-coding|genomic_ncRNA|genomic_pseudo	1q32.1	lysine demethylase 5B ||| prostate cancer associated transcript 6 (non-protein coding) ||| solute carrier family 25 member 39 pseudogene 1 ||| cytochrome c oxidase subunit 7C pseudogene
merck-ENST00000324559_s_at	2.85119	1.7053	4.76707	3.99523	6.46326e-05	1.04774	0.0195535	0.0182353		Sense	NM_213599 NM_001142649 XM_005252821 NG_015844 AL833271 BU742779 N89918	NM_213599 NM_001142649 XM_005252821 AL833271 BU742779 N89918	NC_000011 NC_018922 NG_015844	NP_998764 NP_001136121 XP_005252878	203859	1	0	ANO5	GDD1 LGMD2L TMEM16E	rna_protein-coding|genomic_protein-coding	11p14.3	anoctamin 5
merck2-BQ431703_at	4.94193	2.25674	10.8221	3.99515	6.46529e-05	1.59776	0.0195535	0.0182353		Sense	XM_017000228 XM_017000229 XM_011509139 NG_050569	XM_017000228 XM_017000229 XM_011509139	NC_000001 NG_050569	XP_016855717 XP_016855718 XP_011507441	116461	1	0	TSEN15	C1orf19 PCH2F sen15	rna_protein-coding|genomic_protein-coding	1q25.3	tRNA splicing endonuclease subunit 15
merck-AK027278_at	0.223897	0.107363	0.46692	-3.99093	6.58139e-05	-1.49657	0.0196654	0.0183396		Sense	NM_020663 AK027278	NM_020663 AK027278	NC_000014 NC_018925	NP_065714 BAB55013	57381	1	0	RHOJ	ARHJ RASL7B TC10B TCL	rna_protein-coding	14q23.2	ras homolog family member J
merck-NM_152996_s_at	0.174936	0.074293	0.411916	-3.98981	6.61255e-05	-1.74334	0.0196654	0.0183396		Sense	NM_152996 XM_017000937 XM_006710553 XM_017000940 XM_017000941 XM_017000942 XR_001737093 AK091215 BC059363 BX648274 DA800675	NM_152996 XM_017000937 XM_006710553 XM_017000940 XM_017000941 XM_017000942 XR_001737093 AK091215 BC059363 BX648274 DA800675	NC_000001 NC_018912	NP_694541 XP_016856426 XP_006710616 XP_016856429 XP_016856430 XP_016856431 BAC03611 AAH59363	256435	1	0	ST6GALNAC3	PRO7177 SIAT7C ST6GALNACIII STY	rna_protein-coding	1p31.1	ST6 N-acetylgalactosaminide alpha-2,6-sialyltransferase 3
merck-NM_006091_at	0.250753	0.127093	0.494734	-3.98968	6.61634e-05	-1.38329	0.0196654	0.0183396		Sense	NM_006091 NM_001190456 NM_001190457 NM_001324014 NM_001324015 AB023142 AI871484 AK124711 BC026335	NM_006091 NM_001190456 NM_001190457 NM_001324014 NM_001324015 AB023142 AI871484 AK124711 BC026335	NC_000015 NC_018926	NP_006082 NP_001177385 NP_001177386 NP_001310943 NP_001310944 BAA76769 BAG54076 AAH26335	10391	1	0	CORO2B	CLIPINC	rna_protein-coding	15q23	coronin 2B
merck-NM_001040002_s_at	0.3394	0.199537	0.577299	-3.98714	6.68743e-05	-1.08058	0.0197631	0.0184308		Sense	NM_004527 NM_013999 NM_001040002 NG_032987 BQ003431 BQ028272 U10492 U10493	NM_004527 NM_013999 NM_001040002 BQ003431 BQ028272 U10492 U10493	NC_000017 NC_018928 NG_032987	NP_004518 NP_054705 NP_001035091 AAA19983 AAA19984	4222	1	0	MEOX1	KFS2 MOX1	rna_protein-coding|genomic_protein-coding	17q21.31	mesenchyme homeobox 1
merck-NM_001218_s_at	7.61777	2.80638	20.678	3.9853	6.73942e-05	2.03048	0.0198036	0.0184685		Sense	NM_001218 NM_206925 NM_001293642 NR_135511 NG_028022 AK000158 BC001012 BC087838 BM994285 CA309380	NM_001218 NM_206925 NM_001293642 NR_135511 AK000158 BC001012 BC087838 BM994285 CA309380	NC_000015 NC_018926 NG_028022	NP_001209 NP_996808 NP_001280571 BAA90981 AAH01012	771	1	0	CA12	CA-XII CAXII HsT18816 T18816	rna_protein-coding|genomic_protein-coding	15q22.2	carbonic anhydrase 12
merck-XM_940292_at	260.7	16.8083	4043.51	3.97739	6.96766e-05	5.56337	0.0203585	0.0189861		Uncertain	NG_021748	---	NG_021748	---	401914	1	0	CTBP2P7	---	genomic_pseudo	19q13.12	C-terminal binding protein 2 pseudogene 7
merck2-M81181_at	0.233194	0.113623	0.478597	-3.96876	7.22489e-05	-1.45588	0.020879	0.0194714		Sense	NM_001678 NM_001303263 AF007876 BC035801 BC126175 D87330 M81181 U45945	NM_001678 NM_001303263 BC035801 BC126175 D87330 M81181 U45945	NC_000017 NC_018928 AF007876	NP_001669 NP_001290192 AAI26176 AAA51805 AAC50873	482	1	0	ATP1B2	AMOG	rna_protein-coding|genomic_protein-coding	17p13.1	ATPase Na+/K+ transporting subunit beta 2
merck-NM_003005_at	0.414781	0.268581	0.640561	-3.9687	7.22651e-05	-0.880006	0.020879	0.0194714		Sense	NM_003005 XM_005245435 XM_005245438 XM_005245439 XM_005245440 NG_012125 BC028067 BC068533 M25322	NM_003005 XM_005245435 XM_005245438 XM_005245439 XM_005245440 BC028067 BC068533 M25322	NC_000001 NC_018912 NG_012125	NP_002996 XP_005245492 XP_005245495 XP_005245496 XP_005245497 AAH28067 AAH68533 AAA35911	6403	1	0	SELP	CD62 CD62P GMP140 GRMP LECAM3 PADGEM PSEL	rna_protein-coding|genomic_protein-coding	1q24.2	selectin P
merck-ENST00000356263_at	0.0106347	0.0011265	0.100397	-3.96674	7.28628e-05	-4.54363	0.0209347	0.0195234		Sense	NR_026837 AA868510 AK095156 CR936828	NR_026837 AA868510 AK095156 CR936828	NC_000012 NC_018923	BAG52994	283392	1	0	TRHDE-AS1	---	rna_ncRNA	12q21.1	TRHDE antisense RNA 1
merck2-AB021654_s_at	0.431246	0.284233	0.654298	-3.95429	7.67636e-05	-0.841077	0.0219336	0.020455		Sense	NM_001353 NM_001354 NM_205845 NM_001321027 XM_017015791 NG_031852 AB032150 AB032153 AX710070 L32592 AB031083 BC015490 BC020216 BC040210 BM923712 BT007197 D26124 DQ891484 DQ893923 M86609 S68290 U05684 AB021654 AB031084 AB209017 AK091194 AK290304 AK296419 AK308385 BC007024 BC063574 BT006653 DQ890680 DQ893862 M33376 S68330 U05598	NM_001353 NM_001354 NM_205845 NM_001321027 XM_017015791 AB031083 BC015490 BC020216 BC040210 BM923712 BT007197 D26124 DQ891484 DQ893923 M86609 S68290 U05684 AB021654 AB031084 AB209017 AK091194 AK290304 AK296419 AK308385 BC007024 BC063574 BT006653 DQ890680 DQ893862 M33376 S68330 U05598	NC_000010 NC_018921 NG_031852 AB032150 AB032153 AX710070 L32592	NP_001344 NP_001345 NP_995317 NP_001307956 XP_016871280 BAA92883 AAH15490 AAH20216 AAH40210 AAP35861 BAA05121 ABM82410 ABM84849 AAB02880 AAD14012 AAA16227 BAA36169 BAA92884 BAD92254 BAF82993 BAG59081 AAH07024 AAH63574 AAP35299 ABM81606 ABM84788 AAD14013 AAA20937	1645 1646	2	2	AKR1C1 AKR1C2	2-ALPHA-HSD 20-ALPHA-HSD C9 DD1 DD1/DD2 DDH DDH1 H-37 HAKRC HBAB MBAB AKR1C-pseudo BABP DD DD-2 DD/BABP DD2 DDH2 HAKRD MCDR2 SRXY8 TDD	rna_protein-coding|genomic_protein-coding	10p15.1	aldo-keto reductase family 1 member C1 ||| aldo-keto reductase family 1 member C2
merck-NM_182471_a_at	31.7695	5.68494	177.539	3.93945	8.16702e-05	3.45851	0.0232074	0.0216428		Sense	NM_002654 NM_182470 NM_182471 NM_001206796 NM_001206797 NM_001206798 NM_001206799 NM_001316318 XM_006720570 XM_005254443 XM_011521670 XM_005254445 XM_017022313 X56494 AF025439 AK092369 AK222927 AK297951 AK299413 AK300800 AK307855 BC000481 BC007640 BC007952 BC012811 BC019265 BC023328 BC023592 BC035198 BC035487 BC094767 BC096823 BX648597 EU794631 M23725 M26252	NM_002654 NM_182470 NM_182471 NM_001206796 NM_001206797 NM_001206798 NM_001206799 NM_001316318 XM_006720570 XM_005254443 XM_011521670 XM_005254445 XM_017022313 AF025439 AK092369 AK222927 AK297951 AK299413 AK300800 AK307855 BC000481 BC007640 BC007952 BC012811 BC019265 BC023328 BC023592 BC035198 BC035487 BC094767 BC096823 BX648597 EU794631 M23725 M26252	NC_000015 NC_018926 NG_052978 X56494	NP_002645 NP_872270 NP_872271 NP_001193725 NP_001193726 NP_001193727 NP_001193728 NP_001303247 XP_006720633 XP_005254500 XP_011519972 XP_005254502 XP_016877802 AAC39559 BAG52542 BAD96647 BAG60266 BAG61395 BAG62458 AAH00481 AAH07640 AAH07952 AAH12811 AAH19265 AAH35198 AAH94767 ACJ13685 AAA36449 AAA36672	5315	1	0	PKM	CTHBP HEL-S-30 OIP3 PK3 PKM2 TCB THBP1	rna_protein-coding|genomic_protein-coding	15q23	pyruvate kinase, muscle
merck-NM_007177_at	0.255787	0.129707	0.504422	-3.93515	8.31459e-05	-1.36341	0.0234976	0.0219135		Sense	NM_007177 NM_001076778 NM_001282713 NM_001282714 AF089853 AF089854 BM980503	NM_007177 NM_001076778 NM_001282713 NM_001282714 AF089853 AF089854 BM980503	NC_000003 NC_018914	NP_009108 NP_001070246 NP_001269642 NP_001269643 AAD16093 AAD16094	11170	1	0	FAM107A	DRR1 TU3A	rna_protein-coding	3p14.3-p14.2	family with sequence similarity 107 member A
merck-ENST00000298441_a_at	0.414094	0.266873	0.64253	-3.9334	8.37522e-05	-0.881662	0.0235403	0.0219533		Sense	NM_030569 NM_032817 XM_011519713 NG_047199 AB075833 AK027375 AK075381 AL833203 BC004282 BC136439 BC142961	NM_030569 NM_032817 XM_011519713 AB075833 AK027375 AK075381 AL833203 BC004282 BC136439 BC142961	NC_000010 NC_018921 NG_047199	NP_085046 NP_116206 XP_011518015 BAB85539 BAB55070	80760	1	0	ITIH5	ITI-HC5 PP14776	rna_protein-coding|genomic_protein-coding	10p14	inter-alpha-trypsin inhibitor heavy chain family member 5
merck2-NM_152795_at	0.0690736	0.0182058	0.262068	-3.92833	8.55369e-05	-2.67258	0.0237935	0.0221894		Sense	NM_152794 NM_022462 NM_152795 XM_017027132 XM_017027140 XM_017027141 XM_005259155 XM_005259152 XM_017027134 XM_017027135 XM_017027139 NG_029679 AK021653 BM971722	NM_152794 NM_022462 NM_152795 XM_017027132 XM_017027140 XM_017027141 XM_005259155 XM_005259152 XM_017027134 XM_017027135 XM_017027139 AK021653 BM971722	NC_000019 NC_018930 NG_029679	NP_690007 NP_071907 NP_690008 XP_016882621 XP_016882629 XP_016882630 XP_005259212 XP_005259209 XP_016882623 XP_016882624 XP_016882628 BAB13865	64344	1	0	HIF3A	HIF-3A HIF3-alpha-1 IPAS MOP7 PASD7 bHLHe17	rna_protein-coding|genomic_protein-coding	19q13.32	hypoxia inducible factor 3 alpha subunit
merck-AK024584_at	0.0980293	0.030768	0.312329	-3.92823	8.55731e-05	-2.32249	0.0237935	0.0221894		Uncertain	NG_028873	---	NG_028873	---	100131689	1	0	LOC100131689	---	genomic_pseudo	14q22.1	pumilio domain-containing protein KIAA0020-like
merck2-BM725857_s_at	0.208025	0.0950037	0.455501	-3.92647	8.6202e-05	-1.5701	0.0238401	0.022233		Sense	NR_046473 NG_016853 AK098378 HG506586	NR_046473 AK098378 HG506586	NC_000014 NC_018925 NG_016853	---	55384	1	0	MEG3	FP504 GTL2 LINC00023 NCRNA00023 PRO0518 PRO2160 onco-lncRNA-83 prebp1	rna_ncRNA|genomic_ncRNA	14q32.2	maternally expressed 3 (non-protein coding)
merck-BC016475_a_at	0.279696	0.147728	0.529555	-3.91189	9.15751e-05	-1.27405	0.0251914	0.0234932		Sense	NM_004657 AK026943 BC016475	NM_004657 AK026943 BC016475	NC_000002 NC_018913	NP_004648 AAH16475	8436	1	0	SDPR	CAVIN2 PS-p68 SDR cavin-2	rna_protein-coding	2q32.3	serum deprivation response
merck-NM_033439_at	0.471084	0.322985	0.687092	-3.90879	9.27581e-05	-0.752718	0.0253819	0.0236708		Sense	NM_033439 NM_001199640 NM_001199641 NM_001314044 NM_001314045 NM_001314046 NM_001314047 NM_001314048 XM_017015285 XM_011518061 NG_047209 AB024518 AI610794 AL080211 BC047085	NM_033439 NM_001199640 NM_001199641 NM_001314044 NM_001314045 NM_001314046 NM_001314047 NM_001314048 XM_017015285 XM_011518061 AB024518 AI610794 AL080211 BC047085	NC_000009 NC_018920 NG_047209	NP_254274 NP_001186569 NP_001186570 NP_001300973 NP_001300974 NP_001300975 NP_001300976 NP_001300977 XP_016870774 XP_011516363 BAA75892 AAH47085	90865	1	0	IL33	C9orf26 DVS27 IL1F11 NF-HEV NFEHEV	rna_protein-coding|genomic_protein-coding	9p24.1	interleukin 33
merck-NM_017858_at	21.476	4.60096	100.244	3.9016	9.55594e-05	3.06694	0.0260108	0.0242573		Sense	NM_017858 NM_001289986 XM_005254521 XM_017022390 XM_011521743 XM_006720594 XM_005254522 XM_017022391 AK000523 AK299233 BC000870 BK001386 BU688750	NM_017858 NM_001289986 XM_005254521 XM_017022390 XM_011521743 XM_006720594 XM_005254522 XM_017022391 AK000523 AK299233 BC000870 BK001386 BU688750	NC_000015 NC_018926	NP_060328 NP_001276915 XP_005254578 XP_016877879 XP_011520045 XP_006720657 XP_005254579 XP_016877880 BAA91229 BAG61265 AAH00870 DAA01365	54962	1	0	TIPIN	---	rna_protein-coding	15q22.31	TIMELESS interacting protein
merck2-AA490328_at	421.609	20.2234	8789.53	3.90031	9.60688e-05	6.04408	0.0260125	0.0242589		Sense	NM_022115 NM_001040424 NM_001282934 NR_104257 NR_104258 NR_104260 NR_135464 XM_006724039 XM_017028425 XM_017028426 XM_006724040 XM_011529683 XM_011529681 XM_011529674 XM_011529675 XM_011529676 XM_011529677 XM_011529678 XM_011529679 XR_001754886 XR_937542 XR_001754887 AB051812 AB051813 AB051814 AB051815 AB209162 AF426259 AF426260 AY063456 AY078498 BC067102 CA949877 HY146343	NM_022115 NM_001040424 NM_001282934 NR_104257 NR_104258 NR_104260 NR_135464 XM_006724039 XM_017028425 XM_017028426 XM_006724040 XM_011529683 XM_011529681 XM_011529674 XM_011529675 XM_011529676 XM_011529677 XM_011529678 XM_011529679 XR_001754886 XR_937542 XR_001754887 AB051812 AB051813 AB051814 AB051815 AB209162 AF426259 AF426260 AY063456 AY078498 BC067102 CA949877 HY146343	NC_000021 NC_018932	NP_071398 NP_001035514 NP_001269863 XP_006724102 XP_016883914 XP_016883915 XP_006724103 XP_011527985 XP_011527983 XP_011527976 XP_011527977 XP_011527978 XP_011527979 XP_011527980 XP_011527981 BAD99015 BAD99016 BAD99017 BAD99018 BAD99019 BAD99020 BAD92399 AAM53515 AAM53516 AAL60596 AAL85487 AAH67102	63977	1	0	PRDM15	C21orf83 PFM15 ZNF298	rna_protein-coding	21q22.3	PR/SET domain 15
merck-NM_001647_at	0.289588	0.155305	0.539978	-3.89841	9.68265e-05	-1.2393	0.0260811	0.0243229		Sense	NM_001647 AK312090 BC007402 BQ008672 BT019860 BT019861 BU195270 BU727194 CR456838 CR541773 DQ892668 DQ896124 J02611 S80440	NM_001647 AK312090 BC007402 BQ008672 BT019860 BT019861 BU195270 BU727194 CR456838 CR541773 DQ892668 DQ896124 J02611 S80440	NC_000003 NC_018914	NP_001638 BAG35026 AAH07402 AAV38663 AAV38664 CAG33119 CAG46572 ABM83594 ABM87123 AAB59517 AAB35919	347	1	0	APOD	---	rna_protein-coding	3q29	apolipoprotein D
merck-NM_001117_at	0.0427092	0.00872602	0.209039	-3.8917	9.95447e-05	-3.15334	0.0266744	0.0248761		Sense	NM_001099733 NM_001117 XM_005258081 X60435 S83513	NM_001099733 NM_001117 XM_005258081 S83513	NC_000018 NC_018929 X60435	NP_001093203 NP_001108 XP_005258138 AAB21470	116	1	0	ADCYAP1	PACAP	rna_protein-coding|genomic_protein-coding	18p11.32	adenylate cyclase activating polypeptide 1
merck-NM_016376_s_at	0.0271822	0.00440314	0.167805	-3.88193	0.000103632	-3.60519	0.0275312	0.0256752		Sense	NM_016376 NM_001257999 NM_001330063 NR_047571 XM_017024733 XM_011523926 XM_005256679 XM_011523928 XM_011523933 AB073897 AK025717 AK025960 CR933717	NM_016376 NM_001257999 NM_001330063 NR_047571 XM_017024733 XM_011523926 XM_005256679 XM_011523928 XM_011523933 AB073897 AK025717 AK025960 CR933717	NC_000017 NC_018928	NP_057460 NP_001244928 NP_001316992 XP_016880222 XP_011522228 XP_005256736 XP_011522230 XP_011522235 CAI46247	51479	1	0	ANKFY1	ANKHZN BTBD23 ZFYVE14	rna_protein-coding	17p13.2	ankyrin repeat and FYVE domain containing 1
merck2-NM_002543_at	10.3328	3.17754	33.6007	3.88152	0.000103807	2.33533	0.0275312	0.0256752		Sense	NM_002543 NM_001172632 NM_001172633 NG_016743 AX429256 DQ314885 JA885104 AB010710 AX429248 BC022295 BQ028409 CA309323	NM_002543 NM_001172632 NM_001172633 AB010710 AX429248 BC022295 BQ028409 CA309323	NC_000012 NC_018923 NG_016743 AX429256 DQ314885 JA885104	NP_002534 NP_001166103 NP_001166104 BAA24580 CAD36113 AAH22295	4973	1	0	OLR1	CLEC8A LOX1 LOXIN SCARE1 SLOX1	rna_protein-coding|genomic_protein-coding	12p13.2	oxidized low density lipoprotein receptor 1
merck-AJ011378_at	68.1962	8.04871	577.821	3.87282	0.000107585	4.22239	0.0283877	0.0264739		Uncertain	NG_034227	---	NG_034227	---	8328 100846992 100271396	3	2	GFI1B MIR548AW RPL39P24	BDPLT17 ZNF163B RPL39_11_1016	genomic_protein-coding|genomic_ncRNA|genomic_pseudo	9q34.13	growth factor independent 1B transcriptional repressor ||| microRNA 548aw ||| ribosomal protein L39 pseudogene 24
merck-AI807749_at	0.508693	0.361253	0.71631	-3.87053	0.000108597	-0.67591	0.0285091	0.0265872		Sense	NM_021110 XM_006716651 XM_017013809 NG_033107 CF529353	NM_021110 XM_006716651 XM_017013809 CF529353	NC_000008 NC_018919 NG_033107	NP_066933 XP_006716714 XP_016869298	7373	1	0	COL14A1	UND	rna_protein-coding|genomic_protein-coding	8q24.12	collagen type XIV alpha 1 chain
merck-NM_012253_s_at	0.0268538	0.00429525	0.167889	-3.86813	0.000109675	-3.61735	0.0285904	0.026663		Sense	NM_012253 NM_001145933 NM_001145934 NG_028264 AK292261 AK302044 BC025382 DB524246 X91817	NM_012253 NM_001145933 NM_001145934 AK292261 AK302044 BC025382 DB524246 X91817	NC_000023 NC_018934 NG_028264	NP_036385 NP_001139405 NP_001139406 BAF84950 BAH13616 AAH25382 CAA62925	8277	1	0	TKTL1	TKR TKT2	rna_protein-coding|genomic_protein-coding	Xq28	transketolase like 1
merck-NM_017655_at	0.271896	0.140525	0.526079	-3.86729	0.000110053	-1.30234	0.0285904	0.026663		Sense	NM_017655 NM_001304725 AK000082 BC036075	NM_017655 NM_001304725 AK000082 BC036075	NC_000001 NC_018912	NP_060125 NP_001291654 BAA90933 AAH36075	54810	1	0	GIPC2	SEMCAP-2 SEMCAP2	rna_protein-coding	1p31.1	GIPC PDZ domain containing family member 2
merck2-H45252_at	0.447363	0.29755	0.672604	-3.86615	0.000110565	-0.804386	0.0285904	0.026663		Sense	NM_002666 NM_001145311 XM_005254934 NG_029172 AB005293 BC031084 CA427560	NM_002666 NM_001145311 XM_005254934 AB005293 BC031084 CA427560	NC_000015 NC_018926 NG_029172	NP_002657 NP_001138783 XP_005254991 BAA25420 AAH31084	5346	1	0	PLIN1	FPLD4 PERI PLIN	rna_protein-coding|genomic_protein-coding	15q26.1	perilipin 1
merck-AL832374_a_at	3.49412	1.85248	6.59055	3.86423	0.00011144	1.25108	0.0286733	0.0267403		Sense	NM_213599 NM_001142649 XM_005252820 XM_005252821 XM_011519949 XM_005252822 NG_015844 AK092680 AK125046 AL832374 AL833271	NM_213599 NM_001142649 XM_005252820 XM_005252821 XM_011519949 XM_005252822 AK092680 AK125046 AL832374 AL833271	NC_000011 NC_018922 NG_015844	NP_998764 NP_001136121 XP_005252877 XP_005252878 XP_011518251 XP_005252879	203859	1	0	ANO5	GDD1 LGMD2L TMEM16E	rna_protein-coding|genomic_protein-coding	11p14.3	anoctamin 5
merck-AK024558_at	5.08643	2.22794	11.6124	3.86195	0.000112487	1.62658	0.0287995	0.026858		Uncertain	NG_011787	---	NG_011787	---	4774	1	0	NFIA	CTF NF-I/A NF1-A NFI-A NFI-L	genomic_protein-coding	1p31.3	nuclear factor I A
merck-NM_000094_at	7.87507	2.75887	22.479	3.85629	0.000115122	2.0637	0.0293288	0.0273516		Sense	NM_000094 XM_011533337 XM_017005688 XR_001740003 XR_001740004 XR_001740005 NG_007065 AB209645 L02870 L06862	NM_000094 XM_011533337 XM_017005688 XR_001740003 XR_001740004 XR_001740005 AB209645 L02870 L06862	NC_000003 NC_018914 NG_007065	NP_000085 XP_011531639 XP_016861177 BAD92882 AAA75438 AAA89196	1294	1	0	COL7A1	EBD1 EBDCT EBR1 NDNC8	rna_protein-coding|genomic_protein-coding	3p21.31	collagen type VII alpha 1 chain
merck2-ENST00000371741_at	0.116025	0.0387989	0.346964	-3.85394	0.000116233	-2.15395	0.0294668	0.0274803		Sense	NM_004975 XM_006723784 XM_011528799 NG_041781 L02840	NM_004975 XM_006723784 XM_011528799 L02840	NC_000020 NC_018931 NG_041781	NP_004966 XP_006723847 XP_011527101 AAA36156	3745	1	0	KCNB1	DRK1 Kv2.1	rna_protein-coding|genomic_protein-coding	20q13.13	potassium voltage-gated channel subfamily B member 1
merck-BF912356_at	0.0097324	0.000920369	0.102915	-3.84963	0.000118295	-4.6323	0.0297917	0.0277833		Uncertain	NG_047072	---	NG_047072	---	5792	1	0	PTPRF	BNAH2 LAR	genomic_protein-coding	1p34.2	protein tyrosine phosphatase, receptor type F
merck-NM_198501_at	0.0715381	0.0186625	0.274223	-3.84714	0.000119503	-2.63752	0.0297917	0.0277833		Sense	NM_001114974 NM_198501 XM_005256622 XM_006721515 AK124452 BC110859	NM_001114974 NM_198501 XM_005256622 XM_006721515 AK124452 BC110859	NC_000017 NC_018928	NP_001108446 NP_940903 XP_005256679 XP_006721578 BAC85855 AAI10860	342527	1	0	SMTNL2	---	rna_protein-coding	17p13.2	smoothelin like 2
merck-NM_173801_at	1.07623e+06	909.26	1.27386e+09	3.84689	0.000119629	13.889	0.0297917	0.0277833		Sense	NM_173801 HC007216 HC044635 AK093517 BC036256 BC048121	NM_173801 AK093517 BC036256 BC048121	NC_000011 NC_018922 HC007216 HC044635	NP_776162 BAC04191 AAH36256 AAH48121	219990	1	0	OOSP2	PLAC1L TMEM122	rna_protein-coding|genomic_protein-coding	11q12.1	oocyte secreted protein 2
merck-NM_006774_at	0.350154	0.205135	0.597695	-3.8465	0.000119819	-1.04938	0.0297917	0.0277833		Sense	NM_006774 NM_001199219 NG_047126 AF128848 AF128846 AF128847 BC033813 BC103712	NM_006774 NM_001199219 AF128846 AF128847 BC033813 BC103712	NC_000007 NC_018918 NG_047126 AF128848	NP_006765 NP_001186148 AAF18304 AAF18305 AAH33813 AAI03713	11185	1	0	INMT	TEMT	rna_protein-coding|genomic_protein-coding	7p14.3	indolethylamine N-methyltransferase
merck-AK130162_a_at	0.265779	0.135201	0.522472	-3.84244	0.000121818	-1.32509	0.0301439	0.0281117		Sense	NM_005276 NM_001257199 NG_032168 AK130162 BC032234 L34041	NM_005276 NM_001257199 AK130162 BC032234 L34041	NC_000012 NC_018923 NG_032168	NP_005267 NP_001244128 AAH32234 AAA92863	2819	1	0	GPD1	GPD-C GPDH-C HTGTI	rna_protein-coding|genomic_protein-coding	12q13.12	glycerol-3-phosphate dehydrogenase 1
merck-AF099082_a_at	4.45826	2.07906	9.56016	3.84046	0.000122805	1.49476	0.0302433	0.0282045		Sense	NM_004736 NM_001135669 NR_137330 NG_050964 CQ834682 CQ834686 AF089744 AF099082 AK074789 AL133058 AL137583 BC028576 BC041142	NM_004736 NM_001135669 NR_137330 AF089744 AF099082 AK074789 AL133058 AL137583 BC028576 BC041142	NC_000001 NC_018912 NG_050964 CQ834682 CQ834686	NP_004727 NP_001129141 AAD10196 AAD08928 CAB61383 CAB70825 AAH41142	9213	1	0	XPR1	IBGC6 SYG1 X3	rna_protein-coding|genomic_protein-coding	1q25.3	xenotropic and polytropic retrovirus receptor 1
merck-AF052941_s_at	8.98933	2.92802	27.5982	3.83713	0.000124483	2.19604	0.0305112	0.0284543		Sense	NM_014326 XM_011521421 XM_011521413 XM_011521414 XM_017022044 XM_011521417 XM_017022045 KT584250 AB018001 AF052941 AK026801	NM_014326 XM_011521421 XM_011521413 XM_011521414 XM_017022044 XM_011521417 XM_017022045 AB018001 AF052941 AK026801	NC_000015 NC_018926 KT584250	NP_055141 XP_011519723 XP_011519715 XP_011519716 XP_016877533 XP_011519719 XP_016877534 BAA88063 AAC35001	23604	1	0	DAPK2	DRP-1 DRP1	rna_protein-coding|genomic_protein-coding	15q22.31	death associated protein kinase 2
merck-NM_001037558_at	0.0522523	0.0115243	0.236916	-3.82713	0.000129648	-2.95167	0.0316273	0.0294951		Sense	NM_001037558 AY275431	NM_001037558 AY275431	NC_000011 NC_018922 NG_029603	NP_001032647 AAQ19120	641654	1	0	HEPN1	---	rna_protein-coding	11q24.2	hepatocellular carcinoma, down-regulated 1
merck-AK094562_at	0.182247	0.0761386	0.436233	-3.82285	0.000131918	-1.70239	0.03203	0.0298707		Sense	NR_047664 AK021527 AK094562 CK824083 HG506630 HG506631	NR_047664 AK021527 AK094562 CK824083 HG506630 HG506631	NC_000014 NC_018925	---	100507257	1	0	MEG9	LINC00584	rna_ncRNA	14q32.31	maternally expressed 9 (non-protein coding)
merck-BC013657_at	0.182512	0.0760061	0.438261	-3.80568	0.000141413	-1.70094	0.0341751	0.0318712		AntiSense	NM_004932 XM_011513921 XM_017008910 XR_001741972 AL049227	NM_004932 XM_011513921 XM_017008910 XR_001741972 AL049227	NC_000005 NC_018916	NP_004923 XP_011512223 XP_016864399	1004	1	0	CDH6	CAD6 KCAD	rna_protein-coding	5p13.3	cadherin 6
merck2-BI545670_a_at	28.9049	5.1025	163.742	3.80177	0.000143666	3.36401	0.0345579	0.0322282		Sense	NM_030571 AB097010 AB097037 AI929639 AK075524 AK315481 AY192728 BC004317 DA236494 HQ447371	NM_030571 AB097010 AB097037 AI929639 AK075524 AK315481 AY192728 BC004317 DA236494 HQ447371	NC_000005 NC_018916	NP_085048 BAC77363 BAC77390 BAC11670 BAG37865 AAP13460 AAH04317 ADQ31857	80762	1	0	NDFIP1	N4WBP5	rna_protein-coding	5q31.3	Nedd4 family interacting protein 1
merck-NM_053276_at	0.144689	0.0533774	0.392207	-3.79957	0.000144947	-1.93317	0.0346669	0.0323299		Sense	NM_053276 NM_001177969 NM_001177970 NM_001177971 NM_001328661 XM_017004325 XM_011532905 XM_017004326 XM_011532906 XM_017004327 XM_017004328 NG_050963 AX405917 AF063833 AK056772 AY358338 BC128260 BU726492	NM_053276 NM_001177969 NM_001177970 NM_001177971 NM_001328661 XM_017004325 XM_011532905 XM_017004326 XM_011532906 XM_017004327 XM_017004328 AF063833 AK056772 AY358338 BC128260 BU726492	NC_000002 NC_018913 NG_050963 AX405917	NP_444506 NP_001171440 NP_001171441 NP_001171442 NP_001315590 XP_016859814 XP_011531207 XP_016859815 XP_011531208 XP_016859816 XP_016859817 AAL18263 BAB71279 AAQ88704 AAI28261	5212	1	0	VIT	---	rna_protein-coding|genomic_protein-coding	2p22.2	vitrin
merck-NM_005239_at	0.157104	0.0604581	0.408244	-3.7987	0.000145459	-1.85085	0.0346669	0.0323299		Sense	NM_005239 NM_001256295 XM_005260935 XM_017028290 X55181 AK000535	NM_005239 NM_001256295 XM_005260935 XM_017028290 AK000535	NC_000021 NC_018932 X55181	NP_005230 NP_001243224 XP_005260992 XP_016883779	2114	1	0	ETS2	ETS2IT1	rna_protein-coding|genomic_protein-coding	21q22.2	ETS proto-oncogene 2, transcription factor
merck2-AK095175_at	0.341185	0.195756	0.594654	-3.7937	0.000148417	-1.07533	0.0352096	0.032836		Sense	NM_001099640 NM_018286 XM_017024814 XM_017024815 XM_017024816 AX405901 AK001832 AK095175 BC010128	NM_001099640 NM_018286 XM_017024814 XM_017024815 XM_017024816 AK001832 AK095175 BC010128	NC_000017 NC_018928 AX405901	NP_001093110 NP_060756 XP_016880303 XP_016880304 XP_016880305 BAA91931 BAG52999 AAH10128	55273	1	0	TMEM100	---	rna_protein-coding|genomic_protein-coding	17q22	transmembrane protein 100
merck2-NM_205845_s_at	0.450859	0.298463	0.681069	-3.78491	0.000153763	-0.7966	0.0363111	0.0338632		Sense	NM_001353 NM_001354 NM_205845 NM_001321027 XM_017015791 NG_031852 AB032150 AB032153 AX710070 AB031083 BC015490 BC020216 BC040210 BT007197 D26124 DQ891484 DQ893923 M86609 S68290 U05684 AB021654 AB031084 AB209017 AK091194 AK290304 AK296419 BC007024 BC063574 BT006653 DQ890680 DQ893862 M33376 S68330 U05598	NM_001353 NM_001354 NM_205845 NM_001321027 XM_017015791 AB031083 BC015490 BC020216 BC040210 BT007197 D26124 DQ891484 DQ893923 M86609 S68290 U05684 AB021654 AB031084 AB209017 AK091194 AK290304 AK296419 BC007024 BC063574 BT006653 DQ890680 DQ893862 M33376 S68330 U05598	NC_000010 NC_018921 NG_031852 AB032150 AB032153 AX710070	NP_001344 NP_001345 NP_995317 NP_001307956 XP_016871280 BAA92883 AAH15490 AAH20216 AAH40210 AAP35861 BAA05121 ABM82410 ABM84849 AAB02880 AAD14012 AAA16227 BAA36169 BAA92884 BAD92254 BAF82993 BAG59081 AAH07024 AAH63574 AAP35299 ABM81606 ABM84788 AAD14013 AAA20937	1645 1646	2	2	AKR1C1 AKR1C2	2-ALPHA-HSD 20-ALPHA-HSD C9 DD1 DD1/DD2 DDH DDH1 H-37 HAKRC HBAB MBAB AKR1C-pseudo BABP DD DD-2 DD/BABP DD2 DDH2 HAKRD MCDR2 SRXY8 TDD	rna_protein-coding|genomic_protein-coding	10p15.1	aldo-keto reductase family 1 member C1 ||| aldo-keto reductase family 1 member C2
merck-NM_002507_at	0.403628	0.252273	0.64579	-3.78356	0.0001546	-0.907261	0.0363256	0.0338767		Sense	NM_002507 HI179096 BC050309 BQ639556 M14764	NM_002507 BC050309 BQ639556 M14764	NC_000017 NC_018928 HI179096	NP_002498 AAH50309 AAB59544	4804	1	0	NGFR	CD271 Gp80-LNGFR TNFRSF16 p75(NTR) p75NTR	rna_protein-coding|genomic_protein-coding	17q21.33	nerve growth factor receptor
merck-NM_181711_s_at	0.132856	0.0466822	0.378102	-3.78255	0.000155229	-2.01849	0.0363256	0.0338767		Sense	NM_181711 NM_001271856 XM_005268691 XM_011537996 NG_050572 HC025810 AJ227899 BC035500 BC052967 BC053666	NM_181711 NM_001271856 XM_005268691 XM_011537996 AJ227899 BC035500 BC052967 BC053666	NC_000012 NC_018923 NG_050572 HC025810	NP_859062 NP_001258785 XP_005268748 XP_011536298 AAH35500 AAH52967 AAH53666	160622	1	0	GRASP	TAMALIN	rna_protein-coding|genomic_protein-coding	12q13.13	general receptor for phosphoinositides 1 associated scaffold protein
merck-AV698655_a_at	5.61603	2.2948	13.744	3.77904	0.000157432	1.72563	0.0366752	0.0342027		Sense	NM_014949 AB020714 AK289902 AY112680 AY112681 AY112682 BC062637	NM_014949 AB020714 AK289902 AY112680 AY112681 AY112682 BC062637	NC_000001 NC_018912	NP_055764 BAA74930 BAF82591 AAM51855 AAM51856 AAM51857 AAH62637	22889	1	0	KIAA0907	BLOM7 SNORA80EHG	rna_protein-coding	1q22	KIAA0907
merck2-AK075389_s_at	20.6769	4.29252	99.5995	3.77623	0.000159223	3.02902	0.0368597	0.0343748		Sense	NM_030821 CS051187 AF332892 AK075389 AY359024 BC017218	NM_030821 AF332892 AK075389 AY359024 BC017218	NC_000004 NC_018915 CS051187	NP_110448 AAG50289 BAC11589 AAQ89383 AAH17218	81579	1	0	PLA2G12A	GXII PLA2G12 ROSSY	rna_protein-coding|genomic_protein-coding	4q25	phospholipase A2 group XIIA
merck-NM_030821_at	13.7446	3.52619	53.5745	3.77556	0.000159649	2.62065	0.0368597	0.0343748		Sense	NM_030821 AY359024 BC017218	NM_030821 AY359024 BC017218	NC_000004 NC_018915	NP_110448 AAQ89383 AAH17218	81579	1	0	PLA2G12A	GXII PLA2G12 ROSSY	rna_protein-coding	4q25	phospholipase A2 group XIIA
merck-NM_014686_at	0.0542792	0.0119494	0.246558	-3.7732	0.000161167	-2.91361	0.0370026	0.0345081		Sense	NM_014686 XM_005259444 XM_017027526 AB002353	NM_014686 XM_005259444 XM_017027526 AB002353	NC_000019 NC_018930 NT_187619 NW_003315963	NP_055501 XP_005259501 XP_016883015 BAA20812	9710	1	0	KIAA0355	---	rna_protein-coding	19q13.11	KIAA0355
merck-AW772399_at	0.101979	0.0311441	0.333922	-3.77238	0.000161699	-2.28299	0.0370026	0.0345081		Sense	NM_004883 NM_013981 NM_013982 NM_013983 NM_001184935 XM_017010064 XM_017010065 XM_005268533 AI271427	NM_004883 NM_013981 NM_013982 NM_013983 NM_001184935 XM_017010064 XM_017010065 XM_005268533 AI271427	NC_000005 NC_018916	NP_004874 NP_053584 NP_053585 NP_053586 NP_001171864 XP_016865553 XP_016865554 XP_005268590	9542	1	0	NRG2	DON1 HRG2 NTAK	rna_protein-coding	5q31.2	neuregulin 2
merck-NM_018286_at	0.271477	0.137751	0.535021	-3.76687	0.000165305	-1.30388	0.0375743	0.0350412		Sense	NM_001099640 NM_018286 XM_017024814 XM_017024815 XM_017024816 AX405901 AK001832 BQ027747	NM_001099640 NM_018286 XM_017024814 XM_017024815 XM_017024816 AK001832 BQ027747	NC_000017 NC_018928 AX405901	NP_001093110 NP_060756 XP_016880303 XP_016880304 XP_016880305 BAA91931	55273	1	0	TMEM100	---	rna_protein-coding|genomic_protein-coding	17q22	transmembrane protein 100
merck-NM_080283_s_at	0.429143	0.276321	0.666487	-3.76635	0.00016565	-0.845964	0.0375743	0.0350412		Sense	NM_080283 XM_017024011 BU076154 CR627382 W84726	NM_080283 XM_017024011 BU076154 CR627382 W84726	NC_000017 NC_018928	NP_525022 XP_016879500 CAH10479	10350	1	0	ABCA9	EST640918	rna_protein-coding	17q24.2	ATP binding cassette subfamily A member 9
merck2-NM_001290_at	0.187303	0.0782452	0.448367	-3.76109	0.000169175	-1.67503	0.0382063	0.0356306		Sense	NM_001290 NM_001130834 NM_001304434 NM_001304435 XM_006713975 XM_006713981 XM_017008814 XM_006713982 XM_017008815 XM_017008816 XM_005248201 XM_017008817 XM_005248202 XM_006713976 XM_017008819 XM_017008820 XM_017008821 XM_017008812 XM_017008813 XM_006713978 XM_006713980 AF047337 AF052389 AF064492 AF064493 AF068651 AK095238 AK097013 AK226029 AL832772 BC034019 DB352456	NM_001290 NM_001130834 NM_001304434 NM_001304435 XM_006713975 XM_006713981 XM_017008814 XM_006713982 XM_017008815 XM_017008816 XM_005248201 XM_017008817 XM_005248202 XM_006713976 XM_017008819 XM_017008820 XM_017008821 XM_017008812 XM_017008813 XM_006713978 XM_006713980 AF047337 AF052389 AF064492 AF064493 AF068651 AK095238 AK097013 AK226029 AL832772 BC034019 DB352456	NC_000004 NC_018915	NP_001281 NP_001124306 NP_001291363 NP_001291364 XP_006714038 XP_006714044 XP_016864303 XP_006714045 XP_016864304 XP_016864305 XP_005248258 XP_016864306 XP_005248259 XP_006714039 XP_016864308 XP_016864309 XP_016864310 XP_016864301 XP_016864302 XP_006714041 XP_006714043 AAC83552 AAC13274 AAC28342 AAC28343 AAC77817 AAH34019	9079	1	0	LDB2	CLIM1 LDB-2 LDB1	rna_protein-coding	4p15.32	LIM domain binding 2
merck-AX747261_at	0.118545	0.0389792	0.360521	-3.75772	0.000171471	-2.13247	0.0385535	0.0359544		Uncertain	AK091930	AK091930	---	---	105376166	1	0	LOC105376166	---	rna_ncRNA	9q22.33	uncharacterized LOC105376166
merck-NM_006308_at	3485.31	49.4471	245664	3.75665	0.000172204	8.15631	0.0385535	0.0359544		Sense	NM_006308 NG_027758 AK314215 BC126272 BC132869 BX106905 CR450314 HQ258075 U15590 Y17782	NM_006308 AK314215 BC126272 BC132869 BX106905 CR450314 HQ258075 U15590 Y17782	NC_000005 NC_018916 NG_027758	NP_006299 BAG36889 AAI26273 AAI32870 CAG29310 ADR82829 AAD05360 CAA76848	8988	1	0	HSPB3	DHMN2C HMN2C HSPL27	rna_protein-coding|genomic_protein-coding	5q11.2	heat shock protein family B (small) member 3
merck-AL050085_at	117.526	9.71034	1422.44	3.74678	0.000179119	4.76666	0.0399288	0.037237		Sense	NR_125952 NR_125953 AL050085	NR_125952 NR_125953 AL050085	NC_000001 NC_018912 NG_029786	---	101928324	1	0	LOC101928324	---	rna_ncRNA	1p36.11	uncharacterized LOC101928324
merck-NM_003381_at	0.0376135	0.00673329	0.210116	-3.73741	0.000185929	-3.28039	0.0412691	0.0384869		Sense	NM_003381 NM_194435 XM_006715562 XM_005267135 M33027 BC009794 BM971673 M36634	NM_003381 NM_194435 XM_006715562 XM_005267135 BC009794 BM971673 M36634	NC_000006 NC_018917 M33027	NP_003372 NP_919416 XP_006715625 XP_005267192 AAH09794 AAA61287	7432	1	0	VIP	PHM27	rna_protein-coding|genomic_protein-coding	6q25.2	vasoactive intestinal peptide
merck-NM_024298_s_at	5.16497	2.1791	12.2422	3.72899	0.000192252	1.6419	0.0424903	0.0396258		Sense	NM_024298 NM_001146056 NM_001146083 XM_011527299 XM_011527300 AF211969 AK055908 AK122789 AK123290 AK298689 BC002512 BC003164 BC015857 BQ045276 S82470	NM_024298 NM_001146056 NM_001146083 XM_011527299 XM_011527300 AF211969 AK055908 AK122789 AK123290 AK298689 BC002512 BC003164 BC015857 BQ045276 S82470	NC_000019 NC_018930 NG_033045 NT_187693 NW_003571054 NW_003571055 NW_003571056 NW_003571057 NW_003571058 NW_003571059 NW_003571060 NW_003571061	NP_077274 NP_001139528 NP_001139555 XP_011525601 XP_011525602 BAB71043 BAG60849 AAH02512 AAH03164 AAH15857 AAB37433	79143	1	0	MBOAT7	BB1 LENG4 LPIAT LRC4 MBOA7 MRT57 OACT7 hMBOA-7	rna_protein-coding	19q13.42	membrane bound O-acyltransferase domain containing 7
merck-NM_002447_at	8.4445	2.74815	25.9482	3.72498	0.000195329	2.13352	0.0429287	0.0400347		Sense	NM_002447 NM_001244937 NM_001318913 NR_134919 XM_005265170 XM_011533739 XM_011533740 XM_011533741 XM_011533742 XM_011533743 XM_011533744 NG_030322 AK303234 CA503122 HQ908652 JN689381 JN689382 JN983806 X70040	NM_002447 NM_001244937 NM_001318913 NR_134919 XM_005265170 XM_011533739 XM_011533740 XM_011533741 XM_011533742 XM_011533743 XM_011533744 AK303234 CA503122 HQ908652 JN689381 JN689382 JN983806 X70040	NC_000003 NC_018914 NG_030322	NP_002438 NP_001231866 NP_001305842 XP_005265227 XP_011532041 XP_011532042 XP_011532043 XP_011532044 XP_011532045 XP_011532046 BAG64320 AEB22138 AEY68264 AEY68265 AEW68340 CAA49634	4486	1	0	MST1R	CD136 CDw136 NPCA3 PTK8 RON	rna_protein-coding|genomic_protein-coding	3p21.31	macrophage stimulating 1 receptor
merck-AK098506_at	0.150514	0.0555596	0.40775	-3.72425	0.000195896	-1.8937	0.0429287	0.0400347		Uncertain	HG508626 AK055800	HG508626 AK055800	---	---	100506755 124944	2	2	MIR497HG C17orf49	MIR195HG BAP18 HEPIS	rna_ncRNA|rna_protein-coding	17p13.1	mir-497-195 cluster host gene ||| chromosome 17 open reading frame 49
merck-AK057097_at	0.0228922	0.00312505	0.167694	-3.71744	0.000201252	-3.77696	0.0439162	0.0409556		Sense	XR_001742017 AK057097 AK309516	XR_001742017 AK057097 AK309516	NC_000005	BAB71365	153579	1	0	BTNL9	BTN3 BTN8 VDLS1900	rna_protein-coding	5q35.3	butyrophilin like 9
merck-DB483935_a_at	0.0621225	0.0143471	0.268989	-3.71602	0.000202388	-2.77865	0.0439786	0.0410138		Sense	NM_020341 NM_177990 XM_017027960 XM_017027961 XM_017027962 XM_017027963 XM_017027964 XM_017027965 AB033090 AB040812 AK095674 AK291401 AK307926 AK315820 AX776013 BC024179	NM_020341 NM_177990 XM_017027960 XM_017027961 XM_017027962 XM_017027963 XM_017027964 XM_017027965 AB033090 AB040812 AK095674 AK291401 AK307926 AK315820 AX776013 BC024179	NC_000020 NC_018931	NP_065074 NP_817127 XP_016883449 XP_016883450 XP_016883451 XP_016883452 XP_016883453 XP_016883454 BAA86578 BAA94194 BAG53104 BAF84090 BAF98711 CAE11706 AAH24179	57144	1	0	PAK5	PAK7	rna_protein-coding	20p12.2	p21 (RAC1) activated kinase 5
merck2-BC087838_at	5.67776	2.26947	14.2046	3.71161	0.000205948	1.73656	0.044565	0.0415606		Sense	NM_001218 NM_206925 NM_001293642 NR_135511 NG_028022 AK000158 BC001012 BC087838 BM994285 CA309380	NM_001218 NM_206925 NM_001293642 NR_135511 AK000158 BC001012 BC087838 BM994285 CA309380	NC_000015 NC_018926 NG_028022	NP_001209 NP_996808 NP_001280571 BAA90981 AAH01012	771	1	0	CA12	CA-XII CAXII HsT18816 T18816	rna_protein-coding|genomic_protein-coding	15q22.2	carbonic anhydrase 12
merck2-EB388744_at	0.266674	0.132657	0.536081	-3.71	0.000207259	-1.32173	0.0446618	0.041651		Sense	NM_016824 NM_019903 NM_001121 NM_001320591 NM_001320592 NM_001320593 NM_001320594 NG_051033 BC021694 BC043143 BC057285 BX647403 CF457028	NM_016824 NM_019903 NM_001121 NM_001320591 NM_001320592 NM_001320593 NM_001320594 BC021694 BC043143 BC057285 BX647403 CF457028	NC_000010 NC_018921 NG_051033	NP_058432 NP_063968 NP_001112 NP_001307520 NP_001307521 NP_001307522 NP_001307523 CAI46048	120	1	0	ADD3	ADDL CPSQ3	rna_protein-coding|genomic_protein-coding	10q25.1-q25.2	adducin 3
merck-AK026691_a_at	18.8885	3.99332	89.3429	3.70638	0.000210242	2.93855	0.0451165	0.042075		Sense	NR_132999 AK026691 AL831827 HG499329	NR_132999 AK026691 AL831827 HG499329	NC_000006 NC_018917	---	375513	1	0	GUSBP4	C6orf216 GUSBL2 SMA3-L SMAC3L	rna_pseudo	6p11.2	glucuronidase, beta pseudogene 4
merck2-NM_004797_at	0.592675	0.449388	0.781649	-3.70456	0.000211756	-0.523109	0.0452032	0.0421559		Sense	NM_001177800 NM_004797 NG_021140 AB012165 AX134174 AX951629 AX960544 GM710009 AL832470 AX767959 BC054496 D45371	NM_001177800 NM_004797 AL832470 AX767959 BC054496 D45371	NC_000003 NC_018914 NG_021140 AB012165 AX134174 AX951629 AX960544 GM710009	NP_001171271 NP_004788 CAE01099 AAH54496 BAA08227	9370	1	0	ADIPOQ	ACDC ACRP30 ADIPQTL1 ADPN APM-1 APM1 GBP28	rna_protein-coding|genomic_protein-coding	3q27.3	adiponectin, C1Q and collagen domain containing
merck-NM_152625_at	0.0361859	0.00624817	0.209569	-3.7038	0.000212394	-3.31908	0.0452032	0.0421559		Sense	NM_152625 KT584897 AK097115 BC121053 BC121054 BK000210 BX647592	NM_152625 AK097115 BC121053 BC121054 BK000210 BX647592	NC_000005 NC_018916 KT584897	NP_689838 BAC04954 AAI21054 AAI21055 DAA00066 CAI46096	167465	1	0	ZNF366	DCSCRIPT	rna_protein-coding|genomic_protein-coding	5q13.2|5q13.2	zinc finger protein 366
merck2-AW194387_at	0.212524	0.0936014	0.482539	-3.70167	0.000214184	-1.5487	0.0452732	0.0422211		Sense	NR_144385 NR_144387 NR_144386 BX119446	NR_144385 NR_144387 NR_144386 BX119446	---	---	23768	1	0	FLRT2	---	rna_protein-coding	14q31.3	fibronectin leucine rich transmembrane protein 2
merck-NM_001005473_at	0.201748	0.0864342	0.470905	-3.70133	0.000214473	-1.60074	0.0452732	0.0422211		Sense	NM_001005473 AK124638 BX648329	NM_001005473 AK124638 BX648329	NC_000005 NC_018916	NP_001005473 CAH56150	345557	1	0	PLCXD3	---	rna_protein-coding	5p13.1	phosphatidylinositol specific phospholipase C X domain containing 3
merck2-CA866255_at	0.415921	0.261291	0.662059	-3.69874	0.000216668	-0.877261	0.0455283	0.0424591		Sense	NR_046473 NG_016853 AF052114 BC092509 HG506586 HG506587 HG506604	NR_046473 AF052114 BC092509 HG506586 HG506587 HG506604	NC_000014 NC_018925 NG_016853	---	55384	1	0	MEG3	FP504 GTL2 LINC00023 NCRNA00023 PRO0518 PRO2160 onco-lncRNA-83 prebp1	rna_ncRNA|genomic_ncRNA	14q32.2	maternally expressed 3 (non-protein coding)
merck-ENST00000329078_s_at	0.200531	0.0855692	0.469944	-3.69784	0.000217443	-1.60679	0.0455283	0.0424591		Sense	NM_001124758 BC041772 BC065221 HY309474	NM_001124758 BC041772 BC065221 HY309474	NC_000017 NC_018928	NP_001118230 AAH41772	124976	1	0	SPNS2	---	rna_protein-coding	17p13.2	sphingolipid transporter 2
merck-NM_004449_s_at	0.224234	0.101445	0.495646	-3.69438	0.000220426	-1.49507	0.0459669	0.0428681		Sense	NM_182918 NM_004449 NM_001136154 NM_001136155 NM_001243428 NM_001243429 NM_001331025 XM_017028287 XM_017028288 XM_011529486 XM_017028289 NG_029732 JC009132 JC009134 JC261276 JC261278 JC261280 JC261282 M17254	NM_182918 NM_004449 NM_001136154 NM_001136155 NM_001243428 NM_001243429 NM_001331025 XM_017028287 XM_017028288 XM_011529486 XM_017028289	NC_000021 NC_018932 NG_029732 JC009132 JC009134 JC261276 JC261278 JC261280 JC261282 M17254	NP_891548 NP_004440 NP_001129626 NP_001129627 NP_001230357 NP_001230358 NP_001317954 XP_016883776 XP_016883777 XP_011527788 XP_016883778	2078	1	0	ERG	erg-3 p55	rna_protein-coding|genomic_protein-coding	21q22.2	ERG, ETS transcription factor
merck2-AY077698_at	0.175155	0.0694763	0.441579	-3.69252	0.000222042	-1.74208	0.0461135	0.0430048		Sense	NM_021219 NM_001270407 NM_001270408 NR_072999 XR_937537 AF255910 AK294769 AK312708 AM392801 AM392870 AM393811 AX772824 AY016009 AY077698 AY358361 BC017779 CX870550	NM_021219 NM_001270407 NM_001270408 NR_072999 XR_937537 AF255910 AK294769 AK312708 AM392801 AM392870 AM393811 AX772824 AY016009 AY077698 AY358361 BC017779 CX870550	NC_000021 NC_018932	NP_067042 NP_001257336 NP_001257337 AAF81223 BAG57900 BAG35586 CAL37679 CAL37748 CAL38686 CAE06261 AAG49022 AAL82538 AAQ88727 AAH17779	58494	1	0	JAM2	C21orf43 CD322 JAM-B JAMB PRO245 VE-JAM VEJAM	rna_protein-coding	21q21.3	junctional adhesion molecule 2
merck-AF498916_a_at	1985.64	35.1557	112151	3.68956	0.000224639	7.5937	0.0461135	0.0430048		Sense	NM_001006630 NM_001006627 NM_001006626 NM_000739 NM_001006631 NM_001006628 NM_001006632 NM_001006629 XM_011515769 AB041391 HC295424 M16404 X15264 AF385588 AF498916 AK290236 AL832585 AM393517 BC095547 BC106741 BC106742	NM_001006630 NM_001006627 NM_001006626 NM_000739 NM_001006631 NM_001006628 NM_001006632 NM_001006629 XM_011515769 AF385588 AF498916 AK290236 AL832585 AM393517 BC095547 BC106741 BC106742	NC_000007 NC_018918 NG_011846 AB041391 HC295424 M16404 X15264	NP_001006631 NP_001006628 NP_001006627 NP_000730 NP_001006632 NP_001006629 NP_001006633 NP_001006630 XP_011514071 AAK68113 AAM18939 BAF82925 CAL38394 AAH95547 AAI06742 AAI06743	1129	1	0	CHRM2	HM2	rna_protein-coding|genomic_protein-coding	7q33	cholinergic receptor muscarinic 2
merck-NM_005108_at	7.1766	2.5185	20.4501	3.68878	0.000225332	1.97083	0.0461135	0.0430048		Sense	NM_005108 AK022601 BC052984	NM_005108 AK022601 BC052984	NC_000003 NC_018914	NP_005099	9942	1	0	XYLB	---	rna_protein-coding	3p22.2	xylulokinase
merck-NM_144966_s_at	0.268321	0.133375	0.539799	-3.68873	0.000225378	-1.31557	0.0461135	0.0430048		Sense	NM_144966 NM_001177704 XM_017014316 XM_017014324 XM_017014325 XM_017014326 XM_017014327 XM_017014317 XM_011517758 XM_006716729 XM_005251384 XM_017014318 XM_017014319 XM_017014320 XM_017014321 XM_017014322 XM_017014323 XM_005251382 XR_001746194 XR_001746195 NG_017005 AB160987 AK058190 BC031064 BC172226 BU677942 BX537574 BX641104	NM_144966 NM_001177704 XM_017014316 XM_017014324 XM_017014325 XM_017014326 XM_017014327 XM_017014317 XM_011517758 XM_006716729 XM_005251384 XM_017014318 XM_017014319 XM_017014320 XM_017014321 XM_017014322 XM_017014323 XM_005251382 XR_001746194 XR_001746195 AB160987 AK058190 BC031064 BC172226 BU677942 BX537574 BX641104	NC_000009 NC_018920 NG_017005	NP_659403 NP_001171175 XP_016869805 XP_016869813 XP_016869814 XP_016869815 XP_016869816 XP_016869806 XP_011516060 XP_006716792 XP_005251441 XP_016869807 XP_016869808 XP_016869809 XP_016869810 XP_016869811 XP_016869812 XP_005251439 BAD89015 BAB71709 AAH31064 AAI72226 CAE46048	158326	1	0	FREM1	BNAR C9orf143 C9orf145 C9orf154 MOTA TILRR TRIGNO2	rna_protein-coding|genomic_protein-coding	9p22.3	FRAS1 related extracellular matrix 1
merck2-BQ431703_a_at	4.78818	2.08319	11.0055	3.68832	0.000225741	1.56615	0.0461135	0.0430048		Sense	NM_052965 NM_001127394 NM_001300764 NM_001300766 NR_023349 NR_125335 XM_017000228 XM_017000229 XM_006711148 XM_011509139 XM_017000230 NG_050569 AF288394 AK098196 AK296655 AK307241 BC022030 BI821111 BM146150 BM887891 BP326115 BU195337 HQ448688	NM_052965 NM_001127394 NM_001300764 NM_001300766 NR_023349 NR_125335 XM_017000228 XM_017000229 XM_006711148 XM_011509139 XM_017000230 AF288394 AK098196 AK296655 AK307241 BC022030 BI821111 BM146150 BM887891 BP326115 BU195337 HQ448688	NC_000001 NC_018912 NG_050569	NP_443197 NP_001120866 NP_001287693 NP_001287695 XP_016855717 XP_016855718 XP_006711211 XP_011507441 XP_016855719 AAG60614 BAG53590 BAG59252 AAH22030 ADQ33166	116461	1	0	TSEN15	C1orf19 PCH2F sen15	rna_protein-coding|genomic_protein-coding	1q25.3	tRNA splicing endonuclease subunit 15
merck-AF075039_at	0.284719	0.146026	0.555142	-3.68749	0.000226479	-1.25625	0.0461135	0.0430048		Uncertain	NG_017005	---	NG_017005	---	158326	1	0	FREM1	BNAR C9orf143 C9orf145 C9orf154 MOTA TILRR TRIGNO2	genomic_protein-coding	9p22.3	FRAS1 related extracellular matrix 1
merck-BX100855_s_at	0.12543	0.041583	0.378344	-3.68541	0.000228334	-2.07601	0.0463088	0.0431869		Sense	XR_001733777 XR_001752364 LK938208	XR_001733777 XR_001752364 LK938208	NC_018927 NC_000016	---	102723708	1	0	LOC102723708	---	rna_ncRNA	16p11.2	uncharacterized LOC102723708
merck2-CF454802_a_at	0.170176	0.0662692	0.437003	-3.68033	0.000232931	-1.77092	0.0470566	0.0438843		Sense	NM_001162371 AF131825 AF217966 BC016965 BX337467	NM_001162371 AF131825 AF217966 BC016965 BX337467	NC_000017 NC_018928	NP_001155843 AAG17209 AAH16965	728392	1	0	LOC728392	---	rna_protein-coding	17p13.2	uncharacterized LOC728392
merck-NM_021240_at	0.235377	0.108787	0.509275	-3.67352	0.000239233	-1.44656	0.0481417	0.0448963		Sense	NM_021240 AF193873 AI052121	NM_021240 AF193873 AI052121	NC_000009 NC_018920	NP_067063 AAF78892	58524	1	0	DMRT3	DMRTA3	rna_protein-coding	9p24.3	doublesex and mab-3 related transcription factor 3
merck2-AL532155_at	0.223002	0.100077	0.496916	-3.67064	0.00024194	-1.50058	0.0483767	0.0451154		Sense	NM_198215 NM_001001971 NM_001143773 NM_001166698 XM_005269618 XM_011539491 XM_005269619 XM_017015890 XM_017015891 XM_017015892 XM_017015893 XM_017015885 XM_006717703 XM_006717702 XM_017015886 XM_017015887 XM_017015888 XM_017015889 XM_011539490 AK289796 AK294805 AK299924 AK316542 BC036453 BC064431 DQ894404 EU176262 U79304	NM_198215 NM_001001971 NM_001143773 NM_001166698 XM_005269618 XM_011539491 XM_005269619 XM_017015890 XM_017015891 XM_017015892 XM_017015893 XM_017015885 XM_006717703 XM_006717702 XM_017015886 XM_017015887 XM_017015888 XM_017015889 XM_011539490 AK289796 AK294805 AK299924 AK316542 BC036453 BC064431 DQ894404 EU176262 U79304	NC_000010 NC_018921	NP_937858 NP_001001971 NP_001137245 NP_001160170 XP_005269675 XP_011537793 XP_005269676 XP_016871379 XP_016871380 XP_016871381 XP_016871382 XP_016871374 XP_006717766 XP_006717765 XP_016871375 XP_016871376 XP_016871377 XP_016871378 XP_011537792 BAF82485 BAH11889 BAG61759 BAH14913 AAH36453 AAH64431 ABM85330 ABW03713 AAB50228	220965	1	0	FAM13C	FAM13C1	rna_protein-coding	10q21.1	family with sequence similarity 13 member C
merck-NM_001037500_at	0.128747	0.0430854	0.384719	-3.67029	0.000242272	-2.04991	0.0483767	0.0451154		Sense	NM_001037500 XM_017027782 AY122476 BC156853 DQ119827	NM_001037500 XM_017027782 AY122476 BC156853 DQ119827	NC_000020 NC_018931	NP_001032589 XP_016883271 AAM93917 AAI56854 AAZ81952	245937	1	0	DEFB124	DEFB-24	rna_protein-coding	20q11.21	defensin beta 124
merck-NM_152663_s_at	3.74045	1.84846	7.56899	3.66828	0.000244187	1.31921	0.0484899	0.045221		Sense	NM_152663 NM_001286247 XM_006711410 XM_011509688 XM_006711411 XM_017001591 JA738811 AK098470 AK301753 BC045691 BC047391	NM_152663 NM_001286247 XM_006711410 XM_011509688 XM_006711411 XM_017001591 AK098470 AK301753 BC045691 BC047391	NC_000001 NC_018912 JA738811	NP_689876 NP_001273176 XP_006711473 XP_011507990 XP_006711474 XP_016857080 BAC05311 BAH13547 AAH47391	55103	1	0	RALGPS2	dJ595C2.1	rna_protein-coding|genomic_protein-coding	1q25.2	Ral GEF with PH domain and SH3 binding motif 2
merck2-DC335487_at	66.4055	7.05429	625.108	3.66773	0.000244714	4.19578	0.0484899	0.045221		Sense	NM_024093 NM_001286537 XM_017004892 AK127661 AK304268 AK307891 BC001310 DQ891212 DQ894395	NM_024093 NM_001286537 XM_017004892 AK127661 AK304268 AK307891 BC001310 DQ891212 DQ894395	NC_000002 NC_018913	NP_076998 NP_001273466 XP_016860381 BAG54545 BAG65131 AAH01310 ABM82138 ABM85321	79074	1	0	C2orf49	asw	rna_protein-coding	2q12.2	chromosome 2 open reading frame 49
merck2-NM_006774_at	0.377208	0.223967	0.635299	-3.66562	0.000246738	-0.974958	0.0487044	0.045421		Sense	NM_006774 NM_001199219 NG_047126 AF128848 AF128846 AF128847 BC033813 BC103712	NM_006774 NM_001199219 AF128846 AF128847 BC033813 BC103712	NC_000007 NC_018918 NG_047126 AF128848	NP_006765 NP_001186148 AAF18304 AAF18305 AAH33813 AAI03713	11185	1	0	INMT	TEMT	rna_protein-coding|genomic_protein-coding	7p14.3	indolethylamine N-methyltransferase
merck-BC018166_s_at	8.97526	2.77437	29.0355	3.66347	0.000248826	2.19447	0.0489297	0.0456312		Sense	NM_001281447 AY336981 BC038098 BC061590	NM_001281447 AY336981 BC038098 BC061590	NC_000007 NC_018918	NP_001268376 AAR36867 AAH61590	84163	1	0	GTF2IRD2	FP630 GTF2IRD2-alpha GTF2IRD2A	rna_protein-coding	7q11.23	GTF2I repeat domain containing 2
merck2-BC101211_at	4.53734	2.01758	10.2041	3.65742	0.000254769	1.51234	0.0499087	0.0465441		Sense	NM_001039211 AK091918 AK094502 BC101211 BC101212	NM_001039211 AK091918 AK094502 BC101211 BC101212	NC_000001 NC_018912	NP_001034300 BAC04369 AAI01212 AAI01213	219293	1	0	ATAD3C	---	rna_protein-coding	1p36.33	ATPase family, AAA domain containing 3C
merck2-NM_012307_at	0.107045	0.0322568	0.355234	-3.65107	0.000261148	-2.2345	0.0509652	0.0475294		Sense	NM_012307 NM_001281533 NM_001281534 NM_001281535 NM_001330557 XM_011525626 XM_017025623 XM_017025624 XM_011525628 XM_017025625 XM_017025626 XM_017025627 XM_017025628 XM_017025629 XM_017025630 XM_017025631 XM_017025618 XM_011525637 XM_017025632 XM_017025633 XM_017025634 XM_017025635 XM_017025636 XM_017025637 XM_017025638 XM_017025639 XM_017025640 XM_011525632 XM_017025641 XM_017025642 XM_017025643…	NM_012307 NM_001281533 NM_001281534 NM_001281535 NM_001330557 XM_011525626 XM_017025623 XM_017025624 XM_011525628 XM_017025625 XM_017025626 XM_017025627 XM_017025628 XM_017025629 XM_017025630 XM_017025631 XM_017025618 XM_011525637 XM_017025632 XM_017025633 XM_017025634 XM_017025635 XM_017025636 XM_017025637 XM_017025638 XM_017025639 XM_017025640 XM_011525632 XM_017025641 XM_017025642 XM_017025643…	NC_000018 NC_018929 GN344055	NP_036439 NP_001268462 NP_001268463 NP_001268464 NP_001317486 XP_011523928 XP_016881112 XP_016881113 XP_011523930 XP_016881114 XP_016881115 XP_016881116 XP_016881117 XP_016881118 XP_016881119 XP_016881120 XP_016881107 XP_011523939 XP_016881121 XP_016881122 XP_016881123 XP_016881124 XP_016881125 XP_016881126 XP_016881127 XP_016881128 XP_016881129 XP_011523934 XP_016881130 XP_016881131 XP_016881132…	23136	1	0	EPB41L3	4.1B DAL-1 DAL1	rna_protein-coding|genomic_protein-coding	18p11.31	erythrocyte membrane protein band 4.1 like 3
merck-AK095888_a_at	12.9099	3.26175	51.0968	3.6443	0.000268118	2.55799	0.0520416	0.0485333		Sense	NM_133493 NM_001159587 NM_001159588 XM_005248659 XM_011535473 XM_017010283 AF410459 AK095888 AK313636 AL834478 AY149920 AY788891 BC148364 BC152996 BX641095 EF553520	NM_133493 NM_001159587 NM_001159588 XM_005248659 XM_011535473 XM_017010283 AF410459 AK095888 AK313636 AL834478 AY149920 AY788891 BC148364 BC152996 BX641095 EF553520	NC_000006 NC_018917 NG_033971	NP_598000 NP_001153059 NP_001153060 XP_005248716 XP_011533775 XP_016865772 AAL84159 BAC04642 BAG36395 CAD39137 AAN78483 AAX14639 AAI48365 AAI52997 CAE46045 ABQ66266	135228	1	0	CD109	CPAMD7 p180 r150	rna_protein-coding	6q13	CD109 molecule
merck-HSG00360264_at	0.010417	0.000894332	0.121336	-3.64377	0.000268676	-4.56431	0.0520416	0.0485333		Sense	NR_000025 L15557	NR_000025 L15557	NC_000011 NC_018922	---	114599	1	0	SNORD15B	RNU15B U15B	rna_snoRNA	11q13.4	small nucleolar RNA, C/D box 15B
merck-NM_002599_at	0.107654	0.0324401	0.357254	-3.6418	0.000270737	-2.22883	0.0522451	0.048723		Sense	NM_002599 NM_001143839 NM_001243784 NM_001146209 XM_005274040 XM_011545096 XM_017017910 AK092278 AK131525 BC040974 U67733	NM_002599 NM_001143839 NM_001243784 NM_001146209 XM_005274040 XM_011545096 XM_017017910 AK092278 AK131525 BC040974 U67733	NC_000011 NC_018922	NP_002590 NP_001137311 NP_001230713 NP_001139681 XP_005274097 XP_011543398 XP_016873399 BAG52517 BAD18664 AAH40974 AAC51320	5138	1	0	PDE2A	CGS-PDE PDE2A1 PED2A4 cGSPDE	rna_protein-coding	11q13.4	phosphodiesterase 2A
merck2-AK098151_at	0.463037	0.305893	0.700909	-3.64008	0.000272556	-0.769949	0.0524007	0.0488681		Sense	NM_002612 NG_047008 AF334710 AK096428 AK098151 BC040239	NM_002612 AF334710 AK096428 AK098151 BC040239	NC_000007 NC_018918 NG_047008	NP_002603 BAG53287 BAG53583 AAH40239	5166	1	0	PDK4	---	rna_protein-coding|genomic_protein-coding	7q21.3	pyruvate dehydrogenase kinase 4
merck-NM_178507_at	0.300641	0.157367	0.574357	-3.63886	0.000273844	-1.20184	0.0524533	0.0489172		Sense	NM_178507 CS208007 HB867192 BC047726	NM_178507 BC047726	NC_000011 NC_018922 CS208007 HB867192	NP_848602 AAH47726	220323	1	0	OAF	NS5ATP13TP2	rna_protein-coding|genomic_protein-coding	11q23.3	out at first homolog
merck-NM_001034838_at	0.0912915	0.0251314	0.331622	-3.63704	0.000275789	-2.3937	0.0525097	0.0489698		Sense	NM_001034837 NM_014592 NM_001034838 NM_001278340 NM_001278339 XM_017009407 AK074390 AY170821 AY780424 BC035032 BC050375	NM_001034837 NM_014592 NM_001034838 NM_001278340 NM_001278339 XM_017009407 AK074390 AY170821 AY780424 BC035032 BC050375	NC_000005 NC_018916 NG_011538	NP_001030009 NP_055407 NP_001030010 NP_001265269 NP_001265268 XP_016864896 AAN77491 AAV51968 AAH50375	30820	1	0	KCNIP1	KCHIP1 VABP	rna_protein-coding	5q35.1	potassium voltage-gated channel interacting protein 1
merck2-BC027926_at	0.399757	0.243857	0.655326	-3.6358	0.000277121	-0.916899	0.0525097	0.0489698		Sense	NM_001766 NM_001319145 XM_011510125 XM_011510127 XM_005245583 XM_006711621 XR_921995 XR_001737534 XR_921996 X14974 AK225996 BC027926 J04142	NM_001766 NM_001319145 XM_011510125 XM_011510127 XM_005245583 XM_006711621 XR_921995 XR_001737534 XR_921996 AK225996 BC027926 J04142	NC_000001 NC_018912 X14974	NP_001757 NP_001306074 XP_011508427 XP_011508429 XP_005245640 XP_006711684 AAH27926 AAA59673	912	1	0	CD1D	CD1A R3 R3G1	rna_protein-coding|genomic_protein-coding	1q23.1	CD1d molecule
merck-NM_021977_at	0.0208769	0.00259309	0.168079	-3.6357	0.000277226	-3.86911	0.0525097	0.0489698		Sense	XM_005267106 XM_011536076 XM_017011203 AK096980	XM_005267106 XM_011536076 XM_017011203 AK096980	NC_000006	XP_005267163 XP_011534378 XP_016866692	6581	1	0	SLC22A3	EMT EMTH OCT3	rna_protein-coding	6q25.3	solute carrier family 22 member 3
merck-AA888937_at	432.449	16.39	11410.1	3.6348	0.0002782	6.06946	0.0525097	0.0489698		AntiSense	NM_002583 XM_006719436 XM_017019378 XM_017019379 XR_944560 XR_944561 AF503628 CN280333 U63809	NM_002583 XM_006719436 XM_017019378 XM_017019379 XR_944560 XR_944561 CN280333 U63809	NC_000012 NC_018923 AF503628	NP_002574 XP_006719499 XP_016874867 XP_016874868 AAC24947	5074	1	0	PAWR	PAR4 Par-4	rna_protein-coding|genomic_protein-coding	12q21.2	pro-apoptotic WT1 regulator
merck-AK125532_a_at	0.086574	0.0231192	0.324192	-3.63207	0.000281158	-2.44676	0.052875	0.0493105		Sense	NR_110150 NR_110151 AK056845 AK125532 BC071789 HG495741	NR_110150 NR_110151 AK056845 AK125532 BC071789 HG495741	NC_000003 NC_018914	---	101929335	1	0	ADAMTS9-AS1	---	rna_ncRNA	3p14.1	ADAMTS9 antisense RNA 1
merck-AK023631_at	0.217003	0.0950631	0.495359	-3.62809	0.000285525	-1.52784	0.0535018	0.049895		Sense	NM_024870 NG_047022 AK023631 CR936666	NM_024870 AK023631 CR936666	NC_000008 NC_018919 NG_047022	NP_079146	80243	1	0	PREX2	DEP.2 DEPDC2 P-REX2 PPP1R129	rna_protein-coding|genomic_protein-coding	8q13.2	phosphatidylinositol-3,4,5-trisphosphate dependent Rac exchange factor 2
merck-NM_004975_at	0.11437	0.0353992	0.369514	-3.62381	0.000290296	-2.16832	0.054157	0.050506		Sense	NM_004975 XM_006723784 XM_011528799 NG_041781 L02840	NM_004975 XM_006723784 XM_011528799 L02840	NC_000020 NC_018931 NG_041781	NP_004966 XP_006723847 XP_011527101 AAA36156	3745	1	0	KCNB1	DRK1 Kv2.1	rna_protein-coding|genomic_protein-coding	20q13.13	potassium voltage-gated channel subfamily B member 1
merck-NM_005276_at	0.381197	0.226238	0.642293	-3.62308	0.000291116	-0.96444	0.054157	0.050506		Sense	NM_005276 NM_001257199 NG_032168 AI245302 BC032234 CA307120	NM_005276 NM_001257199 AI245302 BC032234 CA307120	NC_000012 NC_018923 NG_032168	NP_005267 NP_001244128 AAH32234	2819	1	0	GPD1	GPD-C GPDH-C HTGTI	rna_protein-coding|genomic_protein-coding	12q13.12	glycerol-3-phosphate dehydrogenase 1
merck-NM_021570_at	13.5895	3.3088	55.8133	3.62008	0.000294512	2.6093	0.0545924	0.0509121		Sense	NM_021570 KT584221 AF213356 BC009458 BC064363	NM_021570 AF213356 BC009458 BC064363	NC_000009 NC_018920 KT584221	NP_067545 AAG23738 AAH09458 AAH64363	56033	1	0	BARX1	---	rna_protein-coding|genomic_protein-coding	9q22.32	BARX homeobox 1
merck2-U50196_a_at	6.5212	2.35939	18.0242	3.61485	0.000300527	1.87506	0.0555085	0.0517664		Sense	NM_001123 NM_006721 NM_001202449 NM_001202450 XM_017015699 XM_017015700 XM_017015701 XM_017015702 XM_017015703 XM_017015705 AK290633 AK301590 BC003568 HM005327 U50196	NM_001123 NM_006721 NM_001202449 NM_001202450 XM_017015699 XM_017015700 XM_017015701 XM_017015702 XM_017015703 XM_017015705 AK290633 AK301590 BC003568 HM005327 U50196	NC_000010 NC_018921 NG_030484	NP_001114 NP_006712 NP_001189378 NP_001189379 XP_016871188 XP_016871189 XP_016871190 XP_016871191 XP_016871192 XP_016871194 BAF83322 BAH13519 AAH03568 AEE60927 AAA97893	132	1	0	ADK	AK	rna_protein-coding	10q22.2|10q11-q24	adenosine kinase
merck2-CA443594_at	0.483969	0.326451	0.717492	-3.61256	0.000303191	-0.725735	0.0558012	0.0520394		Sense	NM_015429 XM_005247281 XM_005247288 XM_005247289 XM_011512641 XM_017006106 XM_005247290 XM_005247291 XM_011512643 XM_011512644 XM_011512645 XM_011512646 XM_005247282 XM_005247293 XM_005247294 XM_011512647 XM_005247295 XM_011512648 XM_005247296 XM_011512649 XM_005247298 XM_005247299 XM_006713569 XM_005247283 XM_005247300 XM_006713570 XM_011512651 XM_005247301 XM_005247302 XM_017006107 XM_011512652…	NM_015429 XM_005247281 XM_005247288 XM_005247289 XM_011512641 XM_017006106 XM_005247290 XM_005247291 XM_011512643 XM_011512644 XM_011512645 XM_011512646 XM_005247282 XM_005247293 XM_005247294 XM_011512647 XM_005247295 XM_011512648 XM_005247296 XM_011512649 XM_005247298 XM_005247299 XM_006713569 XM_005247283 XM_005247300 XM_006713570 XM_011512651 XM_005247301 XM_005247302 XM_017006107 XM_011512652…	NC_000003 NC_018914	NP_056244 XP_005247338 XP_005247345 XP_005247346 XP_011510943 XP_016861595 XP_005247347 XP_005247348 XP_011510945 XP_011510946 XP_011510947 XP_011510948 XP_005247339 XP_005247350 XP_005247351 XP_011510949 XP_005247352 XP_011510950 XP_005247353 XP_011510951 XP_005247355 XP_005247356 XP_006713632 XP_005247340 XP_005247357 XP_006713633 XP_011510953 XP_005247358 XP_005247359 XP_016861596 XP_011510954…	25890	1	0	ABI3BP	NESHBP TARSH	rna_protein-coding	3q12.2	ABI family member 3 binding protein
merck-ENST00000317596_at	35.4065	5.10977	245.337	3.61153	0.000304395	3.56689	0.0558241	0.0520607		Sense	NR_040108 AK097110 HG497585	NR_040108 AK097110 HG497585	NC_000004 NC_018915	---	728175	1	0	LOC728175	---	rna_ncRNA	4q35.1	uncharacterized LOC728175
merck-NM_031941_s_at	0.0787999	0.0198383	0.313002	-3.61051	0.000305601	-2.54084	0.0558472	0.0520823		Sense	NM_031941 NM_001297703 NM_001321417 NR_135632 AA551913 AB026290 AB040046 AK075162 AK096028 AK292031 AK300617 AK315239 BC027910	NM_031941 NM_001297703 NM_001321417 NR_135632 AA551913 AB026290 AB040046 AK075162 AK096028 AK292031 AK300617 AK315239 BC027910	NC_000019 NC_018930	NP_114147 NP_001284632 NP_001308346 BAB41203 BAB43978 BAC11443 BAC04680 BAF84720 BAG62310 BAG37666 AAH27910	83878	1	0	USHBP1	AIEBP MCC2	rna_protein-coding	19p13.11	USH1 protein network component harmonin binding protein 1
merck-BC014206_a_at	19.0786	3.84675	94.6236	3.60891	0.000307487	2.94857	0.0559941	0.0522193		Sense	NM_001618 HD117904 AK225654 AK303340 AK312339 BC008660 BC014206 BC018620 BC021045 BC037545 DQ891636 DQ894826 J03473 M18112 M32721	NM_001618 AK225654 AK303340 AK312339 BC008660 BC014206 BC018620 BC021045 BC037545 DQ891636 DQ894826 J03473 M18112 M32721	NC_000001 NC_018912 HD117904	NP_001609 BAG64403 BAG35260 AAH14206 AAH18620 AAH37545 ABM82562 ABM85752 AAB59447 AAA60137 AAA60155	142	1	0	PARP1	ADPRT ADPRT-1 ADPRT1 ARTD1 PARP PARP-1 PPOL pADPRT-1	rna_protein-coding|genomic_protein-coding	1q42.12	poly(ADP-ribose) polymerase 1
merck2-AA772239_at	0.407137	0.249761	0.663677	-3.60432	0.000312973	-0.898606	0.056793	0.0529643		Sense	NM_000237 NG_008855 M15856	NM_000237 M15856	NC_000008 NC_018919 NG_008855	NP_000228 AAB59536	4023	1	0	LPL	HDLCQ11 LIPD	rna_protein-coding|genomic_protein-coding	8p21.3	lipoprotein lipase
merck-NM_175722_s_at	0.0755455	0.0184932	0.308606	-3.59732	0.000321509	-2.58302	0.058138	0.0542187		Sense	NM_000547 NM_175719 NM_175721 NM_175722 NM_001206744 NM_001206745 XM_011510380 XM_011510381 NG_011581 AB208960 AF439430 AF533530 AK309868 AW874082 BC095448 BE046044 J02969 J02970 M17755 M55702 X17358 Y00406	NM_000547 NM_175719 NM_175721 NM_175722 NM_001206744 NM_001206745 XM_011510380 XM_011510381 AB208960 AF439430 AF533530 AK309868 AW874082 BC095448 BE046044 J02969 J02970 M17755 M55702 X17358 Y00406	NC_000002 NC_018913 NG_011581 NT_187529	NP_000538 NP_783650 NP_783652 NP_783653 NP_001193673 NP_001193674 XP_011508682 XP_011508683 BAD92197 AAL74416 AAN04473 AAH95448 AAA61215 AAA61216 AAA61217 AAA61218 AAA61219 CAA35235 CAA68467	7173	1	0	TPO	MSA TDH2A TPX	rna_protein-coding|genomic_protein-coding	2p25.3	thyroid peroxidase
merck-NM_007148_at	0.0297169	0.00436975	0.202092	-3.59482	0.000324612	-3.51604	0.0583678	0.0544329		Sense	NM_007148 XM_006721571 XM_006721572 XM_006721573 AB026054 AI952967 AK226052 BC053989 BM973713	NM_007148 XM_006721571 XM_006721572 XM_006721573 AB026054 AI952967 AK226052 BC053989 BM973713	NC_000017 NC_018928	NP_009079 XP_006721634 XP_006721635 XP_006721636 BAA84698 AAH53989	7732	1	0	RNF112	BFP ZNF179	rna_protein-coding	17p11.2	ring finger protein 112
merck-ENST00000332965_at	0.0276002	0.00389718	0.195467	-3.59432	0.000325236	-3.58993	0.0583678	0.0544329		Sense	NR_036498 BC039496 HG512324	NR_036498 BC039496 HG512324	NC_000022 NC_018933	AAH39496	388906	1	0	OGFRP1	---	rna_pseudo	22q13.2	opioid growth factor receptor pseudogene 1
merck-C05845_at	0.28576	0.144312	0.565851	-3.59358	0.000326165	-1.2526	0.0583678	0.0544329		AntiSense	NM_001099733 NM_001117 XM_005258081 X60435	NM_001099733 NM_001117 XM_005258081	NC_000018 NC_018929 X60435	NP_001093203 NP_001108 XP_005258138	116	1	0	ADCYAP1	PACAP	rna_protein-coding|genomic_protein-coding	18p11.32	adenylate cyclase activating polypeptide 1
merck2-AW140126_at	29.7809	4.66904	189.954	3.58994	0.00033075	3.39387	0.0589841	0.0550077		Sense	XM_011508835 XM_011528462 XM_011508836 XM_011528463 XM_011508837 XM_011528464	XM_011508835 XM_011528462 XM_011508836 XM_011528463 XM_011508837 XM_011528464	NC_018930 NC_000019	XP_011507137 XP_011526764 XP_011507138 XP_011526765 XP_011507139 XP_011526766	100505555	1	0	LOC100505555	---	rna_protein-coding	19p13.2	uncharacterized LOC100505555
merck-AK124873_at	0.297757	0.153618	0.577138	-3.58784	0.000333423	-1.21148	0.0592564	0.0552617		Sense	NM_001195278 AK124873 AL359605	NM_001195278 AK124873 AL359605	NC_000007 NC_018918	NP_001182207	100507421	1	0	TMEM178B	---	rna_protein-coding	7q34	transmembrane protein 178B
merck-AK123079_at	0.164596	0.0613423	0.441648	-3.58279	0.00033994	-1.80426	0.0602078	0.0561489		Sense	NR_102763 AK123079 HG509832 HG509833	NR_102763 AK123079 HG509832 HG509833	NC_000018 NC_018929 NG_032677	---	100128893	1	0	GATA6-AS1	BM742401 locus5689	rna_ncRNA	18q11.2	GATA6 antisense RNA 1 (head to head)
merck2-BC034387_at	0.232546	0.104625	0.51687	-3.57947	0.000344294	-1.45867	0.0607709	0.0566741		Sense	NM_001042 NG_012127 M91463 BC034387 BQ775137	NM_001042 BC034387 BQ775137	NC_000017 NC_018928 NG_012127 M91463	NP_001033 AAH34387	6517	1	0	SLC2A4	GLUT4	rna_protein-coding|genomic_protein-coding	17p13.1	solute carrier family 2 member 4
merck2-BE220053_at	2.89642	1.61687	5.18856	3.57537	0.000349735	1.06347	0.0614739	0.0573297		Sense	NG_011947 AF057280	---	NG_011947 AF057280	---	7166	1	0	TPH1	TPRH TRPH	genomic_protein-coding	11p15.1	tryptophan hydroxylase 1
merck2-NM_018400_at	0.331013	0.180543	0.60689	-3.57468	0.000350655	-1.1056	0.0614739	0.0573297		Sense	NM_018400 NM_001040151 NG_016283 AB032984 AK055033 BX106794	NM_018400 NM_001040151 AB032984 AK055033 BX106794	NC_000011 NC_018922 NG_016283	NP_060870 NP_001035241 BAA86472	55800	1	0	SCN3B	ATFB16 BRGDA7 HSA243396 SCNB3	rna_protein-coding|genomic_protein-coding	11q24.1	sodium voltage-gated channel beta subunit 3
merck-L40636_s_at	0.0242505	0.00314977	0.186708	-3.57146	0.000354997	-3.71932	0.0620249	0.0578436		Sense	NM_004441 XM_017005866 XM_017005867 XM_017005868 XM_011512542 GM868973 KT584442 AF037334 AK095305 AK291208 BC111744 L40636	NM_004441 XM_017005866 XM_017005867 XM_017005868 XM_011512542 AF037334 AK095305 AK291208 BC111744 L40636	NC_000003 NC_018914 GM868973 KT584442	NP_004432 XP_016861355 XP_016861356 XP_016861357 XP_011510844 AAB94628 BAG53024 BAF83897 AAI11745 AAB08520	2047	1	0	EPHB1	ELK EPHT2 Hek6 NET	rna_protein-coding|genomic_protein-coding	3q22.2	EPH receptor B1
merck-ENST00000315208_at	0.368892	0.213248	0.638135	-3.56644	0.00036186	-0.997252	0.0630112	0.0587633		Sense	NM_001136103 XM_011538998 XR_001748922 AK126715 AL122107 AL831921 AL832160	NM_001136103 XM_011538998 XR_001748922 AK126715 AL122107 AL831921 AL832160	NC_000012 NC_018923	NP_001129575 XP_011537300 BAG54364 CAH10715 CAD38581	92293	1	0	TMEM132C	PPP1R152	rna_protein-coding	12q24.32-q24.33	transmembrane protein 132C
merck-NM_033067_at	0.00724037	0.000481528	0.108868	-3.56355	0.000365878	-4.92808	0.063497	0.0592164		Sense	NM_033067 HC006928 HC044505 JC342811 AK057273 AK302085 BC029566	NM_033067 AK057273 AK302085 BC029566	NC_000001 NC_018912 HC006928 HC044505 JC342811	NP_149056 BAB71407 BAG63472 AAH29566	63948	1	0	DMRTB1	---	rna_protein-coding|genomic_protein-coding	1p32.3	DMRT like family B with proline rich C-terminal 1
merck2-BX507304_at	0.145744	0.0504244	0.421249	-3.55643	0.000375928	-1.92591	0.0650229	0.0606394		Sense	NM_133477 NM_001128933 NM_001128934 NM_001286754 AJ010482 AK296962 AK307711 AL832031 AL832363 AL833294 AL833547 AM392848 AM393854 BC136256 BC150629 BX647849 BX648090 CR936673 EU481975 FN422000 KF147165	NM_133477 NM_001128933 NM_001128934 NM_001286754 AJ010482 AK296962 AK307711 AL832031 AL832363 AL833294 AL833547 AM392848 AM393854 BC136256 BC150629 BX647849 BX648090 CR936673 EU481975 FN422000 KF147165	NC_000004 NC_018915	NP_597734 NP_001122405 NP_001122406 NP_001273683 CAB51856 BAG59506 CAL37726 CAL38729 AAI36257 AAI50630 ACC93875 CAZ66141 AGS94404	171024	1	0	SYNPO2	---	rna_protein-coding	4q26	synaptopodin 2
merck-NM_053017_at	0.205572	0.0859391	0.49174	-3.55509	0.000377856	-1.58196	0.0651386	0.0607474		Sense	NM_053017 NM_001079536 NR_123732 XM_011519879 XM_006718136 XM_005252779 XM_017017171 BC014577 HQ447178 HY018364 Y16835	NM_053017 NM_001079536 NR_123732 XM_011519879 XM_006718136 XM_005252779 XM_017017171 BC014577 HQ447178 HY018364 Y16835	NC_000011 NC_018922	NP_443750 NP_001073004 XP_011518181 XP_006718199 XP_005252836 XP_016872660 AAH14577 ADQ31665 CAC79987	116969	1	0	ART5	ARTC5	rna_protein-coding	11p15.4	ADP-ribosyltransferase 5
merck2-AK096028_at	0.00746241	0.000500035	0.111367	-3.55154	0.00038298	-4.89788	0.0656162	0.0611927		Sense	NM_031941 NM_001297703 NM_001321417 NR_135632 AA551913 AB026290 AB040046 AK075162 AK096028 AK292031 AK300617 AK315239 BC027910	NM_031941 NM_001297703 NM_001321417 NR_135632 AA551913 AB026290 AB040046 AK075162 AK096028 AK292031 AK300617 AK315239 BC027910	NC_000019 NC_018930	NP_114147 NP_001284632 NP_001308346 BAB41203 BAB43978 BAC11443 BAC04680 BAF84720 BAG62310 BAG37666 AAH27910	83878	1	0	USHBP1	AIEBP MCC2	rna_protein-coding	19p13.11	USH1 protein network component harmonin binding protein 1
merck-NM_018354_at	0.0935071	0.0252844	0.345809	-3.5513	0.000383332	-2.36972	0.0656162	0.0611927		Sense	NM_018354 NM_001304748 NM_001304749 XM_011529281 XM_017027923 XM_011529282 XM_011529283 XM_011529284 XM_017027924 XM_017027925 XM_011529285 AX405830 AX878080 AK002052 AK126837 BC156781	NM_018354 NM_001304748 NM_001304749 XM_011529281 XM_017027923 XM_011529282 XM_011529283 XM_011529284 XM_017027924 XM_017027925 XM_011529285 AK002052 AK126837 BC156781	NC_000020 NC_018931 AX405830 AX878080	NP_060824 NP_001291677 NP_001291678 XP_011527583 XP_016883412 XP_011527584 XP_011527585 XP_011527586 XP_016883413 XP_016883414 XP_011527587 BAA92058 AAI56782	55321	1	0	TMEM74B	C20orf46	rna_protein-coding|genomic_protein-coding	20p13	transmembrane protein 74B
merck2-AI083606_a_at	27.696	4.4277	173.244	3.55055	0.000384433	3.32129	0.0656162	0.0611927		Sense	NM_014171 NG_034144 AF161488 AK291298 BC006979 BC006980 BC018653 BU603377 JF432435	NM_014171 AF161488 AK291298 BC006979 BC006980 BC018653 BU603377 JF432435	NC_000002 NC_018913 NG_034144	NP_054890 AAF29103 BAF83987 AAH06980 AAH18653 ADZ15652	9419	1	0	CRIPT	HSPC139 SSMDF	rna_protein-coding|genomic_protein-coding	2p21	CXXC repeat containing interactor of PDZ3 domain
merck-U27109_a_at	0.298631	0.153211	0.582079	-3.54918	0.000386438	-1.20855	0.0656298	0.0612054		Sense	NM_007351 XM_005262856 XM_017007893 NG_032895 AK125557 AK302421 BC063848 U27109	NM_007351 XM_005262856 XM_017007893 AK125557 AK302421 BC063848 U27109	NC_000004 NC_018915 NG_032895	NP_031377 XP_005262913 XP_016863382 BAC86201 BAH13704 AAH63848 AAC52065	22915	1	0	MMRN1	ECM EMILIN4 GPIa* MMRN	rna_protein-coding|genomic_protein-coding	4q22.1	multimerin 1
merck-NM_198995_s_at	0.313388	0.165109	0.594831	-3.54876	0.00038705	-1.16031	0.0656298	0.0612054		Sense	NM_001105528 NM_198995 NM_001308126 XM_017025721 XM_017025722 XM_017025723 XM_011525948 XM_011525951 XM_017025724 XM_017025725 AK000027 AK126038 AK129955 BC130535 BC144178 BC144179	NM_001105528 NM_198995 NM_001308126 XM_017025721 XM_017025722 XM_017025723 XM_011525948 XM_011525951 XM_017025724 XM_017025725 AK000027 AK126038 AK129955 BC130535 BC144178 BC144179	NC_000018 NC_018929	NP_001098998 NP_945346 NP_001295055 XP_016881210 XP_016881211 XP_016881212 XP_011524250 XP_011524253 XP_016881213 XP_016881214 BAC86407 BAC85257 AAI30536 AAI44179	374864	1	0	CCDC178	C18orf34	rna_protein-coding	18q12.1	coiled-coil domain containing 178
merck2-AK025133_at	162.362	9.73468	2708	3.54492	0.000392733	5.08983	0.0662976	0.0618282		Sense	NM_022731 XM_005245453 NG_027548 AK025133	NM_022731 XM_005245453 AK025133	NC_000001 NC_018912 NG_027548	NP_073568 XP_005245510 BAB15076	64710	1	0	NUCKS1	JC7 NUCKS	rna_protein-coding|genomic_protein-coding	1q32.1	nuclear casein kinase and cyclin dependent kinase substrate 1
merck-NM_001042_at	0.277848	0.13685	0.564119	-3.54437	0.000393553	-1.28068	0.0662976	0.0618282		Sense	NM_001042 NG_012127 M91463 BC034387 BQ775137	NM_001042 BC034387 BQ775137	NC_000017 NC_018928 NG_012127 M91463	NP_001033 AAH34387	6517	1	0	SLC2A4	GLUT4	rna_protein-coding|genomic_protein-coding	17p13.1	solute carrier family 2 member 4
merck2-NM_004574_a_at	0.148249	0.051566	0.426208	-3.54278	0.000395926	-1.90886	0.0664809	0.0619991		Sense	NM_004574 NM_080415 NM_080416 NM_001198713 NM_001256822 NM_001256782 NR_037155 NR_104196 NR_104197 XM_006721949 XM_011524911 XM_006721950 XM_006721951 XM_006721952 XM_006721955 XM_006721954 XM_011524912 AB002110 AB008753 AF035811 AF073312 AF176379 AK091065 AK094579 AK294094 AK301914 AK302146 AK315045 AK315396 BC018055 BC018056 BC142968 CR457111 D89278 DQ892336 DQ895541 U88829 U88870	NM_004574 NM_080415 NM_080416 NM_001198713 NM_001256822 NM_001256782 NR_037155 NR_104196 NR_104197 XM_006721949 XM_011524911 XM_006721950 XM_006721951 XM_006721952 XM_006721955 XM_006721954 XM_011524912 AB002110 AB008753 AF035811 AF073312 AF176379 AK091065 AK094579 AK294094 AK301914 AK302146 AK315045 AK315396 BC018055 BC018056 BC142968 CR457111 D89278 DQ892336 DQ895541 U88829 U88870	NC_000017 NC_018928 NG_029570	NP_004565 NP_536340 NP_536341 NP_001185642 NP_001243751 NP_001243711 XP_006722012 XP_011523213 XP_006722013 XP_006722014 XP_006722015 XP_006722018 XP_006722017 XP_011523214 BAB70694 BAB70695 AAB88512 AAC25673 AAG45673 BAG52275 BAG52891 BAG57432 BAG63338 BAG63517 BAG37789 AAH18056 CAG33392 BAB46922 ABM83262 ABM86467 AAD00653 AAD00657	5414	1	0	SEPT4	ARTS BRADEION CE5B3 H5 MART PNUTL2 SEP4 hCDCREL-2 hucep-7	rna_protein-coding	17q22	septin 4
merck-AK022443_at	25.4071	4.23061	152.584	3.5369	0.000404853	3.23503	0.0677598	0.0631918		Uncertain	NG_028243	---	NG_028243	---	27086 104502416 100302112	3	2	FOXP1 FOXP1-AS1 MIR1284	12CC4 HSPC215 MFH QRF1 hFKH1B MIRN1284 hsa-mir-1284 mir-1284	genomic_protein-coding|genomic_ncRNA	3p13	forkhead box P1 ||| FOXP1 antisense RNA 1 ||| microRNA 1284
merck2-AI342698_at	4.86115	2.02327	11.6795	3.53568	0.000406726	1.58128	0.0678536	0.0632793		AntiSense	NR_135061 NR_135062 NR_135063 AI342698 AI460252 BE669601 BG184665 HG491688 HG491689	NR_135061 NR_135062 NR_135063 AI342698 AI460252 BE669601 BG184665 HG491688 HG491689	NC_000001 NC_018912	---	105376736	1	0	LOC105376736	---	rna_ncRNA	1p36.22	uncharacterized LOC105376736
merck-NM_032229_at	2.01287	1.36568	2.96675	3.53462	0.000408359	0.699559	0.0679072	0.0633292		Sense	NM_032229 NG_041801 BQ772084 BX648640	NM_032229 BQ772084 BX648640	NC_000013 NC_018924 NG_041801	NP_115605 CAH10557	84189	1	0	SLITRK6	DFNMYP	rna_protein-coding|genomic_protein-coding	13q31.1	SLIT and NTRK like family member 6
merck-CN291887_at	0.219373	0.0945551	0.508956	-3.53288	0.000411058	-1.51698	0.0681369	0.0635435		Sense	XM_017018257 XM_017018258 XM_017018259	XM_017018257 XM_017018258 XM_017018259	NC_000011	XP_016873746 XP_016873747 XP_016873748	7704	1	0	ZBTB16	PLZF ZNF145	rna_protein-coding	11q23.2	zinc finger and BTB domain containing 16
merck-NM_024093_a_at	44.8172	5.42029	370.568	3.52812	0.00041853	3.80259	0.0691538	0.0644918		Sense	NM_024093 NM_001286537 XM_017004892 AK127661 AK304268 AK307891 BC001310 DQ891212 DQ894395	NM_024093 NM_001286537 XM_017004892 AK127661 AK304268 AK307891 BC001310 DQ891212 DQ894395	NC_000002 NC_018913	NP_076998 NP_001273466 XP_016860381 BAG54545 BAG65131 AAH01310 ABM82138 ABM85321	79074	1	0	C2orf49	asw	rna_protein-coding	2q12.2	chromosome 2 open reading frame 49
merck-AL832122_at	8.11859	2.53421	26.0087	3.52535	0.00042293	2.09416	0.0696581	0.0649622		Sense	NR_110616 AL832122 HG491775	NR_110616 AL832122 HG491775	NC_000001 NC_018912 NW_014040926	---	100996511	1	0	LINC01355	---	rna_ncRNA	1p36.12	long intergenic non-protein coding RNA 1355
merck-NM_019903_at	0.208283	0.0869971	0.498656	-3.52215	0.000428067	-1.56886	0.0702805	0.0655425		Sense	NM_016824 NM_019903 NM_001121 NM_001320591 NM_001320592 NM_001320593 NM_001320594 NG_051033 BC021694 BC043143 BC057285 BX647403	NM_016824 NM_019903 NM_001121 NM_001320591 NM_001320592 NM_001320593 NM_001320594 BC021694 BC043143 BC057285 BX647403	NC_000010 NC_018921 NG_051033	NP_058432 NP_063968 NP_001112 NP_001307520 NP_001307521 NP_001307522 NP_001307523 CAI46048	120	1	0	ADD3	ADDL CPSQ3	rna_protein-coding|genomic_protein-coding	10q25.1-q25.2	adducin 3
merck-NM_000953_at	0.200412	0.0818844	0.490508	-3.51975	0.000431961	-1.60738	0.0706954	0.0659295		Sense	NM_000953 NM_001281469 XM_005267891 NG_012118 DQ418808 AK026202 BC040968	NM_000953 NM_001281469 XM_005267891 AK026202 BC040968	NC_000014 NC_018925 NG_012118 DQ418808	NP_000944 NP_001268398 XP_005267948 AAH40968	5729	1	0	PTGDR	AS1 ASRT1 DP DP1 PTGDR1	rna_protein-coding|genomic_protein-coding	14q22.1	prostaglandin D2 receptor
merck-NM_001004755_at	0.00363586	0.000159082	0.0830985	-3.51815	0.000434559	-5.61691	0.0708962	0.0661167		Sense	NM_001004755 AB065799 BK004317 CS248510 KP290258 KP290557 KP290558 KP290559 BC141571 BC146584	NM_001004755 BC141571 BC146584	NC_000011 NC_018922 AB065799 BK004317 CS248510 KP290258 KP290557 KP290558 KP290559	NP_001004755 AAI41572 AAI46585	119682	1	0	OR51L1	OR11-31	rna_protein-coding|genomic_protein-coding	11p15.4	olfactory receptor family 51 subfamily L member 1
merck-X56958_a_at	0.175412	0.0664652	0.462939	-3.5154	0.000439094	-1.74062	0.0714108	0.0665966		Sense	NM_001148 NM_020977 NM_001127493 XM_017008067 XM_017008076 XM_017008077 XM_005262945 XM_017008078 XM_017008079 XM_017008080 XM_017008081 XM_017008082 XM_017008083 XM_017008084 XM_017008068 XM_017008085 XM_017008086 XM_017008087 XM_017008088 XM_017008089 XM_017008090 XM_017008091 XM_017008092 XM_017008093 XM_017008094 XM_017008069 XM_017008095 XM_017008096 XM_017008097 XM_017008098 XM_017008099 XM…	NM_001148 NM_020977 NM_001127493 XM_017008067 XM_017008076 XM_017008077 XM_005262945 XM_017008078 XM_017008079 XM_017008080 XM_017008081 XM_017008082 XM_017008083 XM_017008084 XM_017008068 XM_017008085 XM_017008086 XM_017008087 XM_017008088 XM_017008089 XM_017008090 XM_017008091 XM_017008092 XM_017008093 XM_017008094 XM_017008069 XM_017008095 XM_017008096 XM_017008097 XM_017008098 XM_017008099 XM…	NC_000004 NC_018915 NG_009006	NP_001139 NP_066187 NP_001120965 XP_016863556 XP_016863565 XP_016863566 XP_005263002 XP_016863567 XP_016863568 XP_016863569 XP_016863570 XP_016863571 XP_016863572 XP_016863573 XP_016863557 XP_016863574 XP_016863575 XP_016863576 XP_016863577 XP_016863578 XP_016863579 XP_016863580 XP_016863581 XP_016863582 XP_016863583 XP_016863558 XP_016863584 XP_016863585 XP_016863586 XP_016863587 XP_016863588 XP…	287	1	0	ANK2	ANK-2 LQT4 brank-2	rna_protein-coding	4q25-q26	ankyrin 2
merck-AK091292_at	0.321646	0.170692	0.606097	-3.50889	0.000449984	-1.1343	0.0728023	0.0678943		Sense	NM_001291303 NM_001291285 NM_024582 XM_011532236 XM_011532237 NG_033865 AK026709 AK091292 AL713715	NM_001291303 NM_001291285 NM_024582 XM_011532236 XM_011532237 AK026709 AK091292 AL713715	NC_000004 NC_018915 NG_033865	NP_001278232 NP_001278214 NP_078858 XP_011530538 XP_011530539 BAB15534 BAG52326 CAD28510	79633	1	0	FAT4	CDHF14 CDHR11 FAT-J FATJ HKLLS2 NBLA00548 VMLDS2	rna_protein-coding|genomic_protein-coding	4q28.1	FAT atypical cadherin 4
merck-BC026883_a_at	5.45768	2.11497	14.0836	3.5086	0.000450465	1.69702	0.0728023	0.0678943		Sense	NM_030934 NM_001202423 XM_011510028 CQ783798 AF163261 AF288399 AK027418 AK074993 AK098359 AK131460 AK226103 BC026883 BC035430 BC045535 BC053961	NM_030934 NM_001202423 XM_011510028 AF163261 AF288399 AK027418 AK074993 AK098359 AK131460 AK226103 BC026883 BC035430 BC045535 BC053961	NC_000001 NC_018912 CQ783798	NP_112196 NP_001189352 XP_011508330 AAQ13590 AAG60618 BAC11341 BAD18605 AAH45535	81627	1	0	TRMT1L	C1orf25 MST070 MSTP070 TRM1L bG120K12.3	rna_protein-coding|genomic_protein-coding	1q25.3	tRNA methyltransferase 1 like
merck-BC040999_at	22.7003	3.96429	129.986	3.50691	0.000453335	3.12238	0.0730197	0.0680971		Sense	NR_038380 BC040999	NR_038380 BC040999	NC_000004 NC_018915	---	641364	1	0	SLC7A11-AS1	---	rna_ncRNA	4q28.3	SLC7A11 antisense RNA 1
merck2-AI828053_at	0.0600186	0.0124549	0.289223	-3.50615	0.000454635	-2.8131	0.0730197	0.0680971		AntiSense	NR_110150 NR_110151 AK125532 HG495741	NR_110150 NR_110151 AK125532 HG495741	NC_000003 NC_018914	---	101929335	1	0	ADAMTS9-AS1	---	rna_ncRNA	3p14.1	ADAMTS9 antisense RNA 1
merck-BG750684_at	530.043	15.856	17718.5	3.50337	0.000459403	6.27296	0.0735571	0.0685982		Uncertain	NG_029050	---	NG_029050	---	8038 641312	2	2	ADAM12 SAR1AP2	ADAM12-OT1 CAR10 MCMP MCMPMltna MLTN MLTNA SAR1P2 SARA1P	genomic_protein-coding|genomic_pseudo	10q26.2	ADAM metallopeptidase domain 12 ||| secretion associated Ras related GTPase 1A pseudogene 2
merck-BM714468_at	0.218695	0.093404	0.512051	-3.50198	0.000461812	-1.52008	0.0737146	0.0687452		Sense	XR_244188 XR_253982	XR_244188 XR_253982	NC_000020 NC_018931	---	101927486	1	0	LOC101927486	---	rna_ncRNA	20q13.13	uncharacterized LOC101927486
merck2-AK125650_at	8.90514	2.61498	30.3259	3.49748	0.000469675	2.18663	0.0747389	0.0697005		Sense	NM_001618 HD117904 AK125650 AK225654 AK303340 AK312339 BC037545 DQ891636 DQ894826 J03473 M17081 M18112 M32721	NM_001618 AK125650 AK225654 AK303340 AK312339 BC037545 DQ891636 DQ894826 J03473 M17081 M18112 M32721	NC_000001 NC_018912 HD117904	NP_001609 BAG64403 BAG35260 AAH37545 ABM82562 ABM85752 AAB59447 AAA51599 AAA60137 AAA60155	142	1	0	PARP1	ADPRT ADPRT-1 ADPRT1 ARTD1 PARP PARP-1 PPOL pADPRT-1	rna_protein-coding|genomic_protein-coding	1q42.12	poly(ADP-ribose) polymerase 1
merck-NM_006283_at	0.194894	0.0779105	0.48753	-3.49563	0.000472943	-1.6353	0.0750282	0.0699702		Sense	NM_006283 NM_001122824 NM_001146216 NM_001330521 XM_011544631 XM_017013768 XM_017013769 XM_005273630 XM_011544635 XM_017013770 XM_017013771 XM_017013772 XM_017013773 XM_017013774 XM_017013775 XM_005273625 XM_017013776 XM_017013777 XM_017013778 XM_011544636 XM_011544637 XM_011544638 XM_011544632 XM_005273628 XM_011544633 XM_005273629 XM_017013766 XM_011544634 XM_017013767 AF049910 AF075051 AI12979…	NM_006283 NM_001122824 NM_001146216 NM_001330521 XM_011544631 XM_017013768 XM_017013769 XM_005273630 XM_011544635 XM_017013770 XM_017013771 XM_017013772 XM_017013773 XM_017013774 XM_017013775 XM_005273625 XM_017013776 XM_017013777 XM_017013778 XM_011544636 XM_011544637 XM_011544638 XM_011544632 XM_005273628 XM_011544633 XM_005273629 XM_017013766 XM_011544634 XM_017013767 AF049910 AF075051 AI12979…	NC_000008 NC_018919	NP_006274 NP_001116296 NP_001139688 NP_001317450 XP_011542933 XP_016869257 XP_016869258 XP_005273687 XP_011542937 XP_016869259 XP_016869260 XP_016869261 XP_016869262 XP_016869263 XP_016869264 XP_005273682 XP_016869265 XP_016869266 XP_016869267 XP_011542938 XP_011542939 XP_011542940 XP_011542934 XP_005273685 XP_011542935 XP_005273686 XP_016869255 XP_011542936 XP_016869256 AAC32327 AAN28955 AAO53446	6867	1	0	TACC1	Ga55	rna_protein-coding	8p11.22	transforming acidic coiled-coil containing protein 1
merck-BE048858_at	0.228226	0.0996373	0.522769	-3.49382	0.000476161	-1.47742	0.0750836	0.0700219		Sense	NR_040248 AI760227 BE048858 BG054540 HG494679 HG494680 HG494681 HG494682 HG494684 HG494685 HG494686 HG494687 HG494688 LK937787	NR_040248 AI760227 BE048858 BG054540 HG494679 HG494680 HG494681 HG494682 HG494684 HG494685 HG494686 HG494687 HG494688 LK937787	NC_000002 NC_018913 NG_016431	---	100303491	1	0	ZEB2-AS1	ZEB2-AS ZEB2AS ZEB2NAT	rna_ncRNA	2q22.3	ZEB2 antisense RNA 1
merck-AK125423_a_at	0.0389912	0.00631252	0.240841	-3.49239	0.000478724	-3.24442	0.0750836	0.0700219		Sense	NM_017449 NM_004442 NM_001309192 NM_001309193 XM_006710441 XM_006710442 NG_011804 AK025975 AK125423 HG491773	NM_017449 NM_004442 NM_001309192 NM_001309193 XM_006710441 XM_006710442 AK025975 AK125423 HG491773	NC_000001 NC_018912 NG_011804	NP_059145 NP_004433 NP_001296121 NP_001296122 XP_006710504 XP_006710505	2048	1	0	EPHB2	CAPB DRT EK5 EPHT3 ERK Hek5 PCBC Tyro5	rna_protein-coding|genomic_protein-coding	1p36.12	EPH receptor B2
merck-NM_032227_a_at	2.69509	1.54478	4.70197	3.49146	0.000480386	0.991432	0.0750836	0.0700219		Sense	NM_017698 NM_032227 XM_005262205 XM_017029899 XM_017029900 XM_011531054 XM_011531055 XM_005262206 XM_005262208 XM_017029894 XM_011531051 XM_017029896 XM_017029897 AK026332 AK094127 BC085605 CN349076	NM_017698 NM_032227 XM_005262205 XM_017029899 XM_017029900 XM_011531054 XM_011531055 XM_005262206 XM_005262208 XM_017029894 XM_011531051 XM_017029896 XM_017029897 AK026332 AK094127 BC085605 CN349076	NC_000023 NC_018934	NP_060168 NP_115603 XP_005262262 XP_016885388 XP_016885389 XP_011529356 XP_011529357 XP_005262263 XP_005262265 XP_016885383 XP_011529353 XP_016885385 XP_016885386 BAB15450 BAG52820 AAH85605	84187	1	0	TMEM164	bB360B22.3	rna_protein-coding	Xq23	transmembrane protein 164
merck2-BC039037_at	6.84123	2.32406	20.1382	3.49089	0.000481417	1.92297	0.0750836	0.0700219		Sense	NM_014184 NM_001277197 NM_001277198 NM_001277199 NR_102347 BC039037 BX649076	NM_014184 NM_001277197 NM_001277198 NM_001277199 NR_102347 BC039037 BX649076	NC_000001 NC_018912	NP_054903 NP_001264126 NP_001264127 NP_001264128	29097	1	0	CNIH4	CNIH-4 HSPC163	rna_protein-coding	1q42.11	cornichon family AMPA receptor auxiliary protein 4
merck-NM_004653_at	38.5474	4.95999	299.578	3.49067	0.00048181	3.65189	0.0750836	0.0700219		Sense	NM_001146705 NM_004653 NM_001146706 XM_011531468 XM_005262560 XM_005262561 XR_001756013 XR_244571 XR_001756009 XR_001756010 XR_001756011 XR_430568 XR_001756012 NG_032920 AA864889 AK095923 AK127269 BC146767 BM052719 BX648643 D87072 U52191	NM_001146705 NM_004653 NM_001146706 XM_011531468 XM_005262560 XM_005262561 XR_001756013 XR_244571 XR_001756009 XR_001756010 XR_001756011 XR_430568 XR_001756012 AA864889 AK095923 AK127269 BC146767 BM052719 BX648643 D87072 U52191	NC_000024 NG_032920	NP_001140177 NP_004644 NP_001140178 XP_011529770 XP_005262617 XP_005262618 BAG54468 AAI46768 BAA13241 AAC50806	8284	1	0	KDM5D	HY HYA JARID1D SMCY	rna_protein-coding|genomic_protein-coding	Yq11.223	lysine demethylase 5D
merck-AF147316_at	0.00816647	0.000549057	0.121465	-3.49051	0.000482091	-4.80772	0.0750836	0.0700219		Uncertain	NG_047209	---	NG_047209	---	90865	1	0	IL33	C9orf26 DVS27 IL1F11 NF-HEV NFEHEV	genomic_protein-coding	9p24.1	interleukin 33
merck-ENST00000272643_at	0.228969	0.100046	0.524028	-3.48969	0.000483585	-1.47417	0.0750836	0.0700219		Sense	NM_001316349 XM_017005049 AB051466	NM_001316349 XM_017005049 AB051466	NC_000002 NC_018913	NP_001303278 XP_016860538 BAB21770	80731	1	0	THSD7B	---	rna_protein-coding	2q22.1	thrombospondin type 1 domain containing 7B
merck2-AA535345_at	0.0649443	0.013976	0.301786	-3.48849	0.000485755	-2.73422	0.0750836	0.0700219		Sense	NM_015134 NM_201274 XM_011523761 XM_005256564 XM_011523762 XM_011523763 XM_011523764 XM_011523765 XM_005256563 XM_011523766 XM_011523767 XM_017024393 AB020671 AB098507 AK025604 AK092287 AL834513 BC009982 BC012426 BC014102 BC021058 BC021070 BC030255 BC050323 BC075847 D23673	NM_015134 NM_201274 XM_011523761 XM_005256564 XM_011523762 XM_011523763 XM_011523764 XM_011523765 XM_005256563 XM_011523766 XM_011523767 XM_017024393 AB020671 AB098507 AK025604 AK092287 AL834513 BC009982 BC012426 BC014102 BC021058 BC021070 BC030255 BC050323 BC075847 D23673	NC_000017 NC_018928	NP_055949 NP_958431 XP_011522063 XP_005256621 XP_011522064 XP_011522065 XP_011522066 XP_011522067 XP_005256620 XP_011522068 XP_011522069 XP_016879882 BAA74887 BAC78198 BAC03851 CAD39169 AAH09982 AAH12426 AAH75847	23164	1	0	MPRIP	M-RIP MRIP RHOIP3 RIP3 p116Rip	rna_protein-coding	17p11.2	myosin phosphatase Rho interacting protein
merck-AK123757_a_at	0.258657	0.120986	0.552989	-3.48808	0.000486494	-1.35225	0.0750836	0.0700219		Sense	NM_001290360 NM_001324111 NM_024007 NM_182708 NM_001324101 NM_001324103 NM_001324106 NM_001324107 NM_001324108 NM_001324109 XM_017009201 XM_017009198 AK096708 AK123757	NM_001290360 NM_001324111 NM_024007 NM_182708 NM_001324101 NM_001324103 NM_001324106 NM_001324107 NM_001324108 NM_001324109 XM_017009201 XM_017009198 AK096708 AK123757	NC_000005 NC_018916	NP_001277289 NP_001311040 NP_076870 NP_874367 NP_001311030 NP_001311032 NP_001311035 NP_001311036 NP_001311037 NP_001311038 XP_016864690 XP_016864687	1879	1	0	EBF1	COE1 EBF O/E-1 OLF1	rna_protein-coding	5q33.3	early B-cell factor 1
merck2-NM_005460_at	0.411661	0.249963	0.677959	-3.48691	0.000488633	-0.887556	0.0750836	0.0700219		Sense	NM_005460 NM_001242935 NM_001308100 NM_001308105 NM_001308106 NM_001308107 NM_001308108 NM_001308109 NR_131762 NR_131761 XM_011543737 XM_005272139 XM_006714734 XM_011543745 XM_017010081 XM_017010082 XM_011543749 XM_017010083 XM_011543750 XM_011543738 XM_017010085 XM_017010078 XM_011543739 XM_011543741 XM_011543743 XM_005272138 XR_001742362 NG_011486 AF076929 AK001617 AK021944 AK299687 BC033743 BC…	NM_005460 NM_001242935 NM_001308100 NM_001308105 NM_001308106 NM_001308107 NM_001308108 NM_001308109 NR_131762 NR_131761 XM_011543737 XM_005272139 XM_006714734 XM_011543745 XM_017010081 XM_017010082 XM_011543749 XM_017010083 XM_011543750 XM_011543738 XM_017010085 XM_017010078 XM_011543739 XM_011543741 XM_011543743 XM_005272138 XR_001742362 AF076929 AK001617 AK021944 AK299687 BC033743 BC040552 BC0…	NC_000005 NC_018916 NG_011486	NP_005451 NP_001229864 NP_001295029 NP_001295034 NP_001295035 NP_001295036 NP_001295037 NP_001295038 XP_011542039 XP_005272196 XP_006714797 XP_011542047 XP_016865570 XP_016865571 XP_011542051 XP_016865572 XP_011542052 XP_011542040 XP_016865574 XP_016865567 XP_011542041 XP_011542043 XP_011542045 XP_005272195 AAD30362 BAA91791 BAG51060 BAH13102 AAH33743 AAH40552 AAH94759 ABB51162	9627	1	0	SNCAIP	SYPH1 Sph1	rna_protein-coding|genomic_protein-coding	5q23.2	synuclein alpha interacting protein
merck-AK128747_at	0.0594536	0.0121548	0.29081	-3.48485	0.00049241	-2.82256	0.0750836	0.0700219		Uncertain	AK128747	AK128747	---	---	400535	1	0	FLJ44674	---	rna_unknown	16q12.1	FLJ44674 protein
merck2-BE858697_at	0.0462918	0.00822079	0.260672	-3.48467	0.000492736	-3.07279	0.0750836	0.0700219		Sense	NR_110618 HG492109	NR_110618 HG492109	NC_000001 NC_018912	---	100996570	1	0	NFIA-AS2	---	rna_ncRNA	1p31.3	NFIA antisense RNA 2
merck-CR749465_at	0.485346	0.323197	0.728847	-3.4846	0.000492865	-0.722893	0.0750836	0.0700219		Sense	NM_001001548 XM_005250715 XM_005250713 XM_005250714 NG_008192 CR749465	NM_001001548 XM_005250715 XM_005250713 XM_005250714 CR749465	NC_000007 NC_018918 NG_008192	NP_001001548 XP_005250772 XP_005250770 XP_005250771	948	1	0	CD36	BDPLT10 CHDS7 FAT GP3B GP4 GPIV PASIV SCARB3	rna_protein-coding|genomic_protein-coding	7q21.11	CD36 molecule
merck-AI963994_a_at	0.261744	0.123145	0.556338	-3.4842	0.000493618	-1.34039	0.0750836	0.0700219		Sense	NM_006283 NM_001122824 NM_001146216 NM_001330521 XM_011544631 XM_017013768 XM_017013769 XM_005273630 XM_011544635 XM_017013770 XM_017013771 XM_017013772 XM_017013773 XM_017013774 XM_017013775 XM_005273625 XM_017013776 XM_017013777 XM_017013778 XM_011544636 XM_011544637 XM_011544638 XM_011544632 XM_005273628 XM_011544633 XM_005273629 XM_017013766 XM_011544634 XM_017013767 AB029026 AF049910 AY13900…	NM_006283 NM_001122824 NM_001146216 NM_001330521 XM_011544631 XM_017013768 XM_017013769 XM_005273630 XM_011544635 XM_017013770 XM_017013771 XM_017013772 XM_017013773 XM_017013774 XM_017013775 XM_005273625 XM_017013776 XM_017013777 XM_017013778 XM_011544636 XM_011544637 XM_011544638 XM_011544632 XM_005273628 XM_011544633 XM_005273629 XM_017013766 XM_011544634 XM_017013767 AB029026 AF049910 AY13900…	NC_000008 NC_018919	NP_006274 NP_001116296 NP_001139688 NP_001317450 XP_011542933 XP_016869257 XP_016869258 XP_005273687 XP_011542937 XP_016869259 XP_016869260 XP_016869261 XP_016869262 XP_016869263 XP_016869264 XP_005273682 XP_016869265 XP_016869266 XP_016869267 XP_011542938 XP_011542939 XP_011542940 XP_011542934 XP_005273685 XP_011542935 XP_005273686 XP_016869255 XP_011542936 XP_016869256 BAA83055 AAC32327 AAN2895…	6867	1	0	TACC1	Ga55	rna_protein-coding	8p11.22	transforming acidic coiled-coil containing protein 1
merck2-NM_178817_at	0.320478	0.168901	0.608082	-3.48218	0.000497345	-1.13794	0.0754286	0.0703437		Sense	NM_178817 NM_001285394 XM_006724028 NG_016234 AF454915 AF454916 AY079152 BC062721	NM_178817 NM_001285394 XM_006724028 AF454915 AF454916 AY079152 BC062721	NC_000021 NC_018932 NG_016234	NP_848932 NP_001272323 XP_006724091 AAL51048 AAL51049 AAL80042 AAH62721	56246	1	0	MRAP	B27 C21orf61 FALP FGD2 GCCD2	rna_protein-coding|genomic_protein-coding	21q22.11	melanocortin 2 receptor accessory protein
merck-NM_024633_at	0.261827	0.123128	0.556766	-3.48128	0.000499018	-1.34007	0.0754612	0.070374		Sense	NM_152592 NR_026779 AK024929 BC008299	NM_152592 NR_026779 AK024929 BC008299	NC_000014 NC_018925	NP_689805 BAB15037	161176	1	0	SYNE3	C14orf139 C14orf49 KASH3 LINC00341 NCRNA00341 NET53 Nesp3	rna_protein-coding	14q32.13	spectrin repeat containing nuclear envelope family member 3
merck-AK055302_at	0.188079	0.0733453	0.48229	-3.4777	0.000505737	-1.67089	0.0762542	0.0711136		Sense	NM_001172173 NM_024969 XM_005246865 AK055302 AL049256	NM_001172173 NM_024969 XM_005246865 AK055302 AL049256	NC_000002 NC_018913	NP_001165644 NP_079245 XP_005246922	80034	1	0	CSRNP3	FAM130A2 PPP1R73 TAIP-2 TAIP2	rna_protein-coding	2q24.3	cysteine and serine rich nuclear protein 3
merck-NM_021219_at	0.214359	0.0899687	0.51073	-3.47683	0.00050738	-1.5401	0.0762796	0.0711372		Sense	NM_021219 NM_001270407 NM_001270408 NR_072999 XR_937537 AF255910 AK294769 AK312708 AM392801 AM392870 AM393811 AX772824 AY016009 AY077698 AY358361 BC017779 CX870550	NM_021219 NM_001270407 NM_001270408 NR_072999 XR_937537 AF255910 AK294769 AK312708 AM392801 AM392870 AM393811 AX772824 AY016009 AY077698 AY358361 BC017779 CX870550	NC_000021 NC_018932	NP_067042 NP_001257336 NP_001257337 AAF81223 BAG57900 BAG35586 CAL37679 CAL37748 CAL38686 CAE06261 AAG49022 AAL82538 AAQ88727 AAH17779	58494	1	0	JAM2	C21orf43 CD322 JAM-B JAMB PRO245 VE-JAM VEJAM	rna_protein-coding	21q21.3	junctional adhesion molecule 2
merck-AK093878_at	0.297044	0.149794	0.589045	-3.47513	0.000510605	-1.21387	0.0765419	0.0713818		Sense	NM_022659 NG_030344 AI457889 AK093878	NM_022659 AI457889 AK093878	NC_000008 NC_018919 NG_030344	NP_073150	64641	1	0	EBF2	COE2 EBF-2 O/E-3 OE-3	rna_protein-coding|genomic_protein-coding	8p21.2	early B-cell factor 2
merck-ENST00000368557_at	0.255506	0.118291	0.551888	-3.47279	0.000515083	-1.36451	0.0768124	0.0716342		Sense	NM_001085480 BC038997	NM_001085480 BC038997	NC_000006 NC_018917	NP_001078949 AAH38997	221303	1	0	FAM162B	C6orf189 bA86F4.2	rna_protein-coding	6q22.1	family with sequence similarity 162 member B
merck-NM_001911_at	0.40744	0.245461	0.676309	-3.47263	0.00051538	-0.89786	0.0768124	0.0716342		Sense	NM_001911 XM_011536499 J04990 AI272833 AK225914 BC014460 CR456807 CR541704 DQ893067 DQ896320 M16117	NM_001911 XM_011536499 AI272833 AK225914 BC014460 CR456807 CR541704 DQ893067 DQ896320 M16117	NC_000014 NC_018925 J04990	NP_001902 XP_011534801 AAH14460 CAG33088 CAG46505 ABM83993 ABM87319 AAA52126	1511	1	0	CTSG	CATG CG	rna_protein-coding|genomic_protein-coding	14q12	cathepsin G
merck2-CA426439_at	8.3714	2.52189	27.7889	3.47102	0.00051849	2.12482	0.0770538	0.0718593		Sense	NM_020245 NM_001007466 XM_017011063 XM_017011071 XM_017011064 XM_017011065 XM_011535946 XM_017011066 XM_017011067 XM_017011068 XM_017011069 XM_017011070 AB037818 AF219946 AF288480 BC152476	NM_020245 NM_001007466 XM_017011063 XM_017011071 XM_017011064 XM_017011065 XM_011535946 XM_017011066 XM_017011067 XM_017011068 XM_017011069 XM_017011070 AB037818 AF219946 AF288480 BC152476	NC_000006 NC_018917	NP_064630 NP_001007467 XP_016866552 XP_016866560 XP_016866553 XP_016866554 XP_011534248 XP_016866555 XP_016866556 XP_016866557 XP_016866558 XP_016866559 BAA92635 AAF87975 AAG01020 AAI52477	56995	1	0	TULP4	TUSP	rna_protein-coding	6q25.3	tubby like protein 4
merck2-U41766_at	0.233959	0.102976	0.531551	-3.46927	0.00052188	-1.45261	0.0772802	0.0720704		Sense	NM_003816 NR_027878 NR_027638 NR_027639 XM_017013942 XM_011544682 XR_001745615 XR_001745616 XR_001745617 XR_001745618 NG_016335 BC126406 BC143923 BC143924 D14665 U41766	NM_003816 NR_027878 NR_027638 NR_027639 XM_017013942 XM_011544682 XR_001745615 XR_001745616 XR_001745617 XR_001745618 BC126406 BC143923 BC143924 D14665 U41766	NC_000008 NC_018919 NG_016335 NT_187577	NP_003807 XP_016869431 XP_011542984 AAI26407 AAI43924 BAA03499 AAC50403	8754	1	0	ADAM9	CORD9 MCMP MDC9 Mltng	rna_protein-coding|genomic_protein-coding	8p11.22	ADAM metallopeptidase domain 9
merck-ENST00000256409_at	0.155781	0.0544811	0.445435	-3.46865	0.000523071	-1.8593	0.0772802	0.0720704		Sense	NM_022659 NG_030344 AK021562 AK304372 BC069665 BC069726 BC069747 BC069768	NM_022659 AK021562 AK304372 BC069665 BC069726 BC069747 BC069768	NC_000008 NC_018919 NG_030344	NP_073150 BAB13843 BAH14170 AAH69665 AAH69726 AAH69747 AAH69768	64641	1	0	EBF2	COE2 EBF-2 O/E-3 OE-3	rna_protein-coding|genomic_protein-coding	8p21.2	early B-cell factor 2
merck-AK096717_at	0.174825	0.065238	0.468494	-3.46757	0.000525191	-1.74397	0.0772802	0.0720704		Sense	NM_001109754 NM_002837 NM_001206971 NM_001206972 NM_001330204 XM_017019723 NG_029940 JA738569 JA738571 AK096717 BX648771	NM_001109754 NM_002837 NM_001206971 NM_001206972 NM_001330204 XM_017019723 AK096717 BX648771	NC_000012 NC_018923 NG_029940 JA738569 JA738571	NP_001103224 NP_002828 NP_001193900 NP_001193901 NP_001317133 XP_016875212 CAE46198	5787	1	0	PTPRB	HPTP-BETA HPTPB PTPB R-PTP-BETA VEPTP	rna_protein-coding|genomic_protein-coding	12q15	protein tyrosine phosphatase, receptor type B
merck-ENST00000288548_at	0.236199	0.104471	0.534023	-3.46716	0.00052599	-1.44308	0.0772802	0.0720704		Sense	NM_052920 XM_006711929 XM_017003264 XM_011532501 AA775711 AB067508 AK094600 BC013982	NM_052920 XM_006711929 XM_017003264 XM_011532501 AA775711 AB067508 AK094600 BC013982	NC_000002 NC_018913	NP_443152 XP_006711992 XP_016858753 XP_011530803 BAB67814 AAH13982	114818	1	0	KLHL29	KBTBD9	rna_protein-coding	2p24.1	kelch like family member 29
merck-NM_001618_at	16.3789	3.36767	79.6599	3.4645	0.00053122	2.79599	0.0778275	0.0725808		Sense	NM_001618 HD117904 KT584657 AK225654 AK303340 BC037545 J03473 M18112 M32721	NM_001618 AK225654 AK303340 BC037545 J03473 M18112 M32721	NC_000001 NC_018912 HD117904 KT584657	NP_001609 BAG64403 AAH37545 AAB59447 AAA60137 AAA60155	142	1	0	PARP1	ADPRT ADPRT-1 ADPRT1 ARTD1 PARP PARP-1 PPOL pADPRT-1	rna_protein-coding|genomic_protein-coding	1q42.12	poly(ADP-ribose) polymerase 1
merck2-NM_001080472_at	7.63961	2.41062	24.211	3.45507	0.000550156	2.03335	0.0797439	0.074368		Sense	NM_001080472 BC029662 BC130446 BC136640	NM_001080472 BC029662 BC130446 BC136640	NC_000020 NC_018931	NP_001073941 AAI30447 AAI36641	128486	1	0	FITM2	C20orf142 Fit2 dJ881L22.2	rna_protein-coding	20q13.12	fat storage inducing transmembrane protein 2
merck2-AL137622_a_at	9.40057	2.63644	33.519	3.45449	0.000551343	2.24077	0.0797439	0.074368		Sense	NM_001314042 NM_006618 XM_011509088 XM_011509090 XM_011509091 XM_011509092 KT584906 AF087481 AJ132440 AJ243706 AK022521 AK074250 AL133040 AL133048 AL133072 AL137622 AL833515	NM_001314042 NM_006618 XM_011509088 XM_011509090 XM_011509091 XM_011509092 AF087481 AJ132440 AJ243706 AK022521 AK074250 AL133040 AL133048 AL133072 AL137622 AL833515	NC_000001 NC_018912 NG_050659 KT584906	NP_001300971 NP_006609 XP_011507390 XP_011507392 XP_011507393 XP_011507394 AAD16061 CAB43532 CAB63108 BAG51084 CAB61368 CAB61375 CAB61395 CAB70847	10765	1	0	KDM5B	CT31 JARID1B PLU-1 PLU1 PPP1R98 PUT1 RBBP2H1A RBP2-H1	rna_protein-coding|genomic_protein-coding	1q32.1	lysine demethylase 5B
merck-NM_199327_s_at	0.137889	0.0448014	0.42439	-3.45425	0.000551822	-1.98131	0.0797439	0.074368		Sense	NM_001258038 NM_199327 NM_005841 NM_001258039 XM_005262686 XM_017007635 HI574038 HI574040 AF041037 AK026960 AY192146 AY590694 BC063856 CA447611	NM_001258038 NM_199327 NM_005841 NM_001258039 XM_005262686 XM_017007635 AF041037 AK026960 AY192146 AY590694 BC063856 CA447611	NC_000004 NC_018915 HI574038 HI574040	NP_001244967 NP_955359 NP_005832 NP_001244968 XP_005262743 XP_016863124 AAC39566 AAP20102 AAT06102 AAH63856	10252	1	0	SPRY1	hSPRY1	rna_protein-coding|genomic_protein-coding	4q28.1	sprouty RTK signaling antagonist 1
merck2-AA814193_at	5.1915	2.03904	13.2178	3.4542	0.000551925	1.64702	0.0797439	0.074368		Uncertain	AK095539	AK095539	---	---	30818	1	0	KCNIP3	CSEN DREAM KCHIP3	rna_protein-coding	2q11.1	potassium voltage-gated channel interacting protein 3
merck-NM_002543_at	10.5587	2.77123	40.2299	3.45345	0.000553471	2.35695	0.0797439	0.074368		Sense	NM_002543 NM_001172632 NM_001172633 NG_016743 AX429256 DQ314885 JA885104 AB010710 AX429248 BC022295 BQ028409 CA309323	NM_002543 NM_001172632 NM_001172633 AB010710 AX429248 BC022295 BQ028409 CA309323	NC_000012 NC_018923 NG_016743 AX429256 DQ314885 JA885104	NP_002534 NP_001166103 NP_001166104 BAA24580 CAD36113 AAH22295	4973	1	0	OLR1	CLEC8A LOX1 LOXIN SCARE1 SLOX1	rna_protein-coding|genomic_protein-coding	12p13.2	oxidized low density lipoprotein receptor 1
merck-AK122752_s_at	6.23883	2.20711	17.6353	3.45323	0.000553915	1.83079	0.0797439	0.074368		Sense	NM_001314042 NM_006618 XM_011509088 XM_011509090 XM_011509091 XM_011509092 AB015348 AF087481 AJ132440 AJ243706 AK001400 AK022521 AK022553 AK074250 AK122752 AL133040 AL133048 AL133072 AL137622 BC156049 BC157031	NM_001314042 NM_006618 XM_011509088 XM_011509090 XM_011509091 XM_011509092 AB015348 AF087481 AJ132440 AJ243706 AK001400 AK022521 AK022553 AK074250 AK122752 AL133040 AL133048 AL133072 AL137622 BC156049 BC157031	NC_000001 NC_018912 NG_050659	NP_001300971 NP_006609 XP_011507390 XP_011507392 XP_011507393 XP_011507394 BAA34803 AAD16061 CAB43532 CAB63108 BAG50904 BAG51084 BAG51090 BAG53706 CAB61368 CAB61375 CAB61395 CAB70847 AAI56050 AAI57032	10765	1	0	KDM5B	CT31 JARID1B PLU-1 PLU1 PPP1R98 PUT1 RBBP2H1A RBP2-H1	rna_protein-coding	1q32.1	lysine demethylase 5B
merck2-NM_004657_at	0.424558	0.261053	0.690471	-3.45266	0.000555094	-0.856708	0.0797439	0.074368		Sense	NM_004657 BM971534 BQ025694 BX113402	NM_004657 BM971534 BQ025694 BX113402	NC_000002 NC_018913	NP_004648	8436	1	0	SDPR	CAVIN2 PS-p68 SDR cavin-2	rna_protein-coding	2q32.3	serum deprivation response
merck2-BX640941_at	0.252016	0.115146	0.55158	-3.4487	0.000563286	-1.37826	0.0806966	0.0752565		Uncertain	BX640941	BX640941	---	---	947	1	0	CD34	---	rna_protein-coding	1q32.2	CD34 molecule
merck-NM_007265_a_at	37.3083	4.76354	292.201	3.44643	0.00056804	3.61922	0.0811529	0.075682		Sense	NM_007265 NM_001135752 NM_001135753 NR_024203 AK022616 AK225519 AK315711 BC000721 BC103720 CR457407 D88208 DQ892172 DQ895366	NM_007265 NM_001135752 NM_001135753 NR_024203 AK022616 AK225519 AK315711 BC000721 BC103720 CR457407 D88208 DQ892172 DQ895366	NC_000010 NC_018921	NP_009196 NP_001129224 NP_001129225 BAG51097 AAH00721 CAG33688 BAA75199 ABM83098 ABM86292	11319	1	0	ECD	GCR2 HSGT1 SGT1	rna_protein-coding	10q22.2	ecdysoneless cell cycle regulator
merck-AK092696_a_at	11.5171	2.86623	46.2785	3.44384	0.000573515	2.44384	0.0817093	0.0762009		Sense	NM_019116 XM_011545894 XR_950816 XR_950818 XR_429678 AK092696 AK093029 AK096189 AK124139	NM_019116 XM_011545894 XR_950816 XR_950818 XR_429678 AK092696 AK093029 AK096189 AK124139	NC_000016 NC_018927	NP_061989 XP_011544196 BAG52599 BAG54014	56061	1	0	UBFD1	UBPH	rna_protein-coding	16p12.2	ubiquitin family domain containing 1
merck-AK126856_at	0.22003	0.0929249	0.520995	-3.44252	0.000576314	-1.51399	0.0818826	0.0763625		Sense	NM_152914 AK126856 BC044645 CR749731	NM_152914 AK126856 BC044645 CR749731	NC_000017 NC_018928	NP_690878 BAG54382	256302	1	0	NATD1	C17orf103 Gtlf3b	rna_protein-coding	17p11.2	N-acetyltransferase domain containing 1
merck2-BX385527_at	20.5187	3.66754	114.796	3.43923	0.000583382	3.02134	0.0826597	0.0770872		Sense	XM_011526992 AF211967 AK160386	XM_011526992 AF211967 AK160386	NC_000019	XP_011525294 BAD18729	4849	1	0	CNOT3	LENG2 NOT3 NOT3H	rna_protein-coding	19q13.42	CCR4-NOT transcription complex subunit 3
merck2-AK025905_at	0.120778	0.0361885	0.40309	-3.43756	0.000586982	-2.1138	0.0829015	0.0773128		Sense	NM_022454 NG_028171 KT584816 AB073988 AK025905 BC111770	NM_022454 AB073988 AK025905 BC111770	NC_000008 NC_018919 NG_028171 KT584816	NP_071899 BAB83867 BAB15277 AAI11771	64321	1	0	SOX17	VUR3	rna_protein-coding|genomic_protein-coding	8q11.23	SRY-box 17
merck-NM_173505_at	0.0833181	0.0201966	0.343717	-3.43695	0.000588295	-2.48509	0.0829015	0.0773128		Sense	NM_173505 NM_001308238 XM_011525830 XM_011525831 XM_011525832 XM_017025561 XR_935195 XR_001753144 XR_001753145 XR_935199 XR_935200 XR_001753146 XR_935202 XR_935203 XR_001753147 XR_001753143 XR_935196 XR_935197 AK123197 BC030622 BM680506	NM_173505 NM_001308238 XM_011525830 XM_011525831 XM_011525832 XM_017025561 XR_935195 XR_001753144 XR_001753145 XR_935199 XR_935200 XR_001753146 XR_935202 XR_935203 XR_001753147 XR_001753143 XR_935196 XR_935197 AK123197 BC030622 BM680506	NC_000018 NC_018929	NP_775776 NP_001295167 XP_011524132 XP_011524133 XP_011524134 XP_016881050 BAC85555 AAH30622	147463	1	0	ANKRD29	---	rna_protein-coding	18q11.2	ankyrin repeat domain 29
merck-NM_175060_s_at	0.0822798	0.019793	0.342038	-3.43577	0.000590882	-2.49763	0.0829528	0.0773606		Sense	NM_175060 AF161403 AY358395 AY573061 AY606132 BC031567 BX248017	NM_175060 AF161403 AY358395 AY573061 AY606132 BC031567 BX248017	NC_000014 NC_018925	NP_778230 AAF28963 AAQ88761 AAS77882 AAT92280 AAH31567 CAD62342	161198	1	0	CLEC14A	C14orf27 CEG1 EGFR-5	rna_protein-coding	14q21.1	C-type lectin domain family 14 member A
merck-AF147324_at	7.32872	2.35219	22.8341	3.43513	0.000592277	1.9918	0.0829528	0.0773606		Uncertain	NG_028243	---	NG_028243	---	27086 104502416 100302112	3	2	FOXP1 FOXP1-AS1 MIR1284	12CC4 HSPC215 MFH QRF1 hFKH1B MIRN1284 hsa-mir-1284 mir-1284	genomic_protein-coding|genomic_ncRNA	3p13	forkhead box P1 ||| FOXP1 antisense RNA 1 ||| microRNA 1284
merck2-CD047975_x_at	3.9377e-06	3.24329e-09	0.00478079	-3.43458	0.000593471	-12.4449	0.0829528	0.0773606		Sense	NM_001010 M77232 X67309 AB062123 AK093634 AK291517 AK311861 BC000524 BC009427 BC013296 BC027620 BC035447 BC071907 BC071908 BC094826 DQ891744 DQ895025 J03537 M20020	NM_001010 AB062123 AK093634 AK291517 AK311861 BC000524 BC009427 BC013296 BC027620 BC035447 BC071907 BC071908 BC094826 DQ891744 DQ895025 J03537 M20020	NC_000009 NC_018920 M77232 X67309	NP_001001 BAB93455 BAF84206 BAG34802 AAH00524 AAH09427 AAH13296 AAH27620 AAH71907 AAH71908 AAH94826 ABM82670 ABM85951 AAA60287 AAA60288	6194	1	0	RPS6	S6	rna_protein-coding|genomic_protein-coding	9p22.1	ribosomal protein S6
merck-AK024350_a_at	0.202485	0.0813066	0.504268	-3.43062	0.000602204	-1.59709	0.0836273	0.0779896		Sense	NM_130847 NM_001301007 XM_005273798 XM_011542626 XM_005273801 XM_011542628 AK024350 AL137281 BX648729	NM_130847 NM_001301007 XM_005273798 XM_011542626 XM_005273801 XM_011542628 AK024350 AL137281 BX648729	NC_000011 NC_018922	NP_570899 NP_001287936 XP_005273855 XP_011540928 XP_005273858 XP_011540930 CAH56180	154810	1	0	AMOTL1	JEAP	rna_protein-coding	11q21	angiomotin like 1
merck-NM_001678_at	0.280975	0.136041	0.580317	-3.43047	0.000602528	-1.26949	0.0836273	0.0779896		Sense	NM_001678 NM_001303263 AF007876 AL120033 BC035801 D87330	NM_001678 NM_001303263 AL120033 BC035801 D87330	NC_000017 NC_018928 AF007876	NP_001669 NP_001290192	482	1	0	ATP1B2	AMOG	rna_protein-coding|genomic_protein-coding	17p13.1	ATPase Na+/K+ transporting subunit beta 2
merck-NM_014332_at	3.32691	1.674	6.61192	3.4302	0.000603147	1.20204	0.0836273	0.0779896		Sense	NM_014332 NR_045617 NG_031916 AF129505 AJ250584 BC005948 BF126275 BM674432	NM_014332 NR_045617 AF129505 AJ250584 BC005948 BF126275 BM674432	NC_000023 NC_018934 NG_031916	NP_055147 AAF19343 CAC08492 AAH05948	23676	1	0	SMPX	DFN6 DFNX4	rna_protein-coding|genomic_protein-coding	Xp22.12	small muscle protein, X-linked
merck-BM714521_at	0.248124	0.11185	0.550431	-3.42864	0.000606604	-1.39383	0.083844	0.0781917		Sense	NM_002516 XM_017026838 XM_006723230 XM_017026839 XM_017026840	NM_002516 XM_017026838 XM_006723230 XM_017026839 XM_017026840	NC_000019 NC_018930	NP_002507 XP_016882327 XP_006723293 XP_016882328 XP_016882329	4858	1	0	NOVA2	ANOVA NOVA3	rna_protein-coding	19q13.32	NOVA alternative splicing regulator 2
merck-NM_002236_at	2.23516	1.41122	3.54017	3.42804	0.000607953	0.804313	0.083844	0.0781917		Sense	NM_002236 NG_050750 AF029780 BC026110	NM_002236 AF029780 BC026110	NC_000002 NC_018913 NG_050750	NP_002227 AAG43055 AAH26110	3754	1	0	KCNF1	IK8 KCNF KV5.1 kH1	rna_protein-coding|genomic_protein-coding	2p25.1	potassium voltage-gated channel modifier subfamily F member 1
merck2-NM_003277_at	0.272594	0.129564	0.573518	-3.42496	0.000614892	-1.29977	0.0845754	0.0788738		Sense	NM_001130861 NM_003277 XM_017028929 XM_017028930 AF000959 AK092561 AK124019 AK222466 BC002404 BC019290 BC032363 BU688528	NM_001130861 NM_003277 XM_017028929 XM_017028930 AF000959 AK092561 AK124019 AK222466 BC002404 BC019290 BC032363 BU688528	NC_000022 NC_018933	NP_001124333 NP_003268 XP_016884418 XP_016884419 AAC51364 BAG52573 BAD96186 AAH02404 AAH19290 AAH32363	7122	1	0	CLDN5	AWAL BEC1 CPETRL1 TMVCF	rna_protein-coding	22q11.21	claudin 5
merck-hCT1830597_at	6.88627	2.28185	20.7817	3.42387	0.000617367	1.92953	0.0846906	0.0789812		Uncertain	NG_030484	---	NG_030484	---	132 359744 100422384 100420734 414254 102723439	6	2	ADK MRPL35P3 POLR3DP1 RAB5CP1 RPSAP6 LOC102723439	AK LAMR1P6 RPSA_23_1065	genomic_protein-coding|genomic_pseudo|genomic_ncRNA	10q22.2!10q11-q24!10q22.2	adenosine kinase ||| mitochondrial ribosomal protein L35 pseudogene 3 ||| RNA polymerase III subunit D pseudogene 1 ||| RAB5C, member RAS oncogene family pseudogene 1 ||| ribosomal protein SA pseudogene 6 ||| uncharacterized LOC102723439
merck2-BU740580_at	0.130372	0.0405843	0.418802	-3.42171	0.000622293	-2.03736	0.084943	0.0792166		AntiSense	XM_017024586 XM_017024587	XM_017024586 XM_017024587	NC_000017	XP_016880075 XP_016880076	3682	1	0	ITGAE	CD103 HUMINAE	rna_protein-coding	17p13.2	integrin subunit alpha E
merck-NM_002152_at	0.125252	0.0381049	0.411708	-3.42162	0.000622491	-2.07743	0.084943	0.0792166		Sense	NM_002152 BC069795 BC069802 BC094691 BC112355 M60052	NM_002152 BC069795 BC069802 BC094691 BC112355 M60052	NC_000019 NC_018930	NP_002143 AAH69795 AAH69802 AAH94691 AAI12356 AAA88071	3270	1	0	HRC	---	rna_protein-coding	19q13.33	histidine rich calcium binding protein
merck-RSE_00000322806_at	3.53744	1.71447	7.29873	3.4188	0.000628986	1.2634	0.0856034	0.0798325		Uncertain	NG_021191	---	NG_021191	---	100423046	1	0	STX8P1	---	genomic_pseudo	12p13.1	syntaxin 8 pseudogene 1
merck2-BG536877_at	0.258739	0.119156	0.561837	-3.4173	0.000632446	-1.35193	0.0858483	0.0800609		Sense	NM_001400 NM_001320730 NG_016181 AK297005 BC018650 BU677564 M31210	NM_001400 NM_001320730 AK297005 BC018650 BU677564 M31210	NC_000001 NC_018912 NG_016181	NP_001391 NP_001307659 BAG59541 AAH18650 AAA52336	1901	1	0	S1PR1	CD363 CHEDG1 D1S3362 ECGF1 EDG-1 EDG1 S1P1	rna_protein-coding|genomic_protein-coding	1p21.2	sphingosine-1-phosphate receptor 1
merck-AK090467_at	0.270451	0.12751	0.573632	-3.40868	0.000652774	-1.30766	0.0883283	0.0823737		Sense	NM_001194986 XM_006710640 XM_017001260 XM_017001261 XM_017001262 XM_017001263 XR_946654 AK090467	NM_001194986 XM_006710640 XM_017001260 XM_017001261 XM_017001262 XM_017001263 XR_946654 AK090467	NC_000001 NC_018912	NP_001181915 XP_006710703 XP_016856749 XP_016856750 XP_016856751 XP_016856752 BAC03448	388630	1	0	TRABD2B	TIKI2	rna_protein-coding	1p33	TraB domain containing 2B
merck-NM_206898_a_at	0.197435	0.0776508	0.501997	-3.40741	0.000655832	-1.62235	0.0883283	0.0823737		Sense	NM_178817 NM_206898 NM_001285394 XM_006724028 XM_017028407 NG_016234 AF454915 AF454916 AF483549 AY079152 BC062721 HQ257956	NM_178817 NM_206898 NM_001285394 XM_006724028 XM_017028407 AF454915 AF454916 AF483549 AY079152 BC062721 HQ257956	NC_000021 NC_018932 NG_016234	NP_848932 NP_996781 NP_001272323 XP_006724091 XP_016883896 AAL51048 AAL51049 AAL86908 AAL80042 AAH62721 ADR82710	56246	1	0	MRAP	B27 C21orf61 FALP FGD2 GCCD2	rna_protein-coding|genomic_protein-coding	21q22.11	melanocortin 2 receptor accessory protein
merck-BC011784_at	19.3675	3.5216	106.515	3.4074	0.00065584	2.9636	0.0883283	0.0823737		Uncertain	BC011784 BC049172	BC011784 BC049172	---	---	162962	1	0	ZNF836	---	rna_protein-coding	19q13.41	zinc finger protein 836
merck-ENST00000284481_at	0.00419841	0.00018002	0.0979147	-3.40605	0.000659105	-5.47305	0.0885375	0.0825688		Sense	NR_026814 AJ301563 BC080558	NR_026814 AJ301563 BC080558	NC_000008 NC_018919	CAC82739	83656	1	0	FAM167A-AS1	C8orf12	rna_ncRNA	8p23.1	FAM167A antisense RNA 1
merck-XM_293312_at	13.782	3.04478	62.3829	3.40525	0.000661035	2.62336	0.0885653	0.0825947		Uncertain	NG_029840	---	NG_029840	---	347376	1	0	H3F3AP5	p55	genomic_pseudo	Xp11.22	H3 histone, family 3A, pseudogene 5
merck-NM_031275_at	0.00117471	2.415e-05	0.0571409	-3.40414	0.000663738	-6.74673	0.0885653	0.0825947		Sense	NM_031275 HC007334 BC029506 BI561514	NM_031275 BC029506 BI561514	NC_000011 NC_018922 HC007334	NP_112565 AAH29506	56158	1	0	TEX12	---	rna_protein-coding|genomic_protein-coding	11q23.1	testis expressed 12
merck-NM_019558_s_at	0.323045	0.16853	0.619224	-3.40368	0.000664852	-1.12996	0.0885653	0.0825947		Sense	NM_019558 NM_001199746 NM_001199747 KT584019 BC038709 BC090853 BI764317 BQ429720	NM_019558 NM_001199746 NM_001199747 BC038709 BC090853 BI764317 BQ429720	NC_000002 NC_018913 KT584019	NP_062458 NP_001186675 NP_001186676 AAH38709 AAH90853	3234	1	0	HOXD8	HOX4 HOX4E HOX5.4	rna_protein-coding|genomic_protein-coding	2q31.1	homeobox D8
merck2-NM_152547_at	0.3915	0.228126	0.671876	-3.40314	0.000666162	-0.937769	0.0885653	0.0825947		Sense	NM_152547 XM_006714823 XM_017009117 XM_006714824 XM_017009113 XM_006714825 XM_017009114 XM_017009116 AL833663 AY358358 BC029040 BC042112	NM_152547 XM_006714823 XM_017009117 XM_006714824 XM_017009113 XM_006714825 XM_017009114 XM_017009116 AL833663 AY358358 BC029040 BC042112	NC_000005 NC_018916	NP_689760 XP_006714886 XP_016864606 XP_006714887 XP_016864602 XP_006714888 XP_016864603 XP_016864605 AAQ88724 AAH29040 AAH42112	153579	1	0	BTNL9	BTN3 BTN8 VDLS1900	rna_protein-coding	5q35.3	butyrophilin like 9
merck-BC030275_s_at	62.9321	5.78808	684.242	3.4021	0.000668702	4.14206	0.088675	0.082697		Sense	NM_016516 NM_001005739 XM_006712029 XM_017004316 XR_244939 XR_001738770 NG_042277 AF102177 AK002205 AK025545 AK094019 AK124436 AK292889 AL137604 AL359939 BC030275 BC041868 CR749701	NM_016516 NM_001005739 XM_006712029 XM_017004316 XR_244939 XR_001738770 AF102177 AK002205 AK025545 AK094019 AK124436 AK292889 AL137604 AL359939 BC030275 BC041868 CR749701	NC_000002 NC_018913 NG_042277	NP_057600 NP_001005739 XP_006712092 XP_016859805 AAF37319 BAA92134 BAF85578 CAB70837 CAB95772 AAH30275 AAH41868 CAH18479	51542	1	0	VPS54	HCC8 PPP1R164 SLP-8p VPS54L WR hVps54L	rna_protein-coding|genomic_protein-coding	2p15-p14	VPS54, GARP complex subunit
merck-BM974630_s_at	0.182906	0.0686534	0.487295	-3.39785	0.000679166	-1.69878	0.0898323	0.0837763		Sense	XM_011509163 XM_005244891	XM_011509163 XM_005244891	NC_000001	XP_011507465 XP_005244948	126669	1	0	SHE	---	rna_protein-coding	1q21.3	Src homology 2 domain containing E
merck-NM_173509_s_at	2.27404	1.41457	3.65572	3.39184	0.00069425	0.821558	0.0915931	0.0854184		Sense	NM_001329712 NM_001329713 NM_001329714 NM_001329715 NM_001329716 NM_001329717 NM_001329718 NM_001329719 NM_173509 XM_005244913 XM_017000391 XM_006711176 XM_011509221 XM_006711177 XM_017000392 XM_011509226 XM_017000393 XM_011509228 XM_017000386 XM_017000387 XM_006711175 XM_017000388 XM_006711174 XM_011509217 XM_017000389 XM_017000390 AY902195 BC009382	NM_001329712 NM_001329713 NM_001329714 NM_001329715 NM_001329716 NM_001329717 NM_001329718 NM_001329719 NM_173509 XM_005244913 XM_017000391 XM_006711176 XM_011509221 XM_006711177 XM_017000392 XM_011509226 XM_017000393 XM_011509228 XM_017000386 XM_017000387 XM_006711175 XM_017000388 XM_006711174 XM_011509217 XM_017000389 XM_017000390 AY902195 BC009382	NC_000001 NC_018912	NP_001316641 NP_001316642 NP_001316643 NP_001316644 NP_001316645 NP_001316646 NP_001316647 NP_001316648 NP_775780 XP_005244970 XP_016855880 XP_006711239 XP_011507523 XP_006711240 XP_016855881 XP_011507528 XP_016855882 XP_011507530 XP_016855875 XP_016855876 XP_006711238 XP_016855877 XP_006711237 XP_011507519 XP_016855878 XP_016855879 AAX07133 AAH09382	148753	1	0	FAM163A	C1orf76 NDSP	rna_protein-coding	1q25.2	family with sequence similarity 163 member A
merck2-F31813_at	0.000395114	4.25737e-06	0.0366693	-3.3901	0.000698663	-7.83634	0.0919408	0.0857427		Sense	NR_037902 BC015836 HG496213	NR_037902 BC015836 HG496213	NC_000003 NC_018914	---	100507537	1	0	LOC100507537	---	rna_ncRNA	3q25.2	uncharacterized LOC100507537
merck-ENST00000327580_at	0.268287	0.12535	0.574216	-3.38882	0.000701938	-1.3157	0.0920009	0.0857987		Sense	NM_176819 XM_005272670 XM_006724559 NG_027895 AF289581 AK055190 AK056730 AK094014 CR627166	NM_176819 XM_005272670 XM_006724559 AF289581 AK055190 AK056730 AK094014 CR627166	NC_000023 NC_018934 NG_027895	NP_789789 XP_005272727 XP_006724622 AAL55765	79742	1	0	CXorf36	4930578C19Rik DIA1R EPQL1862 PRO3743 bA435K1.1	rna_protein-coding|genomic_protein-coding	Xp11.3	chromosome X open reading frame 36
merck-BC011517_a_at	0.153505	0.0519239	0.453814	-3.38853	0.000702677	-1.87402	0.0920009	0.0857987		Sense	NM_024812 NM_001024372 XR_001745601 AK022077 AK093819 AK310816 BC011517 BC035038	NM_024812 NM_001024372 XR_001745601 AK022077 AK093819 AK310816 BC011517 BC035038	NC_000008 NC_018919	NP_079088 NP_001019543 BAB13960 AAH11517 AAH35038	79870	1	0	BAALC	---	rna_protein-coding	8q22.3	brain and acute leukemia, cytoplasmic
merck-NM_000237_at	0.384297	0.220972	0.668339	-3.38717	0.000706185	-0.95634	0.0922267	0.0860093		Sense	NM_000237 NG_008855 M15856	NM_000237 M15856	NC_000008 NC_018919 NG_008855	NP_000228 AAB59536	4023	1	0	LPL	HDLCQ11 LIPD	rna_protein-coding|genomic_protein-coding	8p21.3	lipoprotein lipase
merck2-AK096708_at	0.249677	0.111755	0.557818	-3.38319	0.000716499	-1.38759	0.093157	0.0868768		Sense	NM_001290360 NM_001324111 NM_024007 NM_182708 NM_001324101 NM_001324103 NM_001324106 NM_001324107 NM_001324108 NM_001324109 XM_017009201 XM_017009198 AK096708 BM802733	NM_001290360 NM_001324111 NM_024007 NM_182708 NM_001324101 NM_001324103 NM_001324106 NM_001324107 NM_001324108 NM_001324109 XM_017009201 XM_017009198 AK096708 BM802733	NC_000005 NC_018916	NP_001277289 NP_001311040 NP_076870 NP_874367 NP_001311030 NP_001311032 NP_001311035 NP_001311036 NP_001311037 NP_001311038 XP_016864690 XP_016864687	1879	1	0	EBF1	COE1 EBF O/E-1 OLF1	rna_protein-coding	5q33.3	early B-cell factor 1
merck-NM_001033667_at	0.0346468	0.00493871	0.243059	-3.38303	0.000716911	-3.36255	0.093157	0.0868768		Sense	NM_001033667 BC042905 BC064485	NM_001033667 BC042905 BC064485	NC_000001 NC_018912	NP_001028839 AAH64485	4063	1	0	LY9	CD229 SLAMF3 hly9 mLY9	rna_protein-coding	1q23.3	lymphocyte antigen 9
merck-NM_004797_at	0.571515	0.413149	0.790586	-3.37932	0.000726663	-0.559464	0.0941875	0.0878379		Sense	NM_001177800 NM_004797 NG_021140 AB012165 AX134174 AX951629 AX960544 GM710009 AL832470 AX767959 BC054496 D45371	NM_001177800 NM_004797 AL832470 AX767959 BC054496 D45371	NC_000003 NC_018914 NG_021140 AB012165 AX134174 AX951629 AX960544 GM710009	NP_001171271 NP_004788 CAE01099 AAH54496 BAA08227	9370	1	0	ADIPOQ	ACDC ACRP30 ADIPQTL1 ADPN APM-1 APM1 GBP28	rna_protein-coding|genomic_protein-coding	3q27.3	adiponectin, C1Q and collagen domain containing
merck-NM_020216_s_at	35.9819	4.49739	287.878	3.37702	0.000732751	3.58302	0.0947318	0.0883454		Sense	NM_020216 NM_001319182 NM_001319183 NM_001319184 XM_005245421 XM_017002022 AJ242586 AJ296161 AK026644 AK097372 AL390139 BC001064 BC012166 BQ182382	NM_020216 NM_001319182 NM_001319183 NM_001319184 XM_005245421 XM_017002022 AJ242586 AJ296161 AK026644 AK097372 AL390139 BC001064 BC012166 BQ182382	NC_000001 NC_018912	NP_064601 NP_001306111 NP_001306112 NP_001306113 XP_005245478 XP_016857511 CAC12957 CAC14047 CAB99087 AAH01064 AAH12166	6051	1	0	RNPEP	AP-B	rna_protein-coding	1q32.1	arginyl aminopeptidase
merck-NM_198993_at	0.356735	0.196103	0.648944	-3.37636	0.000734525	-1.03076	0.0947318	0.0883454		Sense	NM_198993 XM_017024580 XM_017024581 AJ608762 AL049460	NM_198993 XM_017024580 XM_017024581 AJ608762 AL049460	NC_000017 NC_018928	NP_945344 XP_016880069 XP_016880070 CAE75539	342667	1	0	STAC2	24b2 24b2/STAC2	rna_protein-coding	17q12	SH3 and cysteine rich domain 2
merck-NM_025092_s_at	0.133018	0.0412211	0.429243	-3.37486	0.000738534	-2.01727	0.0950119	0.0886067		Sense	NM_025092 XM_011520383 XM_011520384 XM_017018355 XR_930912 AK026288 AK074155 AK090428 AK296137 AL832932 BC048336 BC066641 BC109257 BC109258	NM_025092 XM_011520383 XM_011520384 XM_017018355 XR_930912 AK026288 AK074155 AK090428 AK296137 AL832932 BC048336 BC066641 BC109257 BC109258	NC_000011 NC_018922	NP_079368 XP_011518685 XP_011518686 XP_016873844 BAB15431 BAB84981 BAC03409 BAG58879 CAH56316 AAI09258 AAI09259	80162	1	0	PGGHG	ATHL1	rna_protein-coding	11p15.5	protein-glucosylgalactosylhydroxylysine glucosidase
merck2-AK124660_at	7.27717	2.29644	23.0605	3.37272	0.000744305	1.98474	0.0955167	0.0890775		Sense	NM_000202 NM_001166550 NG_011900 HH961810 JC013507 AK294541 AK295815 BX647357 M58342	NM_000202 NM_001166550 AK294541 AK295815 BX647357 M58342	NC_000023 NC_018934 NG_011900 HH961810 JC013507	NP_000193 NP_001160022 BAG57748 BAG58633 AAA63197	3423	1	0	IDS	MPS2 SIDS	rna_protein-coding|genomic_protein-coding	Xq28	iduronate 2-sulfatase
merck-NM_001495_at	0.151886	0.0507458	0.454605	-3.36933	0.000753508	-1.88463	0.0963277	0.0898338		Sense	NM_001495 NM_001165038 NM_001165039 XM_011544484 XM_006716327 NG_029215 BC041688 U97145	NM_001495 NM_001165038 NM_001165039 XM_011544484 XM_006716327 BC041688 U97145	NC_000008 NC_018919 NG_029215	NP_001486 NP_001158510 NP_001158511 XP_011542786 XP_006716390 AAH41688 AAC51647	2675	1	0	GFRA2	GDNFRB NRTNR-ALPHA NTNRA RETL2 TRNR2	rna_protein-coding|genomic_protein-coding	8p21.3	GDNF family receptor alpha 2
merck-BF594707_at	0.0352891	0.00504322	0.246929	-3.369	0.000754425	-3.34418	0.0963277	0.0898338		Uncertain	NG_027823	---	NG_027823	---	59338	1	0	PLEKHA1	TAPP1	genomic_protein-coding	10q26.13	pleckstrin homology domain containing A1
merck-NM_001353_x_at	0.466989	0.299836	0.727327	-3.36834	0.000756213	-0.76145	0.0963277	0.0898338		Sense	NM_001353 XM_017015791 AB032150 BC015490 BC020216 BC040210 D26124 M86609 U05684	NM_001353 XM_017015791 BC015490 BC020216 BC040210 D26124 M86609 U05684	NC_000010 NC_018921 AB032150	NP_001344 XP_016871280 AAH15490 AAH20216 AAH40210 BAA05121 AAB02880 AAA16227	1645	1	0	AKR1C1	2-ALPHA-HSD 20-ALPHA-HSD C9 DD1 DD1/DD2 DDH DDH1 H-37 HAKRC HBAB MBAB	rna_protein-coding|genomic_protein-coding	10p15.1	aldo-keto reductase family 1 member C1
merck2-BC003636_at	0.11745	0.0337623	0.40858	-3.36715	0.000759484	-2.14174	0.0965067	0.0900008		Sense	NM_004041 NM_020251 XM_017017750 XM_017017751 XM_011545034 XM_017017752 XM_011545035 XM_017017753 XM_017017754 BC003636 CB853136 CD365891	NM_004041 NM_020251 XM_017017750 XM_017017751 XM_011545034 XM_017017752 XM_011545035 XM_017017753 XM_017017754 BC003636 CB853136 CD365891	NC_000011 NC_018922 NG_028118	NP_004032 NP_064647 XP_016873239 XP_016873240 XP_011543336 XP_016873241 XP_011543337 XP_016873242 XP_016873243 AAH03636	408	1	0	ARRB1	ARB1 ARR1	rna_protein-coding	11q13.4	arrestin beta 1
merck2-NM_207328_s_at	0.269457	0.125523	0.578436	-3.36447	0.000766895	-1.31135	0.0972096	0.0906562		Sense	NM_207328 NM_001321525 NM_001321526 NM_001321527 NM_001321528 NM_001321529 NM_001321530 NM_001321531 XM_017003424 XM_006712311 XM_006712313 XM_005263888 XM_017003426 AK122580 AK122734 AK131194 AK131197 AK298131 AK302887 BC042847 BC064574 BC068596	NM_207328 NM_001321525 NM_001321526 NM_001321527 NM_001321528 NM_001321529 NM_001321530 NM_001321531 XM_017003424 XM_006712311 XM_006712313 XM_005263888 XM_017003426 AK122580 AK122734 AK131194 AK131197 AK298131 AK302887 BC042847 BC064574 BC068596	NC_000002 NC_018913	NP_997211 NP_001308454 NP_001308455 NP_001308456 NP_001308457 NP_001308458 NP_001308459 NP_001308460 XP_016858913 XP_006712374 XP_006712376 XP_005263945 XP_016858915 BAC56921 BAC85508 BAD18390 BAD18392 BAG60411 BAG64065 AAH68596	150763	1	0	GPAT2	CT123	rna_protein-coding	2q11.2	glycerol-3-phosphate acyltransferase 2, mitochondrial
merck2-AK097466_at	0.0845318	0.0200199	0.356927	-3.3618	0.000774375	-2.47063	0.0977582	0.0911679		Uncertain	AK097466	AK097466	---	---	401562	1	0	LCNL1	---	rna_protein-coding	9q34.3	lipocalin like 1
merck-NM_001024675_at	0.0566636	0.0106272	0.302127	-3.36157	0.000775004	-2.87062	0.0977582	0.0911679		Sense	NM_001024675 AW006704 BC137111 BC137114	NM_001024675 AW006704 BC137111 BC137114	NC_000020 NC_018931	NP_001019846 AAI37112 AAI37115	170487	1	0	ACTL10	C20orf134 dJ63M2.2	rna_protein-coding	20q11.22	actin like 10
merck2-AB209354_at	0.374423	0.21096	0.664546	-3.35602	0.000790716	-0.982368	0.0994974	0.0927899		Sense	NM_005270 XM_011510969 NG_009030 AB209354 AJ707583	NM_005270 XM_011510969 AB209354 AJ707583	NC_000002 NC_018913 NG_009030	NP_005261 XP_011509271 BAD92591	2736	1	0	GLI2	CJS HPE9 PHS2 THP1 THP2	rna_protein-coding|genomic_protein-coding	2q14.2	GLI family zinc finger 2
merck-NM_015429_s_at	0.530513	0.366297	0.768348	-3.35434	0.000795536	-0.633912	0.099861	0.0931289		Sense	NM_015429 XM_005247281 XM_005247288 XM_005247289 XM_011512641 XM_017006106 XM_005247290 XM_005247291 XM_011512643 XM_011512644 XM_011512645 XM_011512646 XM_005247282 XM_005247293 XM_005247294 XM_011512647 XM_005247295 XM_011512648 XM_005247296 XM_011512649 XM_005247298 XM_005247299 XM_006713569 XM_005247283 XM_005247300 XM_006713570 XM_011512651 XM_005247301 XM_005247302 XM_017006107 XM_011512652…	NM_015429 XM_005247281 XM_005247288 XM_005247289 XM_011512641 XM_017006106 XM_005247290 XM_005247291 XM_011512643 XM_011512644 XM_011512645 XM_011512646 XM_005247282 XM_005247293 XM_005247294 XM_011512647 XM_005247295 XM_011512648 XM_005247296 XM_011512649 XM_005247298 XM_005247299 XM_006713569 XM_005247283 XM_005247300 XM_006713570 XM_011512651 XM_005247301 XM_005247302 XM_017006107 XM_011512652…	NC_000003 NC_018914	NP_056244 XP_005247338 XP_005247345 XP_005247346 XP_011510943 XP_016861595 XP_005247347 XP_005247348 XP_011510945 XP_011510946 XP_011510947 XP_011510948 XP_005247339 XP_005247350 XP_005247351 XP_011510949 XP_005247352 XP_011510950 XP_005247353 XP_011510951 XP_005247355 XP_005247356 XP_006713632 XP_005247340 XP_005247357 XP_006713633 XP_011510953 XP_005247358 XP_005247359 XP_016861596 XP_011510954…	25890	1	0	ABI3BP	NESHBP TARSH	rna_protein-coding	3q12.2	ABI family member 3 binding protein
merck-NM_004626_at	0.227093	0.0954162	0.540488	-3.35071	0.000806051	-1.48239	0.100585	0.0938043		Sense	NM_004626 XM_011545239 XM_011545238 XM_011545240 XM_005274231 XM_017018241 XM_011545241 XM_017018242 XM_017018243 XR_950037 NG_046931 CQ970138 Y13847 AB070218 AK075540 Y12692	NM_004626 XM_011545239 XM_011545238 XM_011545240 XM_005274231 XM_017018241 XM_011545241 XM_017018242 XM_017018243 XR_950037 AB070218 AK075540 Y12692	NC_000011 NC_018922 NG_046931 CQ970138 Y13847	NP_004617 XP_011543541 XP_011543540 XP_011543542 XP_005274288 XP_016873730 XP_011543543 XP_016873731 XP_016873732 BAB72099 BAC11683 CAA73223	7481	1	0	WNT11	HWNT11	rna_protein-coding|genomic_protein-coding	11q13.5	Wnt family member 11
merck-AV659759_at	5.42128	2.01648	14.575	3.34992	0.000808361	1.69033	0.100585	0.0938043		Uncertain	NG_011977	---	NG_011977	---	1287	1	0	COL4A5	ASLN ATS CA54	genomic_protein-coding	Xq22.3	collagen type IV alpha 5 chain
merck2-BU507136_at	22.4966	3.63922	139.067	3.34986	0.000808535	3.11336	0.100585	0.0938043		Sense	NM_004446 XM_017000614 AK296755 AK307534 AY493416 BC034797 BC105983 BC126275 BC136465 CR933648 X07466 X54326	NM_004446 XM_017000614 AK296755 AK307534 AY493416 BC034797 BC105983 BC126275 BC136465 CR933648 X07466 X54326	NC_000001 NC_018912	NP_004437 XP_016856103 BAG59337 AAS72877 AAH34797 AAI05984 AAI26276 AAI36466 CAI45949 CAA30354 CAA38224	2058	1	0	EPRS	EARS GLUPRORS PARS PIG32 QARS QPRS	rna_protein-coding	1q41	glutamyl-prolyl-tRNA synthetase
merck-NM_144956_at	2.01805	1.33814	3.04341	3.34953	0.000809483	0.702131	0.100585	0.0938043		Sense	NM_006799 NM_144956 NM_144957 NM_001270452 NR_073012 XM_017022875 XM_017022876 XM_017022877 XM_017022878 AF058301 AB031329 AB031330 AB031331 AF058300 AY359034 BC074999 BC075000 BG717268 BI334059 BI827608 BX454526 CB529999	NM_006799 NM_144956 NM_144957 NM_001270452 NR_073012 XM_017022875 XM_017022876 XM_017022877 XM_017022878 AB031329 AB031330 AB031331 AF058300 AY359034 BC074999 BC075000 BG717268 BI334059 BI827608 BX454526 CB529999	NC_000016 NC_018927 NW_013171812 AF058301	NP_006790 NP_659205 NP_659206 NP_001257381 XP_016878364 XP_016878365 XP_016878366 XP_016878367 BAA83520 BAA83521 BAA89532 AAD41588 AAQ89393 AAH74999 AAH75000	10942	1	0	PRSS21	ESP-1 ESP1 TEST1 TESTISIN	rna_protein-coding|genomic_protein-coding	16p13.3	protease, serine 21
merck-NM_015569_at	0.144133	0.0463915	0.447803	-3.349	0.00081103	-1.93702	0.100585	0.0938043		Sense	NM_015569 NM_001136127 XM_017000976 XM_017000987 XM_017000977 XM_017000978 XM_017000980 XM_005245079 XM_005245080 XR_001737108 XR_001737109 XR_001737110 XR_001737111 AL136712 BC037326 BC047089	NM_015569 NM_001136127 XM_017000976 XM_017000987 XM_017000977 XM_017000978 XM_017000980 XM_005245079 XM_005245080 XR_001737108 XR_001737109 XR_001737110 XR_001737111 AL136712 BC037326 BC047089	NC_000001 NC_018912	NP_056384 NP_001129599 XP_016856465 XP_016856476 XP_016856466 XP_016856467 XP_016856469 XP_005245136 XP_005245137 CAB66647	26052	1	0	DNM3	Dyna-III	rna_protein-coding	1q24.3	dynamin 3
merck-ENST00000307546_at	4.00573	1.77767	9.02639	3.34787	0.000814357	1.38773	0.100618	0.0938351		Sense	NM_001142782 NM_152900 XM_011541208 XM_017000974 XM_005270737 XM_017000975 XR_946601 XR_001737106 AB046854	NM_001142782 NM_152900 XM_011541208 XM_017000974 XM_005270737 XM_017000975 XR_946601 XR_001737106 AB046854	NC_000001 NC_018912	NP_001136254 NP_690864 XP_011539510 XP_016856463 XP_005270794 XP_016856464 BAB13460	260425	1	0	MAGI3	MAGI-3 dJ730K3.2	rna_protein-coding	1p13.2	membrane associated guanylate kinase, WW and PDZ domain containing 3
merck2-XM_497652_at	78609.9	106.889	5.78124e+07	3.34722	0.000816258	11.2723	0.100618	0.0938351		Sense	XM_006726332	XM_006726332	NC_018912	XP_006726395	101930169	1	0	LOC101930169	---	rna_protein-coding	---	putative PRAME family member 26
merck2-AW500080_x_at	14.8332	3.05706	71.9725	3.34666	0.000817914	2.69687	0.100618	0.0938351		Sense	NM_014661 AK127343 BC031654 BX344666 CA397342 D50930	NM_014661 AK127343 BC031654 BX344666 CA397342 D50930	NC_000010 NC_018921	NP_055476 BAG54488 AAH31654 BAA09489	9679	1	0	FAM53B	KIAA0140 bA12J10.2 smp	rna_protein-coding	10q26.13	family with sequence similarity 53 member B
merck2-NM_000104_at	0.298357	0.146914	0.60591	-3.34609	0.000819594	-1.20947	0.100618	0.0938351		Sense	NM_000104 NG_008386 AY393998 U56438 BP326939 U03688	NM_000104 BP326939 U03688	NC_000002 NC_018913 NG_008386 AY393998 U56438	NP_000095 AAA19567	1545	1	0	CYP1B1	ASGD6 CP1B CYPIB1 GLC3A P4501B1	rna_protein-coding|genomic_protein-coding	2p22.2	cytochrome P450 family 1 subfamily B member 1
merck-AK055040_at	0.317202	0.161869	0.621598	-3.34515	0.000822382	-1.14822	0.100618	0.0938351		Sense	NM_000722 XM_006716118 XM_006716120 XM_017012588 XM_006716121 XM_011516571 XM_005250570 XM_011516572 XM_005250572 XM_006716119 XM_005250573 XM_005250574 XR_001744874 AI924415 AK055040 AL833141	NM_000722 XM_006716118 XM_006716120 XM_017012588 XM_006716121 XM_011516571 XM_005250570 XM_011516572 XM_005250572 XM_006716119 XM_005250573 XM_005250574 XR_001744874 AI924415 AK055040 AL833141	NC_000007 NC_018918 NG_009358	NP_000713 XP_006716181 XP_006716183 XP_016868077 XP_006716184 XP_011514873 XP_005250627 XP_011514874 XP_005250629 XP_006716182 XP_005250630 XP_005250631	781	1	0	CACNA2D1	CACNA2 CACNL2A CCHL2A LINC01112 lncRNA-N3	rna_protein-coding	7q21.11	calcium voltage-gated channel auxiliary subunit alpha2delta 1
merck2-NM_020482_at	0.302534	0.150153	0.609555	-3.34495	0.00082297	-1.19556	0.100618	0.0938351		Sense	NM_020482 NM_001170807 NM_001322466 NM_001322467 AF278541 AK057611	NM_020482 NM_001170807 NM_001322466 NM_001322467 AF278541 AK057611	NC_000006 NC_018917	NP_065228 NP_001164278 NP_001309395 NP_001309396 AAF85978 BAG51940	9457	1	0	FHL5	1700027G07Rik ACT FHL-5 dJ393D12.2	rna_protein-coding	6q16.1	four and a half LIM domains 5
merck-NM_054107_at	0.00014677	8.26345e-07	0.0260682	-3.34	0.000837773	-8.82665	0.101702	0.0948462		Sense	NM_054107 XM_017014623 AB065717 AF179760 AF179767 AF399552 BK004448 CS248548 KP290470 AK123016 BC140248 BC146522 X64989	NM_054107 XM_017014623 AK123016 BC140248 BC146522 X64989	NC_000009 NC_018920 AB065717 AF179760 AF179767 AF399552 BK004448 CS248548 KP290470	NP_473448 XP_016870112 BAG53850 AAI40249 AAI46523	26740	1	0	OR1J2	HG152 HSA5 OR1J3 OR1J5 OR9-19 OST044	rna_protein-coding|genomic_protein-coding	9q33.2	olfactory receptor family 1 subfamily J member 2
merck-BG958969_x_at	63.92	5.57163	733.316	3.33975	0.000838536	4.15763	0.101702	0.0948462		Uncertain	NG_007511	---	NG_007511	---	2524 105447645	2	2	FUT2 LOC105447645	B12QTL1 SE SEC2 Se2 sej	genomic_protein-coding|genomic_ncRNA	19q13.33	fucosyltransferase 2 ||| uncharacterized LOC105447645
merck-NM_015113_at	0.0515302	0.00904067	0.293713	-3.33965	0.00083884	-2.96559	0.101702	0.0948462		Sense	NM_015113 XM_005256561 AB007859 AI205543 AK124719 AL831960 BC035319 BC067099 BC151836	NM_015113 XM_005256561 AB007859 AI205543 AK124719 AL831960 BC035319 BC067099 BC151836	NC_000017 NC_018928	NP_055928 XP_005256618 BAA23695 CAD38602 AAH67099 AAI51837	23140	1	0	ZZEF1	ZZZ4	rna_protein-coding	17p13.2	zinc finger ZZ-type and EF-hand domain containing 1
merck-M27544_a_at	0.310683	0.156439	0.617007	-3.33936	0.000839704	-1.16898	0.101702	0.0948462		Sense	NM_001111283 NM_001111284 NM_000618 XM_017019262 XM_017019263 NG_011713 AB209184 BC152321 M27544 X57025	NM_001111283 NM_001111284 NM_000618 XM_017019262 XM_017019263 AB209184 BC152321 M27544 X57025	NC_000012 NC_018923 NG_011713	NP_001104753 NP_001104754 NP_000609 XP_016874751 XP_016874752 BAD92421 AAI52322 AAA52787 CAA40342	3479	1	0	IGF1	IGF-I IGFI MGF	rna_protein-coding|genomic_protein-coding	12q23.2	insulin like growth factor 1
merck-NM_006272_at	0.099446	0.025636	0.385767	-3.33713	0.000846489	-2.30814	0.102285	0.0953893		Sense	NM_006272	NM_006272	NC_000021 NC_018932	NP_006263	6285	1	0	S100B	NEF S100 S100-B S100beta	rna_protein-coding	21q22.3	S100 calcium binding protein B
merck-W93709_at	0.129673	0.0390116	0.431027	-3.3332	0.000858523	-2.04274	0.103497	0.0965198		Uncertain	NG_045000	---	NG_045000	---	79104 692215	2	2	MEG8 SNORD112	Bsr Irm LINC00024 NCRNA00024 Rian SNHG23 SNHG24 14q(0)	genomic_ncRNA|genomic_snoRNA	14q32.2-q32.31!14q32.2	maternally expressed 8, small nucleolar RNA host gene ||| small nucleolar RNA, C/D box 112
merck-ENST00000372087_a_at	0.0686668	0.0142084	0.331854	-3.33226	0.000861433	-2.67849	0.103584	0.0966009		Sense	NM_017551 NG_011875 AB033046 AK127168 AK293104 AK302192 BC039263 BC047948	NM_017551 AB033046 AK127168 AK293104 AK302192 BC039263 BC047948	NC_000010 NC_018921 NG_011875	NP_060021 BAA86534 BAG54447 BAF85793 BAH13646 AAH39263	2894	1	0	GRID1	GluD1	rna_protein-coding|genomic_protein-coding	10q23.1-q23.2	glutamate ionotropic receptor delta type subunit 1
merck-NM_006006_at	0.321181	0.164657	0.626498	-3.33168	0.00086325	-1.13575	0.103584	0.0966009		Sense	NM_006006 NM_001018011 XM_017018257 XM_017018258 XM_017018259 NG_012140 BC026902 BC029812 BX648973 EU446725 KU178400 KU178401 Z19002	NM_006006 NM_001018011 XM_017018257 XM_017018258 XM_017018259 BC026902 BC029812 BX648973 EU446725 KU178400 KU178401 Z19002	NC_000011 NC_018922 NG_012140	NP_005997 NP_001018011 XP_016873746 XP_016873747 XP_016873748 AAH26902 AAH29812 ABZ92254 ALQ33858 ALQ33859 CAA79489	7704	1	0	ZBTB16	PLZF ZNF145	rna_protein-coding|genomic_protein-coding	11q23.2	zinc finger and BTB domain containing 16
merck-NM_001977_at	0.209789	0.0836517	0.526126	-3.32897	0.000871688	-1.56165	0.104354	0.0973194		Sense	NM_001977 XM_017007877 AM888273 AM888274 AM888275 AM888276 AM888277 AM888278 AM888279 AM888280 AM888281 AM888282 AM888283 BC094770 BG400415 BX641012 L12468	NM_001977 XM_017007877 AM888273 AM888274 AM888275 AM888276 AM888277 AM888278 AM888279 AM888280 AM888281 AM888282 AM888283 BC094770 BG400415 BX641012 L12468	NC_000004 NC_018915	NP_001968 XP_016863366 CAP09197 CAP09198 CAP09199 CAP09200 CAP09201 CAP09202 CAP09203 CAP09204 CAP09205 CAP09206 CAP09207 AAH94770 AAA16876	2028	1	0	ENPEP	APA CD249 gp160	rna_protein-coding	4q25	glutamyl aminopeptidase
merck-AA013357_a_at	0.170655	0.0601983	0.483787	-3.32575	0.00088181	-1.76811	0.105322	0.0982221		Sense	NM_003128 XM_005264517 XM_006712087 XM_017004779 XM_017004780 XM_017004781 XM_005264518 HI573966 AB209748 AB371586 AK023762 AK295570 EU794662 JQ599728	NM_003128 XM_005264517 XM_006712087 XM_017004779 XM_017004780 XM_017004781 XM_005264518 AB209748 AB371586 AK023762 AK295570 EU794662 JQ599728	NC_000002 NC_018913 NG_029817 HI573966	NP_003119 XP_005264574 XP_006712150 XP_016860268 XP_016860269 XP_016860270 XP_005264575 BAD92985 BAG48315 BAG58470 ACJ13716 AFX60968	6711	1	0	SPTBN1	ELF HEL102 SPTB2 betaSpII	rna_protein-coding|genomic_protein-coding	2p16.2	spectrin beta, non-erythrocytic 1
merck-NM_182703_at	0.214198	0.0862736	0.531806	-3.32097	0.000897038	-1.54085	0.106656	0.0994658		Sense	NM_182703 BC042002 BC047571 BC047607 BX116779	NM_182703 BC042002 BC047571 BC047607 BX116779	NC_000015 NC_018926	NP_874362 AAH47607	348094	1	0	ANKDD1A	---	rna_protein-coding	15q22.31	ankyrin repeat and death domain containing 1A
merck-AA348537_at	143.916	7.66362	2702.61	3.32095	0.0008971	4.96923	0.106656	0.0994658		Uncertain	NG_012107	---	NG_012107	---	4978	1	0	OPCML	IGLON1 OBCAM OPCM	genomic_protein-coding	11q25	opioid binding protein/cell adhesion molecule like
merck-NM_006646_at	0.388499	0.222308	0.678929	-3.31958	0.000901527	-0.945464	0.106936	0.0997273		Sense	NM_006646 NM_001291965 XM_011534889 XM_011534890 AB020707 AF454702 AL133590 BC050283 BU736040 S69790	NM_006646 NM_001291965 XM_011534889 XM_011534890 AB020707 AF454702 AL133590 BC050283 BU736040 S69790	NC_000013 NC_018924	NP_006637 NP_001278894 XP_011533191 XP_011533192 BAA74923 AAL51032 AAH50283	10810	1	0	WASF3	Brush-1 SCAR3 WAVE3	rna_protein-coding	13q12.13	WAS protein family member 3
merck-ENST00000373397_s_at	0.319518	0.162738	0.627336	-3.31452	0.000918001	-1.14094	0.108176	0.100883		Sense	NM_001029864 AB051542 BC011516 BC029137 BC033704 BC047031	NM_001029864 AB051542 BC011516 BC029137 BC033704 BC047031	NC_000020 NC_018931	NP_001025035 BAB21846	85449	1	0	KIAA1755	---	rna_protein-coding	20q11.23	KIAA1755
merck2-NM_014267_at	62.9151	5.43338	728.518	3.31442	0.000918349	4.14179	0.108176	0.100883		Sense	NM_014267 XM_017017143 BC007103	NM_014267 XM_017017143 BC007103	NC_000011 NC_018922	NP_055082 XP_016872632 AAH07103	10944	1	0	C11orf58	IMAGE145052 SMAP	rna_protein-coding	11p15.2	chromosome 11 open reading frame 58
merck2-BE409109_s_at	0.0100452	0.000661012	0.152653	-3.31381	0.00092033	-4.60066	0.108176	0.100883		Sense	NM_018714 NG_008971 AB037802 BC021985 BC047465 BI667005 DQ896029	NM_018714 AB037802 BC021985 BC047465 BI667005 DQ896029	NC_000017 NC_018928 NG_008971	NP_061184 BAA92619 AAH21985 AAH47465 ABM87028	9382	1	0	COG1	CDG2G LDLB	rna_protein-coding|genomic_protein-coding	17q25.1	component of oligomeric golgi complex 1
merck-DA214150_a_at	14.5886	2.98919	71.1987	3.31381	0.00092034	2.68024	0.108176	0.100883		Sense	NM_030571 AB097010 AB097037 AI929639 AK075495 AK075524 AK315481 AY192728 BC004317 DA236494 HQ447371	NM_030571 AB097010 AB097037 AI929639 AK075495 AK075524 AK315481 AY192728 BC004317 DA236494 HQ447371	NC_000005 NC_018916	NP_085048 BAC77363 BAC77390 BAC11652 BAC11670 BAG37865 AAP13460 AAH04317 ADQ31857	80762	1	0	NDFIP1	N4WBP5	rna_protein-coding	5q31.3	Nedd4 family interacting protein 1
merck2-AW205406_at	3.40485	1.64929	7.02907	3.31287	0.000923431	1.2252	0.108293	0.100992		Sense	NM_030806 AF312864 AK056487 AK312062 AY258286 BC028567 BG823539	NM_030806 AF312864 AK056487 AK312062 AY258286 BC028567 BG823539	NC_000001 NC_018912	NP_110433 AAG45338 BAB71196 BAG34998 AAP82231 AAH28567	81563	1	0	C1orf21	PIG13	rna_protein-coding	1q25.3	chromosome 1 open reading frame 21
merck-AK026818_at	0.385736	0.219521	0.677802	-3.31215	0.000925825	-0.952603	0.108328	0.101025		Uncertain	NG_007726	---	NG_007726	---	1956 100507500 100130121	3	2	EGFR EGFR-AS1 LOC100130121	ERBB ERBB1 HER1 NISBD2 PIG61 mENA	genomic_protein-coding|genomic_ncRNA|genomic_pseudo	7p11.2	epidermal growth factor receptor ||| EGFR antisense RNA 1 ||| solute carrier family 19 member 3 pseudogene
merck-BM679448_s_at	0.256865	0.1149	0.574236	-3.31141	0.00092828	-1.3592	0.10837	0.101064		Sense	NM_004734 NM_001195415 NM_001195416 NM_001330071 NM_001330072 XM_005266592 XM_006719893 XM_017020847 HI584573 BE672499 BM679448	NM_004734 NM_001195415 NM_001195416 NM_001330071 NM_001330072 XM_005266592 XM_006719893 XM_017020847 BE672499 BM679448	NC_000013 NC_018924 HI584573	NP_004725 NP_001182344 NP_001182345 NP_001317000 NP_001317001 XP_005266649 XP_006719956 XP_016876336	9201	1	0	DCLK1	CL1 CLICK1 DCAMKL1 DCDC3A DCLK	rna_protein-coding|genomic_protein-coding	13q13.3	doublecortin like kinase 1
merck-NM_003189_at	0.306113	0.151854	0.617075	-3.30969	0.00093401	-1.1838	0.108773	0.10144		Sense	NM_003189 NM_001287347 NM_001290403 NM_001290404 NM_001290405 NM_001290406 XM_005271160 XM_017002187 XM_017002188 XM_017002189 XM_017002190 XM_017002191 XM_017002193 BQ186967 M61108 N71056	NM_003189 NM_001287347 NM_001290403 NM_001290404 NM_001290405 NM_001290406 XM_005271160 XM_017002187 XM_017002188 XM_017002189 XM_017002190 XM_017002191 XM_017002193 BQ186967 M61108 N71056	NC_000001 NC_018912	NP_003180 NP_001274276 NP_001277332 NP_001277333 NP_001277334 NP_001277335 XP_005271217 XP_016857676 XP_016857677 XP_016857678 XP_016857679 XP_016857680 XP_016857682 AAA36600	6886	1	0	TAL1	SCL TCL5 bHLHa17 tal-1	rna_protein-coding	1p33	TAL bHLH transcription factor 1, erythroid differentiation factor
merck-NM_007168_at	0.500137	0.33177	0.753947	-3.30866	0.000937436	-0.692872	0.108773	0.10144		Sense	NM_001288985 NM_007168 NM_001288986 XM_005256938 XM_005256940 XR_001752401 XR_001752402 AA448212 AB020629 AK304360 AW590229 BG210966 BM665457 CK824290	NM_001288985 NM_007168 NM_001288986 XM_005256938 XM_005256940 XR_001752401 XR_001752402 AA448212 AB020629 AK304360 AW590229 BG210966 BM665457 CK824290	NC_000017 NC_018928	NP_001275914 NP_009099 NP_001275915 XP_005256995 XP_005256997 BAA74845 BAG65201	10351	1	0	ABCA8	---	rna_protein-coding	17q24.2	ATP binding cassette subfamily A member 8
merck2-NM_018013_at	0.0121275	0.000888319	0.165567	-3.30843	0.000938197	-4.41228	0.108773	0.10144		Sense	NM_018013 XM_005267041 XM_005267042 XM_011535921 XM_017010991 XM_017010992 XM_017010993 XM_017010994 XM_011535923 NG_028200 BM684094	NM_018013 XM_005267041 XM_005267042 XM_011535921 XM_017010991 XM_017010992 XM_017010993 XM_017010994 XM_011535923 BM684094	NC_000006 NC_018917 NG_028200	NP_060483 XP_005267098 XP_005267099 XP_011534223 XP_016866480 XP_016866481 XP_016866482 XP_016866483 XP_011534225	55084	1	0	SOBP	JXC1 MRAMS	rna_protein-coding|genomic_protein-coding	6q21	sine oculis binding protein homolog
merck2-BX537523_at	7.57713	2.28229	25.1559	3.30778	0.000940382	2.02513	0.108773	0.10144		Uncertain	BX537523	BX537523	---	---	3895	1	0	KTN1	CG1 KNT MU-RMS-40.19	rna_protein-coding	14q22.3	kinectin 1
merck-NM_033199_at	11.5758	2.71125	49.4234	3.30676	0.000943809	2.44892	0.108773	0.10144		Sense	NM_033199 BC002647 BC022096	NM_033199 BC002647 BC022096	NC_000003 NC_018914	NP_149976 AAH02647 AAH22096	90226	1	0	UCN2	SRP UCN-II UCNI UR URP	rna_protein-coding	3p21.31	urocortin 2
merck-T78410_s_at	0.20032	0.077237	0.519543	-3.3066	0.000944349	-1.60784	0.108773	0.10144		Uncertain	NG_045000	---	NG_045000	---	79104 692215	2	2	MEG8 SNORD112	Bsr Irm LINC00024 NCRNA00024 Rian SNHG23 SNHG24 14q(0)	genomic_ncRNA|genomic_snoRNA	14q32.2-q32.31!14q32.2	maternally expressed 8, small nucleolar RNA host gene ||| small nucleolar RNA, C/D box 112
merck2-NM_199511_at	0.352471	0.189936	0.654094	-3.30565	0.000947559	-1.04279	0.1089	0.101558		Sense	NM_199511 NM_199512 BC116178 BC116179 BX647817 CN360806	NM_199511 NM_199512 BC116178 BC116179 BX647817 CN360806	NC_000003 NC_018914	NP_955805 NP_955806 AAI16179 CAH56167	151887	1	0	CCDC80	DRO1 SSG1 URB okuribin	rna_protein-coding	3q13.2	coiled-coil domain containing 80
merck2-NM_001101421_a_at	0.161708	0.0548592	0.476665	-3.30334	0.000955408	-1.82196	0.109558	0.102173		Sense	NM_001101421 AK094906 BU616423	NM_001101421 AK094906 BU616423	NC_000012 NC_018923	NP_001094891 BAC04454	283446	1	0	MYO1H	---	rna_protein-coding	12q24.11	myosin IH
merck-XM_930341_at	0.00691088	0.000360607	0.132444	-3.30171	0.000960987	-4.97466	0.109775	0.102374		Uncertain	NG_024868	---	NG_024868	---	100421565	1	0	MARK2P12	---	genomic_pseudo	13q22.1	microtubule affinity regulating kinase 2 pseudogene 12
merck-NM_001029864_at	0.07015	0.0144868	0.339691	-3.30154	0.00096154	-2.65712	0.109775	0.102374		Sense	NM_001029864 AB051542	NM_001029864 AB051542	NC_000020 NC_018931	NP_001025035 BAB21846	85449	1	0	KIAA1755	---	rna_protein-coding	20q11.23	KIAA1755
merck2-X03350_at	0.612251	0.457463	0.819415	-3.29933	0.000969157	-0.490612	0.110314	0.102878		Sense	NM_000668 NM_001286650 NG_011435 DQ017646 AF153821 BU687181 D00137 FJ224285 M21692 X03350	NM_000668 NM_001286650 AF153821 BU687181 D00137 FJ224285 M21692 X03350	NC_000004 NC_018915 NG_011435 DQ017646	NP_000659 NP_001273579 AAD37446 BAA00084 ACI45977 AAA51592 CAA27056	125	1	0	ADH1B	ADH2 HEL-S-117	rna_protein-coding|genomic_protein-coding	4q23	alcohol dehydrogenase 1B (class I), beta polypeptide
merck-AK055572_at	0.159508	0.053597	0.474708	-3.29893	0.000970532	-1.83566	0.110314	0.102878		Uncertain	NG_051627	---	NG_051627	---	83478 100616349	2	2	ARHGAP24 MIR4451	FILGAP RC-GAP72 RCGAP72 p73 p73RhoGAP mir-4451	genomic_protein-coding|genomic_ncRNA	4q21.23-q21.3!4q21.23	Rho GTPase activating protein 24 ||| microRNA 4451
merck-BG569466_s_at	0.346266	0.184339	0.650432	-3.29717	0.000976638	-1.06055	0.11059	0.103134		Sense	NM_000186 XR_001737134 NG_007259 AK226113 AK291395 BC142699 M17517 Y00716	NM_000186 XR_001737134 AK226113 AK291395 BC142699 M17517 Y00716	NC_000001 NC_018912 NG_007259	NP_000177 BAF84084 AAI42700 AAA52016 CAA68704	3075	1	0	CFH	AHUS1 AMBP1 ARMD4 ARMS1 CFHL3 FH FHL1 HF HF1 HF2 HUS	rna_protein-coding|genomic_protein-coding	1q31.3	complement factor H
merck-NM_003008_at	7.62935	2.27969	25.5328	3.297	0.000977231	2.032	0.11059	0.103134		Sense	NM_003008 AY259284 AY259285 AY259286 M81651 BC070306 M81652	NM_003008 BC070306 M81652	NC_000020 NC_018931 AY259284 AY259285 AY259286 M81651	NP_002999 AAH70306 AAA60562	6407	1	0	SEMG2	SGII	rna_protein-coding|genomic_protein-coding	20q13.12	semenogelin II
merck-NM_003277_at	0.345951	0.183998	0.650452	-3.29508	0.000983927	-1.06146	0.110977	0.103495		Sense	NM_001130861 NM_003277 XM_017028929 XM_017028930 AF000959 AK092561 AK124019 AK222466 BC002404 BC019290 BC032363 BU688528	NM_001130861 NM_003277 XM_017028929 XM_017028930 AF000959 AK092561 AK124019 AK222466 BC002404 BC019290 BC032363 BU688528	NC_000022 NC_018933	NP_001124333 NP_003268 XP_016884418 XP_016884419 AAC51364 BAG52573 BAD96186 AAH02404 AAH19290 AAH32363	7122	1	0	CLDN5	AWAL BEC1 CPETRL1 TMVCF	rna_protein-coding	22q11.21	claudin 5
merck-NM_004443_at	5.1216	1.93822	13.5334	3.29479	0.000984942	1.63347	0.110977	0.103495		Sense	NM_004443 GM868977 BC052968 X75208	NM_004443 BC052968 X75208	NC_000003 NC_018914 GM868977	NP_004434 AAH52968 CAA53021	2049	1	0	EPHB3	EK2 ETK2 HEK2 TYRO6	rna_protein-coding|genomic_protein-coding	3q27.1	EPH receptor B3
merck2-AA937590_a_at	6.72468	2.1614	20.9223	3.2909	0.000998675	1.90578	0.112232	0.104666		Sense	NM_014326 XM_011521421 XM_011521413 XM_011521414 XM_017022044 XM_011521417 XM_017022045 KT584250 AB018001 AF052941 AK026801	NM_014326 XM_011521421 XM_011521413 XM_011521414 XM_017022044 XM_011521417 XM_017022045 AB018001 AF052941 AK026801	NC_000015 NC_018926 KT584250	NP_055141 XP_011519723 XP_011519715 XP_011519716 XP_016877533 XP_011519719 XP_016877534 BAA88063 AAC35001	23604	1	0	DAPK2	DRP-1 DRP1	rna_protein-coding|genomic_protein-coding	15q22.31	death associated protein kinase 2
merck-NM_005854_at	0.0895208	0.0212591	0.376967	-3.28997	0.00100196	-2.41328	0.112232	0.104666		Sense	NM_005854 AJ001015 AL548945 AY265458 BC027975 DQ893321 DQ896636 EF687002	NM_005854 AJ001015 AL548945 AY265458 BC027975 DQ893321 DQ896636 EF687002	NC_000017 NC_018928	NP_005845 CAA04473 AAP23299 AAH27975 ABM84247 ABM87635 ABS28868	10266	1	0	RAMP2	---	rna_protein-coding	17q21.2	receptor activity modifying protein 2
merck-NM_212559_at	3.6224	1.68253	7.79883	3.2898	0.0010026	1.28714	0.112232	0.104666		Sense	NM_212559 XM_011530955 XM_005262130 XM_017029517 NG_021224 AI087330 AY534239 AY589511	NM_212559 XM_011530955 XM_005262130 XM_017029517 AI087330 AY534239 AY589511	NC_000023 NC_018934 NG_021224	NP_997724 XP_011529257 XP_005262187 XP_016885006 AAT07088 AAT00456	402415	1	0	XKRX	XKR2 XPLAC XRG2	rna_protein-coding|genomic_protein-coding	Xq22.1	XK related, X-linked
merck-NM_018027_at	0.219491	0.0888746	0.542073	-3.28748	0.00101087	-1.51644	0.112914	0.105302		Sense	NM_018027 NM_001318336 NM_001318337 NM_001318338 AB037715 BC151244 BU073361	NM_018027 NM_001318336 NM_001318337 NM_001318338 AB037715 BC151244 BU073361	NC_000010 NC_018921 NG_047164	NP_060497 NP_001305265 NP_001305266 NP_001305267 BAA92532 AAI51245	55691	1	0	FRMD4A	CCAFCA FRMD4 bA295P9.4	rna_protein-coding	10p13	FERM domain containing 4A
merck2-AB050785_at	0.165724	0.0566723	0.484617	-3.28311	0.00102667	-1.79743	0.114432	0.106718		Sense	NM_024605 XM_005263215 XM_017008602 XR_001741324 AB050785 AK024549 AK123034 AK304458 AL834360 BC011920 BC047914 BC106018 BC109029 BC109030 BC126899 BC128055 BX647727 CR457328	NM_024605 XM_005263215 XM_017008602 XR_001741324 AB050785 AK024549 AK123034 AK304458 AL834360 BC011920 BC047914 BC106018 BC109029 BC109030 BC126899 BC128055 BX647727 CR457328	NC_000004 NC_018915	NP_078881 XP_005263272 XP_016864091 BAB61771 BAB14924 BAG53857 BAG65274 CAD39024 AAH11920 AAH47914 AAI06019 AAI09030 AAI09031 AAI26900 AAI28056 CAG33609	79658	1	0	ARHGAP10	GRAF2 PS-GAP PSGAP	rna_protein-coding	4q31.23	Rho GTPase activating protein 10
merck2-U40583_at	0.124744	0.0359583	0.432756	-3.2797	0.00103918	-2.08149	0.115577	0.107785		Sense	NM_139320 NM_148911 NM_000746 NM_001190455 NR_046324 XM_011522153 XM_005254750 XM_011522155 XM_011521176 XM_017021882 XM_017021883 XM_011521177 XM_011521178 XM_017021884 NG_009216 AF036903 AF037646 AK292984 BC101345 BC101346 BC101347 BC101348 AF385585 AK292069 AK294229 BC037571 BM451308 U40583 U62436 X70297	NM_139320 NM_148911 NM_000746 NM_001190455 NR_046324 XM_011522153 XM_005254750 XM_011522155 XM_011521176 XM_017021882 XM_017021883 XM_011521177 XM_011521178 XM_017021884 AF036903 AF037646 AK292984 BC101345 BC101346 BC101347 BC101348 AF385585 AK292069 AK294229 BC037571 BM451308 U40583 U62436 X70297	NC_000015 NC_018926 NT_187660 NW_011332701 NG_009216 NW_012132920	NP_647536 NP_683709 NP_000737 NP_001177384 XP_011520455 XP_005254807 XP_011520457 XP_011519478 XP_016877371 XP_016877372 XP_011519479 XP_011519480 XP_016877373 BAF85673 AAI01346 AAI01347 AAI01348 AAI01349 AAK68111 BAF84758 BAG57531 AAH37571 AAA83561 AAB40114 CAA49778	89832 1139	2	2	CHRFAM7A CHRNA7	CHRNA7 CHRNA7-DR1 D-10 CHRNA7-2 NACHRA7	rna_protein-coding|genomic_protein-coding	15q13.2!15q13.3	CHRNA7 (exons 5-10) and FAM7A (exons A-E) fusion ||| cholinergic receptor nicotinic alpha 7 subunit
merck2-S66917_at	0.0208683	0.00206254	0.21114	-3.27709	0.00104885	-3.86952	0.116156	0.108325		Uncertain	BX647094	BX647094	---	---	2313	1	0	FLI1	EWSR2 SIC-1	rna_protein-coding	11q24.3	Fli-1 proto-oncogene, ETS transcription factor
merck-NM_201274_s_at	0.072908	0.0152243	0.349151	-3.27668	0.00105037	-2.61856	0.116156	0.108325		Sense	NM_015134 NM_201274 XM_011523761 XM_005256564 XM_011523762 XM_011523763 XM_011523764 XM_011523765 XM_005256563 XM_011523766 XM_011523767 XM_017024393 AB020671 AB098507 AK025604 AK092287 AL834513 BC009982 BC012426 BC014102 BC021058 BC021070 BC030255 BC050323 BC075847 BU527795 D23673	NM_015134 NM_201274 XM_011523761 XM_005256564 XM_011523762 XM_011523763 XM_011523764 XM_011523765 XM_005256563 XM_011523766 XM_011523767 XM_017024393 AB020671 AB098507 AK025604 AK092287 AL834513 BC009982 BC012426 BC014102 BC021058 BC021070 BC030255 BC050323 BC075847 BU527795 D23673	NC_000017 NC_018928	NP_055949 NP_958431 XP_011522063 XP_005256621 XP_011522064 XP_011522065 XP_011522066 XP_011522067 XP_005256620 XP_011522068 XP_011522069 XP_016879882 BAA74887 BAC78198 BAC03851 CAD39169 AAH09982 AAH12426 AAH75847	23164	1	0	MPRIP	M-RIP MRIP RHOIP3 RIP3 p116Rip	rna_protein-coding	17p11.2	myosin phosphatase Rho interacting protein
merck-NM_214711_at	2.14622e-05	3.46029e-08	0.0133117	-3.27647	0.00105112	-10.7492	0.116156	0.108325		Sense	NM_214711 BX640892 BX640924 BX640997 BX647183 BX647185 BX648724 BX648872 BX648895 BX648896	NM_214711 BX640892 BX640924 BX640997 BX647183 BX647185 BX648724 BX648872 BX648895 BX648896	NC_000004 NC_018915 NW_013171801	NP_999876 CAH56124 CAE45962 CAE46000 CAH56126	401137	1	0	PRR27	C4orf40	rna_protein-coding	4q13.3	proline rich 27
merck2-BG271658_x_at	0.00689001	0.000350179	0.135565	-3.27453	0.00105838	-4.97768	0.116469	0.108617		Sense	XR_243788 XR_253655	XR_243788 XR_253655	NC_000017 NC_018928	---	101927057	1	0	LOC101927057	---	rna_ncRNA	17q11.2	uncharacterized LOC101927057
merck-NM_002069_at	0.296854	0.143494	0.614121	-3.27451	0.00105846	-1.21451	0.116469	0.108617		Sense	NM_002069 NM_001256414 BC026326 CD299597	NM_002069 NM_001256414 BC026326 CD299597	NC_000007 NC_018918	NP_002060 NP_001243343 AAH26326	2770	1	0	GNAI1	Gi	rna_protein-coding	7q21.11	G-protein subunit alpha i1
merck-NM_003530_s_at	4.41973	1.81543	10.76	3.27355	0.00106207	1.48608	0.116617	0.108756		Sense	NM_003530 AF531277 Z80784 AK316611 BC031333 BQ051491 DQ892795 DQ896042	NM_003530 AK316611 BC031333 BQ051491 DQ892795 DQ896042	NC_000006 NC_018917 AF531277 Z80784	NP_003521 BAG38198 AAH31333 ABM83721 ABM87041	8351	1	0	HIST1H3D	H3/b H3FB	rna_protein-coding|genomic_protein-coding	6p22.2	histone cluster 1 H3 family member d
merck2-BM725857_at	0.340561	0.178612	0.649353	-3.27124	0.00107078	-1.07716	0.11699	0.109103		Sense	NR_046473 NG_016853 HG506586	NR_046473 HG506586	NC_000014 NC_018925 NG_016853	---	55384	1	0	MEG3	FP504 GTL2 LINC00023 NCRNA00023 PRO0518 PRO2160 onco-lncRNA-83 prebp1	rna_ncRNA|genomic_ncRNA	14q32.2	maternally expressed 3 (non-protein coding)
merck2-CU013035_at	0.0520461	0.00885643	0.305856	-3.27101	0.00107163	-2.95563	0.11699	0.109103		Sense	NM_016091 NM_001242923 XM_006724260 XM_005261625 XM_017028814 AF077207 AF083243 AF109359 AK027429 AK056129 AK093540 AK098457 AK098713 AK129648 AK222496 AK222529 AK298776 AK301323 AK302346 AK315533 BC001101 BC007510 BC011448 BC029265 CD638692 CR456436 CU013035 CU013323 DQ891842 DQ893595 DQ895030 EU176311	NM_016091 NM_001242923 XM_006724260 XM_005261625 XM_017028814 AF077207 AF083243 AF109359 AK027429 AK056129 AK093540 AK098457 AK098713 AK129648 AK222496 AK222529 AK298776 AK301323 AK302346 AK315533 BC001101 BC007510 BC011448 BC029265 CD638692 CR456436 CU013035 CU013323 DQ891842 DQ893595 DQ895030 EU176311	NC_000022 NC_018933	NP_057175 NP_001229852 XP_006724323 XP_005261682 XP_016884303 AAD27002 AAD39841 AAQ13507 BAG51322 BAG51631 BAG52737 BAC05310 BAD96216 BAD96249 BAG60918 BAG62872 BAG63674 BAG37913 AAH01101 AAH07510 AAH11448 AAH29265 CAG30322 CAK54466 CAK54765 ABM82768 ABM84521 ABM85956 ABW03762	51386	1	0	EIF3L	EIF3EIP EIF3S11 EIF3S6IP HSPC021 HSPC025 MSTP005	rna_protein-coding	22q13.1	eukaryotic translation initiation factor 3 subunit L
merck-NM_001442_at	0.60478	0.447431	0.817464	-3.27085	0.00107224	-0.502891	0.11699	0.109103		Sense	NM_001442 HQ384160 BC003672 BQ880795 BT006809 CD000452 CR456903 FJ224319 J02874 JF432859	NM_001442 BC003672 BQ880795 BT006809 CD000452 CR456903 FJ224319 J02874 JF432859	NC_000008 NC_018919 HQ384160	NP_001433 AAH03672 AAP35455 CAG33184 ACI46011 AAA51689 ADZ16076	2167	1	0	FABP4	A-FABP AFABP ALBP HEL-S-104 aP2	rna_protein-coding|genomic_protein-coding	8q21.13	fatty acid binding protein 4
merck-XM_114835_at	167.441	7.77068	3607.98	3.26885	0.00107987	5.12063	0.117542	0.109618		Uncertain	NG_010104	---	NG_010104	---	441878	1	0	RPS4XP4	RPS4P4 RPS4X_1_17	genomic_pseudo	1p36.12	ribosomal protein S4X pseudogene 4
merck2-BF511680_at	0.332066	0.171439	0.643189	-3.26833	0.00108185	-1.10242	0.117542	0.109618		Sense	NM_130847 NM_001301007 XM_005273798 XM_011542626 XM_005273801 XM_011542628 AL137281 BC018449 BX648729	NM_130847 NM_001301007 XM_005273798 XM_011542626 XM_005273801 XM_011542628 AL137281 BC018449 BX648729	NC_000011 NC_018922	NP_570899 NP_001287936 XP_005273855 XP_011540928 XP_005273858 XP_011540930 CAH56180	154810	1	0	AMOTL1	JEAP	rna_protein-coding	11q21	angiomotin like 1
merck-NM_003516_s_at	2.97759	1.54572	5.73585	3.26186	0.00110685	1.09111	0.120006	0.111916		Sense	NM_003516 NM_001040874 AY131971	NM_003516 NM_001040874	NC_000001 NC_018912 AY131971	NP_003507 NP_001035807	8337 723790	2	2	HIST2H2AA3 HIST2H2AA4	H2A H2A.2 H2A/O H2A/q H2AFO H2a-615 HIST2H2AA H2A/R	rna_protein-coding|genomic_protein-coding	1q21.2	histone cluster 2 H2A family member a3 ||| histone cluster 2 H2A family member a4
merck2-AW204703_at	17.431	3.1264	97.1855	3.26011	0.0011137	2.85825	0.120497	0.112373		AntiSense	XR_922175 HG492812	XR_922175 HG492812	NC_000001	---	105371453	1	0	LOC105371453	---	rna_ncRNA	1q23.1	uncharacterized LOC105371453
merck-BC004466_a_at	0.414498	0.244042	0.704014	-3.25848	0.0011201	-0.880686	0.120936	0.112783		Sense	NM_003012 AF001900 AF017987 AF056087 AK293090 BC004466 BC036503	NM_003012 AF001900 AF017987 AF056087 AK293090 BC004466 BC036503	NC_000008 NC_018919	NP_003003 AAB61576 AAB70793 AAC12877 BAF85779 AAH04466 AAH36503	6422	1	0	SFRP1	FRP FRP-1 FRP1 FrzA SARP2	rna_protein-coding	8p11.21	secreted frizzled related protein 1
merck2-M58342_a_at	6.40896	2.09396	19.6158	3.25487	0.00113445	1.8577	0.122229	0.113989		Sense	NM_000202 NM_001166550 NG_011900 HH961810 AK295815 BX647357 M58342	NM_000202 NM_001166550 AK295815 BX647357 M58342	NC_000023 NC_018934 NG_011900 HH961810	NP_000193 NP_001160022 BAG58633 AAA63197	3423	1	0	IDS	MPS2 SIDS	rna_protein-coding|genomic_protein-coding	Xq28	iduronate 2-sulfatase
merck2-M29644_at	0.471386	0.299571	0.741743	-3.25163	0.00114746	-0.752079	0.122831	0.11455		Sense	NM_001111283 NM_001111284 NM_001111285 NM_000618 XM_017019259 XM_017019260 XM_017019261 XM_017019262 XM_017019263 NG_011713 GN335338 AB209184 AK312231 BC148266 BC152321 BC160082 CR541861 M11568 M27544 M29644 M37484 U40870 X00173 X56773 X56774 X57025	NM_001111283 NM_001111284 NM_001111285 NM_000618 XM_017019259 XM_017019260 XM_017019261 XM_017019262 XM_017019263 AB209184 AK312231 BC148266 BC152321 BC160082 CR541861 M11568 M27544 M29644 M37484 U40870 X00173 X56773 X56774 X57025	NC_000012 NC_018923 NG_011713 GN335338	NP_001104753 NP_001104754 NP_001104755 NP_000609 XP_016874748 XP_016874749 XP_016874750 XP_016874751 XP_016874752 BAD92421 BAG35164 AAI48267 AAI52322 AAI60082 CAG46659 AAA52539 AAA52787 AAA52543 AAA52789 AAA96152 CAA24998 CAA40092 CAA40093 CAA40342	3479	1	0	IGF1	IGF-I IGFI MGF	rna_protein-coding|genomic_protein-coding	12q23.2	insulin like growth factor 1
merck-BC045098_at	19.3133	3.24167	115.066	3.25154	0.00114781	2.9608	0.122831	0.11455		Sense	NR_028483 BC045098 HG512087	NR_028483 BC045098 HG512087	NC_000022 NC_018933	---	646023	1	0	ADORA2A-AS1	C22orf45	rna_ncRNA	22q11.23	ADORA2A antisense RNA 1
merck2-BF109150_at	0.230148	0.0949303	0.557968	-3.25127	0.00114893	-1.46903	0.122831	0.11455		Sense	XM_017002207 NG_030673	XM_017002207	NC_000001 NG_030673	XP_016857696	7075	1	0	TIE1	JTK14 TIE	rna_protein-coding|genomic_protein-coding	1p34.2	tyrosine kinase with immunoglobulin like and EGF like domains 1
merck-NM_018208_at	2.5391	1.44764	4.45345	3.25041	0.00115239	0.931809	0.122831	0.11455		Sense	NM_018208 NM_001297760 NM_001297761 NM_001297762 XM_011509714 XM_011509715 XM_017001632 AX405837 AB073608 AK001623 BC010082	NM_018208 NM_001297760 NM_001297761 NM_001297762 XM_011509714 XM_011509715 XM_017001632 AB073608 AK001623 BC010082	NC_000001 NC_018912 AX405837	NP_060678 NP_001284689 NP_001284690 NP_001284691 XP_011508016 XP_011508017 XP_016857121 BAD38645 BAA91793 AAH10082	55224	1	0	ETNK2	EKI2 HMFT1716	rna_protein-coding|genomic_protein-coding	1q32.1	ethanolamine kinase 2
merck-BY795657_a_at	0.0231798	0.00239419	0.22442	-3.24998	0.00115413	-3.76447	0.122831	0.11455		Sense	NM_001171941 NM_153756 NM_001171940 AK092102 BC007548 BC033123 BX537781	NM_001171941 NM_153756 NM_001171940 AK092102 BC007548 BC033123 BX537781	NC_000001 NC_018912	NP_001165412 NP_715637 NP_001165411 BAC03806 CAD97840	252995	1	0	FNDC5	FRCP2 irisin	rna_protein-coding	1p35.1	fibronectin type III domain containing 5
merck-BC038777_at	71.8833	5.45682	946.926	3.24994	0.00115428	4.27504	0.122831	0.11455		Sense	NR_038851 BC038777 HG506794	NR_038851 BC038777 HG506794	NC_000015 NC_018926	---	503519	1	0	LINC00929	---	rna_ncRNA	15q12	long intergenic non-protein coding RNA 929
merck-NM_000155_at	0.166083	0.0562123	0.490704	-3.24793	0.00116246	-1.79527	0.123448	0.115126		Sense	NM_000155 NM_001258332 NG_009029 M96264 AK096026 AK096137 AK300070 AK303279 AK314340 BC015045 BT009852 HQ448289 KU178089 KU178090 M60091	NM_000155 NM_001258332 AK096026 AK096137 AK300070 AK303279 AK314340 BC015045 BT009852 HQ448289 KU178089 KU178090 M60091	NC_000009 NC_018920 NG_009029 M96264	NP_000146 NP_001245261 BAC04678 BAG53219 BAG61874 BAG64359 BAG36983 AAH15045 AAP88854 ADQ32769 ALQ33547 ALQ33548 AAC83409	2592	1	0	GALT	---	rna_protein-coding|genomic_protein-coding	9p13.3	galactose-1-phosphate uridylyltransferase
merck-AK056588_at	0.0454577	0.0070342	0.293765	-3.24663	0.00116781	-3.09097	0.123687	0.115349		Sense	NM_001098814 NM_001323667 NM_001323668 XM_017023527 XM_017023528 XM_017023529 AK056588 AL831973 AL832361 BX647476	NM_001098814 NM_001323667 NM_001323668 XM_017023527 XM_017023528 XM_017023529 AK056588 AL831973 AL832361 BX647476	NC_000016 NC_018927	NP_001092284 NP_001310596 NP_001310597 XP_016879016 XP_016879017 XP_016879018 BAG51756 CAD89901	6345	1	0	SRL	---	rna_protein-coding	16p13.3	sarcalumenin
merck2-BC074771_at	0.334894	0.173006	0.648267	-3.24622	0.0011695	-1.09394	0.123687	0.115349		Sense	NM_000669 NR_133005 XM_011531588 XM_011531589 NG_011718 D11067 BC062476 BC066227 BC066228 BC067419 BC067420 BC067421 BC067422 BC074771 BC074786 CD014078 M12272 X04299 X04350	NM_000669 NR_133005 XM_011531588 XM_011531589 BC062476 BC066227 BC066228 BC067419 BC067420 BC067421 BC067422 BC074771 BC074786 CD014078 M12272 X04299 X04350	NC_000004 NC_018915 NG_011718 D11067	NP_000660 XP_011529890 XP_011529891 AAH62476 AAH66227 AAH66228 AAH67419 AAH67420 AAH67421 AAH67422 AAH74771 AAH74786 AAC41757 CAA27842 CAA27876	126	1	0	ADH1C	ADH3	rna_protein-coding|genomic_protein-coding	4q23	alcohol dehydrogenase 1C (class I), gamma polypeptide
merck-NM_001012979_at	0.155158	0.050343	0.478201	-3.24455	0.00117635	-1.86331	0.124158	0.115788		Sense	NM_001012979 NG_016591 AF086094	NM_001012979 AF086094	NC_000023 NC_018934 NG_016591	NP_001012997	340543	1	0	TCEAL5	WEX4	rna_protein-coding|genomic_protein-coding	Xq22.1	transcription elongation factor A like 5
merck-AK074308_at	0.00369173	0.00012511	0.108935	-3.24377	0.00117957	-5.60166	0.124245	0.115869		Uncertain	NG_007477	---	NG_007477	---	420	1	0	ART4	ARTC4 CD297 DO DOK1	genomic_protein-coding	12p12.3	ADP-ribosyltransferase 4 (Dombrock blood group)
merck-NM_182920_at	0.261593	0.116304	0.588378	-3.24242	0.00118517	-1.34097	0.124485	0.116093		Sense	NM_182920 NM_001318781 XR_245151 AK124945 BC026271 BC130578 BC171764	NM_182920 NM_001318781 XR_245151 AK124945 BC026271 BC130578 BC171764	NC_000003 NC_018914	NP_891550 NP_001305710 AAI30579 AAI71764	56999	1	0	ADAMTS9	---	rna_protein-coding	3p14.1	ADAM metallopeptidase with thrombospondin type 1 motif 9
merck-NM_002499_a_at	10.4205	2.52658	42.9782	3.24206	0.00118667	2.34378	0.124485	0.116093		Sense	NM_002499 NM_001172623 NM_001172624 XM_011521629 XM_017022234 XM_017022235 XM_017022236 XM_017022237 XM_017022238 XM_011521630 XM_005254408 XM_011521628 XM_011521632 XM_017022231 XM_011521633 XM_017022232 XM_017022233 AB209412 BM564445 U61262	NM_002499 NM_001172623 NM_001172624 XM_011521629 XM_017022234 XM_017022235 XM_017022236 XM_017022237 XM_017022238 XM_011521630 XM_005254408 XM_011521628 XM_011521632 XM_017022231 XM_011521633 XM_017022232 XM_017022233 AB209412 BM564445 U61262	NC_000015 NC_018926 NG_016965	NP_002490 NP_001166094 NP_001166095 XP_011519931 XP_016877723 XP_016877724 XP_016877725 XP_016877726 XP_016877727 XP_011519932 XP_005254465 XP_011519930 XP_011519934 XP_016877720 XP_011519935 XP_016877721 XP_016877722 BAD92649 AAB17263	4756	1	0	NEO1	IGDCC2 NGN NTN1R2	rna_protein-coding	15q24.1	neogenin 1
merck2-BU625032_at	0.170585	0.0585351	0.497123	-3.24068	0.00119247	-1.76852	0.124645	0.116242		Sense	NR_104159 NR_104160 BG719217 BQ007483	NR_104159 NR_104160 BG719217 BQ007483	NC_000010 NC_018921	---	80314	1	0	EPC1	Epl1	rna_protein-coding	10p11.22	enhancer of polycomb homolog 1
merck-BC067883_at	0.0390469	0.00549002	0.277716	-3.2399	0.00119571	-3.24299	0.124645	0.116242		Sense	NR_110621 NR_110622 BC045746 BC067883 HG492299	NR_110621 NR_110622 BC045746 BC067883 HG492299	NC_000001 NC_018912	---	100996635	1	0	LOC100996635	---	rna_ncRNA	1p21.3	uncharacterized LOC100996635
merck2-NM_007258_s_at	0.0206362	0.00196974	0.216197	-3.23779	0.00120457	-3.88071	0.124645	0.116242		Uncertain	U35246	U35246	---	AAC50931	11311	1	0	VPS45	H1 H1VPS45 SCN5 VPS45A VPS45B VPS54A VSP45 VSP45A	rna_protein-coding	1q21.2	vacuolar protein sorting 45 homolog
merck-CR593799_s_at	0.0916658	0.0215739	0.389482	-3.23747	0.00120595	-2.38961	0.124645	0.116242		Sense	NM_004618 NM_001320759 XM_011524001 XR_001752601 AW294300	NM_004618 NM_001320759 XM_011524001 XR_001752601 AW294300	NC_000017 NC_018928	NP_004609 NP_001307688 XP_011522303	7156	1	0	TOP3A	TOP3 ZGRF7	rna_protein-coding	17p11.2	topoisomerase (DNA) III alpha
merck-NM_024895_s_at	63.5692	5.1453	785.384	3.23702	0.00120783	4.15213	0.124645	0.116242		Sense	NM_001195263 NM_024895 XM_011540177 XM_017016668 XM_011540178 XM_011540179 XM_017016667 XM_005270165 XM_011540181 XM_011540182 XM_011540183 XR_945816 XR_001747203 NG_028030 AK024422 AK026862 AK225136 BC029054 FJ617449	NM_001195263 NM_024895 XM_011540177 XM_017016668 XM_011540178 XM_011540179 XM_017016667 XM_005270165 XM_011540181 XM_011540182 XM_011540183 XR_945816 XR_001747203 AK024422 AK026862 AK225136 BC029054 FJ617449	NC_000010 NC_018921 NG_028030	NP_001182192 NP_079171 XP_011538479 XP_016872157 XP_011538480 XP_011538481 XP_016872156 XP_005270222 XP_011538483 XP_011538484 XP_011538485 BAB15712 BAB15577 AAH29054 ACU45386	79955	1	0	PDZD7	DFNB57 PDZK7	rna_protein-coding|genomic_protein-coding	10q24.31	PDZ domain containing 7
merck-BX111056_at	2.77305	1.49535	5.14251	3.23687	0.00120848	1.01995	0.124645	0.116242		Uncertain	NG_013373	---	NG_013373	---	10718 101929590	2	2	NRG3 NRG3-AS1	HRG3 pro-NRG3 C10orf100 Em:AC010157.1	genomic_protein-coding|genomic_ncRNA	10q23.1	neuregulin 3 ||| NRG3 antisense RNA 1
merck-NM_207308_a_at	27.5962	3.70103	205.767	3.23659	0.00120966	3.31768	0.124645	0.116242		Sense	NM_207308 NM_001159484 XM_017002788 XM_011510122 XM_011510123 HC007184 HC044631 AK125924 AK128108 AL133633 AL833964 BX648132	NM_207308 NM_001159484 XM_017002788 XM_011510122 XM_011510123 AK125924 AK128108 AL133633 AL833964 BX648132	NC_000001 NC_018912 HC007184 HC044631	NP_997191 NP_001152956 XP_016858277 XP_011508424 XP_011508425 BAC86345 BAC87279 CAB63757 CAD38812	91181	1	0	NUP210L	---	rna_protein-coding|genomic_protein-coding	1q21.3	nucleoporin 210 like
merck-G36665_at	5.46343	1.95352	15.2796	3.23613	0.00121163	1.69808	0.124645	0.116242		AntiSense	NM_015434 NM_001199811 NM_001199812 NM_001199809 NR_037667 XM_011509396 AK001363 AK001598 AK022509 AK022589 AK297225 AL117576 AL133049 AM392654 BC009918 BC020523 BC030716 BC033918 BK005725	NM_015434 NM_001199811 NM_001199812 NM_001199809 NR_037667 XM_011509396 AK001363 AK001598 AK022509 AK022589 AK297225 AL117576 AL133049 AM392654 BC009918 BC020523 BC030716 BC033918 BK005725	NC_000001 NC_018912	NP_056249 NP_001186740 NP_001186741 NP_001186738 XP_011507698 BAA91650 BAA91779 BAB14067 BAB14116 BAG59708 CAB56000 CAB61376 CAL37532 AAH20523 AAH30716 AAH33918 DAA05725	25896	1	0	INTS7	C1orf73 INT7	rna_protein-coding	1q32.3	integrator complex subunit 7
merck-NM_000927_at	0.340349	0.177143	0.65392	-3.23487	0.00121697	-1.07778	0.124645	0.116242		Sense	NM_000927 NG_011513 AB208970 AK290159 AK308467 BC130424 CB164676 M14758	NM_000927 AB208970 AK290159 AK308467 BC130424 CB164676 M14758	NC_000007 NC_018918 NG_011513	NP_000918 BAD92207 BAF82848 AAI30425 AAA59575	5243	1	0	ABCB1	ABC20 CD243 CLCS GP170 MDR1 P-GP PGY1	rna_protein-coding|genomic_protein-coding	7q21.12	ATP binding cassette subfamily B member 1
merck2-BC026332_at	0.222136	0.0892727	0.55274	-3.23465	0.00121792	-1.50446	0.124645	0.116242		Sense	NM_001291951 NM_000857 NM_001291952 NM_001291953 NM_001291954 NM_001291955 XM_011531901 XM_017008130 XM_017008131 XM_017008132 XM_017008133 AI189698 BC026332 BC047620 BC060835 BM673988	NM_001291951 NM_000857 NM_001291952 NM_001291953 NM_001291954 NM_001291955 XM_011531901 XM_017008130 XM_017008131 XM_017008132 XM_017008133 AI189698 BC026332 BC047620 BC060835 BM673988	NC_000004 NC_018915	NP_001278880 NP_000848 NP_001278881 NP_001278882 NP_001278883 NP_001278884 XP_011530203 XP_016863619 XP_016863620 XP_016863621 XP_016863622 AAH47620	2983	1	0	GUCY1B3	GC-S-beta-1 GC-SB3 GUC1B3 GUCB3 GUCSB3 GUCY1B1	rna_protein-coding	4q32.1	guanylate cyclase 1 soluble subunit beta
merck-BC033829_s_at	0.436094	0.263746	0.721065	-3.23456	0.0012183	-0.829897	0.124645	0.116242		Sense	NM_005100 NM_144497 XM_017011517 XM_005267235 XM_017011518 AK024598 BC033829 CN480611	NM_005100 NM_144497 XM_017011517 XM_005267235 XM_017011518 AK024598 BC033829 CN480611	NC_000006 NC_018917 NG_029875	NP_005091 NP_653080 XP_016867006 XP_005267292 XP_016867007	9590	1	0	AKAP12	AKAP250 SSeCKS	rna_protein-coding	6q25.1	A-kinase anchoring protein 12
merck-AL049311_at	17.6143	3.09632	100.204	3.23416	0.00122003	2.86871	0.124645	0.116242		Uncertain	NG_007397	---	NG_007397	---	1130	1	0	LYST	CHS CHS1	genomic_protein-coding	1q42.3	lysosomal trafficking regulator
merck2-BI598863_at	0.22199	0.0891557	0.552735	-3.23376	0.00122172	-1.50512	0.124645	0.116242		Sense	NM_006744 NM_001323517 NM_001323518 NG_009104 X02775 BC020633 BG565176 DQ891381 DQ894558 X00129	NM_006744 NM_001323517 NM_001323518 BC020633 BG565176 DQ891381 DQ894558 X00129	NC_000010 NC_018921 NG_009104 X02775	NP_006735 NP_001310446 NP_001310447 AAH20633 ABM82307 ABM85484 CAA24959	5950	1	0	RBP4	MCOPCB10 RDCCAS	rna_protein-coding|genomic_protein-coding	10q23.33	retinol binding protein 4
merck-NM_144617_at	0.508267	0.337216	0.766083	-3.2329	0.00122542	-0.676748	0.124645	0.116242		Sense	NM_144617 NG_031983 AJ278121 AK026458 AK056951 AK297852 BC068046 EU794622	NM_144617 AJ278121 AK026458 AK056951 AK297852 BC068046 EU794622	NC_000019 NC_018930 NG_031983	NP_653218 CAC81952 BAB71323 BAG60184 AAH68046 ACJ13676	126393	1	0	HSPB6	HEL55 Hsp20 PPP1R91	rna_protein-coding|genomic_protein-coding	19q13.12	heat shock protein family B (small) member 6
merck-NM_005946_at	0.374322	0.206305	0.679173	-3.23274	0.00122608	-0.98264	0.124645	0.116242		Sense	NM_005946 HI573922 K01383 AY028617 BC029475	NM_005946 AY028617 BC029475	NC_000016 NC_018927 HI573922 K01383	NP_005937 AAK26162 AAH29475	4489	1	0	MT1A	MT1 MT1S MTC	rna_protein-coding|genomic_protein-coding	16q13	metallothionein 1A
merck-NM_003102_at	0.256699	0.112527	0.585586	-3.23176	0.00123031	-1.35985	0.124645	0.116242		Sense	NM_003102 XR_427488 NG_012213 AY787834 U10116 BC014418 BM677660 J02947	NM_003102 XR_427488 BC014418 BM677660 J02947	NC_000004 NC_018915 NG_012213 AY787834 U10116	NP_003093 AAH14418 AAA66000	6649	1	0	SOD3	EC-SOD	rna_protein-coding|genomic_protein-coding	4p15.2	superoxide dismutase 3
merck-NM_032854_s_at	2.23215	1.37159	3.63264	3.23163	0.00123088	0.802965	0.124645	0.116242		Sense	NM_032854 XM_005258048 XM_011525390 XM_011525391 XM_005258056 XM_011525385 XM_011525386 XM_011525387 XM_005258047 XM_017025235 XR_934579 XR_934578 AF193039 AF447884 AF447885 AK027777 AK092430 AK094683 AK096431 AL833952 BC028205 BC048209 BC064514	NM_032854 XM_005258048 XM_011525390 XM_011525391 XM_005258056 XM_011525385 XM_011525386 XM_011525387 XM_005258047 XM_017025235 XR_934579 XR_934578 AF193039 AF447884 AF447885 AK027777 AK092430 AK094683 AK096431 AL833952 BC028205 BC048209 BC064514	NC_000017 NC_018928	NP_116243 XP_005258105 XP_011523692 XP_011523693 XP_005258113 XP_011523687 XP_011523688 XP_011523689 XP_005258104 XP_016880724 AAG22467 AAQ04659 AAQ04660 BAB55360 BAG52551 BAG52911 BAG53288 AAH64514	84940	1	0	CORO6	---	rna_protein-coding	17q11.2	coronin 6
merck2-BX537918_a_at	0.363125	0.196435	0.671263	-3.23146	0.00123158	-1.01301	0.124645	0.116242		Sense	NM_153366 AJ619977 AK075200 AK075234 AL832416 AY243503	NM_153366 AJ619977 AK075200 AK075234 AL832416 AY243503	NC_000009 NC_018920	NP_699197 CAF04067 BAG52083 BAG52091 AAQ89957	79987	1	0	SVEP1	C9orf13 CCP22 POLYDOM SEL-OB SELOB	rna_protein-coding	9q31.3	sushi, von Willebrand factor type A, EGF and pentraxin domain containing 1
merck2-XM_098021_at	0.283689	0.132043	0.60949	-3.22894	0.00124251	-1.25988	0.125506	0.117045		Sense	NM_024989 NM_001321099 NM_001321100 XM_017004992 XM_017004993 XM_017004994 XR_001738959 NG_046780 AK001646 AK124764 AL050078 BX648642	NM_024989 NM_001321099 NM_001321100 XM_017004992 XM_017004993 XM_017004994 XR_001738959 AK001646 AK124764 AL050078 BX648642	NC_000002 NC_018913 NG_046780	NP_079265 NP_001308028 NP_001308029 XP_016860481 XP_016860482 XP_016860483 CAH10543	80055	1	0	PGAP1	Bst1 ISPD3024 MRT42 SPG67	rna_protein-coding|genomic_protein-coding	2q33.1	post-GPI attachment to proteins 1
merck-H66709_at	3.5225	1.63942	7.56852	3.22678	0.00125191	1.25917	0.126208	0.1177		Uncertain	NG_009027	---	NG_009027	---	30061	1	0	SLC40A1	FPN1 HFE4 IREG1 MST079 MSTP079 MTP1 SLC11A3	genomic_protein-coding	2q32.2	solute carrier family 40 member 1
merck-AK056339_s_at	12.5117	2.69443	58.0982	3.22517	0.00125899	2.52666	0.126675	0.118135		Sense	NM_001142443 NM_001142444 NM_025083 XM_011522092 AF193058 AK024781 AK056339 AK225099 BC011534 BC021271	NM_001142443 NM_001142444 NM_025083 XM_011522092 AF193058 AK024781 AK056339 AK225099 BC011534 BC021271	NC_000015 NC_018926	NP_001135915 NP_001135916 NP_079359 XP_011520394 AAG22486 BAB15001 BAG51682 AAH11534 AAH21271	80153	1	0	EDC3	LSM16 MRT50 YJDC YJEFN2	rna_protein-coding	15q24.1	enhancer of mRNA decapping 3
merck-NM_017419_at	38.1633	4.16347	349.814	3.22178	0.00127396	3.64188	0.127762	0.119149		Sense	NM_017419 XM_017008291 AC125334 AJ252011 BC140356 BC146497	NM_017419 XM_017008291 AJ252011 BC140356 BC146497	NC_000004 NC_018915 NW_003315914 AC125334	NP_059115 XP_016863780 CAB85607 AAI40357 AAI46498	51802	1	0	ASIC5	ACCN5 HINAC INAC	rna_protein-coding|genomic_protein-coding	4q32.1	acid sensing ion channel subunit family member 5
merck-NM_205845_at	0.52847	0.358518	0.778985	-3.22161	0.00127473	-0.63777	0.127762	0.119149		Sense	NM_001354 NM_205845 NM_001321027 NG_031852 AB032153 AB209017 AK091194 AK290304 AK296419 BC007024 BC063574 U05598	NM_001354 NM_205845 NM_001321027 AB209017 AK091194 AK290304 AK296419 BC007024 BC063574 U05598	NC_000010 NC_018921 NG_031852 AB032153	NP_001345 NP_995317 NP_001307956 BAD92254 BAF82993 BAG59081 AAH07024 AAH63574 AAA20937	1646	1	0	AKR1C2	AKR1C-pseudo BABP DD DD-2 DD/BABP DD2 DDH2 HAKRD HBAB MCDR2 SRXY8 TDD	rna_protein-coding|genomic_protein-coding	10p15.1	aldo-keto reductase family 1 member C2
merck-BC012049_a_at	0.364001	0.196775	0.673342	-3.2202	0.001281	-1.0106	0.128143	0.119504		Sense	NM_000104 NG_008386 AY393998 U56438 BC012049 U03688	NM_000104 BC012049 U03688	NC_000002 NC_018913 NG_008386 AY393998 U56438	NP_000095 AAH12049 AAA19567	1545	1	0	CYP1B1	ASGD6 CP1B CYPIB1 GLC3A P4501B1	rna_protein-coding|genomic_protein-coding	2p22.2	cytochrome P450 family 1 subfamily B member 1
merck-ENST00000378532_at	0.025832	0.00278922	0.239241	-3.21939	0.00128462	-3.65614	0.128182	0.119541		Uncertain	AK124265	AK124265	---	BAC85819	100131490	1	0	LOC100131490	---	rna_unknown	---	uncharacterized LOC100131490
merck-NM_014035_at	5.30571	1.92073	14.6561	3.21901	0.00128635	1.66878	0.128182	0.119541		Sense	NM_014035 XM_017009394 AF139461 BE673672	NM_014035 XM_017009394 AF139461 BE673672	NC_000005 NC_018916	NP_054754 XP_016864883 AAD32668	28966	1	0	SNX24	PRO1284 SBBI31	rna_protein-coding	5q23.2	sorting nexin 24
merck2-BX537991_a_at	14.522	2.84633	74.0917	3.21803	0.00129076	2.67567	0.128282	0.119634		Sense	NM_006947 NM_001267722 NG_032796 AF038851 AK023480 BX537991	NM_006947 NM_001267722 AF038851 AK023480 BX537991	NC_000004 NC_018915 NG_032796	NP_008878 NP_001254651 AAQ13423 CAD97950	6731	1	0	SRP72	BMFF BMFS1 HEL103	rna_protein-coding|genomic_protein-coding	4q12	signal recognition particle 72
merck-ENST00000382991_s_at	2.92318	1.52087	5.61849	3.21768	0.00129232	1.07267	0.128282	0.119634		Uncertain	BC036580 BC043199 BC063278	BC036580 BC043199 BC063278	---	---	391267	1	0	ANKRD20A11P	C21orf81	rna_pseudo	21q11.2	ankyrin repeat domain 20 family member A11, pseudogene
merck-AJ310886_a_at	771.933	13.3584	44607.3	3.21232	0.00131667	6.6489	0.130068	0.1213		Sense	NM_001160161 NM_198056 NM_000335 NM_001099404 NM_001099405 NM_001160160 XM_011533991 XM_017007017 NG_008934 AB158469 AB158470 AF482988 AJ310886 AJ310887 AJ310888 AJ310889 AJ310890 AJ310891 AJ310892 AJ310894 AJ310895 AY038064 AY148488 BC051374 BC140813 BC144621 BU845010 EF629346 EF629347 GU014840 KC858891 M77235	NM_001160161 NM_198056 NM_000335 NM_001099404 NM_001099405 NM_001160160 XM_011533991 XM_017007017 AB158469 AB158470 AF482988 AJ310886 AJ310887 AJ310888 AJ310889 AJ310890 AJ310891 AJ310892 AJ310894 AJ310895 AY038064 AY148488 BC051374 BC140813 BC144621 BU845010 EF629346 EF629347 GU014840 KC858891 M77235	NC_000003 NC_018914 NG_008934	NP_001153633 NP_932173 NP_000326 NP_001092874 NP_001092875 NP_001153632 XP_011532293 XP_016862506 BAD12084 BAD12085 AAO91669 CAC84529 CAC84530 CAC84531 CAC84532 CAC84533 CAC84534 CAC84535 AAK74065 AAN61120 AAH51374 AAI40814 AAI44622 ABR15763 ABR15764 ACX32327 AGR66220 AAA58644	6331	1	0	SCN5A	CDCD2 CMD1E CMPD2 HB1 HB2 HBBD HH1 ICCD IVF LQT3 Nav1.5 PFHB1 SSS1 VF1	rna_protein-coding|genomic_protein-coding	3p22.2	sodium voltage-gated channel alpha subunit 5
merck-NM_001203_at	1.56828	1.19174	2.0638	3.21214	0.00131752	0.449981	0.130068	0.1213		Sense	NM_001256793 NM_001203 NM_001256792 NM_001256794 XM_017008558 XM_017008559 XM_017008560 XM_017008561 XM_011532201 NG_009245 AK293008 AK299930 AK313642 BC047773 BC069796 BC069803 D89675 U89326	NM_001256793 NM_001203 NM_001256792 NM_001256794 XM_017008558 XM_017008559 XM_017008560 XM_017008561 XM_011532201 AK293008 AK299930 AK313642 BC047773 BC069796 BC069803 D89675 U89326	NC_000004 NC_018915 NG_009245	NP_001243722 NP_001194 NP_001243721 NP_001243723 XP_016864047 XP_016864048 XP_016864049 XP_016864050 XP_011530503 BAF85697 BAG61763 BAG36400 AAH47773 AAH69796 AAH69803 BAA19765 AAC28131	658	1	0	BMPR1B	ALK-6 ALK6 AMDD BDA1D BDA2 CDw293	rna_protein-coding|genomic_protein-coding	4q22.3	bone morphogenetic protein receptor type 1B
merck-BC014373_s_at	9.14766	2.36928	35.3186	3.21145	0.00132069	2.2135	0.130068	0.1213		Sense	NR_038448 NR_038449 NR_120377 AW081069 BC014373 BX104607 HG507246 HG507248	NR_038448 NR_038449 NR_120377 AW081069 BC014373 BX104607 HG507246 HG507248	NC_000015 NC_018926	---	440288	1	0	UBL7-AS1	---	rna_ncRNA	15q24.1	UBL7 antisense RNA 1 (head to head)
merck2-BG564643_at	0.371424	0.202929	0.679822	-3.21127	0.00132152	-0.990411	0.130068	0.1213		Sense	NM_001159 XM_011511062 XM_017003946 XM_017003947 FB789700 FB794625 FB798872 FB811643 FB848178 FB866440 FB885306 FB890693 FB896453 GN364811 HB659759 HB664684 HB668931 HB681702 HB718237 HB736499 HB755365 HB760752 HB766512 AB046692 AK297930 AK307738 BC117179 BC117181 L11005	NM_001159 XM_011511062 XM_017003946 XM_017003947 AB046692 AK297930 AK307738 BC117179 BC117181 L11005	NC_000002 NC_018913 FB789700 FB794625 FB798872 FB811643 FB848178 FB866440 FB885306 FB890693 FB896453 GN364811 HB659759 HB664684 HB668931 HB681702 HB718237 HB736499 HB755365 HB760752 HB766512	NP_001150 XP_011509364 XP_016859435 XP_016859436 BAB40305 BAG60247 AAI17180 AAI17182 AAA96650	316	1	0	AOX1	AO AOH1	rna_protein-coding|genomic_protein-coding	2q33.1	aldehyde oxidase 1
merck-NM_033133_at	0.0613441	0.0111643	0.337064	-3.21097	0.00132289	-2.79126	0.130068	0.1213		Sense	NM_033133 NM_001330216 AK098048 AK124861 BC045561 HY337437	NM_033133 NM_001330216 AK098048 AK124861 BC045561 HY337437	NC_000017 NC_018928	NP_149124 NP_001317145	1267	1	0	CNP	CNP1	rna_protein-coding	17q21.2	2',3'-cyclic nucleotide 3' phosphodiesterase
merck-NM_033337_at	0.00944814	0.000548244	0.162824	-3.20959	0.00132924	-4.66194	0.130393	0.121602		Sense	NM_033337 NM_001234 AF043101 BX114193 Y14747	NM_033337 NM_001234 AF043101 BX114193 Y14747	NC_000003 NC_018914 NG_008797	NP_203123 NP_001225 AAC14931 CAA75042	859	1	0	CAV3	LGMD1C LQT9 VIP-21 VIP21	rna_protein-coding	3p25.3	caveolin 3
merck2-AL833952_at	2.54351	1.4382	4.4983	3.20916	0.00133123	0.933545	0.130393	0.121602		Sense	NM_032854 XM_005258048 XM_011525390 XM_011525391 XM_005258056 XM_011525385 XM_011525386 XM_011525387 XM_005258047 XM_017025235 XR_934579 XR_934578 AF193039 AF447884 AF447885 AK027777 AK092430 AK094683 AK096431 AL833952 BC028205 BC048209 BC064514	NM_032854 XM_005258048 XM_011525390 XM_011525391 XM_005258056 XM_011525385 XM_011525386 XM_011525387 XM_005258047 XM_017025235 XR_934579 XR_934578 AF193039 AF447884 AF447885 AK027777 AK092430 AK094683 AK096431 AL833952 BC028205 BC048209 BC064514	NC_000017 NC_018928	NP_116243 XP_005258105 XP_011523692 XP_011523693 XP_005258113 XP_011523687 XP_011523688 XP_011523689 XP_005258104 XP_016880724 AAG22467 AAQ04659 AAQ04660 BAB55360 BAG52551 BAG52911 BAG53288 AAH64514	84940	1	0	CORO6	---	rna_protein-coding	17q11.2	coronin 6
merck-NM_001303_at	0.0993917	0.0242382	0.407568	-3.20659	0.0013432	-2.30869	0.131316	0.122463		Sense	NM_001303 NG_008034 BC000060 BC006394 BQ184586 U09466	NM_001303 BC000060 BC006394 BQ184586 U09466	NC_000017 NC_018928 NG_008034	NP_001294 AAH00060 AAH06394 AAA21148	1352	1	0	COX10	---	rna_protein-coding|genomic_protein-coding	17p12	COX10, heme A:farnesyltransferase cytochrome c oxidase assembly factor
merck2-NM_080416_a_at	0.144035	0.0440248	0.471239	-3.20408	0.00135496	-1.9377	0.132216	0.123303		Sense	NM_004574 NM_080415 NM_080416 NM_001198713 NM_001256822 NM_001256782 NR_037155 NR_104196 NR_104197 XM_006721949 XM_011524911 XM_006721950 XM_006721951 XM_006721952 XM_006721955 XM_006721954 XM_011524912 AB002110 AB008753 AF035811 AF073312 AF176379 AK091065 AK094579 AK294094 AK301914 AK302146 AK315045 AK315396 BC018055 BC018056 BC142968 CR457111 D89278 DQ892336 DQ895541 U88829 U88870	NM_004574 NM_080415 NM_080416 NM_001198713 NM_001256822 NM_001256782 NR_037155 NR_104196 NR_104197 XM_006721949 XM_011524911 XM_006721950 XM_006721951 XM_006721952 XM_006721955 XM_006721954 XM_011524912 AB002110 AB008753 AF035811 AF073312 AF176379 AK091065 AK094579 AK294094 AK301914 AK302146 AK315045 AK315396 BC018055 BC018056 BC142968 CR457111 D89278 DQ892336 DQ895541 U88829 U88870	NC_000017 NC_018928 NG_029570	NP_004565 NP_536340 NP_536341 NP_001185642 NP_001243751 NP_001243711 XP_006722012 XP_011523213 XP_006722013 XP_006722014 XP_006722015 XP_006722018 XP_006722017 XP_011523214 BAB70694 BAB70695 AAB88512 AAC25673 AAG45673 BAG52275 BAG52891 BAG57432 BAG63338 BAG63517 BAG37789 AAH18056 CAG33392 BAB46922 ABM83262 ABM86467 AAD00653 AAD00657	5414	1	0	SEPT4	ARTS BRADEION CE5B3 H5 MART PNUTL2 SEP4 hCDCREL-2 hucep-7	rna_protein-coding	17q22	septin 4
merck2-NM_003576.2_at	261.581	8.64127	7918.35	3.19941	0.00137708	5.56674	0.134121	0.12508		Sense	NM_003576 NM_001032296 NM_001286649 XM_017020794 XM_017020795 XM_005254079 AF083420 BC035578 BC065378 EU668350	NM_003576 NM_001032296 NM_001286649 XM_017020794 XM_017020795 XM_005254079 AF083420 BC035578 BC065378 EU668350	NC_000013 NC_018924	NP_003567 NP_001027467 NP_001273578 XP_016876283 XP_016876284 XP_005254136 AAD42039 AAH35578 AAH65378 ACF94503	8428	1	0	STK24	HEL-S-95 MST3 MST3B STE20 STK3	rna_protein-coding	13q32.2	serine/threonine kinase 24
merck-NM_000014_at	0.0522235	0.00854788	0.319061	-3.19709	0.00138822	-2.95222	0.134582	0.125509		Sense	NM_000014 XM_006719056 NG_011717 AB209614 AK307832 AK312482 AY591530 BC026246 BC040071 BX647329 BX648622 CR749334 M11313 M36501	NM_000014 XM_006719056 AB209614 AK307832 AK312482 AY591530 BC026246 BC040071 BX647329 BX648622 CR749334 M11313 M36501	NC_000012 NC_018923 NG_011717	NP_000005 XP_006719119 BAD92851 AAT02228 AAH26246 AAH40071 CAH18188 AAA51551 AAA51552	2	1	0	A2M	A2MD CPAMD5 FWP007 S863-7	rna_protein-coding|genomic_protein-coding	12p13.31	alpha-2-macroglobulin
merck2-NM_144989_at	5.16414	1.88738	14.1298	3.19682	0.00138952	1.64174	0.134582	0.125509		Sense	NM_001373 NM_001145154 NM_144989 XM_011544057 XM_011544063 XM_011544064 XM_011544065 XM_011544066 XM_011544067 XM_011544069 XM_011544070 XM_011544071 XM_011544072 XM_011544058 XM_017000298 XM_017000300 XM_011544059 XM_017000295 XM_006711735 XM_017000296 XM_011544061 XM_017000297 XM_011544062 XR_001736974 AI076810 BC017415 BC119716 BC119717	NM_001373 NM_001145154 NM_144989 XM_011544057 XM_011544063 XM_011544064 XM_011544065 XM_011544066 XM_011544067 XM_011544069 XM_011544070 XM_011544071 XM_011544072 XM_011544058 XM_017000298 XM_017000300 XM_011544059 XM_017000295 XM_006711735 XM_017000296 XM_011544061 XM_017000297 XM_011544062 XR_001736974 AI076810 BC017415 BC119716 BC119717	NC_000001 NC_018912	NP_001364 NP_001138626 NP_659426 XP_011542359 XP_011542365 XP_011542366 XP_011542367 XP_011542368 XP_011542369 XP_011542371 XP_011542372 XP_011542373 XP_011542374 XP_011542360 XP_016855787 XP_016855789 XP_011542361 XP_016855784 XP_006711798 XP_016855785 XP_011542363 XP_016855786 XP_011542364 AAI19717 AAI19718	127602	1	0	DNAH14	C1orf67 Dnahc14 HL-18 HL18	rna_protein-coding	1q42.12	dynein axonemal heavy chain 14
merck-NM_018945_s_at	0.375102	0.205617	0.684289	-3.1968	0.00138962	-0.980557	0.134582	0.125509		Sense	NM_018945 XM_005266931 XM_011535755 XM_017010741 NG_011994 AB209990	NM_018945 XM_005266931 XM_011535755 XM_017010741 AB209990	NC_000006 NC_018917 NG_011994	NP_061818 XP_005266988 XP_011534057 XP_016866230 BAE06072	27115	1	0	PDE7B	bA472E5.1	rna_protein-coding|genomic_protein-coding	6q23.3	phosphodiesterase 7B
merck-NM_004133_at	4.03326	1.71447	9.48816	3.1951	0.00139781	1.39457	0.135025	0.125922		Sense	NM_004133 NM_001330561 AK025222 BX571750	NM_004133 NM_001330561 AK025222 BX571750	NC_000008 NC_018919	NP_004124 NP_001317490 CAE11875	3174	1	0	HNF4G	NR2A2 NR2A3	rna_protein-coding	8q21.13	hepatocyte nuclear factor 4 gamma
merck-NM_003803_at	0.134012	0.0390491	0.459916	-3.1945	0.00140072	-2.00982	0.135025	0.125922		Sense	NM_003803 NM_019856 XM_017026062 AI221348 AJ621424 AK125322 BC116183 BC116184 X69090	NM_003803 NM_019856 XM_017026062 AI221348 AJ621424 AK125322 BC116183 BC116184 X69090	NC_000018 NC_018929 NG_032120	NP_003794 NP_062830 XP_016881551 CAF18565 BAC86128 AAI16184 CAA48833	8736	1	0	MYOM1	SKELEMIN	rna_protein-coding	18p11.31	myomesin 1
merck-AW614311_at	2.87385	1.50362	5.49276	3.19407	0.00140283	1.05565	0.135025	0.125922		Uncertain	NG_028022	---	NG_028022	---	771	1	0	CA12	CA-XII CAXII HsT18816 T18816	genomic_protein-coding	15q22.2	carbonic anhydrase 12
merck2-NM_020251_AS_at	0.0931596	0.0217093	0.39977	-3.1937	0.00140463	-2.37344	0.135025	0.125922		Sense	NM_004041 NM_020251 XM_017017750 XM_017017751 XM_011545034 XM_017017752 XM_011545035 XM_017017753 XM_017017754 AF084040 AF084940 AK289718 BC003636 BX402200 FJ348262 HQ447288 L04685	NM_004041 NM_020251 XM_017017750 XM_017017751 XM_011545034 XM_017017752 XM_011545035 XM_017017753 XM_017017754 AF084040 AF084940 AK289718 BC003636 BX402200 FJ348262 HQ447288 L04685	NC_000011 NC_018922 NG_028118	NP_004032 NP_064647 XP_016873239 XP_016873240 XP_011543336 XP_016873241 XP_011543337 XP_016873242 XP_016873243 AAC33295 AAC34123 BAF82407 AAH03636 ACI96306 ADQ31775 AAA35558 AAA35559	408	1	0	ARRB1	ARB1 ARR1	rna_protein-coding	11q13.4	arrestin beta 1
merck-XM_944346_at	61.9097	4.91326	780.096	3.1914	0.00141584	4.12568	0.13585	0.126692		Sense	XR_001739667 XR_001743384 XR_001739677 XR_001743395 XR_001739672 XR_001743389	XR_001739667 XR_001743384 XR_001739677 XR_001743395 XR_001739672 XR_001743389	NC_000002 NC_018913	---	101927764	1	0	LOC101927764	---	rna_ncRNA	2q14.2	uncharacterized LOC101927764
merck-NM_152380_at	0.26766	0.119063	0.601717	-3.189	0.00142768	-1.31804	0.13644	0.127242		Sense	NM_152380 NM_001330677 XM_005271161 XM_005271162 XM_011542052 NG_013361 AK096396 AK127536 BX537778	NM_152380 NM_001330677 XM_005271161 XM_005271162 XM_011542052 AK096396 AK127536 BX537778	NC_000001 NC_018912 NG_013361	NP_689593 NP_001317606 XP_005271218 XP_005271219 XP_011540354 BAC04776 BAG54518 CAD97837	6913	1	0	TBX15	TBX14	rna_protein-coding|genomic_protein-coding	1p12	T-box 15
merck2-BQ067145_x_at	8.91874	2.32402	34.2268	3.18897	0.00142779	2.18815	0.13644	0.127242		Sense	NM_014847 NM_001287816 NM_001330730 XM_005245658 XM_005245668 XM_005245669 XM_017002977 XM_017002978 XM_017002979 XM_017002980 XM_017002981 XM_017002982 XM_017002983 XM_017002984 XM_011510215 XM_005245670 XM_017002985 XM_017002986 XM_005245672 XM_017002987 XM_017002988 XM_017002972 XM_017002991 XM_011510216 XM_017002973 XM_017002974 XM_005245667 XM_017002975 XM_017002976 AJ243669 AJ243670 AK30266…	NM_014847 NM_001287816 NM_001330730 XM_005245658 XM_005245668 XM_005245669 XM_017002977 XM_017002978 XM_017002979 XM_017002980 XM_017002981 XM_017002982 XM_017002983 XM_017002984 XM_011510215 XM_005245670 XM_017002985 XM_017002986 XM_005245672 XM_017002987 XM_017002988 XM_017002972 XM_017002991 XM_011510216 XM_017002973 XM_017002974 XM_005245667 XM_017002975 XM_017002976 AJ243669 AJ243670 AK30266…	NC_000001 NC_018912	NP_055662 NP_001274745 NP_001317659 XP_005245715 XP_005245725 XP_005245726 XP_016858466 XP_016858467 XP_016858468 XP_016858469 XP_016858470 XP_016858471 XP_016858472 XP_016858473 XP_011508517 XP_005245727 XP_016858474 XP_016858475 XP_005245729 XP_016858476 XP_016858477 XP_016858461 XP_016858480 XP_011508518 XP_016858462 XP_016858463 XP_005245724 XP_016858464 XP_016858465 CAB65100 CAB65101 BAG6389…	9898	1	0	UBAP2L	NICE-4 NICE4	rna_protein-coding	1q21.3	ubiquitin associated protein 2 like
merck2-CR741383_at	0.251322	0.107531	0.587391	-3.18833	0.00143095	-1.38102	0.13644	0.127242		Sense	NR_038342 AA195044 BC036848 HG497010 HG497011 HG497012 HG497015 HG497016 HG497020	NR_038342 AA195044 BC036848 HG497010 HG497011 HG497012 HG497015 HG497016 HG497020	NC_000004 NC_018915	---	100505875	1	0	LINC01088	---	rna_ncRNA	4q21.21	long intergenic non-protein coding RNA 1088
merck-ENST00000328774_at	0.328283	0.165496	0.65119	-3.18744	0.00143537	-1.11388	0.13644	0.127242		AntiSense	NR_046473 NG_016853 AF052114 BC092509 HG506586 HG506587 HG506604	NR_046473 AF052114 BC092509 HG506586 HG506587 HG506604	NC_000014 NC_018925 NG_016853	---	55384	1	0	MEG3	FP504 GTL2 LINC00023 NCRNA00023 PRO0518 PRO2160 onco-lncRNA-83 prebp1	rna_ncRNA|genomic_ncRNA	14q32.2	maternally expressed 3 (non-protein coding)
merck2-AK002179_at	0.550791	0.38169	0.794809	-3.18727	0.00143622	-0.5964	0.13644	0.127242		Sense	NR_026989 HG492232	NR_026989 HG492232	NC_000001 NC_018912	---	339524	1	0	LINC01140	---	rna_ncRNA	1p22.3	long intergenic non-protein coding RNA 1140
merck-NM_000230_at	0.374067	0.204322	0.684832	-3.18695	0.00143783	-0.983321	0.13644	0.127242		Sense	NM_000230 XM_005250340 NG_007450 D63710 BC060830 U43653	NM_000230 XM_005250340 BC060830 U43653	NC_000007 NC_018918 NG_007450 D63710	NP_000221 XP_005250397 AAH60830 AAC50400	3952	1	0	LEP	LEPD OB OBS	rna_protein-coding|genomic_protein-coding	7q32.1	leptin
merck-NM_001037288_s_at	0.0831271	0.0179866	0.384181	-3.18485	0.00144831	-2.48738	0.137183	0.127935		Sense	NM_138460 NM_001037288 NM_001288744 NM_001288745 NM_001288746 XM_017020953 XM_017020954 AX058630 AX405940 CQ893587 AF479262 AF527413 AF527414 AF527948 AF527949 AK094840 AY820135 BC013109 BC029729 HQ447315	NM_138460 NM_001037288 NM_001288744 NM_001288745 NM_001288746 XM_017020953 XM_017020954 AF479262 AF527413 AF527414 AF527948 AF527949 AK094840 AY820135 BC013109 BC029729 HQ447315	NC_000014 NC_018925 AX058630 AX405940 CQ893587	NP_612469 NP_001032365 NP_001275673 NP_001275674 NP_001275675 XP_016876442 XP_016876443 AAN73040 AAQ08985 AAQ08986 AAQ09008 AAQ09009 BAC04432 AAV69870 AAH13109 ADQ31802	116173	1	0	CMTM5	CKLFSF5	rna_protein-coding|genomic_protein-coding	14q11.2	CKLF like MARVEL transmembrane domain containing 5
merck2-AK124699_at	0.0110379	0.00068635	0.177512	-3.17976	0.00147399	-4.50642	0.139361	0.129966		Sense	NR_109825 NR_109824 NR_021491 NR_109820 NR_109821 NR_109822 NR_109823 AK124699 AW194934 LN608041	NR_109825 NR_109824 NR_021491 NR_109820 NR_109821 NR_109822 NR_109823 AK124699 AW194934 LN608041	NC_000005 NC_018916	---	441094	1	0	NR2F1-AS1	---	rna_ncRNA	5q15	NR2F1 antisense RNA 1
merck-AF075062_at	5.21592	1.88361	14.4434	3.17842	0.00148078	1.65172	0.139748	0.130326		Uncertain	NG_023230	---	NG_023230	---	481 101928596	2	2	ATP1B1 LOC101928596	ATP1B	genomic_protein-coding|genomic_ncRNA	1q24.2	ATPase Na+/K+ transporting subunit beta 1 ||| uncharacterized LOC101928596
merck-NM_000430_at	0.0944808	0.0220484	0.404864	-3.17785	0.00148373	-2.35936	0.139771	0.130348		Sense	NM_000430 XM_011523901 XM_017024699 XM_017024700 XM_017024701 NG_009799 BC064638 L13385	NM_000430 XM_011523901 XM_017024699 XM_017024700 XM_017024701 BC064638 L13385	NC_000017 NC_018928 NG_009799	NP_000421 XP_011522203 XP_016880188 XP_016880189 XP_016880190 AAH64638 AAA02880	5048	1	0	PAFAH1B1	LIS1 LIS2 MDCR MDS NudF PAFAH	rna_protein-coding|genomic_protein-coding	17p13.3	platelet activating factor acetylhydrolase 1b regulatory subunit 1
merck-NM_020925_s_at	0.37578	0.205457	0.687301	-3.17724	0.00148684	-0.978752	0.139809	0.130384		Sense	NM_020925 NM_001293274 XM_011541862 XM_011541863 AB046793 AK022571 AK024256 AK026777 AK126515 AL833000 BC039301 BX537603	NM_020925 NM_001293274 XM_011541862 XM_011541863 AB046793 AK022571 AK024256 AK026777 AK126515 AL833000 BC039301 BX537603	NC_000001 NC_018912	NP_065976 NP_001280203 XP_011540164 XP_011540165 BAB13399 BAB14105 BAB14860 CAH56312 AAH39301 CAD97793	57685	1	0	CACHD1	---	rna_protein-coding	1p31.3	cache domain containing 1
merck-NM_017899_at	0.120709	0.0327411	0.445027	-3.17615	0.00149242	-2.11437	0.140079	0.130635		Sense	NM_017899 NM_001168325 NR_031766 XM_017019532 XM_017019533 XM_011538503 AF443207 AI910454 AK000614 BC015221 BE670015 BM666793 BQ434057 BQ949772 DQ894644	NM_017899 NM_001168325 NR_031766 XM_017019532 XM_017019533 XM_011538503 AF443207 AI910454 AK000614 BC015221 BE670015 BM666793 BQ434057 BQ949772 DQ894644	NC_000012 NC_018923	NP_060369 NP_001161797 XP_016875021 XP_016875022 XP_011536805 AAL35615 BAA91288 AAH15221 ABM85570	54997	1	0	TESC	CHP3 TSC	rna_protein-coding	12q24.22	tescalcin
merck-AA489463_a_at	0.275001	0.123942	0.610165	-3.17493	0.00149873	-1.29098	0.140416	0.13095		Sense	NM_004787 NM_001289135 NM_001289136 XM_005248211 XM_006713986 XM_011513909 XM_017008845 XM_011513910 AA489463 AB017168 AF055585 AF133270 AK027326 BC117190 BC143978	NM_004787 NM_001289135 NM_001289136 XM_005248211 XM_006713986 XM_011513909 XM_017008845 XM_011513910 AA489463 AB017168 AF055585 AF133270 AK027326 BC117190 BC143978	NC_000004 NC_018915 NG_047105	NP_004778 NP_001276064 NP_001276065 XP_005248268 XP_006714049 XP_011512211 XP_016864334 XP_011512212 BAA35185 AAD04309 AAD25539 BAG51304 AAI17191 AAI43979	9353	1	0	SLIT2	SLIL3 Slit-2	rna_protein-coding	4p15.31	slit guidance ligand 2
merck-NM_206840_at	4.98978	1.8486	13.4685	3.17276	0.00150996	1.60739	0.141155	0.131639		Sense	NM_002533 NM_206840 NM_001243146 NM_001243147 XM_017001378 XM_011544199 XM_011544200 XM_017001386 XM_017001379 XM_011544196 XM_017001381 XM_017001382 XM_017001383 XM_011544198 XR_001737205 AK297070 AK297396 AK298244 BC012105 BU683548 JF432850 U68140 U78772	NM_002533 NM_206840 NM_001243146 NM_001243147 XM_017001378 XM_011544199 XM_011544200 XM_017001386 XM_017001379 XM_011544196 XM_017001381 XM_017001382 XM_017001383 XM_011544198 XR_001737205 AK297070 AK297396 AK298244 BC012105 BU683548 JF432850 U68140 U78772	NC_000001 NC_018912 NG_029641	NP_002524 NP_996671 NP_001230075 NP_001230076 XP_016856867 XP_011542501 XP_011542502 XP_016856875 XP_016856868 XP_011542498 XP_016856870 XP_016856871 XP_016856872 XP_011542500 BAG59590 BAG59836 BAG60510 AAH12105 ADZ16067 AAB70457 AAB70460	4931	1	0	NVL	NVL2	rna_protein-coding	1q42.11	nuclear VCP-like
merck-NM_032345_at	11.1426	2.51264	49.4128	3.17236	0.00151208	2.41077	0.141155	0.131639		Sense	NM_032345 NM_001143853 AK096922 BC006135 BC014976	NM_032345 NM_001143853 AK096922 BC006135 BC014976	NC_000012 NC_018923	NP_115721 NP_001137325 BAC04897 AAH06135 AAH14976	84305	1	0	PYM1	PYM WIBG	rna_protein-coding	12q13.2	PYM homolog 1, exon junction complex associated factor
merck-NM_001037144_s_at	0.0805324	0.0169689	0.382196	-3.1705	0.00152178	-2.5191	0.141724	0.13217		Sense	NM_053051 NM_001037144 NM_001330124 XM_017024128 XM_005256439 XM_017024135 XM_017024136 XM_017024137 XM_017024138 XM_017024139 XM_017024140 XM_017024142 XM_017024143 XM_017024129 XM_017024144 XM_005256437 XM_017024130 XM_017024131 XM_017024132 XM_017024133 XM_017024134 XM_005256438 AF331638 AK074847 AK293076 AL833907 AY160226 AY160227 BC014055 BC021134 DQ892038 DQ895229	NM_053051 NM_001037144 NM_001330124 XM_017024128 XM_005256439 XM_017024135 XM_017024136 XM_017024137 XM_017024138 XM_017024139 XM_017024140 XM_017024142 XM_017024143 XM_017024129 XM_017024144 XM_005256437 XM_017024130 XM_017024131 XM_017024132 XM_017024133 XM_017024134 XM_005256438 AF331638 AK074847 AK293076 AL833907 AY160226 AY160227 BC014055 BC021134 DQ892038 DQ895229	NC_000017 NC_018928 NG_029754	NP_444279 NP_001032221 NP_001317053 XP_016879617 XP_005256496 XP_016879624 XP_016879625 XP_016879626 XP_016879627 XP_016879628 XP_016879629 XP_016879631 XP_016879632 XP_016879618 XP_016879633 XP_005256494 XP_016879619 XP_016879620 XP_016879621 XP_016879622 XP_016879623 XP_005256495 AAL56068 BAC11241 BAF85765 CAD38763 AAO22135 AAO22136 AAH14055 AAH21134 ABM82964 ABM86155	116840	1	0	CNTROB	LIP8 PP1221	rna_protein-coding	17p13.1	centrobin, centriole duplication and spindle assembly protein
merck-AB046770_at	0.230945	0.0933241	0.571511	-3.17014	0.00152365	-1.46557	0.141724	0.13217		Sense	NM_020911 XM_006716171 XM_005250686 XM_017012779 AA253415 AB046770	NM_020911 XM_006716171 XM_005250686 XM_017012779 AA253415 AB046770	NC_000007 NC_018918	NP_065962 XP_006716234 XP_005250743 XP_016868268 BAB13376	91584	1	0	PLXNA4	FAYV2820 PLEXA4 PLXNA4A PLXNA4B PRO34003	rna_protein-coding	7q32.3	plexin A4
merck-BM542991_at	36.8069	3.95138	342.854	3.16676	0.00154146	3.60568	0.143107	0.13346		Uncertain	NG_009656	---	NG_009656	---	390418	1	0	KRT18P27	---	genomic_pseudo	13q31.3	keratin 18 pseudogene 27
merck-NM_015415_s_at	9.14542	2.32384	35.9916	3.16627	0.00154405	2.21325	0.143107	0.13346		Sense	NM_001143674 NM_015415 NR_026550 XM_006711266 AX306773 AX306775 FB746595 AK290126 AK311913 AL035304 AL110297 AL554033 AM393085 BC104157 BC104158 CR407632 CR533473	NM_001143674 NM_015415 NR_026550 XM_006711266 AK290126 AK311913 AL035304 AL110297 AL554033 AM393085 BC104157 BC104158 CR407632 CR533473	NC_000001 NC_018912 AX306773 AX306775 FB746595	NP_001137146 NP_056230 XP_006711329 BAF82815 BAG34854 CAA22909 CAB53738 CAL37963 AAI04158 AAI04159 CAG28560 CAG38504	25874	1	0	MPC2	BRP44	rna_protein-coding|genomic_protein-coding	1q24.2	mitochondrial pyruvate carrier 2
merck2-AA902949_at	0.20028	0.0739893	0.542132	-3.16501	0.00155076	-1.60804	0.143472	0.133799		Sense	NM_006851 XM_011537775 XM_017018721 JA738783 CA421777	NM_006851 XM_011537775 XM_017018721 CA421777	NC_000012 NC_018923 JA738783	NP_006842 XP_011536077 XP_016874210	11010	1	0	GLIPR1	CRISP7 GLIPR RTVP1	rna_protein-coding|genomic_protein-coding	12q21.2	GLI pathogenesis related 1
merck2-AK226024_at	0.431716	0.256539	0.726511	-3.1631	0.00156101	-0.839988	0.143935	0.134232		Sense	NM_001765 XM_005245579 AK226024 AK298234 BC126465 BC126467 CR457080 HQ258200 HQ258607 M28827	NM_001765 XM_005245579 AK226024 AK298234 BC126465 BC126467 CR457080 HQ258200 HQ258607 M28827	NC_000001 NC_018912	NP_001756 XP_005245636 BAG60503 AAI26466 AAI26468 CAG33361 ADR82954 ADR83360 AAA51941	911	1	0	CD1C	BDCA1 CD1 CD1A R7	rna_protein-coding	1q23.1	CD1c molecule
merck-BC087848_a_at	0.0966717	0.0227271	0.411202	-3.16304	0.00156133	-2.33643	0.143935	0.134232		Sense	NM_139284 XM_011526595 XM_017026428 XM_017026429 XM_017026430 AX463711 AF467954 AJ487519 AJ487959 AL832968 AY358121 BC029943 BC087848 BC136694 BC136697	NM_139284 XM_011526595 XM_017026428 XM_017026429 XM_017026430 AF467954 AJ487519 AJ487959 AL832968 AY358121 BC029943 BC087848 BC136694 BC136697	NC_000019 NC_018930 AX463711	NP_644813 XP_011524897 XP_016881917 XP_016881918 XP_016881919 AAM49552 CAD31787 CAD32306 CAH56336 AAQ88488 AAH87848 AAI36695 AAI36698	163175	1	0	LGI4	LGIL3	rna_protein-coding|genomic_protein-coding	19q13.12|19q13.11	leucine rich repeat LGI family member 4
merck-NM_173666_a_at	4.14436	1.71675	10.0048	3.16184	0.00156776	1.42175	0.144132	0.134415		Sense	NM_173666 NM_001308081 XM_011543338 XM_011543340 AK091296 BC012294 BX648369	NM_173666 NM_001308081 XM_011543338 XM_011543340 AK091296 BC012294 BX648369	NC_000005 NC_018916	NP_775937 NP_001295010 XP_011541640 XP_011541642 BAC03630	285605	1	0	DTWD2	---	rna_protein-coding	5q23.1	DTW domain containing 2
merck-BC014119_at	0.00394231	0.000127424	0.121969	-3.16152	0.00156948	-5.53599	0.144132	0.134415		Sense	NR_121673 BC014119	NR_121673 BC014119	NC_000008 NC_018919 NT_187567	AAH14119	101927774	1	0	LINC00824	LINC01263	rna_ncRNA	8q24.21	long intergenic non-protein coding RNA 824
merck-NM_205860_at	0.304917	0.145965	0.636967	-3.15997	0.00157786	-1.18771	0.144132	0.134415		Sense	NM_205860 NM_003822 NM_001276464 XM_011509380 XM_017000904 XM_011509381 XM_011509382 XM_005245062 XM_011509384 AF228413 CA776772	NM_205860 NM_003822 NM_001276464 XM_011509380 XM_017000904 XM_011509381 XM_011509382 XM_005245062 XM_011509384 AF228413 CA776772	NC_000001 NC_018912 NG_050913	NP_995582 NP_003813 NP_001263393 XP_011507682 XP_016856393 XP_011507683 XP_011507684 XP_005245119 XP_011507686	2494	1	0	NR5A2	B1F B1F2 CPF FTF FTZ-F1 FTZ-F1beta LRH-1 LRH1 hB1F-2	rna_protein-coding	1q32.1	nuclear receptor subfamily 5 group A member 2
merck-AK021612_at	0.386757	0.214553	0.697175	-3.15981	0.00157872	-0.949959	0.144132	0.134415		Sense	NM_025107 XM_011536149 XM_011536150 AK021612 AL834500 BC022556	NM_025107 XM_011536149 XM_011536150 AK021612 AL834500 BC022556	NC_000006 NC_018917	NP_079383 XP_011534451 XP_011534452 CAD39158 AAH22556	80177	1	0	MYCT1	MTLC	rna_protein-coding	6q25.2	MYC target 1
merck-BC101240_at	0.00502619	0.000188509	0.134012	-3.15974	0.00157911	-5.29309	0.144132	0.134415		AntiSense	NG_004193 AF546630 AF546631 AF546632 AF546633 AF546634 AF546635 AF546636 AF546637 AF546638 AF546639 AF546640 AF546641 AF546642 AF546643 BC101240	BC101240	NG_004193 AF546630 AF546631 AF546632 AF546633 AF546634 AF546635 AF546636 AF546637 AF546638 AF546639 AF546640 AF546641 AF546642 AF546643	---	81194	1	0	OR5F2P	---	genomic_pseudo|rna_pseudo	11q12.1	olfactory receptor family 5 subfamily F member 2 pseudogene
merck2-BI601916_a_at	3.81342	1.66229	8.74829	3.15954	0.00158019	1.33853	0.144132	0.134415		Sense	NM_001677 HI573972 AK290181 AK296059 AK316043 AY545986 BC000006 BQ934151 BT009787 CR407616 U16799	NM_001677 AK290181 AK296059 AK316043 AY545986 BC000006 BQ934151 BT009787 CR407616 U16799	NC_000001 NC_018912 NG_023230 HI573972	NP_001668 BAF82870 BAG58822 BAH14414 AAT11781 AAH00006 AAP88789 CAG28544 AAC50132	481	1	0	ATP1B1	ATP1B	rna_protein-coding|genomic_protein-coding	1q24.2	ATPase Na+/K+ transporting subunit beta 1
merck-NM_005842_at	0.304277	0.145407	0.636726	-3.15818	0.0015876	-1.18982	0.144447	0.134709		Sense	NM_005842 NM_001318536 NM_001318537 NM_001318538 NG_050650 AF039843 AL713749 BC004205 BC015745 BX648582	NM_005842 NM_001318536 NM_001318537 NM_001318538 AF039843 AL713749 BC004205 BC015745 BX648582	NC_000013 NC_018924 NG_050650	NP_005833 NP_001305465 NP_001305466 NP_001305467 AAC04258 CAD28524 AAH04205 AAH15745	10253	1	0	SPRY2	IGAN3 hSPRY2	rna_protein-coding|genomic_protein-coding	13q31.1	sprouty RTK signaling antagonist 2
merck-NM_033181_at	0.148954	0.0456828	0.485679	-3.1576	0.00159073	-1.90412	0.144447	0.134709		Sense	NM_016083 NM_033181 NM_001160226 NM_001160258 NM_001160259 XM_011535425 XM_017010238 XM_011535424 XM_011535426 XM_017010239 XM_011535428 XM_017010240 XM_006715330 U73304 BM682178 BX538191	NM_016083 NM_033181 NM_001160226 NM_001160258 NM_001160259 XM_011535425 XM_017010238 XM_011535424 XM_011535426 XM_017010239 XM_011535428 XM_017010240 XM_006715330 BM682178 BX538191	NC_000006 NC_018917 U73304	NP_057167 NP_149421 NP_001153698 NP_001153730 NP_001153731 XP_011533727 XP_016865727 XP_011533726 XP_011533728 XP_016865728 XP_011533730 XP_016865729 XP_006715393	1268	1	0	CNR1	CANN6 CB-R CB1 CB1A CB1K5 CB1R CNR	rna_protein-coding|genomic_protein-coding	6q15	cannabinoid receptor 1
merck-NM_003012_at	0.617976	0.458354	0.833187	-3.15702	0.00159393	-0.481306	0.144447	0.134709		Sense	NM_003012 AF056087 AK127331 AL049995 BC036503 BQ002015	NM_003012 AF056087 AK127331 AL049995 BC036503 BQ002015	NC_000008 NC_018919	NP_003003 AAC12877 BAC86934 AAH36503	6422	1	0	SFRP1	FRP FRP-1 FRP1 FrzA SARP2	rna_protein-coding	8p11.21	secreted frizzled related protein 1
merck2-BU176492_x_at	204.8	7.52172	5576.26	3.15685	0.00159482	5.32203	0.144447	0.134709		Sense	NM_080391 NM_001195100 NM_001195101 XM_017002401 XM_005271231 XM_005271232 XR_946766 XR_001737441 XR_001737442 XR_001737443 XR_001737444 XR_001737445 XR_001737446 L48722 L48723 L48937 AF208850 AK292703 AK297280 AM392609 AM393532 AM393556 BC018662 BC070181 BC070182 L39000 U14603 U48297	NM_080391 NM_001195100 NM_001195101 XM_017002401 XM_005271231 XM_005271232 XR_946766 XR_001737441 XR_001737442 XR_001737443 XR_001737444 XR_001737445 XR_001737446 AF208850 AK292703 AK297280 AM392609 AM393532 AM393556 BC018662 BC070181 BC070182 L39000 U14603 U48297	NC_000001 NC_018912 L48722 L48723 L48937	NP_536316 NP_001182029 NP_001182030 XP_016857890 XP_005271288 XP_005271289 AAF64264 BAF85392 BAG59751 CAL37487 CAL38409 CAL38433 AAH70182 AAB59575 AAA90979 AAB40598	8073	1	0	PTP4A2	HH13 HH7-2 HU-PP-1 OV-1 PRL-2 PRL2 PTP4A PTPCAAX2 ptp-IV1a ptp-IV1b	rna_protein-coding|genomic_protein-coding	1p35.2	protein tyrosine phosphatase type IVA, member 2
merck2-BU539358_at	2.72199	1.46158	5.06933	3.15614	0.00159871	1.00136	0.144546	0.134802		Sense	NM_001330186 NM_001330187 NM_001330188 NM_015279 XM_011538078 XM_017019083 XM_017019084 XM_017019085 XM_017019086 XM_017019087 AB023201 AB449914	NM_001330186 NM_001330187 NM_001330188 NM_015279 XM_011538078 XM_017019083 XM_017019084 XM_017019085 XM_017019086 XM_017019087 AB023201 AB449914	NC_000012 NC_018923	NP_001317115 NP_001317116 NP_001317117 NP_056094 XP_011536380 XP_016874572 XP_016874573 XP_016874574 XP_016874575 XP_016874576 BAA76828 BAH16657	23329	1	0	TBC1D30	---	rna_protein-coding	12q14.3	TBC1 domain family member 30
merck-NM_002270_s_at	695.731	11.9261	40586.9	3.15473	0.00160645	6.54496	0.144993	0.135218		Sense	NM_002270 NM_153188 XM_005248501 XM_017009458 XM_005248500 BC040340 U70322 U72069 U72395	NM_002270 NM_153188 XM_005248501 XM_017009458 XM_005248500 BC040340 U70322 U72069 U72395	NC_000005 NC_018916	NP_002261 NP_694858 XP_005248558 XP_016864947 XP_005248557 AAH40340 AAC50723 AAB58254 AAB68948	3842	1	0	TNPO1	IPO2 KPNB2 MIP MIP1 TRN	rna_protein-coding	5q13.2	transportin 1
merck2-BC003568_at	8.73887	2.2707	33.6319	3.15262	0.0016181	2.16778	0.14579	0.135961		Sense	NM_001123 NM_006721 NM_001202449 NM_001202450 XM_017015699 XM_017015700 XM_017015701 XM_017015702 XM_017015703 XM_017015705 AK290633 AK301590 AK302706 BC003568 BT006788 DQ890624 EU176483 HM005327 U33936 U50196 U90338 U90339	NM_001123 NM_006721 NM_001202449 NM_001202450 XM_017015699 XM_017015700 XM_017015701 XM_017015702 XM_017015703 XM_017015705 AK290633 AK301590 AK302706 BC003568 BT006788 DQ890624 EU176483 HM005327 U33936 U50196 U90338 U90339	NC_000010 NC_018921 NG_030484	NP_001114 NP_006712 NP_001189378 NP_001189379 XP_016871188 XP_016871189 XP_016871190 XP_016871191 XP_016871192 XP_016871194 BAF83322 BAH13519 BAH13786 AAH03568 AAP35434 ABM92241 ABW03284 AEE60927 AAB01689 AAA97893 AAB50234 AAB50235	132	1	0	ADK	AK	rna_protein-coding	10q22.2|10q11-q24	adenosine kinase
merck-BC040578_at	2.86951	1.48952	5.52804	3.151	0.0016271	1.05414	0.146262	0.136402		Uncertain	NG_012826	---	NG_012826	---	1106	1	0	CHD2	EEOC	genomic_protein-coding	15q26.1	chromodomain helicase DNA binding protein 2
merck2-AI761254_at	4.51601	1.76785	11.5363	3.15066	0.001629	1.50763	0.146262	0.136402		Sense	NM_014035 XM_011543349 XM_005271972 XM_011543350 XM_006714592 XM_017009394 XM_011543352 XR_001742059 XR_001742058 AF139461 AY044655 AY358098 BC010886 BC069012 BQ278046 DB498436 HQ448039	NM_014035 XM_011543349 XM_005271972 XM_011543350 XM_006714592 XM_017009394 XM_011543352 XR_001742059 XR_001742058 AF139461 AY044655 AY358098 BC010886 BC069012 BQ278046 DB498436 HQ448039	NC_000005 NC_018916	NP_054754 XP_011541651 XP_005272029 XP_011541652 XP_006714655 XP_016864883 XP_011541654 AAD32668 AAK98769 AAQ88465 AAH10886 AAH69012 ADQ32520	28966	1	0	SNX24	PRO1284 SBBI31	rna_protein-coding	5q23.2	sorting nexin 24
merck-BI761936_a_at	0.127674	0.0354484	0.459845	-3.14821	0.00164272	-2.05827	0.147226	0.137301		Sense	NM_001013698 XM_017019312 AK092637 BC132752 BC132754 BM696674	NM_001013698 XM_017019312 AK092637 BC132752 BC132754 BM696674	NC_000012 NC_018923	NP_001013720 XP_016874801 BAC03930 AAI32753 AAI32755	440087	1	0	SMCO3	C12orf69	rna_protein-coding	12p12.3	single-pass membrane protein with coiled-coil domains 3
merck2-BX348414_a_at	0.1722	0.0575892	0.514901	-3.14773	0.00164542	-1.7591	0.147226	0.137301		Sense	NM_005944 NM_001004196 NM_001318826 NM_001318828 NM_001318830 XM_017006458 XM_017006459 XM_017006454 XM_017006455 XM_017006456 XR_241493 CQ783788 JC231868 AK074972 AK129797 AK297194 AL832529 BC022522 BC031103	NM_005944 NM_001004196 NM_001318826 NM_001318828 NM_001318830 XM_017006458 XM_017006459 XM_017006454 XM_017006455 XM_017006456 XR_241493 AK074972 AK129797 AK297194 AL832529 BC022522 BC031103	NC_000003 NC_018914 CQ783788 JC231868	NP_005935 NP_001004196 NP_001305755 NP_001305757 NP_001305759 XP_016861947 XP_016861948 XP_016861943 XP_016861944 XP_016861945 BAG52043 BAG59681 AAH22522 AAH31103	4345	1	0	CD200	MOX1 MOX2 MRC OX-2	rna_protein-coding|genomic_protein-coding	3q13.2	CD200 molecule
merck2-BC127705_at	0.21642	0.0834239	0.561441	-3.14679	0.00165072	-1.53053	0.147445	0.137505		Sense	NM_001004313 NM_001330139 NM_001330140 XM_017024616 XM_017024617 XM_005256634 XM_011523835 XM_011523836 AK289624 AK295928 AY550194 BC127705 BC136838 BC136840 CK819270 EF126147	NM_001004313 NM_001330139 NM_001330140 XM_017024616 XM_017024617 XM_005256634 XM_011523835 XM_011523836 AK289624 AK295928 AY550194 BC127705 BC136838 BC136840 CK819270 EF126147	NC_000017 NC_018928	NP_001004313 NP_001317068 NP_001317069 XP_016880105 XP_016880106 XP_005256691 XP_011522137 XP_011522138 BAF82313 BAG58714 AAS57719 AAI27706 AAI36839 AAI36841 ABL75442	388335	1	0	TMEM220	---	rna_protein-coding	17p13.1	transmembrane protein 220
merck-BC033021_at	0.208638	0.0785723	0.554009	-3.14522	0.00165959	-1.56715	0.147598	0.137648		Sense	NM_175737 BC033021	NM_175737 BC033021	NC_000004 NC_018915	NP_783864 AAH33021	152831	1	0	KLB	BKL	rna_protein-coding	4p14	klotho beta
merck-NM_017797_s_at	22.2866	3.22073	154.218	3.14504	0.00166062	3.10399	0.147598	0.137648		Sense	NM_017797 XM_005259593 XM_011528127 AF355797 AK000393 AK027481 AK056818 AL360275 AY007116 BC000564 BC008035 BC053986 BC069199 BC094820	NM_017797 XM_005259593 XM_011528127 AF355797 AK000393 AK027481 AK056818 AL360275 AY007116 BC000564 BC008035 BC053986 BC069199 BC094820	NC_000019 NC_018930	NP_060267 XP_005259650 XP_011526429 AAK25826 BAA91136 BAB55143 CAB96527 AAH00564 AAH08035 AAH53986 AAH69199 AAH94820	55643	1	0	BTBD2	---	rna_protein-coding	19p13.3	BTB domain containing 2
merck2-BP224777_at	251.997	8.02194	7916.12	3.14381	0.00166764	5.52942	0.147598	0.137648		Sense	NM_001099222 DB049275	NM_001099222 DB049275	NC_000009 NC_018920	NP_001092692	80173	1	0	IFT74	BBS20 CCDC2 CMG-1 CMG1	rna_protein-coding	9p21.2	intraflagellar transport 74
merck-AF038194_at	8.53606	2.24221	32.4966	3.1438	0.00166768	2.1443	0.147598	0.137648		Uncertain	NG_012691	---	NG_012691	---	8707 79577	2	2	B3GALT2 CDC73	BETA3GALT2 GLCT2 beta3Gal-T2 C1orf28 FIHP HPTJT HRPT1 HRPT2 HYX	genomic_protein-coding	1q31.2	beta-1,3-galactosyltransferase 2 ||| cell division cycle 73
merck-AK092286_a_at	0.521454	0.347467	0.78256	-3.14374	0.00166804	-0.651135	0.147598	0.137648		Sense	NM_000237 NG_008855 AK092286 BC011353 M15856	NM_000237 AK092286 BC011353 M15856	NC_000008 NC_018919 NG_008855	NP_000228 BAG52519 AAH11353 AAB59536	4023	1	0	LPL	HDLCQ11 LIPD	rna_protein-coding|genomic_protein-coding	8p21.3	lipoprotein lipase
merck-ENST00000253323_a_at	0.000472286	3.98444e-06	0.0559812	-3.14318	0.00167125	-7.65793	0.147598	0.137648		Sense	NR_001530 NR_002159 LK937812	NR_001530 NR_002159 LK937812	NC_000024 NG_004636 NG_012030	---	83864 425057	2	2	TTTY9A TTTY9B	NCRNA00131 TTTY9 TTY9 NCRNA00132 TTTY9A	rna_ncRNA	Yq11.222	testis-specific transcript, Y-linked 9A (non-protein coding) ||| testis-specific transcript, Y-linked 9B (non-protein coding)
merck-D26158_x_at	0.06976	0.013258	0.367059	-3.14297	0.00167242	-2.66269	0.147598	0.137648		Sense	NM_001420 NM_032281 D26158	NM_001420 NM_032281 D26158	NC_000019 NC_018930	NP_001411 NP_115657 BAA21838	1995	1	0	ELAVL3	HUC HUCL PLE21	rna_protein-coding	19p13.2	ELAV like RNA binding protein 3
merck-BC038776_at	0.0514411	0.00807958	0.327515	-3.14183	0.00167894	-2.96732	0.147921	0.137949		Sense	XM_016999595 XM_017023918 BC038776 HG508201	XM_016999595 XM_017023918 BC038776 HG508201	NC_018927 NC_000016	XP_016855084 XP_016879407	107984813	1	0	LOC107984813	---	rna_protein-coding	16q22.1	uncharacterized LOC107984813
merck2-BG218363_at	20.7656	3.12732	137.885	3.1404	0.00168719	3.0333	0.148395	0.138391		Sense	NM_001242701 NR_038934 XR_001737061 XR_001737062 XR_001737063 XR_001737065 XR_001737066 BM470492 CD103791	NM_001242701 NR_038934 XR_001737061 XR_001737062 XR_001737063 XR_001737065 XR_001737066 BM470492 CD103791	NC_000001 NC_018912	NP_001229630	23261	1	0	CAMTA1	CANPMR	rna_protein-coding	1p36.31-p36.23	calmodulin binding transcription activator 1
merck-ENST00000378711_at	0.0136648	0.000937024	0.199278	-3.13969	0.00169124	-4.29293	0.148408	0.138403		Sense	NM_001242815 XM_017004097 AK124893	NM_001242815 XM_017004097 AK124893	NC_000002 NC_018913	NP_001229744 XP_016859586 BAC85983	400950	1	0	C2orf91	---	rna_protein-coding	2p21	chromosome 2 open reading frame 91
merck-ENST00000377951_at	60.1784	4.6613	776.917	3.13938	0.00169308	4.09731	0.148408	0.138403		Uncertain	NG_023035	---	NG_023035	---	121981	1	0	PPIAP26	---	genomic_pseudo	13q14.3	peptidylprolyl isomerase A pseudogene 26
merck-NM_030980_at	11.5322	2.50306	53.1317	3.13714	0.00170603	2.44514	0.149291	0.139226		Sense	NM_001303095 XM_005245516 XM_006711560 XM_006711561 XM_005245518 AX879696 AK021901 AK022733 AL096734 AY391837 BC000575	NM_001303095 XM_005245516 XM_006711560 XM_006711561 XM_005245518 AK021901 AK022733 AL096734 AY391837 BC000575	NC_000001 NC_018912 AX879696	NP_001290024 XP_005245573 XP_006711623 XP_006711624 XP_005245575 BAB14212 AAS55433 AAH00575	81875	1	0	ISG20L2	HSD38	rna_protein-coding|genomic_protein-coding	1q23.1	interferon stimulated exonuclease gene 20 like 2
merck-NM_018356_a_at	12.543	2.58228	60.9252	3.13641	0.00171029	2.52916	0.14941	0.139338		Sense	NM_018356 NR_134298 XM_017009607 XM_017009614 XM_006714480 XM_017009615 XM_017009616 XM_017009608 XM_011514062 XM_017009609 XM_006714479 XM_017009610 XM_017009611 XM_017009612 XM_017009613 AF038176 AF085882 AK002055 AK074385 AL834427 AV710784 BC032845	NM_018356 NR_134298 XM_017009607 XM_017009614 XM_006714480 XM_017009615 XM_017009616 XM_017009608 XM_011514062 XM_017009609 XM_006714479 XM_017009610 XM_017009611 XM_017009612 XM_017009613 AF038176 AF085882 AK002055 AK074385 AL834427 AV710784 BC032845	NC_000005 NC_018916	NP_060826 XP_016865096 XP_016865103 XP_006714543 XP_016865104 XP_016865105 XP_016865097 XP_011512364 XP_016865098 XP_006714542 XP_016865099 XP_016865100 XP_016865101 XP_016865102 BAA92060 CAD39088 AAH32845	55322	1	0	C5orf22	---	rna_protein-coding	5p13.3	chromosome 5 open reading frame 22
merck-NM_015166_at	0.0861635	0.0186055	0.39903	-3.13472	0.00172017	-2.45151	0.15002	0.139907		Sense	NM_015166 NM_139202 XM_017028671 XM_011530678 XR_001755180 XR_001755181 NG_009162 AF319633 AK124264 BC010518 BC028425 BC070042 BF513319 D25217	NM_015166 NM_139202 XM_017028671 XM_011530678 XR_001755180 XR_001755181 AF319633 AK124264 BC010518 BC028425 BC070042 BF513319 D25217	NC_000022 NC_018933 NG_009162	NP_055981 NP_631941 XP_016884160 XP_011528980 AAK60119 BAG54023 AAH28425 AAH70042 BAA04947	23209	1	0	MLC1	LVM MLC VL	rna_protein-coding|genomic_protein-coding	22q13.33	megalencephalic leukoencephalopathy with subcortical cysts 1
merck-NM_005424_s_at	0.18726	0.0656484	0.534154	-3.1325	0.00173323	-1.67526	0.150549	0.1404		Sense	NM_005424 NM_001253357 XM_005271163 XM_006710869 XR_946751 NG_030673 CS322899 KT584314 AF217976 AK225560 AK296735 AK300399 BC038239 BM970991 X60957	NM_005424 NM_001253357 XM_005271163 XM_006710869 XR_946751 AF217976 AK225560 AK296735 AK300399 BC038239 BM970991 X60957	NC_000001 NC_018912 NG_030673 CS322899 KT584314	NP_005415 NP_001240286 XP_005271220 XP_006710932 AAG17219 BAG59322 BAG62130 AAH38239 CAA43290	7075	1	0	TIE1	JTK14 TIE	rna_protein-coding|genomic_protein-coding	1p34.2	tyrosine kinase with immunoglobulin like and EGF like domains 1
merck2-NM_172386_at	0.485025	0.3084	0.762805	-3.13192	0.00173667	-0.723555	0.150549	0.1404		Sense	NM_080283 XM_017024011 AK122687 AL833712 AW130042 AY028899 BU072174 CR627382	NM_080283 XM_017024011 AK122687 AL833712 AW130042 AY028899 BU072174 CR627382	NC_000017 NC_018928	NP_525022 XP_016879500 AAK30024 CAH10479	10350	1	0	ABCA9	EST640918	rna_protein-coding	17q24.2	ATP binding cassette subfamily A member 9
merck2-AI693002_at	11.6721	2.5079	54.3234	3.13186	0.00173706	2.4572	0.150549	0.1404		Sense	NM_001287816 NM_001330730 XM_005245668 XM_005245669 XM_017002982 XM_017002983 XM_017002984 XM_005245670 XM_017002985 XM_017002986 XM_005245672 XM_017002987 XM_017002988 AJ243670 AK302662	NM_001287816 NM_001330730 XM_005245668 XM_005245669 XM_017002982 XM_017002983 XM_017002984 XM_005245670 XM_017002985 XM_017002986 XM_005245672 XM_017002987 XM_017002988 AJ243670 AK302662	NC_000001 NC_018912	NP_001274745 NP_001317659 XP_005245725 XP_005245726 XP_016858471 XP_016858472 XP_016858473 XP_005245727 XP_016858474 XP_016858475 XP_005245729 XP_016858476 XP_016858477 CAB65101 BAG63897	9898	1	0	UBAP2L	NICE-4 NICE4	rna_protein-coding	1q21.3	ubiquitin associated protein 2 like
merck-AK024321_at	0.490121	0.313676	0.765817	-3.13172	0.00173788	-0.713104	0.150549	0.1404		Uncertain	NG_007726	---	NG_007726	---	1956 100507500 100130121	3	2	EGFR EGFR-AS1 LOC100130121	ERBB ERBB1 HER1 NISBD2 PIG61 mENA	genomic_protein-coding|genomic_ncRNA|genomic_pseudo	7p11.2	epidermal growth factor receptor ||| EGFR antisense RNA 1 ||| solute carrier family 19 member 3 pseudogene
merck-AL713660_at	0.153947	0.0477187	0.496652	-3.13108	0.00174162	-1.87115	0.150621	0.140467		Uncertain	AL713660	AL713660	---	---	202025	1	0	LOC202025	---	rna_unknown	4p16.1	uncharacterized LOC202025
merck-BC036848_s_at	0.257861	0.110363	0.60249	-3.13016	0.00174713	-1.35533	0.150845	0.140676		Sense	NR_038342 BC036848 HG497010 HG497011 HG497012 HG497016 HG497020	NR_038342 BC036848 HG497010 HG497011 HG497012 HG497016 HG497020	NC_000004 NC_018915	---	100505875	1	0	LINC01088	---	rna_ncRNA	4q21.21	long intergenic non-protein coding RNA 1088
merck-NM_032539_at	0.155933	0.0486552	0.49974	-3.12731	0.00176416	-1.85833	0.152062	0.14181		Sense	NM_032539 NM_001144003 NM_001144004 NM_001144005 NM_001144006 NM_001144008 NM_001144009 NM_001144010 XM_005262342 XM_005262343 XM_005262344 XM_005262345 NG_016477 Y19205 BM669862 CR627412	NM_032539 NM_001144003 NM_001144004 NM_001144005 NM_001144006 NM_001144008 NM_001144009 NM_001144010 XM_005262342 XM_005262343 XM_005262344 XM_005262345 BM669862 CR627412	NC_000023 NC_018934 NG_016477 Y19205	NP_115928 NP_001137475 NP_001137476 NP_001137477 NP_001137478 NP_001137480 NP_001137481 NP_001137482 XP_005262399 XP_005262400 XP_005262401 XP_005262402 CAH10501	84631	1	0	SLITRK2	CXorf2 SLITL1	rna_protein-coding|genomic_protein-coding	Xq27.3	SLIT and NTRK like family member 2
merck-NM_178181_a_at	3.93995	1.66744	9.3096	3.12537	0.00177581	1.37117	0.152811	0.14251		Sense	NM_022842 NM_178181 XM_011534024 XM_017007070 AF468010 AK023834 AK026622 AK314441 AY026461 AY167484 AY358779 AY375452 BC021099 BC069254 BC148605 BC153169 KU215672 KU257676	NM_022842 NM_178181 XM_011534024 XM_017007070 AF468010 AK023834 AK026622 AK314441 AY026461 AY167484 AY358779 AY375452 BC021099 BC069254 BC148605 BC153169 KU215672 KU257676	NC_000003 NC_018914	NP_073753 NP_835488 XP_011532326 XP_016862559 AAO33397 BAB14695 BAB15511 AAK02058 AAO34538 AAQ89139 AAR21289 AAH21099 AAH69254 AAI48606 AAI53170 AMB19568 AND76661	64866	1	0	CDCP1	CD318 SIMA135 TRASK	rna_protein-coding	3p21.31	CUB domain containing protein 1
merck-ENST00000272845_a_at	0.000940587	1.18666e-05	0.0745543	-3.12364	0.00178627	-6.96901	0.153087	0.142767		Sense	NM_032504 NM_182587 XM_011511004 XM_017003887 XM_017003888 XM_017003889 XM_017003890 XM_017003891 XM_011511010 XM_017003892 XM_017003894 XM_011511005 XM_011511006 XM_017003884 XM_011511007 XM_017003885 XM_005246476 XM_011511008 XM_017003886 XR_001738725 AB058746 AK027583 AK299022 AK302830	NM_032504 NM_182587 XM_011511004 XM_017003887 XM_017003888 XM_017003889 XM_017003890 XM_017003891 XM_011511010 XM_017003892 XM_017003894 XM_011511005 XM_011511006 XM_017003884 XM_011511007 XM_017003885 XM_005246476 XM_011511008 XM_017003886 XR_001738725 AB058746 AK027583 AK299022 AK302830	NC_000002 NC_018913 NG_051361	NP_115893 NP_872393 XP_011509306 XP_016859376 XP_016859377 XP_016859378 XP_016859379 XP_016859380 XP_011509312 XP_016859381 XP_016859383 XP_011509307 XP_011509308 XP_016859373 XP_011509309 XP_016859374 XP_005246533 XP_011509310 XP_016859375 BAB47472 BAB55211 BAG61101 BAG64025	285175	1	0	UNC80	C2orf21 UNC-80	rna_protein-coding	2q34	unc-80 homolog, NALCN activator
merck-XM_292035_at	0.0494146	0.00748476	0.326237	-3.12317	0.00178911	-3.00751	0.153087	0.142767		Sense	NM_001080454	NM_001080454	NC_000012 NC_018923	NP_001073923	341392	1	0	ACSM4	---	rna_protein-coding	12p13.31	acyl-CoA synthetase medium-chain family member 4
merck-NM_003278_at	0.280348	0.126202	0.622774	-3.12288	0.00179091	-1.27172	0.153087	0.142767		Sense	NM_003278 NM_001308394 XM_017007116 XM_017007117 X70912 AK312093 BC011024 BI826174 BI826652 BI837909 BM669340 CR541981 CR542009 CR749292 X64559	NM_003278 NM_001308394 XM_017007116 XM_017007117 AK312093 BC011024 BI826174 BI826652 BI837909 BM669340 CR541981 CR542009 CR749292 X64559	NC_000003 NC_018914 X70912	NP_003269 NP_001295323 XP_016862605 XP_016862606 BAG35029 AAH11024 CAG46778 CAG46806 CAH18147 CAA45860	7123	1	0	CLEC3B	TN TNA	rna_protein-coding|genomic_protein-coding	3p21.31	C-type lectin domain family 3 member B
merck-NM_052928_s_at	0.118703	0.0311561	0.452254	-3.12267	0.00179219	-2.13113	0.153087	0.142767		Sense	NM_052928 XM_017024121 XR_933971 AL137345 BC035077 BM676597	NM_052928 XM_017024121 XR_933971 AL137345 BC035077 BM676597	NC_000017 NC_018928	NP_443160 XP_016879610 AAH35077	114826	1	0	SMYD4	ZMYND21	rna_protein-coding	17p13.3	SET and MYND domain containing 4
merck-CR627093_at	0.381652	0.208486	0.698649	-3.1224	0.00179382	-0.963245	0.153087	0.142767		Sense	NM_001195430 XM_017020848 AK123427 BM682165 CR627093	NM_001195430 XM_017020848 AK123427 BM682165 CR627093	NC_000013 NC_018924	NP_001182359 XP_016876337	9201	1	0	DCLK1	CL1 CLICK1 DCAMKL1 DCDC3A DCLK	rna_protein-coding	13q13.3	doublecortin like kinase 1
merck2-AK094997_at	0.0957234	0.0219134	0.418144	-3.11907	0.00181421	-2.34629	0.154361	0.143955		Sense	NM_019099 NM_198926 XM_011541783 AK094997 AK295012	NM_019099 NM_198926 XM_011541783 AK094997 AK295012	NC_000001 NC_018912	NP_061972 NP_945120 XP_011540085 BAG58072	55924	1	0	FAM212B	C1orf183 INKA2	rna_protein-coding	1p13.2	family with sequence similarity 212 member B
merck-NM_001855_at	0.0816109	0.0169003	0.394096	-3.11899	0.00181471	-2.50579	0.154361	0.143955		Sense	NM_001855 XM_011518214 L25286	NM_001855 XM_011518214 L25286	NC_000009 NC_018920	NP_001846 XP_011516516 AAA58429	1306	1	0	COL15A1	---	rna_protein-coding	9q22.33	collagen type XV alpha 1 chain
merck2-NM_022094_at	0.346282	0.177773	0.674519	-3.11745	0.00182426	-1.0605	0.154753	0.14432		Sense	NM_001199623 NM_001199551 NM_022094 NM_001199552 NM_001321142 NM_001321143 NM_001321144 NG_042291 AX027925 AF303893 AI460316 AK024524 AK024530 AY364638 AY364640 BC016851 CD519587	NM_001199623 NM_001199551 NM_022094 NM_001199552 NM_001321142 NM_001321143 NM_001321144 AF303893 AI460316 AK024524 AK024530 AY364638 AY364640 BC016851 CD519587	NC_000003 NC_018914 NG_042291 AX027925	NP_001186552 NP_001186480 NP_071377 NP_001186481 NP_001308071 NP_001308072 NP_001308073 AAN32612 BAB14920 BAB14922 AAR23106 AAQ65242 AAH16851	63924	1	0	CIDEC	CIDE-3 CIDE3 FPLD5 FSP27	rna_protein-coding|genomic_protein-coding	3p25.3	cell death inducing DFFA like effector c
merck-NM_001004341_at	1.90373	1.27001	2.85369	3.11728	0.0018253	0.643818	0.154753	0.14432		Sense	NM_001004341 AA723297 AK131392	NM_001004341 AA723297 AK131392	NC_000001 NC_018912	NP_001004341 BAD18543	440695	1	0	ETV3L	---	rna_protein-coding	1q23.1	ETS variant 3 like
merck-NM_173728_at	0.214323	0.0813467	0.564672	-3.11622	0.00183183	-1.54027	0.155052	0.1446		Sense	NM_173728 NM_025014 XM_011523734 XM_011523735 XM_011523736 XM_011523737 NG_034063 AB020722 BC036749 BQ004849	NM_173728 NM_025014 XM_011523734 XM_011523735 XM_011523736 XM_011523737 AB020722 BC036749 BQ004849	NC_000017 NC_018928 NG_034063	NP_776089 NP_079290 XP_011522036 XP_011522037 XP_011522038 XP_011522039 BAA74938 AAH36749	22899	1	0	ARHGEF15	ARGEF15 E5 Ephexin5 Vsm-RhoGEF	rna_protein-coding|genomic_protein-coding	17p13.1	Rho guanine nucleotide exchange factor 15
merck-CV325648_at	39.1212	3.89472	392.959	3.11504	0.0018392	3.66666	0.155422	0.144944		Sense	NM_001256071 XM_005257545 XM_006721995 XM_005257546 XM_017024905 XM_011525084 XM_011525086 XM_011525087 NG_031980 AB537889	NM_001256071 XM_005257545 XM_006721995 XM_005257546 XM_017024905 XM_011525084 XM_011525086 XM_011525087 AB537889	NC_000017 NC_018928 NG_031980	NP_001243000 XP_005257602 XP_006722058 XP_005257603 XP_016880394 XP_011523386 XP_011523388 XP_011523389 BAK53191	57674	1	0	RNF213	ALO17 C17orf27 KIAA1618 MYMY2 MYSTR NET57	rna_protein-coding|genomic_protein-coding	17q25.3	ring finger protein 213
merck-CR606794_a_at	29.6678	3.51214	250.61	3.11383	0.00184677	3.39006	0.155514	0.14503		Sense	NM_001317231 NM_014342 NM_001317232 NM_001317233 XM_006718172 XM_017017462 XM_017017463 CQ871294 CS488907 AF085361 AF176008 AK223097 AK295218 AY380792 BC000875	NM_001317231 NM_014342 NM_001317232 NM_001317233 XM_006718172 XM_017017462 XM_017017463 AF085361 AF176008 AK223097 AK295218 AY380792 BC000875	NC_000011 NC_018922 CQ871294 CS488907	NP_001304160 NP_055157 NP_001304161 NP_001304162 XP_006718235 XP_016872951 XP_016872952 AAD40196 AAD52646 BAD96817 BAG58212 AAQ88168 AAH00875	23788	1	0	MTCH2	HSPC032 MIMP SLC25A50	rna_protein-coding|genomic_protein-coding	11p11.2	mitochondrial carrier 2
merck-NM_015074_at	8.90462	2.24824	35.2687	3.11357	0.00184837	2.18657	0.155514	0.14503		Sense	NM_015074 NG_008069 AX039604 AA609163 AB017133 AB088210 AB088211 AB088212 AB088213 AK025761 AK025771 BC047632	NM_015074 AA609163 AB017133 AB088210 AB088211 AB088212 AB088213 AK025761 AK025771 BC047632	NC_000001 NC_018912 NG_008069 AX039604	NP_055889 BAB69038 BAE02543 BAE02544 BAE02545 BAE02546	23095	1	0	KIF1B	CMT2 CMT2A CMT2A1 HMSNII KLP NBLST1	rna_protein-coding|genomic_protein-coding	1p36.22	kinesin family member 1B
merck-BU194553_at	34.3757	3.70539	318.91	3.11241	0.00185568	3.53735	0.155514	0.14503		Uncertain	NG_015866	---	NG_015866	---	83715	1	0	ESPN	DFNB36 LP2654	genomic_protein-coding	1p36.31	espin
merck-ENST00000370591_a_at	0.0600725	0.0102227	0.35301	-3.11236	0.00185598	-2.8122	0.155514	0.14503		Sense	NM_018058 NM_001206528 XM_017016366 XM_011539917 XM_005269938 XM_017016367 NG_029831 AJ276171 AJ279016 AJ421515 AK001182 AK057190 AK292084 BC034245 BG820409 R60584	NM_018058 NM_001206528 XM_017016366 XM_011539917 XM_005269938 XM_017016367 AJ276171 AJ279016 AJ421515 AK001182 AK057190 AK292084 BC034245 BG820409 R60584	NC_000010 NC_018921 NG_029831	NP_060528 NP_001193457 XP_016871855 XP_011538219 XP_005269995 XP_016871856 CAB98267 CAB98268 CAB98269 CAC08451 CAD13394 BAA91540 BAF84773 AAH34245	55118	1	0	CRTAC1	ASPIC ASPIC1 CEP-68	rna_protein-coding|genomic_protein-coding	10q24.2	cartilage acidic protein 1
merck-ENST00000378071_a_at	0.24772	0.102872	0.596521	-3.11219	0.00185704	-1.39546	0.155514	0.14503		Sense	NM_020405 AF279144 AF378753 AK093589 AK127539 AK303699 AL833517 AY704670 AY704671 AY704672 BC036059	NM_020405 AF279144 AF378753 AK093589 AK127539 AK303699 AL833517 AY704670 AY704671 AY704672 BC036059	NC_000017 NC_018928	NP_065138 AAG00869 AAL11990 BAG52742 BAC87025 BAG64685 AAV85657 AAV85658 AAV85659 AAH36059	57125	1	0	PLXDC1	TEM3 TEM7	rna_protein-coding	17q12	plexin domain containing 1
merck-NM_198989_a_at	3.75908	1.63263	8.65514	3.11199	0.00185833	1.32417	0.155514	0.14503		Sense	NM_198989 AK126830	NM_198989 AK126830	NC_000013 NC_018924	NP_945340 BAC86712	220107	1	0	DLEU7	---	rna_protein-coding	13q14.3	deleted in lymphocytic leukemia, 7
merck-ENST00000356737_at	0.160206	0.0504954	0.508285	-3.10872	0.00187898	-1.83129	0.156987	0.146404		Sense	NM_001164379 BC065704	NM_001164379 BC065704	NC_000011 NC_018922	NP_001157851 AAH65704	399888	1	0	FAM180B	---	rna_protein-coding	11p11.2	family with sequence similarity 180 member B
merck-AA226397_s_at	0.357935	0.187155	0.684555	-3.10552	0.00189944	-1.0274	0.158441	0.14776		AntiSense	NM_001178055 NM_024615 NM_001178056 NM_001331028 XM_005248596 XM_011543641 XM_011543642 XM_011543643 XM_017009851 XM_011543631 XM_011543632 XM_017009850 XM_011543634 XM_011543635 XM_011543636 XM_011543640 XR_948296	NM_001178055 NM_024615 NM_001178056 NM_001331028 XM_005248596 XM_011543641 XM_011543642 XM_011543643 XM_017009851 XM_011543631 XM_011543632 XM_017009850 XM_011543634 XM_011543635 XM_011543636 XM_011543640 XR_948296	NC_000005 NC_018916	NP_001171526 NP_078891 NP_001171527 NP_001317957 XP_005248653 XP_011541943 XP_011541944 XP_011541945 XP_016865340 XP_011541933 XP_011541934 XP_016865339 XP_011541936 XP_011541937 XP_011541938 XP_011541942	79668	1	0	PARP8	ARTD16 pART16	rna_protein-coding	5q11.1	poly(ADP-ribose) polymerase family member 8
merck-NM_005410_s_at	0.118694	0.0309031	0.455886	-3.10404	0.00190898	-2.13121	0.158799	0.148093		Sense	NM_005410 NM_001085486 NM_001093726 DQ022288 AK094640 AL833145 BC005244 BC015875 BC030009 BC040075 BC046152 HM005482 Z11793	NM_005410 NM_001085486 NM_001093726 AK094640 AL833145 BC005244 BC015875 BC030009 BC040075 BC046152 HM005482 Z11793	NC_000005 NC_018916 DQ022288	NP_005401 NP_001078955 NP_001087195 AAH15875 AAH40075 AAH46152 CAA77836	6414	1	0	SELENOP	SELP SEPP SEPP1 SeP	rna_protein-coding|genomic_protein-coding	5p12	selenoprotein P
merck-NM_207334_s_at	0.279222	0.124763	0.624907	-3.10382	0.00191042	-1.27575	0.158799	0.148093		Sense	NM_207334 AK126900 BC015675 BC142610 BC142686	NM_207334 AK126900 BC015675 BC142610 BC142686	NC_000001 NC_018912	NP_997217 BAC86742 AAI42611 AAI42687	163933	1	0	FAM43B	---	rna_protein-coding	1p36.12	family with sequence similarity 43 member B
merck2-BM920298_at	110.64	5.66347	2161.43	3.10343	0.00191294	4.70628	0.158799	0.148093		Sense	NR_109777 BM313832 BM353584 BM920298	NR_109777 BM313832 BM353584 BM920298	NC_000016 NC_018927	---	100506281	1	0	LOC100506281	---	rna_ncRNA	16q23.1	uncharacterized LOC100506281
merck2-BJ996964_at	2.28538	1.35569	3.85261	3.10208	0.00192166	0.826531	0.158827	0.148119		Sense	NM_000295 NM_001127706 NM_001127707 NM_001002236 NM_001002235 NM_001127700 NM_001127701 NM_001127702 NM_001127703 NM_001127704 NM_001127705 NG_008290	NM_000295 NM_001127706 NM_001127707 NM_001002236 NM_001002235 NM_001127700 NM_001127701 NM_001127702 NM_001127703 NM_001127704 NM_001127705	NC_000014 NC_018925 NT_187601 NG_008290	NP_000286 NP_001121178 NP_001121179 NP_001002236 NP_001002235 NP_001121172 NP_001121173 NP_001121174 NP_001121175 NP_001121176 NP_001121177	5265	1	0	SERPINA1	A1A A1AT AAT PI PI1 PRO2275 alpha1AT	rna_protein-coding|genomic_protein-coding	14q32.13	serpin family A member 1
merck-AB209184_a_at	0.529902	0.354759	0.791512	-3.10203	0.00192197	-0.635064	0.158827	0.148119		Sense	NM_001111283 NM_001111284 NM_000618 XM_017019262 XM_017019263 NG_011713 AB209184 BC152321 X57025	NM_001111283 NM_001111284 NM_000618 XM_017019262 XM_017019263 AB209184 BC152321 X57025	NC_000012 NC_018923 NG_011713	NP_001104753 NP_001104754 NP_000609 XP_016874751 XP_016874752 BAD92421 AAI52322 CAA40342	3479	1	0	IGF1	IGF-I IGFI MGF	rna_protein-coding|genomic_protein-coding	12q23.2	insulin like growth factor 1
merck-NM_007103_at	0.0492511	0.00734654	0.330179	-3.10143	0.00192587	-3.01082	0.158827	0.148119		Sense	NM_007103 NM_001166102 NG_013353 AF053069 FB580533 HQ205266 HQ205267 HQ205268 HQ205269 HQ205270 HQ205271 HQ205272 HQ205273 HQ205274 HQ205275 HQ205276 HQ205277 HQ205278 HQ205279 HQ205280 HQ205281 HQ205282 HQ205283 HQ205284 HQ205285 HQ205286 HQ205287 HQ205288 HQ205289 HQ205290 HQ205291 HQ205292 HQ205293 HQ205294 HQ205295 HQ205296 HQ205297 HQ205298 HQ205299 HQ205300 HQ205301 HQ205302 HQ205303 HQ2053…	NM_007103 NM_001166102 AF053070 AF092131 AK055875 AK223061 AK293522 AK300726 AK316122 BC007619 BC008146 BC015645 CR456739 DQ893236 DQ896566	NC_000011 NC_018922 NG_013353 AF053069 FB580533 HQ205266 HQ205267 HQ205268 HQ205269 HQ205270 HQ205271 HQ205272 HQ205273 HQ205274 HQ205275 HQ205276 HQ205277 HQ205278 HQ205279 HQ205280 HQ205281 HQ205282 HQ205283 HQ205284 HQ205285 HQ205286 HQ205287 HQ205288 HQ205289 HQ205290 HQ205291 HQ205292 HQ205293 HQ205294 HQ205295 HQ205296 HQ205297 HQ205298 HQ205299 HQ205300 HQ205301 HQ205302 HQ205303 HQ205304 …	NP_009034 NP_001159574 AAC39722 AAD40373 BAD96781 BAG57004 BAG62399 BAH14493 AAH07619 AAH08146 AAH15645 CAG33020 ABM84162 ABM87565	4723	1	0	NDUFV1	CI-51K CI51KD UQOR1	rna_protein-coding|genomic_protein-coding	11q13.2	NADH:ubiquinone oxidoreductase core subunit V1
merck-NM_001025109_s_at	0.237257	0.0955816	0.588929	-3.10135	0.00192641	-1.43861	0.158827	0.148119		Sense	NM_001025109 NM_001773 AB238231 CS104354 AK091890 BC039146 BX538076 M81104 S53910 S53911	NM_001025109 NM_001773 AK091890 BC039146 BX538076 M81104 S53910 S53911	NC_000001 NC_018912 AB238231 CS104354	NP_001020280 NP_001764 AAH39146 CAD98000 AAA03181 AAB25222 AAB25223	947	1	0	CD34	---	rna_protein-coding|genomic_protein-coding	1q32.2	CD34 molecule
merck-NM_173645_at	216.624	7.2351	6485.89	3.10101	0.00192863	5.37816	0.158827	0.148119		Uncertain	AK094676 BC104884 BC113424 BC143666	AK094676 BC104884 BC113424 BC143666	---	BAC04400 AAI04885 AAI13425 AAI43667	1768	1	0	DNAH6	DNHL1 Dnahc6 HL-2 HL2	rna_protein-coding	2p11.2	dynein axonemal heavy chain 6
merck-NM_020405_at	0.30083	0.140706	0.643179	-3.0983	0.00194632	-1.20121	0.160028	0.14924		Sense	NM_020405 AF070526 AF378753	NM_020405 AF070526 AF378753	NC_000017 NC_018928	NP_065138 AAL11990	57125	1	0	PLXDC1	TEM3 TEM7	rna_protein-coding	17q12	plexin domain containing 1
merck-NM_032646_at	0.191766	0.0674376	0.54531	-3.09723	0.00195341	-1.65148	0.160356	0.149546		Sense	NM_032646 NM_052869 NM_001330453 XM_005257824 AF319952 AK058197 AK091085 AK126955 AL831858 BC004233 BX647912	NM_032646 NM_052869 NM_001330453 XM_005257824 AF319952 AK058197 AK091085 AK126955 AL831858 BC004233 BX647912	NC_000017 NC_018928	NP_116035 NP_443101 NP_001317382 XP_005257881 AAL16784 BAC03579 BAG54409 CAD38555 CAH10576	94015	1	0	TTYH2	C17orf29	rna_protein-coding	17q25.1	tweety family member 2
merck-NM_014409_at	7.93012	2.13713	29.4258	3.09519	0.00196684	2.07067	0.161203	0.150336		Sense	NM_014409 XM_005273099 XM_011544162 XM_011544163 XM_017001045 XM_005273100 XM_011544164 AJ009770	NM_014409 XM_005273099 XM_011544162 XM_011544163 XM_017001045 XM_005273100 XM_011544164 AJ009770	NC_000001 NC_018912	NP_055224 XP_005273156 XP_011542464 XP_011542465 XP_016856534 XP_005273157 XP_011542466 CAA08816	27097	1	0	TAF5L	PAF65B	rna_protein-coding	1q42.13	TATA-box binding protein associated factor 5 like
merck-NM_175834_at	0.0313688	0.00349774	0.281324	-3.09308	0.00198088	-3.46194	0.162097	0.151169		Sense	NM_175834 NG_012323 BK000976 AK130156 BC039148 BC063648	NM_175834 AK130156 BC039148 BC063648	NC_000012 NC_018923 NG_012323 BK000976	NP_787028 AAH39148 AAH63648	338785	1	0	KRT79	K6L KRT6L	rna_protein-coding|genomic_protein-coding	12q13.13	keratin 79
merck2-BQ683688_x_at	0.151127	0.0455697	0.501197	-3.08923	0.00200673	-1.88963	0.163953	0.1529		Sense	NM_003128 XM_005264517 XM_006712087 XM_017004779 XM_017004780 XM_017004781 XM_005264518 HI573966 AB209748 AB371586 AK295570 EU794662 JQ599728	NM_003128 XM_005264517 XM_006712087 XM_017004779 XM_017004780 XM_017004781 XM_005264518 AB209748 AB371586 AK295570 EU794662 JQ599728	NC_000002 NC_018913 NG_029817 HI573966	NP_003119 XP_005264574 XP_006712150 XP_016860268 XP_016860269 XP_016860270 XP_005264575 BAD92985 BAG48315 BAG58470 ACJ13716 AFX60968	6711	1	0	SPTBN1	ELF HEL102 SPTB2 betaSpII	rna_protein-coding|genomic_protein-coding	2p16.2	spectrin beta, non-erythrocytic 1
merck-ENST00000343372_at	0.277078	0.122645	0.625973	-3.08651	0.00202521	-1.28346	0.165201	0.154064		Sense	NM_001105077 NM_005241 NM_001105078 NM_004991 NM_001163999 NM_001164000 NM_001205194 XM_005247213 XM_017005876 XM_005247224 XM_005247225 XM_017005877 XM_005247226 XM_005247214 XM_005247215 XM_011512546 XM_017005874 XM_005247219 XM_005247220 XM_005247221 XM_005247223 AA043944 BX640908 BX647613	NM_001105077 NM_005241 NM_001105078 NM_004991 NM_001163999 NM_001164000 NM_001205194 XM_005247213 XM_017005876 XM_005247224 XM_005247225 XM_017005877 XM_005247226 XM_005247214 XM_005247215 XM_011512546 XM_017005874 XM_005247219 XM_005247220 XM_005247221 XM_005247223 AA043944 BX640908 BX647613	NC_000003 NC_018914 NG_028279	NP_001098547 NP_005232 NP_001098548 NP_004982 NP_001157471 NP_001157472 NP_001192123 XP_005247270 XP_016861365 XP_005247281 XP_005247282 XP_016861366 XP_005247283 XP_005247271 XP_005247272 XP_011510848 XP_016861363 XP_005247276 XP_005247277 XP_005247278 XP_005247280 CAE45952 CAI46086	2122	1	0	MECOM	AML1-EVI-1 EVI1 KMT8E MDS1 MDS1-EVI1 PRDM3 RUSAT2	rna_protein-coding	3q26.2	MDS1 and EVI1 complex locus
merck-NM_201536_s_at	0.357768	0.186225	0.687332	-3.08545	0.00203245	-1.02787	0.165413	0.154262		Sense	NM_201535 NM_001282212 NM_001282213 NM_001282214 NM_001282215 NM_001282216 NM_001320329 NM_016250 NM_201536 NM_201537 NM_201538 NM_201539 NM_201540 NM_201541 NM_001282211 XM_017021480 XM_017021489 XM_017021490 XM_017021491 XM_017021492 XM_017021493 XM_017021494 XM_017021495 XM_017021496 XM_011536996 XM_011536998 XM_017021481 XM_011536997 XM_011536999 XM_011537001 XM_011537002 XM_017021497 XM_0170…	NM_201535 NM_001282212 NM_001282213 NM_001282214 NM_001282215 NM_001282216 NM_001320329 NM_016250 NM_201536 NM_201537 NM_201538 NM_201539 NM_201540 NM_201541 NM_001282211 XM_017021480 XM_017021489 XM_017021490 XM_017021491 XM_017021492 XM_017021493 XM_017021494 XM_017021495 XM_017021496 XM_011536996 XM_011536998 XM_017021481 XM_011536997 XM_011536999 XM_011537001 XM_011537002 XM_017021497 XM_0170…	NC_000014 NC_018925	NP_963293 NP_001269141 NP_001269142 NP_001269143 NP_001269144 NP_001269145 NP_001307258 NP_057334 NP_963294 NP_963831 NP_963832 NP_963833 NP_963834 NP_963835 NP_001269140 XP_016876969 XP_016876978 XP_016876979 XP_016876980 XP_016876981 XP_016876982 XP_016876983 XP_016876984 XP_016876985 XP_011535298 XP_011535300 XP_016876970 XP_011535299 XP_011535301 XP_011535303 XP_011535304 XP_016876986 XP_0168…	57447	1	0	NDRG2	SYLD	rna_protein-coding	14q11.2	NDRG family member 2
merck2-AW273796_at	0.345199	0.175636	0.678461	-3.08519	0.0020342	-1.06363	0.165413	0.154262		Sense	NM_173505 NM_001308238 XM_011525830 XM_011525831 XM_011525832 XM_017025561 XR_935195 XR_001753144 XR_001753145 XR_935199 XR_935200 XR_001753146 XR_935202 XR_935203 XR_001753147 XR_001753143 XR_935196 XR_935197 AI073766	NM_173505 NM_001308238 XM_011525830 XM_011525831 XM_011525832 XM_017025561 XR_935195 XR_001753144 XR_001753145 XR_935199 XR_935200 XR_001753146 XR_935202 XR_935203 XR_001753147 XR_001753143 XR_935196 XR_935197 AI073766	NC_000018 NC_018929	NP_775776 NP_001295167 XP_011524132 XP_011524133 XP_011524134 XP_016881050	147463	1	0	ANKRD29	---	rna_protein-coding	18q11.2	ankyrin repeat domain 29
merck2-AF199598_at	0.0137552	0.000902624	0.209617	-3.08424	0.0020407	-4.28634	0.165681	0.154512		Sense	NM_014591 NM_173191 NM_173192 NM_173193 NM_173194 NM_173195 NM_173197 XM_011539731 XM_006717812 XM_005269729 XM_005269730 XM_017016161 NG_029836 AF199598 AF295076 AF295530 AF347114 AF367018 AF367019 AF367020 AF367021 AK027347 AK055089 AK094668 AK125382 AK295324 AK301433 AK309368 AK314536 AK315042 AL136722 AM392816 AY026328 AY302141 BC034685 BG911444 DQ148480 DQ148481 DQ148482 DQ148483 DQ148484 DQ…	NM_014591 NM_173191 NM_173192 NM_173193 NM_173194 NM_173195 NM_173197 XM_011539731 XM_006717812 XM_005269729 XM_005269730 XM_017016161 AF199598 AF295076 AF295530 AF347114 AF367018 AF367019 AF367020 AF367021 AK027347 AK055089 AK094668 AK125382 AK295324 AK301433 AK309368 AK314536 AK315042 AL136722 AM392816 AY026328 AY302141 BC034685 BG911444 DQ148480 DQ148481 DQ148482 DQ148483 DQ148484 DQ862463	NC_000010 NC_018921 NG_029836	NP_055406 NP_775283 NP_775284 NP_775285 NP_775286 NP_775287 NP_775289 XP_011538033 XP_006717875 XP_005269786 XP_005269787 XP_016871650 AAF33683 AAG02120 AAG02121 AAK70356 AAK53707 AAK53708 AAK53709 AAK53710 BAB55052 BAG51465 BAG52907 BAG58301 BAG62961 BAG37523 CAB66656 CAL37694 AAK07674 AAP57633 AAH34685 AAZ77797 AAZ77798 AAZ77799 AAZ77800 AAZ77801 ABI51986	30819	1	0	KCNIP2	KCHIP2	rna_protein-coding|genomic_protein-coding	10q24.32	potassium voltage-gated channel interacting protein 2
merck-G36750_at	6.04105	1.92556	18.9526	3.08314	0.00204826	1.79858	0.165919	0.154733		Uncertain	NG_008643	---	NG_008643	---	54806	1	0	AHI1	AHI-1 JBTS3 ORF1 dJ71N10.1	genomic_protein-coding	6q23.3	Abelson helper integration site 1
merck-AK001176_at	4.85558	1.77811	13.2594	3.08289	0.00205004	1.58013	0.165919	0.154733		Uncertain	NG_012448	---	NG_012448	---	4838	1	0	NODAL	HTX5	genomic_protein-coding	10q22.1	nodal growth differentiation factor
merck2-AK130858_at	3.89574	1.63993	9.25455	3.08047	0.00206674	1.35988	0.166465	0.155243		Sense	NR_026761 AK130857 AK130858 BC005997 BP197632 BX382054 LK938646 LK938647	NR_026761 AK130857 AK130858 BC005997 BP197632 BX382054 LK938646 LK938647	NC_000001 NC_018912	---	84791	1	0	LINC00467	C1orf97	rna_ncRNA	1q32.3	long intergenic non-protein coding RNA 467
merck2-BC053580_at	20.6372	3.007	141.633	3.08024	0.00206836	3.02709	0.166465	0.155243		Sense	XM_017021713 XM_017021717 XM_017021719 XM_017021724 XM_017007622	XM_017021713 XM_017021717 XM_017021719 XM_017021724 XM_017007622	NC_018914 NC_000003	XP_016877202 XP_016877206 XP_016877208 XP_016877213 XP_016863111	101926986 107986175	2	2	LOC101926986 LOC107986175	---	rna_protein-coding	3q29	uncharacterized LOC101926986 ||| uncharacterized LOC107986175
merck-AK054946_at	0.0728181	0.0137481	0.385688	-3.08008	0.00206944	-2.61979	0.166465	0.155243		Uncertain	AK054946	AK054946	---	---	100129447	1	0	LOC100129447	---	rna_protein-coding	12q24.13	uncharacterized LOC100129447
merck-BU681386_at	0.348427	0.178116	0.681586	-3.07968	0.00207225	-1.05433	0.166465	0.155243		Sense	NM_002976 NR_045628 XM_006712680 XM_006712681 XM_006712682 XM_017004667 XM_011511615 NG_031928	NM_002976 NR_045628 XM_006712680 XM_006712681 XM_006712682 XM_017004667 XM_011511615	NC_000002 NC_018913 NG_031928	NP_002967 XP_006712743 XP_006712744 XP_006712745 XP_016860156 XP_011509917	6332	1	0	SCN7A	NaG Nav2.1 Nav2.2 SCN6A	rna_protein-coding|genomic_protein-coding	2q24.3	sodium voltage-gated channel alpha subunit 7
merck2-BC012570_at	0.208591	0.0769256	0.565616	-3.07959	0.00207289	-1.56738	0.166465	0.155243		Sense	NM_017734 AF262379 AJ312214 AK000278 AK024654 AL390969 AL390970 AL390972 AL390973 BC012570 BX648213 KU178657	NM_017734 AF262379 AJ312214 AK000278 AK024654 AL390969 AL390970 AL390972 AL390973 BC012570 BX648213 KU178657	NC_000001 NC_018912	NP_060204 AAL33879 CAC59692 BAA91047 BAB14946 CAC01335 CAC01337 CAC01338 AAH12570 ALQ34115	54873	1	0	PALMD	C1orf11 PALML	rna_protein-coding	1p21.2	palmdelphin
merck2-BC016982_at	70.1331	4.68612	1049.62	3.07881	0.00207827	4.2504	0.166638	0.155405		Sense	NM_001164273 NM_001080541 XM_005254243 XM_011521398 XM_005254252 XM_005254253 XM_017022028 XM_006720445 XM_017022029 XM_017022030 XM_005254254 XM_011521399 XM_011521400 XM_005254246 XM_017022031 XM_017022032 XM_006720443 XM_005254245 XM_005254247 XM_005254244 XM_005254248 XM_005254249 XM_011521397 AB011090 AL050181 BC016982	NM_001164273 NM_001080541 XM_005254243 XM_011521398 XM_005254252 XM_005254253 XM_017022028 XM_006720445 XM_017022029 XM_017022030 XM_005254254 XM_011521399 XM_011521400 XM_005254246 XM_017022031 XM_017022032 XM_006720443 XM_005254245 XM_005254247 XM_005254244 XM_005254248 XM_005254249 XM_011521397 AB011090 AL050181 BC016982	NC_000015 NC_018926	NP_001157745 NP_001074010 XP_005254300 XP_011519700 XP_005254309 XP_005254310 XP_016877517 XP_006720508 XP_016877518 XP_016877519 XP_005254311 XP_011519701 XP_011519702 XP_005254303 XP_016877520 XP_016877521 XP_006720506 XP_005254302 XP_005254304 XP_005254301 XP_005254305 XP_005254306 XP_011519699 BAA25444 CAB43310	23269	1	0	MGA	MAD5 MXD5	rna_protein-coding	15q15.1	MGA, MAX dimerization protein
merck-NM_001170_x_at	0.073651	0.0139908	0.387717	-3.07802	0.00208379	-2.60842	0.166645	0.15541		Sense	NM_001170 NM_001318156 NM_001318157 NM_001318158 NR_134513 NR_134514 NR_134515 XM_005251453 XM_017014705 XM_017014706 XM_011517866 XM_017014700 XM_006716765 XM_011517867 XM_017014701 XM_017014702 XM_017014703 XM_017014704 NG_027764 AB052626 AB006190 AK294028 AK297860 AK297885 AK300716 AK301949 AK310456 AK315879 BC062701 BC119672 BC119673 DQ786216	NM_001170 NM_001318156 NM_001318157 NM_001318158 NR_134513 NR_134514 NR_134515 XM_005251453 XM_017014705 XM_017014706 XM_011517866 XM_017014700 XM_006716765 XM_011517867 XM_017014701 XM_017014702 XM_017014703 XM_017014704 AB006190 AK294028 AK297860 AK297885 AK300716 AK301949 AK310456 AK315879 BC062701 BC119672 BC119673 DQ786216	NC_000009 NC_018920 NG_027764 AB052626	NP_001161 NP_001305085 NP_001305086 NP_001305087 XP_005251510 XP_016870194 XP_016870195 XP_011516168 XP_016870189 XP_006716828 XP_011516169 XP_016870190 XP_016870191 XP_016870192 XP_016870193 BAA21745 BAH11653 BAH12678 BAH12686 BAH13332 BAH13592 BAF98770 AAH62701 AAI19673 AAI19674	364	1	0	AQP7	AQP7L AQPap GLYCQTL	rna_protein-coding|genomic_protein-coding	9p13.3	aquaporin 7
merck2-NM_138999_at	426.681	9.0198	20184.1	3.07773	0.00208585	6.05604	0.166645	0.15541		Sense	NM_138999 XM_017026024 AF448839	NM_138999 XM_017026024 AF448839	NC_000018 NC_018929	NP_620552 XP_016881513 AAM18027	81832	1	0	NETO1	BCTL1 BTCL1	rna_protein-coding	18q22.3	neuropilin and tolloid like 1
merck-ENST00000358081_x_at	15.229	2.68783	86.2864	3.07724	0.00208927	2.7232	0.166645	0.15541		Uncertain	NG_005780	---	NG_005780	---	729188	1	0	RPS26P58	RPS26_33_1769	genomic_pseudo	Xp22.11	ribosomal protein S26 pseudogene 58
merck-NM_016152_s_at	0.296563	0.136719	0.643285	-3.07664	0.00209349	-1.2155	0.166645	0.15541		Sense	NM_000965 NM_001290276 NM_001290266 NM_016152 NM_001290216 NM_001290217 NM_001290277 NM_001290300 NR_110892 NR_110893 NG_029013 CS542441 AY501390 BC030234 BC050415 BC060794 Y00291	NM_000965 NM_001290276 NM_001290266 NM_016152 NM_001290216 NM_001290217 NM_001290277 NM_001290300 NR_110892 NR_110893 AY501390 BC030234 BC050415 BC060794 Y00291	NC_000003 NC_018914 NG_029013 CS542441	NP_000956 NP_001277205 NP_001277195 NP_057236 NP_001277145 NP_001277146 NP_001277206 NP_001277229 AAS85757 AAH50415 AAH60794 CAA68398	5915	1	0	RARB	HAP MCOPS12 NR1B2 RARbeta1 RRB2	rna_protein-coding|genomic_protein-coding	3p24.2	retinoic acid receptor beta
merck-AK092140_at	134.621	5.92525	3058.58	3.0765	0.00209446	4.90246	0.166645	0.15541		Sense	NR_110699 AK092140 HG492855	NR_110699 AK092140 HG492855	NC_000001 NC_018912	---	101928404	1	0	LOC101928404	---	rna_ncRNA	1q23.3	uncharacterized LOC101928404
merck-XM_943325_s_at	62.6429	4.48576	874.798	3.07571	0.00209999	4.13745	0.166828	0.155581		Sense	NM_001017969 XM_005251385 XM_017014335 XM_017014336 XM_017014331 XM_011517759 XM_011517760 XR_001746200 XR_001746201 XR_001746202 XR_001746203 XR_001746204 XR_929192 XR_001746205 XR_001746206 XR_001746207 XR_929193 XR_929197 XR_001746198 XR_001746199	NM_001017969 XM_005251385 XM_017014335 XM_017014336 XM_017014331 XM_011517759 XM_011517760 XR_001746200 XR_001746201 XR_001746202 XR_001746203 XR_001746204 XR_929192 XR_001746205 XR_001746206 XR_001746207 XR_929193 XR_929197 XR_001746198 XR_001746199	NC_000009 NC_018920	NP_001017969 XP_005251442 XP_016869824 XP_016869825 XP_016869820 XP_011516061 XP_011516062	158358	1	0	KIAA2026	---	rna_protein-coding	9p24.1	KIAA2026
merck2-NM_153366_at	0.259504	0.109835	0.613124	-3.07511	0.00210428	-1.34898	0.166868	0.155619		Sense	NM_153366 BX106110	NM_153366 BX106110	NC_000009 NC_018920	NP_699197	79987	1	0	SVEP1	C9orf13 CCP22 POLYDOM SEL-OB SELOB	rna_protein-coding	9q31.3	sushi, von Willebrand factor type A, EGF and pentraxin domain containing 1
merck-NM_020972_at	0.032333	0.00362689	0.288243	-3.07442	0.00210915	-3.43167	0.166868	0.155619		Sense	NM_001172659 NM_020972 NM_001172656 XM_006713900 XM_017008502 XM_017008503 XM_006713902 XM_011513540 XM_017008505 AB046863 AK126692 BC041866 BC137309 BC137310	NM_001172659 NM_020972 NM_001172656 XM_006713900 XM_017008502 XM_017008503 XM_006713902 XM_011513540 XM_017008505 AB046863 AK126692 BC041866 BC137309 BC137310	NC_000004 NC_018915	NP_001166130 NP_066023 NP_001166127 XP_006713963 XP_016863991 XP_016863992 XP_006713965 XP_011511842 XP_016863994 BAB13469 BAG54362 AAH41866 AAI37310 AAI37311	57732	1	0	ZFYVE28	LST2 LYST2	rna_protein-coding	4p16.3	zinc finger FYVE-type containing 28
merck2-XM_211227_s_at	0.238526	0.0956517	0.594813	-3.07427	0.00211017	-1.43328	0.166868	0.155619		Uncertain	AF054994	AF054994	---	---	730092	1	0	RRN3P1	---	rna_pseudo	16p12.2	RRN3 homolog, RNA polymerase I transcription factor pseudogene 1
merck-NM_001010_x_at	7.51218e-07	9.33538e-11	0.00604505	-3.07332	0.00211689	-14.1016	0.167144	0.155876		Sense	NM_001010 M77232 X67309 AB062123 AK093634 AK291517 AK311861 BC000524 BC009427 BC013296 BC027620 BC035447 BC071907 BC071908 BC094826 DQ891744 DQ895025 J03537 M20020	NM_001010 AB062123 AK093634 AK291517 AK311861 BC000524 BC009427 BC013296 BC027620 BC035447 BC071907 BC071908 BC094826 DQ891744 DQ895025 J03537 M20020	NC_000009 NC_018920 M77232 X67309	NP_001001 BAB93455 BAF84206 BAG34802 AAH00524 AAH09427 AAH13296 AAH27620 AAH71907 AAH71908 AAH94826 ABM82670 ABM85951 AAA60287 AAA60288	6194	1	0	RPS6	S6	rna_protein-coding|genomic_protein-coding	9p22.1	ribosomal protein S6
merck-NM_031474_at	0.362276	0.189515	0.692525	-3.07135	0.0021309	-1.01535	0.167324	0.156044		Sense	NM_031474 XM_005253797 XM_005253798 XM_017020000 XM_011521031 XM_017020001 AK054740 AK098063 AL136557 BC036063	NM_031474 XM_005253797 XM_005253798 XM_017020000 XM_011521031 XM_017020001 AK054740 AK098063 AL136557 BC036063	NC_000012 NC_018923	NP_113662 XP_005253854 XP_005253855 XP_016875489 XP_011519333 XP_016875490 BAG53573 CAB66492 AAH36063	83714	1	0	NRIP2	---	rna_protein-coding	12p13.33	nuclear receptor interacting protein 2
merck2-BG713997_a_at	2.29763	1.35124	3.90688	3.07135	0.00213092	0.83188	0.167324	0.156044		Sense	NM_001320340 NM_148893 NM_001320342 NR_135213 AF527534 AL833119 BF219509 BG531443 BI826588 DA306370 DB135755	NM_001320340 NM_148893 NM_001320342 NR_135213 AF527534 AL833119 BF219509 BG531443 BI826588 DA306370 DB135755	NC_000011 NC_018922	NP_001307269 NP_683691 NP_001307271 AAM88869	258010	1	0	SVIP	---	rna_protein-coding	11p14.3	small VCP interacting protein
merck2-AK225654_x_at	25.8029	3.24206	205.36	3.07135	0.00213093	3.25049	0.167324	0.156044		Sense	NM_001618 HD117904 AK225654 J03473	NM_001618 AK225654 J03473	NC_000001 NC_018912 HD117904	NP_001609 AAB59447	142	1	0	PARP1	ADPRT ADPRT-1 ADPRT1 ARTD1 PARP PARP-1 PPOL pADPRT-1	rna_protein-coding|genomic_protein-coding	1q42.12	poly(ADP-ribose) polymerase 1
merck-NM_012205_at	0.184561	0.0627697	0.542661	-3.07082	0.00213469	-1.68978	0.167324	0.156044		Sense	NM_012205 XM_011532729 XM_011532730 XM_005264230 XM_011532731 XM_017003717 BC029510 CB850657 CR457063 DQ891168 DQ894350 Z29481	NM_012205 XM_011532729 XM_011532730 XM_005264230 XM_011532731 XM_017003717 BC029510 CB850657 CR457063 DQ891168 DQ894350 Z29481	NC_000002 NC_018913	NP_036337 XP_011531031 XP_011531032 XP_005264287 XP_011531033 XP_016859206 AAH29510 CAG33344 ABM82094 ABM85276 CAA82618	23498	1	0	HAAO	3-HAO HAO	rna_protein-coding	2p21	3-hydroxyanthranilate 3,4-dioxygenase
merck2-CB240675_at	0.417994	0.23952	0.729455	-3.07033	0.0021382	-0.872288	0.167324	0.156044		Sense	NR_109779 HG495931	NR_109779 HG495931	NC_000003 NC_018914	---	100506621	1	0	LINC01279	---	rna_ncRNA	3q13.2	long intergenic non-protein coding RNA 1279
merck-NM_016511_at	0.322481	0.156585	0.664138	-3.07028	0.00213858	-1.13171	0.167324	0.156044		Sense	NM_016511 NM_001297748 NM_001297749 NM_001297750 NM_001297751 XM_011520687 AF200949 AK075114 AK091989 AK300979 AY358587 BC039072 BC067746	NM_016511 NM_001297748 NM_001297749 NM_001297750 NM_001297751 XM_011520687 AF200949 AK075114 AK091989 AK300979 AY358587 BC039072 BC067746	NC_000012 NC_018923	NP_057595 NP_001284677 NP_001284678 NP_001284679 NP_001284680 XP_011518989 AAF36830 BAC11410 BAG52458 BAG62601 AAQ88950 AAH39072 AAH67746	51267	1	0	CLEC1A	CLEC-1 CLEC1	rna_protein-coding	12p13.2	C-type lectin domain family 1 member A
merck-NM_014879_at	0.37218	0.197971	0.699688	-3.06877	0.0021494	-0.988378	0.167916	0.156596		Sense	NM_001081455 NM_014879 XM_005247922 XM_017007583 XM_011513340 XM_005247923 CS173021 BC034989 D13626	NM_001081455 NM_014879 XM_005247922 XM_017007583 XM_011513340 XM_005247923 BC034989 D13626	NC_000003 NC_018914 NG_021244 CS173021	NP_001074924 NP_055694 XP_005247979 XP_016863072 XP_011511642 XP_005247980 AAH34989 BAA02791	9934	1	0	P2RY14	BPR105 GPR105 P2Y14	rna_protein-coding|genomic_protein-coding	3q25.1	purinergic receptor P2Y14
merck-NM_004107_s_at	0.125158	0.0331722	0.472218	-3.06745	0.00215896	-2.07818	0.168409	0.157055		Sense	NM_001136019 NM_004107 XM_011526627 XM_005258657 XR_935765 AF220542 EF064735 AK074734 AK075510 AK075532 BC008734 BC091487 BE245284 BT006828 BX647163 DQ893544 DQ893808 U12255	NM_001136019 NM_004107 XM_011526627 XM_005258657 XR_935765 AK074734 AK075510 AK075532 BC008734 BC091487 BE245284 BT006828 BX647163 DQ893544 DQ893808 U12255	NC_000019 NC_018930 AF220542 EF064735	NP_001129491 NP_004098 XP_011524929 XP_005258714 BAG52159 BAG52164 AAH08734 AAP35474 CAI46032 ABM84470 ABM84734 AAA58958	2217	1	0	FCGRT	FCRN alpha-chain	rna_protein-coding|genomic_protein-coding	19q13.33	Fc fragment of IgG receptor and transporter
merck2-BP233165_at	2.51413	1.39453	4.53259	3.0659	0.00217018	0.921926	0.16891	0.157523		Sense	NM_003282 NM_001145829 NM_001145841 AJ245761 AW984315 BC032148 BI833431 BP233165 BQ926240 DQ891982 DQ895172 L21715	NM_003282 NM_001145829 NM_001145841 AW984315 BC032148 BI833431 BP233165 BQ926240 DQ891982 DQ895172 L21715	NC_000011 NC_018922 NG_011621 AJ245761	NP_003273 NP_001139301 NP_001139313 AAH32148 ABM82908 ABM86098 AAA19813	7136	1	0	TNNI2	AMCD2B DA2B FSSV fsTnI	rna_protein-coding|genomic_protein-coding	11p15.5	troponin I2, fast skeletal type
merck-AY358098_a_at	5.12487	1.80264	14.5699	3.0653	0.00217449	1.63411	0.16891	0.157523		Sense	NM_014035 XM_011543349 XM_005271972 XM_011543350 XM_006714592 XM_017009394 XM_011543352 XR_001742059 XR_001742058 AF139461 AY044655 AY358098 BC010886 BC069012 BQ278046 DB498436 HQ448039	NM_014035 XM_011543349 XM_005271972 XM_011543350 XM_006714592 XM_017009394 XM_011543352 XR_001742059 XR_001742058 AF139461 AY044655 AY358098 BC010886 BC069012 BQ278046 DB498436 HQ448039	NC_000005 NC_018916	NP_054754 XP_011541651 XP_005272029 XP_011541652 XP_006714655 XP_016864883 XP_011541654 AAD32668 AAK98769 AAQ88465 AAH10886 AAH69012 ADQ32520	28966	1	0	SNX24	PRO1284 SBBI31	rna_protein-coding	5q23.2	sorting nexin 24
merck-ENST00000373861_s_at	1.89556	1.25929	2.85332	3.06487	0.00217762	0.639517	0.16891	0.157523		Sense	NM_001010886 XM_017010820 AI018488 BC133046 BC137392 BC150543 BC150544 BX106742 DQ823638	NM_001010886 XM_017010820 AI018488 BC133046 BC137392 BC150543 BC150544 BX106742 DQ823638	NC_000006 NC_018917	NP_001010886 XP_016866309 AAI33047 AAI37393 AAI50544 AAI50545 ABK41022	340204	1	0	CLPSL1	C6orf127 ESP32 dJ510O8.6	rna_protein-coding	6p21.31	colipase like 1
merck-NM_015633_a_at	0.0545668	0.0084952	0.350496	-3.06476	0.00217845	-2.90833	0.16891	0.157523		Sense	NM_015633 NM_001171887 AK001534 AL117545 AL117608	NM_015633 NM_001171887 AK001534 AL117545 AL117608	NC_000012 NC_018923	NP_056448 NP_001165358 BAA91745 CAB56012	26127	1	0	FGFR1OP2	HSPC123-like WIT3.0	rna_protein-coding	12p11.23	FGFR1 oncogene partner 2
merck-AK054638_at	0.00984004	0.000511644	0.189246	-3.06352	0.00218747	-4.6213	0.169355	0.157938		Sense	NR_125817 AK054638 HG501019 HG501020	NR_125817 AK054638 HG501019 HG501020	NC_000008 NC_018919	---	101929470	1	0	LOC101929470	---	rna_ncRNA	8p12	uncharacterized LOC101929470
merck2-NM_022159_at	0.360893	0.187964	0.692917	-3.06218	0.00219734	-1.01917	0.169865	0.158414		Sense	NM_022159 AK129766	NM_022159 AK129766	NC_000001 NC_018912	NP_071442	64123	1	0	ADGRL4	ELTD1 ETL KPG_003	rna_protein-coding	1p31.1	adhesion G-protein-coupled receptor L4
merck-NM_000934_at	0.18629	0.0635057	0.546469	-3.06049	0.00220972	-1.68045	0.170567	0.159068		Sense	NM_000934 NM_001165920 NM_001165921 XM_005256701 XM_017024765 NG_013215 M26072 AL564784 BC031592 CK300825 D00174 J02654	NM_000934 NM_001165920 NM_001165921 XM_005256701 XM_017024765 AL564784 BC031592 CK300825 D00174 J02654	NC_000017 NC_018928 NG_013215 NT_187611 M26072	NP_000925 NP_001159392 NP_001159393 XP_005256758 XP_016880254 AAH31592 BAA00124 AAA35543	5345	1	0	SERPINF2	A2AP AAP ALPHA-2-PI API PLI	rna_protein-coding|genomic_protein-coding	17p13.3	serpin family F member 2
merck-NM_014922_at	0.239336	0.0957563	0.598204	-3.05932	0.00221842	-1.42989	0.170983	0.159457		Sense	NM_033004 NM_014922 NM_033006 NM_033007 NG_011651 CQ971704 FB659864 AB023143 AF298548 AF310105 AI819334 AK026393 AL117470	NM_033004 NM_014922 NM_033006 NM_033007 AB023143 AF298548 AF310105 AI819334 AK026393 AL117470	NC_000017 NC_018928 NG_011651 CQ971704 FB659864	NP_127497 NP_055737 NP_127499 NP_127500 BAA76770 AAG15254 AAG30288 BAB15469 CAB55945	22861	1	0	NLRP1	AIADK CARD7 CIDED CLR17.1 DEFCAP DEFCAP-L/S MSPC NAC NALP1 PP1044 SLEV1 VAMAS1	rna_protein-coding|genomic_protein-coding	17p13.2	NLR family pyrin domain containing 1
merck-NM_002789_at	260.157	7.36965	9183.82	3.05841	0.00222514	5.56128	0.171002	0.159474		Sense	NM_002789 NM_001102667 NM_001102668 NM_001330673 NM_001330675 NM_001330676 HB870627 HC928036 AK055714 AK315526 BC001490 BC005361 BC022445 BC022817 BC030529 BC047667 BC056249 BC093069 BF589105 BG772003 BT009784 CD365826 CN337296 D00763 DQ892539 DQ895750	NM_002789 NM_001102667 NM_001102668 NM_001330673 NM_001330675 NM_001330676 AK055714 AK315526 BC001490 BC005361 BC022445 BC022817 BC030529 BC047667 BC056249 BC093069 BF589105 BG772003 BT009784 CD365826 CN337296 D00763 DQ892539 DQ895750	NC_000015 NC_018926 HB870627 HC928036	NP_002780 NP_001096137 NP_001096138 NP_001317602 NP_001317604 NP_001317605 BAG37907 AAH05361 AAH22445 AAH22817 AAH47667 AAH56249 AAH93069 AAP88786 BAA00660 ABM83465 ABM86676	5685	1	0	PSMA4	HC9 HsT17706 PSC9	rna_protein-coding|genomic_protein-coding	15q25.1	proteasome subunit alpha 4
merck2-AL713732_at	42.4198	3.84151	468.42	3.05827	0.00222621	3.74762	0.171002	0.159474		Uncertain	NG_029006	---	NG_029006	---	10018	1	0	BCL2L11	BAM BIM BOD	genomic_protein-coding	2q13	BCL2 like 11
merck-NM_024869_at	0.101004	0.0232339	0.439089	-3.05769	0.00223051	-2.2926	0.171002	0.159474		Sense	NM_024869 AK024112 BC025658	NM_024869 AK024112 BC025658	NC_000001 NC_018912	NP_079145 BAB14829 AAH25658	79927	1	0	FAM110D	GRRP1	rna_protein-coding	1p36.11	family with sequence similarity 110 member D
merck-NM_206908_x_at	5.27531	1.81661	15.3191	3.05751	0.00223188	1.66304	0.171002	0.159474		Sense	NR_132999 NR_133000 NR_132997 NR_003660 NR_132998 AW955360 BC144584 BC144585 BM553931 DA269273	NR_132999 NR_133000 NR_132997 NR_003660 NR_132998 AW955360 BC144584 BC144585 BM553931 DA269273	NC_000006 NC_018917	---	375513 106660613	1	0	GUSBP4 LINC00680-GUSBP4	C6orf216 GUSBL2 SMA3-L SMAC3L	rna_pseudo	6p11.2	glucuronidase, beta pseudogene 4 ||| LINC00680-GUSBP4 readthrough
merck-NM_000049_at	0.186744	0.0636619	0.54779	-3.05612	0.00224222	-1.67802	0.17125	0.159705		Sense	NM_000049 NM_001128085 XM_017024661 XR_934026 NG_008399 BC010941 BC029128 S67156	NM_000049 NM_001128085 XM_017024661 XR_934026 BC010941 BC029128 S67156	NC_000017 NC_018928 NG_008399	NP_000040 NP_001121557 XP_016880150 AAH29128 AAB29190	443	1	0	ASPA	ACY2 ASP	rna_protein-coding|genomic_protein-coding	17p13.2	aspartoacylase
merck-NM_018069_at	0.0688543	0.0123767	0.383052	-3.05586	0.00224418	-2.67576	0.17125	0.159705		Sense	NM_032142 XM_005258107 XM_017025804 XM_017025805 XM_017025806 XM_005258110 XM_017025807 XM_006722326 XM_011525673 XM_005258109 XM_006722327 XM_017025803 XM_011525675 XM_006722330 XR_001753207 XR_001753206 AA761229 AB046789 AF318363 AK001214 AK074074 AK094448 AL136818 AL833494 BC144480 BC144481 BX648232 KJ567064	NM_032142 XM_005258107 XM_017025804 XM_017025805 XM_017025806 XM_005258110 XM_017025807 XM_006722326 XM_011525673 XM_005258109 XM_006722327 XM_017025803 XM_011525675 XM_006722330 XR_001753207 XR_001753206 AA761229 AB046789 AF318363 AK001214 AK074074 AK094448 AL136818 AL833494 BC144480 BC144481 BX648232 KJ567064	NC_000018 NC_018929	NP_115518 XP_005258164 XP_016881293 XP_016881294 XP_016881295 XP_005258167 XP_016881296 XP_006722389 XP_011523975 XP_005258166 XP_006722390 XP_016881292 XP_011523977 XP_006722393 BAB13395 AAL55870 BAA91559 BAB84900 BAG52866 CAB66752 AAI44481 AAI44482 AIA61642	55125	1	0	CEP192	PPP1R62	rna_protein-coding	18p11.21	centrosomal protein 192
merck-L25628_x_at	292.242	7.65959	11150.1	3.05574	0.00224505	5.67758	0.17125	0.159705		Sense	NR_033407 AK309109 L25628	NR_033407 AK309109 L25628	NC_000010	---	1517	1	0	CTSLP2	CTSL1P2 CTSL1P5 CTSL1P7 CTSLL2 CTSLL5 CTSLL7 CTSLP5 CTSLP7 bA144G6.6 bA342C24.4	rna_pseudo	10q11.22	cathepsin L pseudogene 2
merck-NM_012369_at	0.0764309	0.0146754	0.398059	-3.05402	0.00225796	-2.57137	0.171981	0.160387		Sense	NM_012369 XM_011516020 XM_011516019 AF399594 BK004215 KP290175 KP290628 KP290629 KP290630 KP290641 U56421 U86279 U86280 BC104975	NM_012369 XM_011516020 XM_011516019 BC104975	NC_000007 NC_018918 AF399594 BK004215 KP290175 KP290628 KP290629 KP290630 KP290641 U56421 U86279 U86280	NP_036501 XP_011514322 XP_011514321 AAI04976	26211	1	0	OR2F1	7M1-2 OLF3 OR14-60 OR2F3 OR2F3P OR2F4 OR2F5 OR7-139 OR7-140	rna_protein-coding|genomic_protein-coding	7q35	olfactory receptor family 2 subfamily F member 1 (gene/pseudogene)
merck-NM_001226_at	7.67512	2.07374	28.4063	3.05234	0.00227067	2.03798	0.172355	0.160736		Sense	NM_001226 NM_032992 NR_133012 NG_029187 AY254046 BC000305 BC004460 U20536 U20537	NM_001226 NM_032992 NR_133012 BC000305 BC004460 U20536 U20537	NC_000004 NC_018915 NG_029187 AY254046	NP_001217 NP_116787 AAH00305 AAH04460 AAC50168 AAC50169	839	1	0	CASP6	MCH2	rna_protein-coding|genomic_protein-coding	4q25	caspase 6
merck-NM_005780_at	0.186644	0.0635174	0.54845	-3.05216	0.00227201	-1.67855	0.172355	0.160736		Sense	NM_005780 XM_011534861 AF098807 AK129819 AK223369 AL137388	NM_005780 XM_011534861 AF098807 AK129819 AK223369 AL137388	NC_000013 NC_018924	NP_005771 XP_011533163 AAD31386 BAD97089	10186	1	0	LHFP	---	rna_protein-coding	13q13.3-q14.11	lipoma HMGIC fusion partner
merck2-AA885509_at	0.0409396	0.00525793	0.318766	-3.05179	0.0022748	-3.19566	0.172355	0.160736		Sense	NM_007039 XM_005267287 XM_011536367 XM_006720011 XM_017020938 XM_011536368 XM_017020939 XM_011536369 NG_046949 BC143846 BC143847 BC167856 BM930068 X79510	NM_007039 XM_005267287 XM_011536367 XM_006720011 XM_017020938 XM_011536368 XM_017020939 XM_011536369 BC143846 BC143847 BC167856 BM930068 X79510	NC_000014 NC_018925 NG_046949	NP_008970 XP_005267344 XP_011534669 XP_006720074 XP_016876427 XP_011534670 XP_016876428 XP_011534671 AAI67856 CAA56042	11099	1	0	PTPN21	PTPD1 PTPRL10	rna_protein-coding|genomic_protein-coding	14q31.3	protein tyrosine phosphatase, non-receptor type 21
merck-CN355523_at	0.140785	0.039961	0.495993	-3.05127	0.00227876	-1.96052	0.172355	0.160736		Sense	NM_052950 XM_011534915 XM_017020386 XR_001749475 XR_941484 XR_941485	NM_052950 XM_011534915 XM_017020386 XR_001749475 XR_941484 XR_941485	NC_000013 NC_018924	NP_443182 XP_011533217 XP_016875875	115825	1	0	WDFY2	PROF WDF2 ZFYVE22	rna_protein-coding	13q14.3	WD repeat and FYVE domain containing 2
merck-AI820727_at	0.0298006	0.00311975	0.284662	-3.05117	0.00227954	-3.51323	0.172355	0.160736		Sense	XM_005273583 NG_023373	XM_005273583	NC_000008 NG_023373	XP_005273640	57509	1	0	MTUS1	ATBP ATIP ATIP3 ICIS MP44 MTSG1	rna_protein-coding|genomic_protein-coding	8p22	microtubule associated scaffold protein 1
merck-AF017987_a_at	0.586779	0.416587	0.826503	-3.05023	0.00228667	-0.533106	0.172478	0.160851		Sense	NM_003012 AF001900 AF017987 AF056087 AK127331 BC036503 CN271890	NM_003012 AF001900 AF017987 AF056087 AK127331 BC036503 CN271890	NC_000008 NC_018919	NP_003003 AAB61576 AAB70793 AAC12877 BAC86934 AAH36503	6422	1	0	SFRP1	FRP FRP-1 FRP1 FrzA SARP2	rna_protein-coding	8p11.21	secreted frizzled related protein 1
merck-NM_000406_at	6.08415	1.90668	19.4143	3.05008	0.00228784	1.80569	0.172478	0.160851		Sense	NM_000406 NM_001012763 NG_009293 U19602	NM_000406 NM_001012763	NC_000004 NC_018915 NG_009293 U19602	NP_000397 NP_001012781	2798	1	0	GNRHR	GNRHR1 GRHR HH7 LHRHR LRHR	rna_protein-coding|genomic_protein-coding	4q13.2	gonadotropin releasing hormone receptor
merck-BC034797_a_at	23.1423	3.05897	175.081	3.04289	0.00234316	3.14166	0.176392	0.1645		Sense	NM_004446 XM_017000614 AK296755 AK307534 AY493416 BC034797 BC058921 BC105983 BC126275 BC136465 CR933648 JQ080075 X07466 X54326	NM_004446 XM_017000614 AK296755 AK307534 AY493416 BC034797 BC058921 BC105983 BC126275 BC136465 CR933648 JQ080075 X07466 X54326	NC_000001 NC_018912	NP_004437 XP_016856103 BAG59337 AAS72877 AAH34797 AAH58921 AAI05984 AAI26276 AAI36466 CAI45949 AFA28127 CAA30354 CAA38224	2058	1	0	EPRS	EARS GLUPRORS PARS PIG32 QARS QPRS	rna_protein-coding	1q41	glutamyl-prolyl-tRNA synthetase
merck-NM_004494_at	44.3901	3.8545	511.216	3.04209	0.00234945	3.79302	0.176401	0.164509		Sense	NM_004494 NM_001126050 NM_001126051 NM_001319186 NM_001319187 NM_001319188 NR_135008 XM_011509453 XM_011509455 XM_011509454 XR_001737133 AK096411 AL833592 BC018991 D16431	NM_004494 NM_001126050 NM_001126051 NM_001319186 NM_001319187 NM_001319188 NR_135008 XM_011509453 XM_011509455 XM_011509454 XR_001737133 AK096411 AL833592 BC018991 D16431	NC_000001 NC_018912	NP_004485 NP_001119522 NP_001119523 NP_001306115 NP_001306116 NP_001306117 XP_011507755 XP_011507757 XP_011507756 BAG53283 AAH18991 BAA03903	3068	1	0	HDGF	HMG1L2	rna_protein-coding	1q23.1	heparin binding growth factor
merck-AK095262_a_at	20.3616	2.92108	141.932	3.042	0.0023501	3.01365	0.176401	0.164509		Sense	NM_017919 XM_011518820 XM_011518821 XM_017014875 XM_011518823 AK000658 AK095262 AL833620 AL834371 BC111009	NM_017919 XM_011518820 XM_011518821 XM_017014875 XM_011518823 AK000658 AK095262 AL833620 AL834371 BC111009	NC_000009 NC_018920	NP_060389 XP_011517122 XP_011517123 XP_016870364 XP_011517125 BAA91311 BAG53017 CAD39034 AAI11010	55014	1	0	STX17	---	rna_protein-coding	9q31.1	syntaxin 17
merck-AV706880_at	4.22683	1.6695	10.7015	3.04134	0.00235526	1.44145	0.176531	0.164631		Uncertain	NG_006100	---	NG_006100	---	553121	1	0	TLK2P2	TLK2ps2	genomic_pseudo	10p11.21	tousled like kinase 2 pseudogene 2
merck-AB209810_s_at	0.341429	0.170792	0.682547	-3.04061	0.00236097	-1.07462	0.176674	0.164764		Sense	NM_016824 NM_019903 NM_001121 NM_001320591 NM_001320592 NM_001320593 NM_001320594 NG_051033 AB209810 AK223270 AK291488 BC043143 BC057285 BC062559 BX647403 BX647442 BX648016 D67031 EF553523 U37122	NM_016824 NM_019903 NM_001121 NM_001320591 NM_001320592 NM_001320593 NM_001320594 AB209810 AK223270 AK291488 BC043143 BC057285 BC062559 BX647403 BX647442 BX648016 D67031 EF553523 U37122	NC_000010 NC_018921 NG_051033	NP_058432 NP_063968 NP_001112 NP_001307520 NP_001307521 NP_001307522 NP_001307523 BAD93047 BAD96990 BAF84177 AAH62559 CAI46048 BAA23783 AAB17126	120	1	0	ADD3	ADDL CPSQ3	rna_protein-coding|genomic_protein-coding	10q25.1-q25.2	adducin 3
merck-NM_014434_a_at	0.0545735	0.00837035	0.355812	-3.04023	0.00236399	-2.90821	0.176674	0.164764		Sense	NM_001144026 NM_014434 NM_001144028 NM_001144027 XM_011518545 XM_017014627 XM_011518547 XM_011518548 XR_001746272 AF199509 AK026089 AK074403 AK225995 BC015735 BC078668	NM_001144026 NM_014434 NM_001144028 NM_001144027 XM_011518545 XM_017014627 XM_011518547 XM_011518548 XR_001746272 AF199509 AK026089 AK074403 AK225995 BC015735 BC078668	NC_000009 NC_018920	NP_001137498 NP_055249 NP_001137500 NP_001137499 XP_011516847 XP_016870116 XP_011516849 XP_011516850 AAF25205 AAH15735	27158	1	0	NDOR1	NR1 bA350O14.9	rna_protein-coding	9q34.3	NADPH dependent diflavin oxidoreductase 1
merck2-CB409978_at	4.21556	1.66692	10.6609	3.03939	0.00237059	1.43878	0.176891	0.164966		Sense	NM_001040440 NM_152549 XM_005271908 BC031242 BM873516 BM975079	NM_001040440 NM_152549 XM_005271908 BC031242 BM873516 BM975079	NC_000005 NC_018916	NP_001035530 NP_689762 XP_005271965 AAH31242	153733	1	0	CCDC112	MBC1	rna_protein-coding	5q22.3	coiled-coil domain containing 112
merck-ENST00000378112_s_at	3.50185	1.56046	7.85857	3.03893	0.00237423	1.25329	0.176891	0.164966		Uncertain	CR749203	CR749203	---	CAH18061	7984	1	0	ARHGEF5	GEF5 P60 TIM TIM1	rna_protein-coding	7q35	Rho guanine nucleotide exchange factor 5
merck-BG499925_a_at	0.358617	0.185077	0.694877	-3.03856	0.00237715	-1.0255	0.176891	0.164966		Sense	NM_000104 NG_008386 AY393998 U56438 BP326939 U03688	NM_000104 BP326939 U03688	NC_000002 NC_018913 NG_008386 AY393998 U56438	NP_000095 AAA19567	1545	1	0	CYP1B1	ASGD6 CP1B CYPIB1 GLC3A P4501B1	rna_protein-coding|genomic_protein-coding	2p22.2	cytochrome P450 family 1 subfamily B member 1
merck2-NM_001079516_s_at	6.9494	1.98963	24.2729	3.03804	0.00238123	1.93865	0.176939	0.165011		Sense	NM_019893 NM_001143974 NM_001079516 NM_001321957 NM_001321958 NM_001321959 NM_001321960 NR_135904 XM_011539970 XM_017016435 XM_011539971 XM_011539972 XM_017016436 AF250847 AF449759 BC107105 BG289059 AK294369 BG773189 CN428611 DC322352 DC329838 DC404141	NM_019893 NM_001143974 NM_001079516 NM_001321957 NM_001321958 NM_001321959 NM_001321960 NR_135904 XM_011539970 XM_017016435 XM_011539971 XM_011539972 XM_017016436 AF250847 AF449759 BC107105 BG289059 AK294369 BG773189 CN428611 DC322352 DC329838 DC404141	NC_000010 NC_018921	NP_063946 NP_001137446 NP_001072984 NP_001308886 NP_001308887 NP_001308888 NP_001308889 XP_011538272 XP_016871924 XP_011538273 XP_011538274 XP_016871925 AAF86240 AAQ04667 AAI07106 BAH11747	56624 653308	2	2	ASAH2 ASAH2B	BCDase HNAC1 LCDase N-CDase NCDase ASAH2C ASAH2L bA449O16.3 bA98I6.3	rna_protein-coding	10q11.23	N-acylsphingosine amidohydrolase 2 ||| N-acylsphingosine amidohydrolase 2B
merck2-AA887211_at	0.265135	0.112508	0.62481	-3.0353	0.00240297	-1.32752	0.178296	0.166276		Uncertain	NG_011513	---	NG_011513	---	5243	1	0	ABCB1	ABC20 CD243 CLCS GP170 MDR1 P-GP PGY1	genomic_protein-coding	7q21.12	ATP binding cassette subfamily B member 1
merck-ENST00000372045_at	0.492508	0.311724	0.778139	-3.03487	0.00240638	-0.708244	0.178296	0.166276		Sense	NM_001143981 NM_001143982 NM_145234 NM_001143983 XM_005262221 XM_005262222 XM_005262223 XM_005262224 XM_017029959 NG_012816 AA057564 AK092245	NM_001143981 NM_001143982 NM_145234 NM_001143983 XM_005262221 XM_005262222 XM_005262223 XM_005262224 XM_017029959 AA057564 AK092245	NC_000023 NC_018934 NG_012816	NP_001137453 NP_001137454 NP_660277 NP_001137455 XP_005262278 XP_005262279 XP_005262280 XP_005262281 XP_016885448 BAG52508	91851	1	0	CHRDL1	CHL MGC1 MGCN NRLN1 VOPT dA141H5.1	rna_protein-coding|genomic_protein-coding	Xq23	chordin like 1
merck-NM_000300_at	0.593144	0.423295	0.831147	-3.03444	0.00240984	-0.522318	0.178297	0.166277		Sense	NM_000300 NM_001161727 NM_001161728 NM_001161729 NG_012928 AY462114 AK291302 AM393490 AY656695 AY656696 BC005919 BM708748 BU626291 BX641714 CB132375 CR456865 DQ893157 DQ896451 M22430	NM_000300 NM_001161727 NM_001161728 NM_001161729 AK291302 AM393490 AY656695 AY656696 BC005919 BM708748 BU626291 BX641714 CB132375 CR456865 DQ893157 DQ896451 M22430	NC_000001 NC_018912 NG_012928 AY462114	NP_000291 NP_001155199 NP_001155200 NP_001155201 BAF83991 CAL38367 AAT73043 AAT73044 AAH05919 CAG33146 ABM84083 ABM87450 AAA36550	5320	1	0	PLA2G2A	MOM1 PLA2 PLA2B PLA2L PLA2S PLAS1 sPLA2	rna_protein-coding|genomic_protein-coding	1p36.13	phospholipase A2 group IIA
merck-NM_024756_at	0.312172	0.14714	0.662305	-3.03361	0.00241649	-1.1642	0.178534	0.166498		Sense	NM_024756 XM_006717970 XM_005270153 AK023527 BC094744	NM_024756 XM_006717970 XM_005270153 AK023527 BC094744	NC_000010 NC_018921 NG_032913	NP_079032 XP_006718033 XP_005270210 BAB14599 AAH94744	79812	1	0	MMRN2	EMILIN-3 EMILIN3 ENDOGLYX-1	rna_protein-coding	10q23.2	multimerin 2
merck-ENST00000367808_at	10.4878	2.2964	47.8988	3.03273	0.00242351	2.35022	0.178797	0.166743		Sense	NM_001320973 XM_011510092 XM_005245561 XM_017002645 CA336342 U79751	NM_001320973 XM_011510092 XM_005245561 XM_017002645 CA336342 U79751	NC_000001 NC_018912	NP_001307902 XP_011508394 XP_005245618 XP_016858134 AAB63110	8548	1	0	BLZF1	GOLGIN-45 JEM-1 JEM-1s JEM1	rna_protein-coding	1q24.2	basic leucine zipper nuclear factor 1
merck2-AL831965_x_at	2.68201	1.41727	5.07536	3.03157	0.00243284	0.986566	0.17923	0.167147		Sense	NR_027701 AL831965 BX647632 LK938563	NR_027701 AL831965 BX647632 LK938563	NC_000013 NC_018924	---	283487	1	0	LINC00346	C13orf29 NCRNA00346	rna_ncRNA	13q34	long intergenic non-protein coding RNA 346
merck-XM_037557_a_at	2.92767	1.46087	5.86722	3.0286	0.0024569	1.07421	0.180441	0.168276		Sense	NM_001330186 NM_001330187 NM_001330188 NM_015279 XM_011538078 XM_017019083 XM_017019084 XM_017019085 XM_017019086 XM_017019087 AB023201 AB449914	NM_001330186 NM_001330187 NM_001330188 NM_015279 XM_011538078 XM_017019083 XM_017019084 XM_017019085 XM_017019086 XM_017019087 AB023201 AB449914	NC_000012 NC_018923	NP_001317115 NP_001317116 NP_001317117 NP_056094 XP_011536380 XP_016874572 XP_016874573 XP_016874574 XP_016874575 XP_016874576 BAA76828 BAH16657	23329	1	0	TBC1D30	---	rna_protein-coding	12q14.3	TBC1 domain family member 30
merck-NM_001037224_at	90.7032	4.9051	1677.25	3.02837	0.00245877	4.50759	0.180441	0.168276		Sense	XM_011508523 XM_011522309 XM_017022801 XM_016999572 XM_011508525 XM_011522311 XM_011508526 XM_011522312 XM_011508527 XM_011522313 XM_011508528 XM_017022802 XR_001733444 XR_001751716 XR_001733445 XR_001751717 XR_001733446 XR_001751718	XM_011508523 XM_011522309 XM_017022801 XM_016999572 XM_011508525 XM_011522311 XM_011508526 XM_011522312 XM_011508527 XM_011522313 XM_011508528 XM_017022802 XR_001733444 XR_001751716 XR_001733445 XR_001751717 XR_001733446 XR_001751718	NC_018926 NC_000015	XP_011506825 XP_011520611 XP_016878290 XP_016855061 XP_011506827 XP_011520613 XP_011506828 XP_011520614 XP_011506829 XP_011520615 XP_011506830 XP_016878291	105369201	1	0	LOC105369201	---	rna_protein-coding	15q26.3	uncharacterized LOC105369201
merck-AX747832_at	0.384187	0.206845	0.713576	-3.02822	0.00245997	-0.956627	0.180441	0.168276		Sense	XM_017006196 XM_017006197 XM_017006198 XM_017006199 XM_017006200 XM_017006201 AK092973	XM_017006196 XM_017006197 XM_017006198 XM_017006199 XM_017006200 XM_017006201 AK092973	NC_000003	XP_016861685 XP_016861686 XP_016861687 XP_016861688 XP_016861689 XP_016861690	2829	1	0	XCR1	CCXCR1 GPR5	rna_protein-coding	3p21.31	X-C motif chemokine receptor 1
merck-ENST00000366976_a_at	6.92274	1.97857	24.2218	3.02782	0.00246324	1.93481	0.180441	0.168276		Sense	NM_015471 NM_001042549 NM_001297736 NM_001297737 NM_001297739 XM_017000968 XM_017000969 AF201941 AF255793 AI703127 AK222996 AK223260 AK303250 AK313730 AL050084 BC007067 BC036048 BE669670 BU570983 CK003923 DB045932 DQ892899 DQ896149	NM_015471 NM_001042549 NM_001297736 NM_001297737 NM_001297739 XM_017000968 XM_017000969 AF201941 AF255793 AI703127 AK222996 AK223260 AK303250 AK313730 AL050084 BC007067 BC036048 BE669670 BU570983 CK003923 DB045932 DQ892899 DQ896149	NC_000001 NC_018912	NP_056286 NP_001036014 NP_001284665 NP_001284666 NP_001284668 XP_016856457 XP_016856458 AAF86877 AAG44640 BAD96716 BAD96980 BAG64333 BAG36472 CAB43260 AAH07067 ABM83825 ABM87148	25936	1	0	NSL1	C1orf48 DC8 MIS14	rna_protein-coding	1q32.3	NSL1, MIS12 kinetochore complex component
merck2-BE463658_a_at	0.530309	0.351711	0.799599	-3.02738	0.0024668	-0.634296	0.180446	0.168282		Sense	NM_032040 NG_031956 BC025243 BX096201	NM_032040 BC025243 BX096201	NC_000019 NC_018930 NG_031956	NP_114429 AAH25243	83987	1	0	CCDC8	3M3 PPP1R20 p90	rna_protein-coding|genomic_protein-coding	19q13.32	coiled-coil domain containing 8
merck-NM_003876_at	0.106021	0.0247844	0.453532	-3.02622	0.00247632	-2.24411	0.180887	0.168692		Sense	NM_003876 NR_024547 BC002819 BC005268 BC020815 BC035874 X51804	NM_003876 NR_024547 BC002819 BC005268 BC020815 BC035874 X51804	NC_000017 NC_018928	NP_003867 AAH02819 AAH05268 AAH20815 CAA36102	8834	1	0	TMEM11	C17orf35 PM1 PMI	rna_protein-coding	17p11.2	transmembrane protein 11
merck2-NM_172386_x_at	0.527431	0.348471	0.798297	-3.02527	0.0024841	-0.639737	0.181199	0.168983		Sense	NM_080283 XM_017024011 AK122687 AL833712 AW130042 AY028899 BU072174 CR627382	NM_080283 XM_017024011 AK122687 AL833712 AW130042 AY028899 BU072174 CR627382	NC_000017 NC_018928	NP_525022 XP_016879500 AAK30024 CAH10479	10350	1	0	ABCA9	EST640918	rna_protein-coding	17q24.2	ATP binding cassette subfamily A member 9
merck-NM_004041_at	0.146855	0.0423545	0.509191	-3.02388	0.00249556	-1.91831	0.181779	0.169524		Sense	NM_004041 NM_020251 XM_017017750 XM_017017751 XM_011545034 XM_017017752 XM_011545035 XM_017017753 XM_017017754 BC003636 CB853136 CD365891	NM_004041 NM_020251 XM_017017750 XM_017017751 XM_011545034 XM_017017752 XM_011545035 XM_017017753 XM_017017754 BC003636 CB853136 CD365891	NC_000011 NC_018922 NG_028118	NP_004032 NP_064647 XP_016873239 XP_016873240 XP_011543336 XP_016873241 XP_011543337 XP_016873242 XP_016873243 AAH03636	408	1	0	ARRB1	ARB1 ARR1	rna_protein-coding	11q13.4	arrestin beta 1
merck-NM_004590_at	0.222416	0.0838783	0.589772	-3.0212	0.00251775	-1.5032	0.183137	0.170791		Sense	NM_004590 XM_005258020 AB018249 AF039954 AB007454 AF039955 AF055467 BC096352 BC099662 BC099663 BC099664 U91746	NM_004590 XM_005258020 AB007454 AF039955 AF055467 BC096352 BC099662 BC099663 BC099664 U91746	NC_000017 NC_018928 NT_187614 AB018249 AF039954	NP_004581 XP_005258077 BAA24057 AAC97451 AAC28844 AAH99662 AAC05587	6360	1	0	CCL16	CKb12 HCC-4 ILINCK LCC-1 LEC LMC Mtn-1 NCC-4 NCC4 SCYA16 SCYL4	rna_protein-coding|genomic_protein-coding	17q12	C-C motif chemokine ligand 16
merck-NM_020965_a_at	3.80981	1.59822	9.08178	3.01789	0.00254544	1.33758	0.184195	0.171778		Sense	NM_001142782 NM_152900 XM_011541208 XM_017000974 XM_005270737 XM_017000975 AB046854 AF213259 AK026417 BC130409 BC144144	NM_001142782 NM_152900 XM_011541208 XM_017000974 XM_005270737 XM_017000975 AB046854 AF213259 AK026417 BC130409 BC144144	NC_000001 NC_018912	NP_001136254 NP_690864 XP_011539510 XP_016856463 XP_005270794 XP_016856464 BAB13460 AAG43837 BAB15479 AAI30410	260425	1	0	MAGI3	MAGI-3 dJ730K3.2	rna_protein-coding	1p13.2	membrane associated guanylate kinase, WW and PDZ domain containing 3
merck-NM_178172_at	0.375399	0.198671	0.709336	-3.01774	0.00254671	-0.979765	0.184195	0.171778		Sense	NM_178172 NG_034256 AF088057 AY245915 BC035810 BC063857	NM_178172 AF088057 AY245915 BC035810 BC063857	NC_000008 NC_018919 NG_034256	NP_835466 AAO86519 AAH35810 AAH63857	338328	1	0	GPIHBP1	GPI-HBP1 HYPL1D	rna_protein-coding|genomic_protein-coding	8q24.3	glycosylphosphatidylinositol anchored high density lipoprotein binding protein 1
merck-NM_198317_s_at	11.3077	2.33984	54.6466	3.01756	0.0025482	2.42549	0.184195	0.171778		Sense	NM_198317 XM_006710600 XR_426604 XR_001737138 XR_426605 NG_027546 AK127585 AY423763 BC033192 BC105742 CA432461	NM_198317 XM_006710600 XR_426604 XR_001737138 XR_426605 AK127585 AY423763 BC033192 BC105742 CA432461	NC_000001 NC_018912 NG_027546	NP_938073 XP_006710663 BAG54529 AAR03710 AAI05743	339451	1	0	KLHL17	---	rna_protein-coding|genomic_protein-coding	1p36.33	kelch like family member 17
merck2-BX648824_at	0.0280643	0.00275548	0.285831	-3.01755	0.00254823	-3.57326	0.184195	0.171778		Uncertain	HG511877 LN608791	HG511877 LN608791	---	---	114038	1	0	LINC00313	C21orf84 CH507-42P11.5 NCRNA00313	rna_ncRNA	21q22.3	long intergenic non-protein coding RNA 313
merck2-DA290505_at	2.15836	1.30945	3.55763	3.01733	0.0025501	0.76935	0.184195	0.171778		Sense	NM_032446 NM_001256545 XM_017009987 XM_011543694 XM_017009988 NG_032072 AB058676 BC152478 CR749437	NM_032446 NM_001256545 XM_017009987 XM_011543694 XM_017009988 AB058676 BC152478 CR749437	NC_000005 NC_018916 NG_032072	NP_115822 NP_001243474 XP_016865476 XP_011541996 XP_016865477 BAB47409 AAI52479 CAH18275	84466	1	0	MEGF10	EMARDD	rna_protein-coding|genomic_protein-coding	5q23.2	multiple EGF like domains 10
merck-NM_001025266_at	0.359439	0.184866	0.698865	-3.01612	0.00256032	-1.02321	0.184675	0.172225		Sense	NM_001025266	NM_001025266	NC_000003 NC_018914	NP_001020437	285382	1	0	C3orf70	---	rna_protein-coding	3q27.2	chromosome 3 open reading frame 70
merck-AK024399_at	0.299364	0.136635	0.655896	-3.01386	0.00257943	-1.2061	0.185408	0.172909		Sense	NM_001080509 XM_011520680 XR_001748711 AK024399 AY358804	NM_001080509 XM_011520680 XR_001748711 AK024399 AY358804	NC_000012 NC_018923	NP_001073978 XP_011518982 AAQ89164	441631	1	0	TSPAN11	VSSW1971	rna_protein-coding	12p11.21	tetraspanin 11
merck-NM_174934_at	0.341942	0.170155	0.687163	-3.01357	0.0025819	-1.07311	0.185408	0.172909		Sense	NM_174934 NM_001142348 NM_001142349 NR_024527 NG_011710 AK090713 AK092285 AK124886 AY149967 BC035017 BX538328	NM_174934 NM_001142348 NM_001142349 NR_024527 AK090713 AK092285 AK124886 AY149967 BC035017 BX538328	NC_000011 NC_018922 NG_011710	NP_777594 NP_001135820 NP_001135821 AAN74584 AAH35017	6330	1	0	SCN4B	ATFB17 LQT10 Navbeta4	rna_protein-coding|genomic_protein-coding	11q23.3	sodium voltage-gated channel beta subunit 4
merck2-BG340714_at	19.4642	2.82315	134.196	3.01353	0.00258223	2.96858	0.185408	0.172909		Sense	NM_001039550 X63368 BC011609 BC047056 S37375	NM_001039550 BC011609 BC047056 S37375	NC_000002 NC_018913 NG_029553 X63368	NP_001034639 AAH11609 AAH47056 AAA09034	3300	1	0	DNAJB2	CMT2T DSMA5 HSJ-1 HSJ1 HSPF3	rna_protein-coding|genomic_protein-coding	2q35	DnaJ heat shock protein family (Hsp40) member B2
merck-NM_138691_s_at	0.0585206	0.00923594	0.370798	-3.01315	0.00258549	-2.83838	0.185408	0.172909		Sense	NM_138691 XM_017014256 NG_008213 AF417578 AK098607 AK307461 BC103955 BC103956 BC114380 BC114449 BC141860 BC156561 BC172523	NM_138691 XM_017014256 AF417578 AK098607 AK307461 BC103955 BC103956 BC114380 BC114449 BC141860 BC156561 BC172523	NC_000009 NC_018920 NG_008213	NP_619636 XP_016869745 AAL86399 BAC05351 AAI03956 AAI03957 AAI14381 AAI41861 AAI56562 AAI72523	117531	1	0	TMC1	DFNA36 DFNB11 DFNB7	rna_protein-coding|genomic_protein-coding	9q21.13	transmembrane channel like 1
merck2-X04385_at	0.201086	0.0708217	0.570951	-3.01257	0.00259047	-1.60402	0.185408	0.172909		Sense	NM_000552 NG_009072 HF571250 HI552225 JB767221 AK297600 GU014837 K03028 M10321 X04385	NM_000552 AK297600 GU014837 K03028 M10321 X04385	NC_000012 NC_018923 NG_009072 HF571250 HI552225 JB767221	NP_000543 BAG59985 ACX32324 AAA61293 AAB59512 CAA27972	7450	1	0	VWF	F8VWF VWD	rna_protein-coding|genomic_protein-coding	12p13.31	von Willebrand factor
merck2-DB123147_at	0.0467845	0.00637761	0.343199	-3.01181	0.00259697	-3.0622	0.185408	0.172909		Sense	NG_012532 AK094376	AK094376	NG_012532	---	6855	1	0	SYP	MRX96 MRXSYP	genomic_protein-coding|rna_protein-coding	Xp11.23	synaptophysin
merck2-AF016535_at	0.316325	0.149568	0.669003	-3.01179	0.00259708	-1.15098	0.185408	0.172909		Sense	NM_000927 NG_011513 AB208970 AF016535 AK290159 AK308467 AM393352 BC130424 BX509020 EU852583 EU854148 M14758	NM_000927 AB208970 AF016535 AK290159 AK308467 AM393352 BC130424 BX509020 EU852583 EU854148 M14758	NC_000007 NC_018918 NG_011513	NP_000918 BAD92207 AAB69423 BAF82848 CAL38230 AAI30425 ACF94687 ACF94688 AAA59575	5243	1	0	ABCB1	ABC20 CD243 CLCS GP170 MDR1 P-GP PGY1	rna_protein-coding|genomic_protein-coding	7q21.12	ATP binding cassette subfamily B member 1
merck-ENST00000332610_s_at	0.362739	0.187487	0.701806	-3.01155	0.00259916	-1.01407	0.185408	0.172909		Sense	NM_002971 NM_001131010 NM_001195470 NM_001322871 NM_001322872 NM_001322873 NM_001322874 NM_001322875 NM_001322876 XM_011533988 XM_011533989 NG_027814 GN344109 HI589661 KT585075 AB209761 AK127242 BC001744 M97287	NM_002971 NM_001131010 NM_001195470 NM_001322871 NM_001322872 NM_001322873 NM_001322874 NM_001322875 NM_001322876 XM_011533988 XM_011533989 AB209761 AK127242 BC001744 M97287	NC_000003 NC_018914 NG_027814 GN344109 HI589661 KT585075	NP_002962 NP_001124482 NP_001182399 NP_001309800 NP_001309801 NP_001309802 NP_001309803 NP_001309804 NP_001309805 XP_011532290 XP_011532291 BAD92998 BAG54463 AAH01744 AAA60304	6304	1	0	SATB1	---	rna_protein-coding|genomic_protein-coding	3p24.3	SATB homeobox 1
merck-NM_000558_s_at	0.216806	0.0801277	0.586626	-3.0102	0.00261079	-1.52875	0.185909	0.173376		Sense	NM_000558 NM_000517 AF351127 AF363956 AF525460 AF536204 AY178733 AY183122 AY196787 AY605050 DQ011235 DQ431236 DQ499018 GU145033 HQ148740 HQ156224 HQ189518 JQ423459 V00491 AF230076 DQ499017 KF372020 KP940632 V00488 V00489 V00516 DQ894945 DQ896383 DQ891761 DQ893109	NM_000558 NM_000517 DQ894945 DQ896383 DQ891761 DQ893109	NC_000016 NC_018927 NG_000006 AF351127 AF363956 AF525460 AF536204 AY178733 AY183122 AY196787 AY605050 DQ011235 DQ431236 DQ499018 GU145033 HQ148740 HQ156224 HQ189518 JQ423459 V00491 AF230076 DQ499017 KF372020 KP940632 V00488 V00489 V00516	NP_000549 NP_000508 ABM85871 ABM87382 ABM82687 ABM84035	3039 3040	2	2	HBA1 HBA2	HBA-T3 HBH HBA-T2	rna_protein-coding|genomic_protein-coding	16p13.3	hemoglobin subunit alpha 1 ||| hemoglobin subunit alpha 2
merck-AK023096_at	0.372486	0.195807	0.708584	-3.0099	0.00261337	-0.987556	0.185909	0.173376		Sense	NM_006200 NR_120409 XR_929806 AI379031 AK023096 BM719207 CN360310	NM_006200 NR_120409 XR_929806 AI379031 AK023096 BM719207 CN360310	NC_000009 NC_018920	NP_006191	5125	1	0	PCSK5	PC5 PC6 PC6A SPC6	rna_protein-coding	9q21.13	proprotein convertase subtilisin/kexin type 5
merck-NM_016282_at	0.0592253	0.00939141	0.373494	-3.00814	0.00262849	-2.82641	0.186413	0.173846		Sense	NM_016282 NM_001199852 NM_001199853 NM_001199855 NM_001199856 NG_028041 AF100785 AK001553 AK027534 BX640794	NM_016282 NM_001199852 NM_001199853 NM_001199855 NM_001199856 AF100785 AK001553 AK027534 BX640794	NC_000009 NC_018920 NG_028041	NP_057366 NP_001186781 NP_001186782 NP_001186784 NP_001186785 AAP97224 BAA91753 BAB55183	50808	1	0	AK3	AK3L1 AK6 AKL3L AKL3L1 FIX	rna_protein-coding|genomic_protein-coding	9p24.1	adenylate kinase 3
merck-NM_022467_s_at	3.02839	1.47112	6.23411	3.00788	0.00263077	1.10803	0.186413	0.173846		Sense	NM_001127896 NM_001127895 NM_022467 XM_011527222 XM_011527224 XM_017027143 NG_029857 AB047801 AF300612 AF305781 BC011380 BC014250 BC018723	NM_001127896 NM_001127895 NM_022467 XM_011527222 XM_011527224 XM_017027143 AB047801 AF300612 AF305781 BC011380 BC014250 BC018723	NC_000019 NC_018930 NG_029857	NP_001121368 NP_001121367 NP_071912 XP_011525524 XP_011525526 XP_016882632 BAB19806 AAG39444 AAL09373 AAH11380 AAH14250 AAH18723	64377	1	0	CHST8	GALNAC4ST1 GalNAc4ST PSS3	rna_protein-coding|genomic_protein-coding	19q13.11	carbohydrate sulfotransferase 8
merck-Y11161_x_at	0.0735348	0.0134215	0.402888	-3.00753	0.00263384	-2.61	0.186413	0.173846		Sense	NR_002912 Y11161	NR_002912 Y11161	NC_000017 NC_018928	---	26781	1	0	SNORA67	RNU67 U67	rna_snoRNA	17p13.1	small nucleolar RNA, H/ACA box 67
merck-AK001419_at	9.0071	2.15016	37.7311	3.00741	0.00263487	2.19801	0.186413	0.173846		Sense	NM_014053 XM_011509446 XR_247024 AK001419	NM_014053 XM_011509446 XR_247024 AK001419	NC_000001 NC_018912 NG_028131	NP_054772 XP_011507748 BAA91679	28982	1	0	FLVCR1	AXPC1 FLVCR MFSD7B PCA PCARP	rna_protein-coding	1q32.3	feline leukemia virus subgroup C cellular receptor 1
merck2-NM_032285_a_at	0.0634308	0.0105072	0.382926	-3.00641	0.00264354	-2.75781	0.186771	0.174179		Sense	NM_001031727 NM_032285 NM_001329572 NR_138051 XM_011528355 XR_244089 NG_051243 AF318324 AL834276 AY358176	NM_001031727 NM_032285 NM_001329572 NR_138051 XM_011528355 XR_244089 AF318324 AL834276 AY358176	NC_000019 NC_018930 NG_051243	NP_001026897 NP_115661 NP_001316501 XP_011526657 AAL55831 CAD38951 AAQ88543	84245	1	0	MRI1	M1Pi MRDI MTNA Ypr118w	rna_protein-coding|genomic_protein-coding	19p13.13	methylthioribose-1-phosphate isomerase 1
merck-NM_018937_at	2.41725	1.35859	4.30083	3.0024	0.00267856	0.88263	0.188717	0.175995		Sense	NM_018937 AF217755	NM_018937 AF217755	NC_000005 NC_018916 NG_000017	NP_061760 AAK51622	56132	1	0	PCDHB3	PCDH-BETA3	rna_protein-coding	5q31.3	protocadherin beta 3
merck2-AK092353_at	4.33382	1.66369	11.2894	3.00204	0.00268178	1.46645	0.188717	0.175995		Sense	NM_014801 XM_017002391 XM_017002392 XM_011544278 XM_006711816 XR_001737429 XR_426919 XR_001737430 XR_001737431 XR_247042 XR_001737432 AK055374 AK074078 AK092353 AK097229 AK307812 BC008300 BC014639	NM_014801 XM_017002391 XM_017002392 XM_011544278 XM_006711816 XR_001737429 XR_426919 XR_001737430 XR_001737431 XR_247042 XR_001737432 AK055374 AK074078 AK092353 AK097229 AK307812 BC008300 BC014639	NC_000001 NC_018912 NG_050912	NP_055616 XP_016857880 XP_016857881 XP_011542580 XP_006711879 BAG51507 BAB84904 AAH08300	80003	1	0	PCNX2	PCNXL2	rna_protein-coding	1q42.2	pecanex homolog 2 (Drosophila)
merck-NM_001891_at	42.698	3.67961	495.465	3.00162	0.00268548	3.75415	0.188717	0.175995		Sense	NM_001891 NM_001302770 XM_017007760 A24287 A30262 BC069554 BC096194 BC096195 BC096196 BC096197 KF751868 X13766 X17070 X55739	NM_001891 NM_001302770 XM_017007760 A30262 BC069554 BC096194 BC096195 BC096196 BC096197 KF751868 X13766 X17070 X55739	NC_000004 NC_018915 A24287	NP_001882 NP_001289699 XP_016863249 CAA02017 AAH69554 AAH96194 AAH96195 AAH96196 AAH96197 AHG94922 CAA32017 CAA34916 CAA39270	1447	1	0	CSN2	CASB	rna_protein-coding|genomic_protein-coding	4q13.3	casein beta
merck-NM_006813_at	0.221633	0.0828466	0.592916	-3.00107	0.00269035	-1.50673	0.188717	0.175995		Sense	NM_006813 U03105	NM_006813 U03105	NC_000006 NC_018917	NP_006804 AAA85576	10957	1	0	PNRC1	B4-2 PNAS-145 PROL2 PRR2	rna_protein-coding	6q15	proline rich nuclear receptor coactivator 1
merck2-NM_005057_at	13.7247	2.48086	75.9289	3.00102	0.00269074	2.6192	0.188717	0.175995		Sense	NM_005057 NM_001193272 NM_001193273 XM_011509833 BC037284 BG392257 CB133829	NM_005057 NM_001193272 NM_001193273 XM_011509833 BC037284 BG392257 CB133829	NC_000001 NC_018912	NP_005048 NP_001180201 NP_001180202 XP_011508135 AAH37284	5929	1	0	RBBP5	RBQ3 SWD1	rna_protein-coding	1q32.1	RB binding protein 5, histone lysine methyltransferase complex subunit
merck-AJ493605_at	5.09026	1.75842	14.7353	3.00072	0.00269346	1.62733	0.188717	0.175995		Sense	NM_178344 XM_017006291 XM_017006293 XM_017006294 XM_017006295 XM_017006296 AJ493605 BC133024 BC144376 LN607971	NM_178344 XM_017006291 XM_017006293 XM_017006294 XM_017006295 XM_017006296 AJ493605 BC133024 BC144376 LN607971	NC_000003 NC_018914	NP_848034 XP_016861780 XP_016861782 XP_016861783 XP_016861784 XP_016861785 CAD42708 AAI33025 AAI44377	339883	1	0	C3orf35	APRG1	rna_protein-coding	3p22.2	chromosome 3 open reading frame 35
merck-NM_001001922_at	0.000864165	8.61768e-06	0.0866568	-3.00027	0.0026974	-7.05375	0.188717	0.175995		Sense	NM_001001922 AB065535 BK004300 KP290305 BC136979 BC136981	NM_001001922 BC136979 BC136981	NC_000011 NC_018922 AB065535 BK004300 KP290305	NP_001001922 AAI36980 AAI36982	390075	1	0	OR52N5	OR11-62 OR52N5Q	rna_protein-coding|genomic_protein-coding	11p15.4	olfactory receptor family 52 subfamily N member 5
merck-NM_080625_s_at	0.296955	0.134324	0.65649	-2.99969	0.00270251	-1.21417	0.188717	0.175995		Sense	NM_080625 XM_011528566 XM_011528567 XM_011528568 XM_011528569 AK057090 AK125588 BC030254 BC032455 DB331650	NM_080625 XM_011528566 XM_011528567 XM_011528568 XM_011528569 AK057090 AK125588 BC030254 BC032455 DB331650	NC_000020 NC_018931	NP_542192 XP_011526868 XP_011526869 XP_011526870 XP_011526871 BAB71363 BAG54219 AAH30254 AAH32455	140706	1	0	CCM2L	C20orf160 dJ310O13.5	rna_protein-coding	20q11.21	CCM2 like scaffolding protein
merck-AF062481_a_at	4.54771	1.69035	12.2352	2.99953	0.00270393	1.51462	0.188717	0.175995		Sense	NM_001360 NM_001163817 XM_011544777 NG_012655 AF110060 AF034544 AF062481 AF067127 AF096305 AK289497 AK303881 BC000054	NM_001360 NM_001163817 XM_011544777 AF034544 AF062481 AF067127 AF096305 AK289497 AK303881 BC000054	NC_000011 NC_018922 NG_012655 AF110060	NP_001351 NP_001157289 XP_011543079 AAC05086 AAC18345 AAD02816 AAD09766 BAF82186 BAG64817 AAH00054	1717	1	0	DHCR7	SLOS	rna_protein-coding|genomic_protein-coding	11q13.4	7-dehydrocholesterol reductase
merck-NM_006476_at	0.0507243	0.00722022	0.356355	-2.99732	0.00272364	-2.98135	0.189836	0.177038		Sense	NM_006476 NR_033759 AI337729 BC015128 BC070165	NM_006476 NR_033759 AI337729 BC015128 BC070165	NC_000011 NC_018922	NP_006467 AAH15128 AAH70165	10632	1	0	ATP5L	ATP5JG	rna_protein-coding	11q23.3	ATP synthase, H+ transporting, mitochondrial Fo complex subunit G
merck-AK128015_at	62.0685	4.1718	923.461	2.99686	0.00272774	4.12824	0.189866	0.177067		Uncertain	AK128015 HG492989	AK128015 HG492989	---	---	400799	1	0	LINC01344	GS1-122H1.2	rna_ncRNA	1q25.3	long intergenic non-protein coding RNA 1344
merck-NM_024315_at	0.21606	0.079271	0.58889	-2.99502	0.00274428	-1.5322	0.190761	0.177901		Sense	NM_024315 NM_001329472 NM_001329473 NM_001329474 NM_001329475 NR_138030 XM_005250589 XM_017012617 XM_017012618 BC002837	NM_024315 NM_001329472 NM_001329473 NM_001329474 NM_001329475 NR_138030 XM_005250589 XM_017012617 XM_017012618 BC002837	NC_000007 NC_018918	NP_077291 NP_001316401 NP_001316402 NP_001316403 NP_001316404 XP_005250646 XP_016868106 XP_016868107 AAH02837	79161	1	0	TMEM243	C7orf23 MM-TRAG MMTRAG	rna_protein-coding	7q21.12	transmembrane protein 243
merck-AK023571_at	0.0823837	0.0160776	0.422146	-2.99443	0.00274956	-2.49637	0.190782	0.17792		Uncertain	NG_007982	---	NG_007982	---	1588	1	0	CYP19A1	ARO ARO1 CPV1 CYAR CYP19 CYPXIX P-450AROM	genomic_protein-coding	15q21.2	cytochrome P450 family 19 subfamily A member 1
merck-NM_021728_s_at	0.00208373	3.6608e-05	0.118606	-2.99383	0.00275495	-6.1736	0.190782	0.17792		Sense	NM_021728 NM_172337 NM_001270523 NM_001270524 NM_001270525 NR_073034 NR_073036 NG_008204 AF298117 AB593056 AB593057 AB593058 BC032579	NM_021728 NM_172337 NM_001270523 NM_001270524 NM_001270525 NR_073034 NR_073036 AB593056 AB593057 AB593058 BC032579	NC_000014 NC_018925 NG_008204 AF298117	NP_068374 NP_758840 NP_001257452 NP_001257453 NP_001257454 BAJ84003 BAJ84004 BAJ84005 AAH32579	5015	1	0	OTX2	CPHD6 MCOPS5	rna_protein-coding|genomic_protein-coding	14q22.3	orthodenticle homeobox 2
merck-XM_925948_s_at	2.1623	1.30506	3.58265	2.99344	0.0027585	0.771174	0.190782	0.17792		Sense	NM_001039211 AK091918	NM_001039211 AK091918	NC_000001 NC_018912	NP_001034300	219293	1	0	ATAD3C	---	rna_protein-coding	1p36.33	ATPase family, AAA domain containing 3C
merck2-BC041142_at	5.89266	1.84473	18.8231	2.99335	0.00275934	1.77371	0.190782	0.17792		Sense	NM_004736 NM_001135669 NR_137330 NG_050964 CQ834686 AF089744 AK074789 BC028576 BC041142	NM_004736 NM_001135669 NR_137330 AF089744 AK074789 BC028576 BC041142	NC_000001 NC_018912 NG_050964 CQ834686	NP_004727 NP_001129141 AAD10196 AAH41142	9213	1	0	XPR1	IBGC6 SYG1 X3	rna_protein-coding|genomic_protein-coding	1q25.3	xenotropic and polytropic retrovirus receptor 1
merck-DA792344_a_at	5.63619	1.8161	17.4917	2.99261	0.00276601	1.72921	0.190988	0.178112		Sense	NM_001128615 NM_001128616 NM_019555 NM_001289698 XM_005265186 XM_017006506 XM_011533767 XM_005265187 XM_011533764 XM_017006502 XM_011533765 XM_011533766 XM_017006503 XM_017006504 XM_017006505 AX002254 AB209661 AF249744 AF433662 AK024340 AK225688 AK291412 AK293864 AK300045 AK302493 AK308178 AL136832 AM392996 AX775923 BC054345 BC068513 BC098122 BC098272 BC099715 BC104723	NM_001128615 NM_001128616 NM_019555 NM_001289698 XM_005265186 XM_017006506 XM_011533767 XM_005265187 XM_011533764 XM_017006502 XM_011533765 XM_011533766 XM_017006503 XM_017006504 XM_017006505 AB209661 AF249744 AF433662 AK024340 AK225688 AK291412 AK293864 AK300045 AK302493 AK308178 AL136832 AM392996 AX775923 BC054345 BC068513 BC098122 BC098272 BC099715 BC104723	NC_000003 NC_018914 AX002254	NP_001122087 NP_001122088 NP_062455 NP_001276627 XP_005265243 XP_016861995 XP_011532069 XP_005265244 XP_011532066 XP_016861991 XP_011532067 XP_011532068 XP_016861992 XP_016861993 XP_016861994 BAD92898 AAF79954 AAP97313 BAB14891 BAF84101 BAH11616 BAH13198 BAH13724 CAB66766 CAL37874 CAE11661 AAH54345 AAH68513 AAH98122 AAH98272 AAH99715 AAI04724	50650	1	0	ARHGEF3	GEF3 STA3 XPLN	rna_protein-coding|genomic_protein-coding	3p14.3	Rho guanine nucleotide exchange factor 3
merck-NM_079423_s_at	1355.83	12.0073	153097	2.99061	0.0027842	7.21217	0.191987	0.179045		Sense	NM_021019 NM_079423 NG_029223 M22919 AB046613 BC006781 BC017455 BC071661 BC093066 BG283793 CA427580 CN401857 M22918 M22920 M31212 U02629	NM_021019 NM_079423 AB046613 BC006781 BC017455 BC071661 BC093066 BG283793 CA427580 CN401857 M22918 M22920 M31212 U02629	NC_000012 NC_018923 NG_029223 M22919	NP_066299 NP_524147 BAB62402 AAH06781 AAH17455 AAH71661 AAH93066 AAA36347 AAA36348 AAA59853 AAA20643	4637	1	0	MYL6	ESMLC LC17 LC17-GI LC17-NM LC17A LC17B MLC-3 MLC1SM MLC3NM MLC3SM	rna_protein-coding|genomic_protein-coding	12q13.2	myosin light chain 6
merck2-NM_014267_x_at	21.4705	2.87617	160.277	2.99001	0.00278967	3.06668	0.192108	0.179157		Sense	NM_014267 XM_017017143 BC007103	NM_014267 XM_017017143 BC007103	NC_000011 NC_018922	NP_055082 XP_016872632 AAH07103	10944	1	0	C11orf58	IMAGE145052 SMAP	rna_protein-coding	11p15.2	chromosome 11 open reading frame 58
merck-BX096210_at	147.866	5.58666	3913.67	2.98926	0.00279656	4.99631	0.192327	0.179361		Uncertain	NG_006475	---	NG_006475	---	727859	1	0	C4BPAP1	C4BPAL1	genomic_pseudo	1q32.2	complement component 4 binding protein, alpha pseudogene 1
merck-BC047728_s_at	0.447092	0.263566	0.75841	-2.98557	0.00283053	-0.804991	0.194405	0.181299		Sense	NM_005100 NM_144497 XM_017011517 XM_005267235 XM_017011518 AB003476 AB210003 AF001504 AK307578 AK307673 AK307739 BC000188 BC015830 BC022814 BC047728 BC070151 BC117680 BC156286 BC157067 CR749527 CR936604 U81607	NM_005100 NM_144497 XM_017011517 XM_005267235 XM_017011518 AB003476 AB210003 AF001504 AK307578 AK307673 AK307739 BC000188 BC015830 BC022814 BC047728 BC070151 BC117680 BC156286 BC157067 CR749527 CR936604 U81607	NC_000006 NC_018917 NG_029875	NP_005091 NP_653080 XP_016867006 XP_005267292 XP_016867007 BAA19927 BAE06085 AAB58938 AAH47728 AAH70151 AAI56287 AAI57068 CAH18338 CAI56750 AAC51366	9590	1	0	AKAP12	AKAP250 SSeCKS	rna_protein-coding	6q25.1	A-kinase anchoring protein 12
merck2-AL050219_at	0.23108	0.0882861	0.604828	-2.98419	0.00284328	-1.46499	0.195021	0.181874		Sense	NR_037870 AL050219 HG492827	NR_037870 AL050219 HG492827	NC_000001 NC_018912 NG_051933	---	100131825	1	0	CADM3-AS1	---	rna_ncRNA	1q23.2	CADM3 antisense RNA 1
merck-NR_002741_s_at	3.71066	1.56787	8.78199	2.9831	0.00285344	1.31121	0.195243	0.182081		Sense	NR_002741 X96652	NR_002741 X96652	NC_000002 NC_018913	---	26796	1	0	SNORD53	RNU53 SNORD53A U53	rna_snoRNA	2p23.2	small nucleolar RNA, C/D box 53
merck-BC017418_a_at	4.37582	1.65905	11.5414	2.98303	0.00285407	1.47609	0.195243	0.182081		Sense	NM_018352 AK002046 BC005204 BC011842 BC017418 BX370094 HQ448694	NM_018352 AK002046 BC005204 BC011842 BC017418 BX370094 HQ448694	NC_000004 NC_018915	NP_060822 BAA92053 AAH11842 ADQ33172	55319	1	0	TMA16	C4orf43	rna_protein-coding	4q32.2	translation machinery associated 16 homolog
merck-NM_000328_at	0.164091	0.0500282	0.53821	-2.98217	0.00286212	-1.80734	0.195536	0.182354		Sense	NM_000328 XM_017029710 XM_017029711 XM_011543940 XM_005272633 XM_017029712 NG_009553 AJ238395 AK223491 AK291832 BC031624 CA313540 U57629 X97668	NM_000328 XM_017029710 XM_017029711 XM_011543940 XM_005272633 XM_017029712 AJ238395 AK223491 AK291832 BC031624 CA313540 U57629 X97668	NC_000023 NC_018934 NG_009553	NP_000319 XP_016885199 XP_016885200 XP_011542242 XP_005272690 XP_016885201 CAB54002 BAD97211 BAF84521 AAH31624 AAC50481 CAA66258	6103	1	0	RPGR	COD1 CORDX1 CRD PCDX RP15 RP3 XLRP3 orf15	rna_protein-coding|genomic_protein-coding	Xp11.4	retinitis pigmentosa GTPase regulator
merck2-BF977634_a_at	3.90896	1.59532	9.57802	2.98144	0.00286893	1.36327	0.195742	0.182546		Sense	NM_173083 NM_001270409 NM_001270410 XM_006711766 XM_005273102 XM_017001084 XM_006711767 AF190323 AF190324 AK125690 AK126177 BC043444 BC045625 BC065302 BX537869	NM_173083 NM_001270409 NM_001270410 XM_006711766 XM_005273102 XM_017001084 XM_006711767 AF190323 AF190324 AK125690 AK126177 BC043444 BC045625 BC065302 BX537869	NC_000001 NC_018912	NP_775106 NP_001257338 NP_001257339 XP_006711829 XP_005273159 XP_016856573 XP_006711830 AAQ13710 AAQ13711 BAC86475 AAH43444 AAH45625 AAH65302 CAD97871	286826	1	0	LIN9	BARA BARPsv Lin-9 TGS TGS1 TGS2	rna_protein-coding	1q42.12	lin-9 DREAM MuvB core complex component
[truncated: 50,959 more rows]

## Sheet: ER+ with margins
ChipID	HR	HR (low)	HR (high)	z	P	beta	P_fdr	Qvalue	trustworthy_viral	sense	accession	accession_rna	accession_genomic	accession_protein	gene_id	num_genes	warning_level	symbol	alias	type	location	description
[truncated: 51,717 more rows]

## Sheet: ER- with margins
ChipID	HR	HR (low)	HR (high)	z	P	beta	P_fdr	Qvalue	trustworthy_viral	sense	accession	accession_rna	accession_genomic	accession_protein	gene_id	num_genes	warning_level	symbol	alias	type	location	description
[truncated: 51,717 more rows]
