# Supplementary material for: Association between transcriptomic metrics of exogenous antigen presentation and adaptive immunity with locoregional recurrence in localized estrogen receptor negative breast cancer: retrospective review of multi-institutional datasets
Source: Breast Cancer Res. 2025 May 13;27:77. doi: 10.1186/s13058-025-01987-x (PMC12070507; doi:10.1186/s13058-025-01987-x)
Supplement: Supplementary file 4 — Additional file 4. [file 13058_2025_1987_MOESM4_ESM.xlsx]

## Sheet: HER2+ without margins
ChipID	HR	HR (low)	HR (high)	z	P	beta	P_fdr	Qvalue	trustworthy_viral	sense	accession	accession_rna	accession_genomic	accession_protein	gene_id	num_genes	warning_level	symbol	alias	type	location	description
merck-NM_138733_at	0.0315774	0.00557596	0.178827	-3.90564	9.39745e-05	-3.45531	0.999381	0.999381		Sense	NM_138733 HC007210 HC044715 K03019 X05246 BC038843 FJ224296 HM005452	NM_138733 BC038843 FJ224296 HM005452	NC_000006 NC_018917 HC007210 HC044715 K03019 X05246	NP_620061 AAH38843 ACI45988 AEE61050	5232	1	0	PGK2	HEL-S-272 PGKB PGKPS dJ417L20.2	rna_protein-coding|genomic_protein-coding	6p12.3	phosphoglycerate kinase 2
merck-BG750684_at	342.67	15.2953	7677.09	3.67933	0.000233852	5.83677	0.999381	0.999381		Uncertain	NG_029050	---	NG_029050	---	8038 641312	2	2	ADAM12 SAR1AP2	ADAM12-OT1 CAR10 MCMP MCMPMltna MLTN MLTNA SAR1P2 SARA1P	genomic_protein-coding|genomic_pseudo	10q26.2	ADAM metallopeptidase domain 12 ||| secretion associated Ras related GTPase 1A pseudogene 2
merck2-CD047975_x_at	7.39384e-06	1.16241e-08	0.00470307	-3.58723	0.000334213	-11.8149	0.999381	0.999381		Sense	NM_001010 M77232 X67309 AB062123 AK093634 AK291517 AK311861 BC000524 BC009427 BC013296 BC027620 BC035447 BC071907 BC071908 BC094826 DQ891744 DQ895025 J03537 M20020	NM_001010 AB062123 AK093634 AK291517 AK311861 BC000524 BC009427 BC013296 BC027620 BC035447 BC071907 BC071908 BC094826 DQ891744 DQ895025 J03537 M20020	NC_000009 NC_018920 M77232 X67309	NP_001001 BAB93455 BAF84206 BAG34802 AAH00524 AAH09427 AAH13296 AAH27620 AAH71907 AAH71908 AAH94826 ABM82670 ABM85951 AAA60287 AAA60288	6194	1	0	RPS6	S6	rna_protein-coding|genomic_protein-coding	9p22.1	ribosomal protein S6
merck-ENST00000378711_at	0.00957393	0.000706604	0.129719	-3.49584	0.000472573	-4.64871	0.999381	0.999381		Sense	NM_001242815 XM_017004097 AK124893	NM_001242815 XM_017004097 AK124893	NC_000002 NC_018913	NP_001229744 XP_016859586 BAC85983	400950	1	0	C2orf91	---	rna_protein-coding	2p21	chromosome 2 open reading frame 91
merck-NM_001010_x_at	5.55116e-07	1.56229e-10	0.00197244	-3.45314	0.000554105	-14.4041	0.999381	0.999381		Sense	NM_001010 M77232 X67309 AB062123 AK093634 AK291517 AK311861 BC000524 BC009427 BC013296 BC027620 BC035447 BC071907 BC071908 BC094826 DQ891744 DQ895025 J03537 M20020	NM_001010 AB062123 AK093634 AK291517 AK311861 BC000524 BC009427 BC013296 BC027620 BC035447 BC071907 BC071908 BC094826 DQ891744 DQ895025 J03537 M20020	NC_000009 NC_018920 M77232 X67309	NP_001001 BAB93455 BAF84206 BAG34802 AAH00524 AAH09427 AAH13296 AAH27620 AAH71907 AAH71908 AAH94826 ABM82670 ABM85951 AAA60287 AAA60288	6194	1	0	RPS6	S6	rna_protein-coding|genomic_protein-coding	9p22.1	ribosomal protein S6
merck2-DA844991_a_at	39.2009	4.87303	315.35	3.44872	0.000563255	3.6687	0.999381	0.999381		Sense	NM_004180 NM_133484 U59863 U63830	NM_004180 NM_133484 U59863 U63830	NC_000002 NC_018913	NP_004171 NP_597841 AAC50681 AAC50770	10010	1	0	TANK	I-TRAF ITRAF TRAF2	rna_protein-coding	2q24.2	TRAF family member associated NFKB activator
merck-NM_178514_at	4.73646	1.95051	11.5016	3.43589	0.000590619	1.55529	0.999381	0.999381		Sense	NR_027701 BX647632 LK938563	NR_027701 BX647632 LK938563	NC_000013 NC_018924	---	283487	1	0	LINC00346	C13orf29 NCRNA00346	rna_ncRNA	13q34	long intergenic non-protein coding RNA 346
merck2-NM_003576.2_at	498.369	14.2673	17408.5	3.42604	0.000612441	6.21134	0.999381	0.999381		Sense	NM_003576 NM_001032296 NM_001286649 XM_017020794 XM_017020795 XM_005254079 AF083420 BC035578 BC065378 EU668350	NM_003576 NM_001032296 NM_001286649 XM_017020794 XM_017020795 XM_005254079 AF083420 BC035578 BC065378 EU668350	NC_000013 NC_018924	NP_003567 NP_001027467 NP_001273578 XP_016876283 XP_016876284 XP_005254136 AAD42039 AAH35578 AAH65378 ACF94503	8428	1	0	STK24	HEL-S-95 MST3 MST3B STE20 STK3	rna_protein-coding	13q32.2	serine/threonine kinase 24
merck-D26158_x_at	0.0487695	0.00862687	0.275705	-3.41778	0.000631338	-3.02065	0.999381	0.999381		Sense	NM_001420 NM_032281 D26158	NM_001420 NM_032281 D26158	NC_000019 NC_018930	NP_001411 NP_115657 BAA21838	1995	1	0	ELAVL3	HUC HUCL PLE21	rna_protein-coding	19p13.2	ELAV like RNA binding protein 3
merck2-BJ996964_at	2.25943	1.40956	3.62171	3.38593	0.000709375	0.815113	0.999381	0.999381		Sense	NM_000295 NM_001127706 NM_001127707 NM_001002236 NM_001002235 NM_001127700 NM_001127701 NM_001127702 NM_001127703 NM_001127704 NM_001127705 NG_008290	NM_000295 NM_001127706 NM_001127707 NM_001002236 NM_001002235 NM_001127700 NM_001127701 NM_001127702 NM_001127703 NM_001127704 NM_001127705	NC_000014 NC_018925 NT_187601 NG_008290	NP_000286 NP_001121178 NP_001121179 NP_001002236 NP_001002235 NP_001121172 NP_001121173 NP_001121174 NP_001121175 NP_001121176 NP_001121177	5265	1	0	SERPINA1	A1A A1AT AAT PI PI1 PRO2275 alpha1AT	rna_protein-coding|genomic_protein-coding	14q32.13	serpin family A member 1
merck-NM_002270_s_at	697.507	15.6026	31181.8	3.37701	0.000732792	6.54751	0.999381	0.999381		Sense	NM_002270 NM_153188 XM_005248501 XM_017009458 XM_005248500 BC040340 U70322 U72069 U72395	NM_002270 NM_153188 XM_005248501 XM_017009458 XM_005248500 BC040340 U70322 U72069 U72395	NC_000005 NC_018916	NP_002261 NP_694858 XP_005248558 XP_016864947 XP_005248557 AAH40340 AAC50723 AAB58254 AAB68948	3842	1	0	TNPO1	IPO2 KPNB2 MIP MIP1 TRN	rna_protein-coding	5q13.2	transportin 1
merck-AK095262_a_at	29.8582	4.12526	216.11	3.36323	0.000770366	3.39646	0.999381	0.999381		Sense	NM_017919 XM_011518820 XM_011518821 XM_017014875 XM_011518823 AK000658 AK095262 AL833620 AL834371 BC111009	NM_017919 XM_011518820 XM_011518821 XM_017014875 XM_011518823 AK000658 AK095262 AL833620 AL834371 BC111009	NC_000009 NC_018920	NP_060389 XP_011517122 XP_011517123 XP_016870364 XP_011517125 BAA91311 BAG53017 CAD39034 AAI11010	55014	1	0	STX17	---	rna_protein-coding	9q31.1	syntaxin 17
merck-AK098705_at	5.63485	2.04524	15.5246	3.34373	0.000826587	1.72897	0.999381	0.999381		Uncertain	AK098705 HG498737	AK098705 HG498737	---	---	728095	1	0	LOC728095	---	rna_ncRNA	5q35.1	uncharacterized LOC728095
merck-NM_005492_at	0.121838	0.0353544	0.419878	-3.33463	0.000854121	-2.10506	0.999381	0.999381		Sense	NM_005492 NM_001281730 XR_937015 XR_001754109 XR_937017 XR_937018 XR_937016 XR_937019 HC006890 HC044551 AA436982 AF059244 AW665128 BC069496 BC069536 BC105113 BC105119 BX096109 HQ448421	NM_005492 NM_001281730 XR_937015 XR_001754109 XR_937017 XR_937018 XR_937016 XR_937019 AA436982 AF059244 AW665128 BC069496 BC069536 BC105113 BC105119 BX096109 HQ448421	NC_000020 NC_018931 HC006890 HC044551	NP_005483 NP_001268659 AAC14707 AAH69496 AAI05114 AAI05120 ADQ32901	10047	1	0	CST8	CRES CTES5	rna_protein-coding|genomic_protein-coding	20p11.21	cystatin 8
merck-U44105_at	87.1657	6.27857	1210.13	3.32872	0.000872476	4.46781	0.999381	0.999381		Sense	NR_000039 U44105	NR_000039 U44105	NC_000005 NC_018916	---	9366	1	0	RAB9BP1	RAB9P1	rna_pseudo	5q21.2-q21.3	RAB9B, member RAS oncogene family pseudogene 1
merck-AK022443_at	14.6649	3.01619	71.3013	3.32819	0.000874131	2.68545	0.999381	0.999381		Uncertain	NG_028243	---	NG_028243	---	27086 104502416 100302112	3	2	FOXP1 FOXP1-AS1 MIR1284	12CC4 HSPC215 MFH QRF1 hFKH1B MIRN1284 hsa-mir-1284 mir-1284	genomic_protein-coding|genomic_ncRNA	3p13	forkhead box P1 ||| FOXP1 antisense RNA 1 ||| microRNA 1284
merck-NM_002789_at	212.341	8.85981	5089.14	3.30594	0.000946593	5.35819	0.999381	0.999381		Sense	NM_002789 NM_001102667 NM_001102668 NM_001330673 NM_001330675 NM_001330676 HB870627 HC928036 AK055714 AK315526 BC001490 BC005361 BC022445 BC022817 BC030529 BC047667 BC056249 BC093069 BF589105 BG772003 BT009784 CD365826 CN337296 D00763 DQ892539 DQ895750	NM_002789 NM_001102667 NM_001102668 NM_001330673 NM_001330675 NM_001330676 AK055714 AK315526 BC001490 BC005361 BC022445 BC022817 BC030529 BC047667 BC056249 BC093069 BF589105 BG772003 BT009784 CD365826 CN337296 D00763 DQ892539 DQ895750	NC_000015 NC_018926 HB870627 HC928036	NP_002780 NP_001096137 NP_001096138 NP_001317602 NP_001317604 NP_001317605 BAG37907 AAH05361 AAH22445 AAH22817 AAH47667 AAH56249 AAH93069 AAP88786 BAA00660 ABM83465 ABM86676	5685	1	0	PSMA4	HC9 HsT17706 PSC9	rna_protein-coding|genomic_protein-coding	15q25.1	proteasome subunit alpha 4
merck2-BI757443_at	0.0724079	0.0152373	0.344083	-3.3016	0.000961347	-2.62544	0.999381	0.999381		AntiSense	NM_001114122 NM_001114121 NM_001244846 NR_045204 XM_011542561 XM_011542560 NG_030049 AY304548 AW149126 BX419129	NM_001114122 NM_001114121 NM_001244846 NR_045204 XM_011542561 XM_011542560 AW149126 BX419129	NC_000011 NC_018922 NG_030049 AY304548	NP_001107594 NP_001107593 NP_001231775 XP_011540863 XP_011540862	1111	1	0	CHEK1	CHK1	rna_protein-coding|genomic_protein-coding	11q24.2	checkpoint kinase 1
merck2-NM_198402_a_at	9.69236	2.50573	37.4908	3.29086	0.000998807	2.27134	0.999381	0.999381		Sense	NM_001329783 NM_198402 NM_001329784 NM_001329786 NM_001329787 XM_017005855 XR_001740056 AK074605 AK289983 AL832532 AY191814 BC049369 BC060839	NM_001329783 NM_198402 NM_001329784 NM_001329786 NM_001329787 XM_017005855 XR_001740056 AK074605 AK289983 AL832532 AY191814 BC049369 BC060839	NC_000003 NC_018914	NP_001316712 NP_940684 NP_001316713 NP_001316715 NP_001316716 XP_016861344 BAF82672 AAP20101 AAH49369 AAH60839	201562	1	0	HACD2	PTPLB	rna_protein-coding	3q21.1	3-hydroxyacyl-CoA dehydratase 2
merck-NM_032135_s_at	61.55	5.28117	717.341	3.28817	0.00100842	4.11985	0.999381	0.999381		Sense	NM_032135 AK124110 AK302615 AL136775 AM392986 BC039878 CR933608 CR933626	NM_032135 AK124110 AK302615 AL136775 AM392986 BC039878 CR933608 CR933626	NC_000014 NC_018925	NP_115511 BAG54007 BAH13762 CAB66709 CAL37864 AAH39878 CAI45927 CAI45935	84075	1	0	FSCB	C14orf155	rna_protein-coding	14q21.2	fibrous sheath CABYR binding protein
merck-NM_021257_at	5.03898	1.90926	13.299	3.26605	0.00109058	1.6172	0.999381	0.999381		Sense	NM_021257 AF422796 AJ245944 DQ008010 AF422797 AK098350 BC032509	NM_021257 AF422797 AK098350 BC032509	NC_000014 NC_018925 AF422796 AJ245944 DQ008010	NP_067080 AAL98924 AAH32509	58157	1	0	NGB	---	rna_protein-coding|genomic_protein-coding	14q24.3	neuroglobin
merck-NM_001024675_at	0.079897	0.0175344	0.364058	-3.26582	0.00109146	-2.52702	0.999381	0.999381		Sense	NM_001024675 AW006704 BC137111 BC137114	NM_001024675 AW006704 BC137111 BC137114	NC_000020 NC_018931	NP_001019846 AAI37112 AAI37115	170487	1	0	ACTL10	C20orf134 dJ63M2.2	rna_protein-coding	20q11.22	actin like 10
merck-ENST00000237763_at	79.5734	5.70239	1110.4	3.25448	0.00113601	4.37668	0.999381	0.999381		Uncertain	BC106717 BC106718 BC115358	BC106717 BC106718 BC115358	---	---	690	1	0	BTF3P11	BTF3L1 HUMBTFB OCIF OPG TNFRSF11B	rna_pseudo	13q22.3	basic transcription factor 3 pseudogene 11
merck-AF143875_s_at	5.07992	1.90743	13.529	3.25206	0.00114571	1.62529	0.999381	0.999381		Uncertain	AK025189	AK025189	---	---	317662	1	0	FAM149B1	KIAA0974	rna_protein-coding	10q22.2	family with sequence similarity 149 member B1
merck-NM_004653_at	26.2401	3.65735	188.263	3.24974	0.00115512	3.26729	0.999381	0.999381		Sense	NM_001146705 NM_004653 NM_001146706 XM_011531468 XM_005262560 XM_005262561 XR_001756013 XR_244571 XR_001756009 XR_001756010 XR_001756011 XR_430568 XR_001756012 NG_032920 AA864889 AK095923 AK127269 BC146767 BM052719 BX648643 D87072 U52191	NM_001146705 NM_004653 NM_001146706 XM_011531468 XM_005262560 XM_005262561 XR_001756013 XR_244571 XR_001756009 XR_001756010 XR_001756011 XR_430568 XR_001756012 AA864889 AK095923 AK127269 BC146767 BM052719 BX648643 D87072 U52191	NC_000024 NG_032920	NP_001140177 NP_004644 NP_001140178 XP_011529770 XP_005262617 XP_005262618 BAG54468 AAI46768 BAA13241 AAC50806	8284	1	0	KDM5D	HY HYA JARID1D SMCY	rna_protein-coding|genomic_protein-coding	Yq11.223	lysine demethylase 5D
merck-AF147324_at	5.75172	2.0013	16.5304	3.24803	0.00116209	1.7495	0.999381	0.999381		Uncertain	NG_028243	---	NG_028243	---	27086 104502416 100302112	3	2	FOXP1 FOXP1-AS1 MIR1284	12CC4 HSPC215 MFH QRF1 hFKH1B MIRN1284 hsa-mir-1284 mir-1284	genomic_protein-coding|genomic_ncRNA	3p13	forkhead box P1 ||| FOXP1 antisense RNA 1 ||| microRNA 1284
merck-NR_002962_at	16.8374	3.05946	92.6627	3.24515	0.0011739	2.8236	0.999381	0.999381		Sense	NR_002962 AJ609438	NR_002962 AJ609438	NC_000011 NC_018922	---	677808	1	0	SNORA23	ACA23	rna_snoRNA	11p15.4	small nucleolar RNA, H/ACA box 23
merck-NM_001647_at	0.371555	0.204272	0.67583	-3.24362	0.00118023	-0.990059	0.999381	0.999381		Sense	NM_001647 AK312090 BC007402 BQ008672 BT019860 BT019861 BU195270 BU727194 CR456838 CR541773 DQ892668 DQ896124 J02611 S80440	NM_001647 AK312090 BC007402 BQ008672 BT019860 BT019861 BU195270 BU727194 CR456838 CR541773 DQ892668 DQ896124 J02611 S80440	NC_000003 NC_018914	NP_001638 BAG35026 AAH07402 AAV38663 AAV38664 CAG33119 CAG46572 ABM83594 ABM87123 AAB59517 AAB35919	347	1	0	APOD	---	rna_protein-coding	3q29	apolipoprotein D
merck-hCT1830597_at	5.50874	1.9598	15.4844	3.23597	0.0012123	1.70634	0.999381	0.999381		Uncertain	NG_030484	---	NG_030484	---	132 359744 100422384 100420734 414254 102723439	6	2	ADK MRPL35P3 POLR3DP1 RAB5CP1 RPSAP6 LOC102723439	AK LAMR1P6 RPSA_23_1065	genomic_protein-coding|genomic_pseudo|genomic_ncRNA	10q22.2!10q11-q24!10q22.2	adenosine kinase ||| mitochondrial ribosomal protein L35 pseudogene 3 ||| RNA polymerase III subunit D pseudogene 1 ||| RAB5C, member RAS oncogene family pseudogene 1 ||| ribosomal protein SA pseudogene 6 ||| uncharacterized LOC102723439
merck2-U70322_at	97.8016	6.08984	1570.68	3.23536	0.00121489	4.58294	0.999381	0.999381		Sense	NM_002270 NM_153188 XM_005248501 XM_017009458 XM_005248500 AK301021 AK308177 BC040340 EU176628 U70322 U72069 U72395	NM_002270 NM_153188 XM_005248501 XM_017009458 XM_005248500 AK301021 AK308177 BC040340 EU176628 U70322 U72069 U72395	NC_000005 NC_018916	NP_002261 NP_694858 XP_005248558 XP_016864947 XP_005248557 BAG62638 AAH40340 ABW03429 AAC50723 AAB58254 AAB68948	3842	1	0	TNPO1	IPO2 KPNB2 MIP MIP1 TRN	rna_protein-coding	5q13.2	transportin 1
merck-NM_001008495_a_at	0.150754	0.0478709	0.474754	-3.23277	0.00122596	-1.8921	0.999381	0.999381		Sense	NM_001008495 NM_001146273 AK123958 AK300583 AL834364 AY147881	NM_001008495 NM_001146273 AK123958 AK300583 AL834364 AY147881	NC_000008 NC_018919	NP_001008495 NP_001139745 BAG53986 BAG62282 CAD39028 AAN05737	169200	1	0	TMEM64	---	rna_protein-coding	8q21.3	transmembrane protein 64
merck2-NM_001010_x_at	7.20203e-07	1.35702e-10	0.00382229	-3.2321	0.00122882	-14.1437	0.999381	0.999381		Sense	NM_001010 M77232 X67309 AB062123 AK093634 AK291517 AK311861 BC000524 BC009427 BC013296 BC027620 BC035447 BC071907 BC071908 BC094826 DQ891744 DQ895025 J03537 M20020	NM_001010 AB062123 AK093634 AK291517 AK311861 BC000524 BC009427 BC013296 BC027620 BC035447 BC071907 BC071908 BC094826 DQ891744 DQ895025 J03537 M20020	NC_000009 NC_018920 M77232 X67309	NP_001001 BAB93455 BAF84206 BAG34802 AAH00524 AAH09427 AAH13296 AAH27620 AAH71907 AAH71908 AAH94826 ABM82670 ABM85951 AAA60287 AAA60288	6194	1	0	RPS6	S6	rna_protein-coding|genomic_protein-coding	9p22.1	ribosomal protein S6
merck-H66709_at	2.6522	1.4672	4.79428	3.22909	0.00124185	0.97539	0.999381	0.999381		Uncertain	NG_009027	---	NG_009027	---	30061	1	0	SLC40A1	FPN1 HFE4 IREG1 MST079 MSTP079 MTP1 SLC11A3	genomic_protein-coding	2q32.2	solute carrier family 40 member 1
merck2-NM_032285_a_at	0.0454387	0.0068467	0.301558	-3.20143	0.00136749	-3.09139	0.999381	0.999381		Sense	NM_001031727 NM_032285 NM_001329572 NR_138051 XM_011528355 XR_244089 NG_051243 AF318324 AL834276 AY358176	NM_001031727 NM_032285 NM_001329572 NR_138051 XM_011528355 XR_244089 AF318324 AL834276 AY358176	NC_000019 NC_018930 NG_051243	NP_001026897 NP_115661 NP_001316501 XP_011526657 AAL55831 CAD38951 AAQ88543	84245	1	0	MRI1	M1Pi MRDI MTNA Ypr118w	rna_protein-coding|genomic_protein-coding	19p13.13	methylthioribose-1-phosphate isomerase 1
merck-NM_001298_at	6.12751	2.01718	18.6133	3.19776	0.00138497	1.81279	0.999381	0.999381		Sense	NM_001298 NM_001079878 XM_011510554 XM_006712243 NG_009097 AF065314	NM_001298 NM_001079878 XM_011510554 XM_006712243 AF065314	NC_000002 NC_018913 NG_009097	NP_001289 NP_001073347 XP_011508856 XP_006712306 AAC17440	1261	1	0	CNGA3	ACHM2 CCNC1 CCNCa CCNCalpha CNCG3 CNG3	rna_protein-coding|genomic_protein-coding	2q11.2	cyclic nucleotide gated channel alpha 3
merck-AJ493605_at	4.70077	1.81763	12.1572	3.19249	0.0014105	1.54773	0.999381	0.999381		Sense	NM_178344 XM_017006291 XM_017006293 XM_017006294 XM_017006295 XM_017006296 AJ493605 BC133024 BC144376 LN607971	NM_178344 XM_017006291 XM_017006293 XM_017006294 XM_017006295 XM_017006296 AJ493605 BC133024 BC144376 LN607971	NC_000003 NC_018914	NP_848034 XP_016861780 XP_016861782 XP_016861783 XP_016861784 XP_016861785 CAD42708 AAI33025 AAI44377	339883	1	0	C3orf35	APRG1	rna_protein-coding	3p22.2	chromosome 3 open reading frame 35
merck-BM542991_at	25.9824	3.49923	192.924	3.18445	0.00145031	3.25742	0.999381	0.999381		Uncertain	NG_009656	---	NG_009656	---	390418	1	0	KRT18P27	---	genomic_pseudo	13q31.3	keratin 18 pseudogene 27
merck-NM_014332_at	2.91041	1.50791	5.61736	3.18419	0.00145161	1.06829	0.999381	0.999381		Sense	NM_014332 NR_045617 NG_031916 AF129505 AJ250584 BC005948 BF126275 BM674432	NM_014332 NR_045617 AF129505 AJ250584 BC005948 BF126275 BM674432	NC_000023 NC_018934 NG_031916	NP_055147 AAF19343 CAC08492 AAH05948	23676	1	0	SMPX	DFN6 DFNX4	rna_protein-coding|genomic_protein-coding	Xp22.12	small muscle protein, X-linked
merck-AL832374_a_at	2.72718	1.46992	5.05984	3.1815	0.00146516	1.00327	0.999381	0.999381		Sense	NM_213599 NM_001142649 XM_005252820 XM_005252821 XM_011519949 XM_005252822 NG_015844 AK092680 AK125046 AL832374 AL833271	NM_213599 NM_001142649 XM_005252820 XM_005252821 XM_011519949 XM_005252822 AK092680 AK125046 AL832374 AL833271	NC_000011 NC_018922 NG_015844	NP_998764 NP_001136121 XP_005252877 XP_005252878 XP_011518251 XP_005252879	203859	1	0	ANO5	GDD1 LGMD2L TMEM16E	rna_protein-coding|genomic_protein-coding	11p14.3	anoctamin 5
merck2-AL831965_x_at	2.51129	1.42036	4.4401	3.16683	0.00154108	0.920795	0.999381	0.999381		Sense	NR_027701 AL831965 BX647632 LK938563	NR_027701 AL831965 BX647632 LK938563	NC_000013 NC_018924	---	283487	1	0	LINC00346	C13orf29 NCRNA00346	rna_ncRNA	13q34	long intergenic non-protein coding RNA 346
merck-NM_001033667_at	0.0416339	0.00581356	0.298162	-3.1647	0.00155243	-3.17884	0.999381	0.999381		Sense	NM_001033667 BC042905 BC064485	NM_001033667 BC042905 BC064485	NC_000001 NC_018912	NP_001028839 AAH64485	4063	1	0	LY9	CD229 SLAMF3 hly9 mLY9	rna_protein-coding	1q23.3	lymphocyte antigen 9
merck-NM_001024593_at	3.87891	1.67372	8.98954	3.16099	0.00157232	1.35555	0.999381	0.999381		Sense	NM_001024593 AK096884 BC094693 BX537678 CR936824	NM_001024593 AK096884 BC094693 BX537678 CR936824	NC_000010 NC_018921	NP_001019764 BAC04883 AAH94693 CAD97808	118490	1	0	MSS51	ZMYND17	rna_protein-coding	10q22.2	MSS51 mitochondrial translational activator
merck2-BP233165_at	2.36171	1.38548	4.02581	3.15813	0.00158783	0.859384	0.999381	0.999381		Sense	NM_003282 NM_001145829 NM_001145841 AJ245761 AW984315 BC032148 BI833431 BP233165 BQ926240 DQ891982 DQ895172 L21715	NM_003282 NM_001145829 NM_001145841 AW984315 BC032148 BI833431 BP233165 BQ926240 DQ891982 DQ895172 L21715	NC_000011 NC_018922 NG_011621 AJ245761	NP_003273 NP_001139301 NP_001139313 AAH32148 ABM82908 ABM86098 AAA19813	7136	1	0	TNNI2	AMCD2B DA2B FSSV fsTnI	rna_protein-coding|genomic_protein-coding	11p15.5	troponin I2, fast skeletal type
merck-AL049311_at	12.6956	2.61934	61.5335	3.15572	0.00160104	2.54125	0.999381	0.999381		Uncertain	NG_007397	---	NG_007397	---	1130	1	0	LYST	CHS CHS1	genomic_protein-coding	1q42.3	lysosomal trafficking regulator
merck-ENST00000324559_s_at	2.26894	1.36282	3.77752	3.15019	0.00163162	0.819313	0.999381	0.999381		Sense	NM_213599 NM_001142649 XM_005252821 NG_015844 AL833271 BU742779 N89918	NM_213599 NM_001142649 XM_005252821 AL833271 BU742779 N89918	NC_000011 NC_018922 NG_015844	NP_998764 NP_001136121 XP_005252878	203859	1	0	ANO5	GDD1 LGMD2L TMEM16E	rna_protein-coding|genomic_protein-coding	11p14.3	anoctamin 5
merck-CR748381_at	78.4991	5.15193	1196.08	3.13964	0.00169154	4.36309	0.999381	0.999381		Uncertain	NG_029099	---	NG_029099	---	1739	1	0	DLG1	DLGH1 SAP-97 SAP97 dJ1061C18.1.1 hdlg	genomic_protein-coding	3q29	discs large MAGUK scaffold protein 1
merck-ENST00000304870_at	0.00346769	0.00010005	0.120188	-3.13116	0.00174115	-5.66427	0.999381	0.999381		Uncertain	NG_009373	---	NG_009373	---	387090	1	0	RPL36AP5	RPL36A_9_691 bA256G5.1	genomic_pseudo	6p21.1	ribosomal protein L36a pseudogene 5
merck-BC067888_at	4.67381	1.7792	12.2777	3.1292	0.0017528	1.54198	0.999381	0.999381		Uncertain	AK055265	AK055265	---	---	9231	1	0	DLG5	LP-DLG P-DLG5 PDLG	rna_protein-coding	10q22.3	discs large MAGUK scaffold protein 5
merck-AF143326_at	7.56618	2.12423	26.9495	3.12243	0.00179363	2.02369	0.999381	0.999381		Uncertain	NG_028243	---	NG_028243	---	27086 104502416 100302112	3	2	FOXP1 FOXP1-AS1 MIR1284	12CC4 HSPC215 MFH QRF1 hFKH1B MIRN1284 hsa-mir-1284 mir-1284	genomic_protein-coding|genomic_ncRNA	3p13	forkhead box P1 ||| FOXP1 antisense RNA 1 ||| microRNA 1284
merck2-NM_152796_at	0.00362552	0.000105435	0.124668	-3.11351	0.00184877	-5.61976	0.999381	0.999381		Sense	NM_152796 XM_005259153 XM_005259156 XM_017027142 XM_017027133 XM_017027136 XM_017027137 XM_017027138 XR_001753736 NG_029679 AK021421 AK299699 AU143858	NM_152796 XM_005259153 XM_005259156 XM_017027142 XM_017027133 XM_017027136 XM_017027137 XM_017027138 XR_001753736 AK021421 AK299699 AU143858	NC_000019 NC_018930 NG_029679	NP_690009 XP_005259210 XP_005259213 XP_016882631 XP_016882622 XP_016882625 XP_016882626 XP_016882627 BAB13819 BAG61601	64344	1	0	HIF3A	HIF-3A HIF3-alpha-1 IPAS MOP7 PASD7 bHLHe17	rna_protein-coding|genomic_protein-coding	19q13.32	hypoxia inducible factor 3 alpha subunit
merck-BC022356_a_at	7.80112	2.1337	28.522	3.10572	0.00189814	2.05427	0.999381	0.999381		Sense	NM_021033 AK094586 BC022356 BC041333 BC070031	NM_021033 AK094586 BC022356 BC041333 BC070031	NC_000013 NC_018924	NP_066361 AAH41333 AAH70031	5911	1	0	RAP2A	K-REV KREV RAP2 RbBP-30	rna_protein-coding	13q32.1	RAP2A, member of RAS oncogene family
merck2-NM_178342_at	98.6967	5.41759	1798.04	3.10097	0.00192888	4.59205	0.999381	0.999381		Sense	NM_178342 NM_178344 NM_001302831 NM_001302832 XM_017006291 XM_017006292 XM_017006293 XM_017006294 XM_017006295 XM_017006296 AJ493603 BC132691 BC133024 BC144376 BC144377 DB349441 LN607971 LN607976 LN607977	NM_178342 NM_178344 NM_001302831 NM_001302832 XM_017006291 XM_017006292 XM_017006293 XM_017006294 XM_017006295 XM_017006296 AJ493603 BC132691 BC133024 BC144376 BC144377 DB349441 LN607971 LN607976 LN607977	NC_000003 NC_018914	NP_848032 NP_848034 NP_001289760 NP_001289761 XP_016861780 XP_016861781 XP_016861782 XP_016861783 XP_016861784 XP_016861785 CAD42706 AAI32692 AAI33025 AAI44377 AAI44378	339883	1	0	C3orf35	APRG1	rna_protein-coding	3p22.2	chromosome 3 open reading frame 35
merck2-AA425297_at	8.04103	2.14105	30.1993	3.08756	0.00201804	2.08456	0.999381	0.999381		Sense	NM_006901 XM_011521613 XM_011521620 XM_011521621 XM_011521622 XM_017022229 XM_017022230 XM_011521614 XM_011521616 XM_011521615 XM_011521617 XM_011521618 XM_006720539 XM_011521619 XM_017022228 AB209841 AB290183 AF117888 AJ001714 BC060886 BC140869 BC144683	NM_006901 XM_011521613 XM_011521620 XM_011521621 XM_011521622 XM_017022229 XM_017022230 XM_011521614 XM_011521616 XM_011521615 XM_011521617 XM_011521618 XM_006720539 XM_011521619 XM_017022228 AB209841 AB290183 AF117888 AJ001714 BC060886 BC140869 BC144683	NC_000015 NC_018926	NP_008832 XP_011519915 XP_011519922 XP_011519923 XP_011519924 XP_016877718 XP_016877719 XP_011519916 XP_011519918 XP_011519917 XP_011519919 XP_011519920 XP_006720602 XP_011519921 XP_016877717 BAD93078 BAG06737 AAD49195 CAA04947 AAH60886 AAI40870	4649	1	0	MYO9A	---	rna_protein-coding	15q23	myosin IXA
merck-NM_000094_at	5.25214	1.82843	15.0867	3.08087	0.00206393	1.65864	0.999381	0.999381		Sense	NM_000094 XM_011533337 XM_017005688 XR_001740003 XR_001740004 XR_001740005 NG_007065 AB209645 L02870 L06862	NM_000094 XM_011533337 XM_017005688 XR_001740003 XR_001740004 XR_001740005 AB209645 L02870 L06862	NC_000003 NC_018914 NG_007065	NP_000085 XP_011531639 XP_016861177 BAD92882 AAA75438 AAA89196	1294	1	0	COL7A1	EBD1 EBDCT EBR1 NDNC8	rna_protein-coding|genomic_protein-coding	3p21.31	collagen type VII alpha 1 chain
merck-ENST00000377968_a_at	2.84875	1.45981	5.55922	3.06899	0.00214787	1.04688	0.999381	0.999381		Sense	NM_001145641 AK093056 BC034980	NM_001145641 AK093056 BC034980	NC_000019 NC_018930	NP_001139113 BAG52643 AAH34980	100170229	1	0	SRRM5	ZNF576	rna_protein-coding	19q13.31	serine/arginine repetitive matrix 5
merck2-AK075393_at	197.731	6.71421	5823.1	3.06329	0.00218915	5.28691	0.999381	0.999381		Sense	NM_001908 NM_147780 NM_147781 NM_147782 NM_147783 NM_001317237 XM_017013097 XM_017013098 XM_011543812 XM_006716244 XM_017013099 XM_017013100 XM_006716245 XM_017013101 NG_009217 AK075393 AK092070 AK097384 AK128472 AK130184 BC010240 BC095408 BX647765 BX647952 BX648239 L16510 M14221	NM_001908 NM_147780 NM_147781 NM_147782 NM_147783 NM_001317237 XM_017013097 XM_017013098 XM_011543812 XM_006716244 XM_017013099 XM_017013100 XM_006716245 XM_017013101 AK075393 AK092070 AK097384 AK128472 AK130184 BC010240 BC095408 BX647765 BX647952 BX648239 L16510 M14221	NC_000008 NC_018919 NG_009217	NP_001899 NP_680090 NP_680091 NP_680092 NP_680093 NP_001304166 XP_016868586 XP_016868587 XP_011542114 XP_006716307 XP_016868588 XP_016868589 XP_006716308 XP_016868590 BAG52127 BAG52477 BAG53460 AAH10240 AAH95408 CAI46053 AAC37547 AAA52129	1508	1	0	CTSB	APPS CPSB	rna_protein-coding|genomic_protein-coding	8p23.1	cathepsin B
merck-XM_936512_at	0.105006	0.0248256	0.444146	-3.06299	0.00219139	-2.25374	0.999381	0.999381		Uncertain	NG_029026	---	NG_029026	---	442227	1	0	EEF1B2P5	---	genomic_pseudo	6q12	eukaryotic translation elongation factor 1 beta 2 pseudogene 5
merck-AK128747_at	0.0926593	0.020139	0.426324	-3.05477	0.0022523	-2.37883	0.999381	0.999381		Uncertain	AK128747	AK128747	---	---	400535	1	0	FLJ44674	---	rna_unknown	16q12.1	FLJ44674 protein
merck-NM_016943_at	233.921	6.99245	7825.42	3.0459	0.00231986	5.45498	0.999381	0.999381		Sense	NM_016943 AB199002 AB199003 AB199004 AF227130 AY724961 CS008135 CS300826 BC069337 BC095523	NM_016943 BC069337 BC095523	NC_000007 NC_018918 AB199002 AB199003 AB199004 AF227130 AY724961 CS008135 CS300826	NP_058639 AAH69337 AAH95523	50831	1	0	TAS2R3	T2R3	rna_protein-coding|genomic_protein-coding	7q34	taste 2 receptor member 3
merck-AK027027_at	6.55086	1.95324	21.9706	3.04431	0.00233214	1.8796	0.999381	0.999381		Sense	XR_925360 AK027027	XR_925360 AK027027	NC_000004	---	9364	1	0	RAB28	CORD18	rna_protein-coding	4p15.33	RAB28, member RAS oncogene family
merck2-BP224777_at	154.481	6.0106	3970.37	3.04273	0.00234444	5.04007	0.999381	0.999381		Sense	NM_001099222 DB049275	NM_001099222 DB049275	NC_000009 NC_018920	NP_001092692	80173	1	0	IFT74	BBS20 CCDC2 CMG-1 CMG1	rna_protein-coding	9p21.2	intraflagellar transport 74
merck2-BX641111_at	1.99055	1.27647	3.1041	3.03673	0.00239158	0.68841	0.999381	0.999381		Sense	NG_029637 BX641111	BX641111	NG_029637	CAE46051	3371	1	0	TNC	150-225 DFNA56 GMEM GP HXB JI TN TN-C	genomic_protein-coding|rna_protein-coding	9q33.1	tenascin C
merck-NM_020415_at	11.666	2.38758	57.0018	3.03517	0.00240397	2.45668	0.999381	0.999381		Sense	NM_020415 NM_001193374 NG_023447 AF352730 DQ301958 AF205952 AF290874 AF323081 AY207314 AY359066 BC069302 BC101554 BC101560 HQ448408	NM_020415 NM_001193374 AF205952 AF290874 AF323081 AY207314 AY359066 BC069302 BC101554 BC101560 HQ448408	NC_000019 NC_018930 NG_023447 AF352730 DQ301958	NP_065148 NP_001180303 AAG02144 AAK83106 AAG59824 AAO38860 AAQ89425 AAH69302 AAI01555 AAI01561 ADQ32888	56729	1	0	RETN	ADSF FIZZ3 RETN1 RSTN XCP1	rna_protein-coding|genomic_protein-coding	19p13.2	resistin
merck-NM_032285_s_at	0.0683632	0.0120168	0.388916	-3.02464	0.00248929	-2.68292	0.999381	0.999381		Sense	NM_001031727 NM_032285 NM_001329572 NR_138051 XM_011528355 XR_244089 NG_051243 AF318324 AL834276 AY358176	NM_001031727 NM_032285 NM_001329572 NR_138051 XM_011528355 XR_244089 AF318324 AL834276 AY358176	NC_000019 NC_018930 NG_051243	NP_001026897 NP_115661 NP_001316501 XP_011526657 AAL55831 CAD38951 AAQ88543	84245	1	0	MRI1	M1Pi MRDI MTNA Ypr118w	rna_protein-coding|genomic_protein-coding	19p13.13	methylthioribose-1-phosphate isomerase 1
merck-AK025793_at	6.06578	1.88301	19.5398	3.02033	0.00252496	1.80266	0.999381	0.999381		Uncertain	AK025793	AK025793	---	---	100506815	1	0	FOXP1-IT1	---	rna_ncRNA	---	FOXP1 intronic transcript 1
merck-AF241255_at	2.85293	1.44371	5.63772	3.01663	0.00255599	1.04835	0.999381	0.999381		Uncertain	AF241255	AF241255	---	---	692236	1	0	SNORD116@	HBII-85 PET1 PWCR1	rna_other	15q11.2	small nucleolar RNA, C/D box 116 cluster
merck2-F31813_at	0.00107788	1.26258e-05	0.09202	-3.01145	0.00260001	-6.83276	0.999381	0.999381		Sense	NR_037902 BC015836 HG496213	NR_037902 BC015836 HG496213	NC_000003 NC_018914	---	100507537	1	0	LOC100507537	---	rna_ncRNA	3q25.2	uncharacterized LOC100507537
merck-ENST00000322275_a_at	6.50003	1.92162	21.9869	3.01047	0.00260846	1.87181	0.999381	0.999381		Sense	NM_001031710 NM_018846 NM_001172428 NR_033328 NR_033329 XM_006715753 XM_006715754 XM_006715755 XM_017012439 XM_006715756 XM_006715757 XM_017012440 XM_017012441 NG_016983 AF111113 AK056390 AK290479 AK297369 AK297595 AK299006 AK302995 AL136597 AY028802 BC009555 BC039585 BG704835 EF560731 EU831631 EU831716 EU831829 EU832811 GQ129238	NM_001031710 NM_018846 NM_001172428 NR_033328 NR_033329 XM_006715753 XM_006715754 XM_006715755 XM_017012439 XM_006715756 XM_006715757 XM_017012440 XM_017012441 AF111113 AK056390 AK290479 AK297369 AK297595 AK299006 AK302995 AL136597 AY028802 BC009555 BC039585 BG704835 EF560731 EU831631 EU831716 EU831829 EU832811 GQ129238	NC_000007 NC_018918 NG_016983	NP_001026880 NP_061334 NP_001165899 XP_006715816 XP_006715817 XP_006715818 XP_016867928 XP_006715819 XP_006715820 XP_016867929 XP_016867930 AAF27196 BAB71175 BAF83168 BAH12563 BAH12623 BAH12925 BAH13872 CAB66532 AAK29099 AAH09555 AAH39585 ABQ59041 ACE87231 ACE86550 ACE86588 ACE87822 ACT64372	55975	1	0	KLHL7	CISS3 KLHL6 SBBI26	rna_protein-coding|genomic_protein-coding	7p15.3	kelch like family member 7
merck-DA792344_a_at	5.24951	1.78252	15.4597	3.00886	0.00262228	1.65813	0.999381	0.999381		Sense	NM_001128615 NM_001128616 NM_019555 NM_001289698 XM_005265186 XM_017006506 XM_011533767 XM_005265187 XM_011533764 XM_017006502 XM_011533765 XM_011533766 XM_017006503 XM_017006504 XM_017006505 AX002254 AB209661 AF249744 AF433662 AK024340 AK225688 AK291412 AK293864 AK300045 AK302493 AK308178 AL136832 AM392996 AX775923 BC054345 BC068513 BC098122 BC098272 BC099715 BC104723	NM_001128615 NM_001128616 NM_019555 NM_001289698 XM_005265186 XM_017006506 XM_011533767 XM_005265187 XM_011533764 XM_017006502 XM_011533765 XM_011533766 XM_017006503 XM_017006504 XM_017006505 AB209661 AF249744 AF433662 AK024340 AK225688 AK291412 AK293864 AK300045 AK302493 AK308178 AL136832 AM392996 AX775923 BC054345 BC068513 BC098122 BC098272 BC099715 BC104723	NC_000003 NC_018914 AX002254	NP_001122087 NP_001122088 NP_062455 NP_001276627 XP_005265243 XP_016861995 XP_011532069 XP_005265244 XP_011532066 XP_016861991 XP_011532067 XP_011532068 XP_016861992 XP_016861993 XP_016861994 BAD92898 AAF79954 AAP97313 BAB14891 BAF84101 BAH11616 BAH13198 BAH13724 CAB66766 CAL37874 CAE11661 AAH54345 AAH68513 AAH98122 AAH98272 AAH99715 AAI04724	50650	1	0	ARHGEF3	GEF3 STA3 XPLN	rna_protein-coding|genomic_protein-coding	3p14.3	Rho guanine nucleotide exchange factor 3
merck2-BX537521_at	3.55255	1.55542	8.11395	3.00825	0.00262753	1.26767	0.999381	0.999381		Sense	NG_009251 BX537521	BX537521	NG_009251	---	5352	1	0	PLOD2	BRKS2 LH2 TLH	genomic_protein-coding|rna_protein-coding	3q24	procollagen-lysine,2-oxoglutarate 5-dioxygenase 2
merck2-U50196_at	4.50074	1.68633	12.0122	3.00327	0.00267098	1.50424	0.999381	0.999381		Sense	NM_001123 NM_006721 NM_001202449 NM_001202450 XM_017015699 XM_017015700 XM_017015701 XM_017015702 XM_017015703 XM_017015705 AI188809 AI608983 BJ989861 HM005327 U50196	NM_001123 NM_006721 NM_001202449 NM_001202450 XM_017015699 XM_017015700 XM_017015701 XM_017015702 XM_017015703 XM_017015705 AI188809 AI608983 BJ989861 HM005327 U50196	NC_000010 NC_018921 NG_030484	NP_001114 NP_006712 NP_001189378 NP_001189379 XP_016871188 XP_016871189 XP_016871190 XP_016871191 XP_016871192 XP_016871194 AEE60927 AAA97893	132	1	0	ADK	AK	rna_protein-coding	10q22.2|10q11-q24	adenosine kinase
merck-NM_206919_at	71.4561	4.40313	1159.62	3.00249	0.00267778	4.26908	0.999381	0.999381		Sense	NM_206919 AY439003	NM_206919 AY439003	NC_000004 NC_018915	NP_996802 AAS07576	132946	1	0	ARL9	---	rna_protein-coding	4q12	ADP ribosylation factor like GTPase 9
merck-AV706880_at	3.6866	1.57156	8.64814	2.99913	0.00270753	1.30471	0.999381	0.999381		Uncertain	NG_006100	---	NG_006100	---	553121	1	0	TLK2P2	TLK2ps2	genomic_pseudo	10p11.21	tousled like kinase 2 pseudogene 2
merck-AB037761_a_at	10.4933	2.25242	48.8846	2.99426	0.00275115	2.35073	0.999381	0.999381		Sense	NM_020782 XM_017019698 XR_931314 AB037761 BC137116 BC137117 BX497104	NM_020782 XM_017019698 XR_931314 AB037761 BC137116 BC137117 BX497104	NC_000012 NC_018923	NP_065833 XP_016875187 BAA92578 AAI37117 AAI37118	57542	1	0	KLHL42	Ctb9 KLHDC5	rna_protein-coding	12p11.22	kelch like family member 42
merck2-NM_001031727_a_at	0.0569337	0.00868973	0.37302	-2.98817	0.00280653	-2.86587	0.999381	0.999381		Sense	NM_001031727 NM_032285 NM_001329572 NR_138051 XM_011528355 XR_244089 NG_051243 AF318324 AL834276 AY358176	NM_001031727 NM_032285 NM_001329572 NR_138051 XM_011528355 XR_244089 AF318324 AL834276 AY358176	NC_000019 NC_018930 NG_051243	NP_001026897 NP_115661 NP_001316501 XP_011526657 AAL55831 CAD38951 AAQ88543	84245	1	0	MRI1	M1Pi MRDI MTNA Ypr118w	rna_protein-coding|genomic_protein-coding	19p13.13	methylthioribose-1-phosphate isomerase 1
merck2-NM_133484_at	7.31737	1.98064	27.0336	2.98495	0.00283626	1.99025	0.999381	0.999381		Sense	NM_004180 NM_133484 NM_001199135 XM_005246207 XM_017003093 XM_017003094 XM_017003095 XM_017003096 XM_017003097 AC078943 AK313096 BC003388 BC067779 BT009855 U59863 U63830	NM_004180 NM_133484 NM_001199135 XM_005246207 XM_017003093 XM_017003094 XM_017003095 XM_017003096 XM_017003097 AK313096 BC003388 BC067779 BT009855 U59863 U63830	NC_000002 NC_018913 AC078943	NP_004171 NP_597841 NP_001186064 XP_005246264 XP_016858582 XP_016858583 XP_016858584 XP_016858585 XP_016858586 BAG35920 AAH03388 AAH67779 AAP88857 AAC50681 AAC50770	10010	1	0	TANK	I-TRAF ITRAF TRAF2	rna_protein-coding|genomic_protein-coding	2q24.2	TRAF family member associated NFKB activator
merck-NM_019618_at	16.161	2.59583	100.615	2.98234	0.0028605	2.7826	0.999381	0.999381		Sense	NM_019618 NM_001278568 AF200492 AF206696 AY359111 BC096721 BC098130 BC098155 BC098337	NM_019618 NM_001278568 AF200492 AF206696 AY359111 BC096721 BC098130 BC098155 BC098337	NC_000002 NC_018913	NP_062564 NP_001265497 AAF69248 AAG35670 AAQ89469 AAH96721 AAH98130 AAH98155 AAH98337	56300	1	0	IL36G	IL-1F9 IL-1H1 IL-1RP2 IL1E IL1F9 IL1H1 IL1RP2	rna_protein-coding	2q14.1	interleukin 36, gamma
merck-hCT1834716_at	23.8021	2.95442	191.761	2.97758	0.00290533	3.16978	0.999381	0.999381		Uncertain	NG_011720	---	NG_011720	---	100130018	1	0	LOC100130018	---	genomic_pseudo	1q21.1	prostaglandin reductase 1 pseudogene
merck-BC046159_a_at	5.78627	1.81543	18.4424	2.96825	0.00299501	1.75549	0.999381	0.999381		Sense	NM_003622 NM_177444 NM_001198915 NM_001198916 XM_005253505 XM_017020061 XM_017020062 XM_017020063 XM_017020064 XM_017020065 XM_017020066 XM_017020067 XM_017020068 XM_017020069 XM_017020070 XM_017020056 XM_017020071 XM_017020072 XM_017020073 XM_006719159 XM_017020074 XM_017020075 XM_017020077 XM_017020078 XM_017020057 XM_005253507 XM_005253508 XM_005253509 XM_017020058 XM_017020059 XM_017020060 AB…	NM_003622 NM_177444 NM_001198915 NM_001198916 XM_005253505 XM_017020061 XM_017020062 XM_017020063 XM_017020064 XM_017020065 XM_017020066 XM_017020067 XM_017020068 XM_017020069 XM_017020070 XM_017020056 XM_017020071 XM_017020072 XM_017020073 XM_006719159 XM_017020074 XM_017020075 XM_017020077 XM_017020078 XM_017020057 XM_005253507 XM_005253508 XM_005253509 XM_017020058 XM_017020059 XM_017020060 AB…	NC_000012 NC_018923	NP_003613 NP_803193 NP_001185844 NP_001185845 XP_005253562 XP_016875550 XP_016875551 XP_016875552 XP_016875553 XP_016875554 XP_016875555 XP_016875556 XP_016875557 XP_016875558 XP_016875559 XP_016875545 XP_016875560 XP_016875561 XP_016875562 XP_006719222 XP_016875563 XP_016875564 XP_016875566 XP_016875567 XP_016875546 XP_005253564 XP_005253565 XP_005253566 XP_016875547 XP_016875548 XP_016875549 BA…	8496	1	0	PPFIBP1	L2 SGT2 hSGT2 hSgt2p	rna_protein-coding	12p11.23-p11.22	PPFIA binding protein 1
merck-AK095888_a_at	8.07676	2.03054	32.1265	2.96543	0.00302257	2.08899	0.999381	0.999381		Sense	NM_133493 NM_001159587 NM_001159588 XM_005248659 XM_011535473 XM_017010283 AF410459 AK095888 AK313636 AL834478 AY149920 AY788891 BC148364 BC152996 BX641095 EF553520	NM_133493 NM_001159587 NM_001159588 XM_005248659 XM_011535473 XM_017010283 AF410459 AK095888 AK313636 AL834478 AY149920 AY788891 BC148364 BC152996 BX641095 EF553520	NC_000006 NC_018917 NG_033971	NP_598000 NP_001153059 NP_001153060 XP_005248716 XP_011533775 XP_016865772 AAL84159 BAC04642 BAG36395 CAD39137 AAN78483 AAX14639 AAI48365 AAI52997 CAE46045 ABQ66266	135228	1	0	CD109	CPAMD7 p180 r150	rna_protein-coding	6q13	CD109 molecule
merck-NM_018356_a_at	9.1784	2.11697	39.7942	2.96206	0.00305588	2.21685	0.999381	0.999381		Sense	NM_018356 NR_134298 XM_017009607 XM_017009614 XM_006714480 XM_017009615 XM_017009616 XM_017009608 XM_011514062 XM_017009609 XM_006714479 XM_017009610 XM_017009611 XM_017009612 XM_017009613 AF038176 AF085882 AK002055 AK074385 AL834427 AV710784 BC032845	NM_018356 NR_134298 XM_017009607 XM_017009614 XM_006714480 XM_017009615 XM_017009616 XM_017009608 XM_011514062 XM_017009609 XM_006714479 XM_017009610 XM_017009611 XM_017009612 XM_017009613 AF038176 AF085882 AK002055 AK074385 AL834427 AV710784 BC032845	NC_000005 NC_018916	NP_060826 XP_016865096 XP_016865103 XP_006714543 XP_016865104 XP_016865105 XP_016865097 XP_011512364 XP_016865098 XP_006714542 XP_016865099 XP_016865100 XP_016865101 XP_016865102 BAA92060 CAD39088 AAH32845	55322	1	0	C5orf22	---	rna_protein-coding	5p13.3	chromosome 5 open reading frame 22
merck-BX111383_at	0.00958358	0.000442038	0.207776	-2.96103	0.00306616	-4.6477	0.999381	0.999381		Sense	XR_918326 XR_934689 HG508955	XR_918326 XR_934689 HG508955	NC_018928 NC_000017	---	105371740	1	0	LOC105371740	---	rna_ncRNA	17q12	uncharacterized LOC105371740
merck-BC020387_at	6.04503	1.83661	19.8966	2.96013	0.00307509	1.79924	0.999381	0.999381		AntiSense	NM_020782 XM_017019698 XR_931314 AB037761 AK095405 BC028742 BC137116 BC137117	NM_020782 XM_017019698 XR_931314 AB037761 AK095405 BC028742 BC137116 BC137117	NC_000012 NC_018923	NP_065833 XP_016875187 BAA92578 BAG53048 AAH28742 AAI37117 AAI37118	57542	1	0	KLHL42	Ctb9 KLHDC5	rna_protein-coding	12p11.22	kelch like family member 42
merck-NM_079423_s_at	749.006	9.34052	60061.9	2.9588	0.00308842	6.61875	0.999381	0.999381		Sense	NM_021019 NM_079423 NG_029223 M22919 AB046613 BC006781 BC017455 BC071661 BC093066 BG283793 CA427580 CN401857 M22918 M22920 M31212 U02629	NM_021019 NM_079423 AB046613 BC006781 BC017455 BC071661 BC093066 BG283793 CA427580 CN401857 M22918 M22920 M31212 U02629	NC_000012 NC_018923 NG_029223 M22919	NP_066299 NP_524147 BAB62402 AAH06781 AAH17455 AAH71661 AAH93066 AAA36347 AAA36348 AAA59853 AAA20643	4637	1	0	MYL6	ESMLC LC17 LC17-GI LC17-NM LC17A LC17B MLC-3 MLC1SM MLC3NM MLC3SM	rna_protein-coding|genomic_protein-coding	12q13.2	myosin light chain 6
merck-RSE_00000322806_at	2.70142	1.39806	5.21989	2.95701	0.00310638	0.993779	0.999381	0.999381		Uncertain	NG_021191	---	NG_021191	---	100423046	1	0	STX8P1	---	genomic_pseudo	12p13.1	syntaxin 8 pseudogene 1
merck-NM_054107_at	0.000448698	2.70396e-06	0.0744576	-2.95594	0.00311719	-7.70916	0.999381	0.999381		Sense	NM_054107 XM_017014623 AB065717 AF179760 AF179767 AF399552 BK004448 CS248548 KP290470 AK123016 BC140248 BC146522 X64989	NM_054107 XM_017014623 AK123016 BC140248 BC146522 X64989	NC_000009 NC_018920 AB065717 AF179760 AF179767 AF399552 BK004448 CS248548 KP290470	NP_473448 XP_016870112 BAG53850 AAI40249 AAI46523	26740	1	0	OR1J2	HG152 HSA5 OR1J3 OR1J5 OR9-19 OST044	rna_protein-coding|genomic_protein-coding	9q33.2	olfactory receptor family 1 subfamily J member 2
merck-NM_003355_at	0.081844	0.0155434	0.430951	-2.95313	0.00314573	-2.50294	0.999381	0.999381		Sense	NM_003355 NG_011478 AF096289 DQ087219 AK025742 AK222540 AK222557 BC011737 DQ893298 DQ896736 U76367 U82819 U94592	NM_003355 AK025742 AK222540 AK222557 BC011737 DQ893298 DQ896736 U76367 U82819 U94592	NC_000011 NC_018922 NG_011478 AF096289 DQ087219	NP_003346 BAD96260 BAD96277 AAH11737 ABM84224 ABM87735 AAB48411 AAC51336 AAB53091	7351	1	0	UCP2	BMIQ4 SLC25A8 UCPH	rna_protein-coding|genomic_protein-coding	11q13.4	uncoupling protein 2
merck-ENST00000313631_at	2.74356	1.4021	5.36846	2.94675	0.00321131	1.00926	0.999381	0.999381		Uncertain	AK021886	AK021886	---	---	26115	1	0	TANC2	ROLSA rols	rna_protein-coding	17q23.2-q23.3	tetratricopeptide repeat, ankyrin repeat and coiled-coil containing 2
merck-NM_001032296_s_at	106.103	4.7601	2365.07	2.94512	0.00322829	4.66441	0.999381	0.999381		Sense	NM_003576 NM_001032296 NM_001286649 XM_017020794 XM_017020795 XM_005254079 AF024636 AF083420 BC035578 BC065378 EU668350	NM_003576 NM_001032296 NM_001286649 XM_017020794 XM_017020795 XM_005254079 AF024636 AF083420 BC035578 BC065378 EU668350	NC_000013 NC_018924	NP_003567 NP_001027467 NP_001273578 XP_016876283 XP_016876284 XP_005254136 AAB82560 AAD42039 AAH35578 AAH65378 ACF94503	8428	1	0	STK24	HEL-S-95 MST3 MST3B STE20 STK3	rna_protein-coding	13q32.2	serine/threonine kinase 24
merck-NM_033131_at	5.58595	1.77533	17.5758	2.9414	0.00326733	1.72025	0.999381	0.999381		Sense	NM_033131 CQ970112 JB345840 AK056278 CA437424	NM_033131 AK056278 CA437424	NC_000001 NC_018912 CQ970112 JB345840	NP_149122 BAB71136	89780	1	0	WNT3A	---	rna_protein-coding|genomic_protein-coding	1q42.13	Wnt family member 3A
merck-hCT1641552.2_at	0.000779942	6.61297e-06	0.0919872	-2.94036	0.00327829	-7.15629	0.999381	0.999381		Uncertain	NG_033806	---	NG_033806	---	386677 353333 386678 386685 386679 386682 386672 386680 386674 386675 386681 386676 353332 353323 386683 386684 54084 54082 114043 54045 100874224	21	2	KRTAP10-1 KRTAP10-10 KRTAP10-11 KRTAP10-12 KRTAP10-2 KRTAP10-3 KRTAP10-4 KRTAP10-5 KRTAP10-6 KRTAP10-7 KRTAP10-8 KRTAP10-9 KRTAP12-1 KRTAP12-2 KRTAP12-3 KRTAP12-4 TSPEAR TSPEAR-AS1 TSPEAR-AS2 IMMTP1 KRTAP10-13P	KAP10.1 KAP18-1 KAP18.1 KRTAP10.1 KRTAP18-1 KRTAP18.1 KAP10.10 KAP18.10 KRTAP18-10 KRTAP18.10 KAP10.11 KAP18.11 KRTAP18-11 KRTAP18.11 KAP10.12 KRTAP18-12 KRTAP18.12 KAP10.2 KAP18-2 KAP18.2 KRTAP10.2 KRTAP18-2 KRTAP18.2 KAP10.3 KAP18-3 KAP18.3 KRTAP10.3 KRTAP18-3 KRTAP18.3 KAP10.4 KAP18-4 KRTAP10.4 KRTAP18-4 KRTAP18.4 KAP10.5 KAP18-5 KAP18.5 KRTAP10.5 KRTAP18-5 KRTAP18.5 KAP10.6 KAP18.6 KRTAP18-6 …	genomic_protein-coding|genomic_ncRNA|genomic_pseudo	21q22.3	keratin associated protein 10-1 ||| keratin associated protein 10-10 ||| keratin associated protein 10-11 ||| keratin associated protein 10-12 ||| keratin associated protein 10-2 ||| keratin associated protein 10-3 ||| keratin associated protein 10-4 ||| keratin associated protein 10-5 ||| keratin associated protein 10-6 ||| keratin associated protein 10-7 ||| keratin associated protein 10-8 ||| …
merck-D14582_a_at	15.427	2.48957	95.5963	2.94006	0.00328151	2.73612	0.999381	0.999381		Sense	NM_001980 NM_194356 XM_017018978 XM_017018979 XM_017018980 XM_017018981 XM_017018982 XM_005253557 XM_017018983 XM_017018984 XM_017018985 BC047496 CD300217 CN418753 D14582	NM_001980 NM_194356 XM_017018978 XM_017018979 XM_017018980 XM_017018981 XM_017018982 XM_005253557 XM_017018983 XM_017018984 XM_017018985 BC047496 CD300217 CN418753 D14582	NC_000012 NC_018923	NP_001971 NP_919337 XP_016874467 XP_016874468 XP_016874469 XP_016874470 XP_016874471 XP_005253614 XP_016874472 XP_016874473 XP_016874474 AAH47496 BAA03436	2054	1	0	STX2	EPIM EPM STX2A STX2B STX2C	rna_protein-coding	12q24.33	syntaxin 2
merck-DB313025_s_at	4.37998	1.63396	11.7409	2.93595	0.00332526	1.47705	0.999381	0.999381		Sense	NR_135292 BC082979 CA439404 DB313025 HG503118	NR_135292 BC082979 CA439404 DB313025 HG503118	NC_000010 NC_018921	---	439994	1	0	LINC00863	---	rna_ncRNA	10q23.2	long intergenic non-protein coding RNA 863
merck-AK057921_at	22.074	2.78831	174.751	2.93137	0.00337465	3.0944	0.999381	0.999381		Sense	NM_198243 AA830153 AK057921	NM_198243 AA830153 AK057921	NC_000015 NC_018926	NP_937886	140460	1	0	ASB7	---	rna_protein-coding	15q26.3	ankyrin repeat and SOCS box containing 7
merck-NM_021570_at	8.04074	1.98754	32.5295	2.92324	0.00346414	2.08452	0.999381	0.999381		Sense	NM_021570 KT584221 AF213356 BC009458 BC064363	NM_021570 AF213356 BC009458 BC064363	NC_000009 NC_018920 KT584221	NP_067545 AAG23738 AAH09458 AAH64363	56033	1	0	BARX1	---	rna_protein-coding|genomic_protein-coding	9q22.32	BARX homeobox 1
merck2-DB572540_a_at	0.0659318	0.0106345	0.408766	-2.92099	0.00348923	-2.71913	0.999381	0.999381		Sense	NM_001031727 NM_032285 NM_001329572 NR_138051 XM_011528355 XR_244089 NG_051243 AF318324 AL834276 AY358176	NM_001031727 NM_032285 NM_001329572 NR_138051 XM_011528355 XR_244089 AF318324 AL834276 AY358176	NC_000019 NC_018930 NG_051243	NP_001026897 NP_115661 NP_001316501 XP_011526657 AAL55831 CAD38951 AAQ88543	84245	1	0	MRI1	M1Pi MRDI MTNA Ypr118w	rna_protein-coding|genomic_protein-coding	19p13.13	methylthioribose-1-phosphate isomerase 1
merck-AK098298_at	3.26047	1.47449	7.20973	2.91903	0.00351126	1.18187	0.999381	0.999381		Sense	NR_040031 AK098298 BC042085 HG509793	NR_040031 AK098298 BC042085 HG509793	NC_000018 NC_018929	---	100288122	1	0	LDLRAD4-AS1	---	rna_ncRNA	18p11.21	LDLRAD4 antisense RNA 1
merck-NM_021245_at	6.30042	1.83047	21.6859	2.91862	0.00351587	1.84062	0.999381	0.999381		Sense	NM_021245 NG_032583 AA176752 AF240633 AJ278124 AK300683 AK308200 AL359210 AY013297 BC025753	NM_021245 AA176752 AF240633 AJ278124 AK300683 AK308200 AL359210 AY013297 BC025753	NC_000010 NC_018921 NG_032583	NP_067068 AAG24509 CAB92967 BAG62366 CAB94568 AAG38940 AAH25753	58529	1	0	MYOZ1	CS-2 FATZ MYOZ	rna_protein-coding|genomic_protein-coding	10q22.2	myozenin 1
merck-NM_004133_at	3.28571	1.47626	7.31303	2.91416	0.00356651	1.18958	0.999381	0.999381		Sense	NM_004133 NM_001330561 AK025222 BX571750	NM_004133 NM_001330561 AK025222 BX571750	NC_000008 NC_018919	NP_004124 NP_001317490 CAE11875	3174	1	0	HNF4G	NR2A2 NR2A3	rna_protein-coding	8q21.13	hepatocyte nuclear factor 4 gamma
merck2-AI252845_at	0.118898	0.0282505	0.500405	-2.90416	0.00368237	-2.12949	0.999381	0.999381		Uncertain	NG_011439	---	NG_011439	---	434	1	0	ASIP	AGSW AGTI AGTIL ASP SHEP9	genomic_protein-coding	20q11.22	agouti signaling protein
merck2-AW138836_at	0.021611	0.00162166	0.287998	-2.90205	0.0037073	-3.83455	0.999381	0.999381		Sense	XM_005265456 XM_005265462 XM_017007149 XM_017007150 XM_005265464 XM_005265465 XM_005265466 XM_017007151 XM_005265467 XM_011534103 XM_017007152 XM_005265457 XM_017007153 XM_005265468 XM_017007154 XM_017007155 XM_017007156 XM_017007157 XM_005265470 XM_005265471 XM_017007158 XM_017007159 XM_005265458 XM_017007160 XM_017007161 XM_017007162 XM_017007163 XM_011534104 XM_006713326 XM_005265472 XM_017007…	XM_005265456 XM_005265462 XM_017007149 XM_017007150 XM_005265464 XM_005265465 XM_005265466 XM_017007151 XM_005265467 XM_011534103 XM_017007152 XM_005265457 XM_017007153 XM_005265468 XM_017007154 XM_017007155 XM_017007156 XM_017007157 XM_005265470 XM_005265471 XM_017007158 XM_017007159 XM_005265458 XM_017007160 XM_017007161 XM_017007162 XM_017007163 XM_011534104 XM_006713326 XM_005265472 XM_017007…	NC_000003	XP_005265513 XP_005265519 XP_016862638 XP_016862639 XP_005265521 XP_005265522 XP_005265523 XP_016862640 XP_005265524 XP_011532405 XP_016862641 XP_005265514 XP_016862642 XP_005265525 XP_016862643 XP_016862644 XP_016862645 XP_016862646 XP_005265527 XP_005265528 XP_016862647 XP_016862648 XP_005265515 XP_016862649 XP_016862650 XP_016862651 XP_016862652 XP_011532406 XP_006713389 XP_005265529 XP_016862…	7871	1	0	SLMAP	SLAP	rna_protein-coding	3p14.3	sarcolemma associated protein
merck-XM_173794_at	1061.29	9.54091	118054	2.89825	0.00375253	6.96724	0.999381	0.999381		Uncertain	NG_041767	---	NG_041767	---	283953	1	0	TMEM114	---	genomic_protein-coding	16p13.2	transmembrane protein 114
merck-AK022350_at	4.20695	1.59184	11.1182	2.89754	0.00376107	1.43674	0.999381	0.999381		Uncertain	NG_028022	---	NG_028022	---	771	1	0	CA12	CA-XII CAXII HsT18816 T18816	genomic_protein-coding	15q22.2	carbonic anhydrase 12
merck-BX107843_at	6.97208	1.86855	26.0148	2.89051	0.00384618	1.94191	0.999381	0.999381		Uncertain	NG_030464	---	NG_030464	---	79400 246777 100422194	3	2	NOX5 SPESP1 LOC100422194	ESP SP-ESP	genomic_protein-coding|genomic_pseudo	15q23	NADPH oxidase 5 ||| sperm equatorial segment protein 1 ||| ATP binding cassette subfamily G member 2 (Junior blood group) pseudogene
merck2-U50196_a_at	4.59238	1.63243	12.9193	2.88861	0.00386948	1.5244	0.999381	0.999381		Sense	NM_001123 NM_006721 NM_001202449 NM_001202450 XM_017015699 XM_017015700 XM_017015701 XM_017015702 XM_017015703 XM_017015705 AK290633 AK301590 BC003568 HM005327 U50196	NM_001123 NM_006721 NM_001202449 NM_001202450 XM_017015699 XM_017015700 XM_017015701 XM_017015702 XM_017015703 XM_017015705 AK290633 AK301590 BC003568 HM005327 U50196	NC_000010 NC_018921 NG_030484	NP_001114 NP_006712 NP_001189378 NP_001189379 XP_016871188 XP_016871189 XP_016871190 XP_016871191 XP_016871192 XP_016871194 BAF83322 BAH13519 AAH03568 AEE60927 AAA97893	132	1	0	ADK	AK	rna_protein-coding	10q22.2|10q11-q24	adenosine kinase
merck2-NM_001080406_at	6.5401	1.82712	23.4099	2.88637	0.0038972	1.87795	0.999381	0.999381		Sense	NM_001080406 XM_011520847	NM_001080406 XM_011520847	NC_000012 NC_018923	NP_001073875 XP_011519149	728858	1	0	C12orf71	---	rna_protein-coding	12p11.23	chromosome 12 open reading frame 71
merck-R60863_at	19.4708	2.58674	146.559	2.8828	0.00394164	2.96891	0.999381	0.999381		Sense	NM_001346 NM_001080744 NM_001080745 BM669549	NM_001346 NM_001080744 NM_001080745 BM669549	NC_000003 NC_018914	NP_001337 NP_001074213 NP_001074214	1608	1	0	DGKG	DAGK3 DGK-GAMMA	rna_protein-coding	3q27.2-q27.3	diacylglycerol kinase gamma
merck-BC000988_at	3.82249	1.53295	9.53157	2.87632	0.00402341	1.3409	0.999381	0.999381		Sense	NR_046213 BC000988	NR_046213 BC000988	NC_000001 NC_018912	AAH00988	84719	1	0	LINC00260	C1orf217 NCRNA00260	rna_ncRNA	1q32.1	long intergenic non-protein coding RNA 260
merck-BC014119_at	0.00942791	0.000391373	0.227112	-2.87307	0.0040651	-4.66408	0.999381	0.999381		Sense	NR_121673 BC014119	NR_121673 BC014119	NC_000008 NC_018919 NT_187567	AAH14119	101927774	1	0	LINC00824	LINC01263	rna_ncRNA	8q24.21	long intergenic non-protein coding RNA 824
merck-DR008014_at	0.0164373	0.000995843	0.271314	-2.87187	0.0040805	-4.1082	0.999381	0.999381		AntiSense	NM_001242704 XM_011524479 XM_011524482 XM_011524483 XM_017024319 XM_017024320 XM_006721751 XM_017024321 XM_017024314 XM_017024315 XM_017024316 XM_017024317 XM_017024318	NM_001242704 XM_011524479 XM_011524482 XM_011524483 XM_017024319 XM_017024320 XM_006721751 XM_017024321 XM_017024314 XM_017024315 XM_017024316 XM_017024317 XM_017024318	NC_000017 NC_018928	NP_001229633 XP_011522781 XP_011522784 XP_011522785 XP_016879808 XP_016879809 XP_006721814 XP_016879810 XP_016879803 XP_016879804 XP_016879805 XP_016879806 XP_016879807	201181	1	0	ZNF385C	---	rna_protein-coding	17q21.2	zinc finger protein 385C
merck-BM914508_s_at	32.6331	3.02108	352.497	2.87056	0.00409742	3.48533	0.999381	0.999381		Sense	NM_000489 NM_138270 XM_005262153 XM_017029605 XM_005262157 XM_017029606 XM_017029607 XM_006724667 XM_017029608 XM_017029609 XM_017029610 XM_017029611 XM_005262154 XM_006724668 XM_017029601 XM_005262155 XM_006724666 XM_017029602 XM_005262156 XM_017029603 XM_017029604 XR_001755700 L34363 U75653 AB102641 AB209545 AK295107 AK296959 BC156296 U09820 U72936 U72937 U72938	NM_000489 NM_138270 XM_005262153 XM_017029605 XM_005262157 XM_017029606 XM_017029607 XM_006724667 XM_017029608 XM_017029609 XM_017029610 XM_017029611 XM_005262154 XM_006724668 XM_017029601 XM_005262155 XM_006724666 XM_017029602 XM_005262156 XM_017029603 XM_017029604 XR_001755700 AB102641 AB209545 AK295107 AK296959 BC156296 U09820 U72936 U72937 U72938	NC_000023 NC_018934 NG_008838 L34363 U75653	NP_000480 NP_612114 XP_005262210 XP_016885094 XP_005262214 XP_016885095 XP_016885096 XP_006724730 XP_016885097 XP_016885098 XP_016885099 XP_016885100 XP_005262211 XP_006724731 XP_016885090 XP_005262212 XP_006724729 XP_016885091 XP_005262213 XP_016885092 XP_016885093 BAC81110 BAD92782 BAG58140 BAG59503 AAI56297 AAC50069 AAB49969 AAB49970 AAB49971	546	1	0	ATRX	ATR2 JMS MRX52 MRXHF1 RAD54 RAD54L SFM1 SHS XH2 XNP ZNF-HX	rna_protein-coding|genomic_protein-coding	Xq21.1	ATRX, chromatin remodeler
merck2-AL831965_at	2.43421	1.32601	4.46858	2.8704	0.00409947	0.889621	0.999381	0.999381		Sense	NR_027701 AL831965 BX647632 LK938563	NR_027701 AL831965 BX647632 LK938563	NC_000013 NC_018924	---	283487	1	0	LINC00346	C13orf29 NCRNA00346	rna_ncRNA	13q34	long intergenic non-protein coding RNA 346
merck-hsa-mir-555_s_at	7.02002	1.85446	26.5742	2.86928	0.00411408	1.94877	0.999381	0.999381		Sense	NM_018489 NR_030282 XM_006711451 XM_011509770 XM_017001788 XM_017001784 XM_006711450 XM_017001785 XM_006711452 XM_017001786 AF257305 AK304873 BC172595 DA236222	NM_018489 NR_030282 XM_006711451 XM_011509770 XM_017001788 XM_017001784 XM_006711450 XM_017001785 XM_006711452 XM_017001786 AF257305 AK304873 BC172595 DA236222	NC_000001 NC_018912	NP_060959 XP_006711514 XP_011508072 XP_016857277 XP_016857273 XP_006711513 XP_016857274 XP_006711515 XP_016857275 AAF68983 BAG65610 AAI72595	55870 693140	2	2	ASH1L MIR555	ASH1 ASH1L1 KMT2H MIRN555 hsa-mir-555	rna_protein-coding|rna_ncRNA	1q22	ASH1 like histone lysine methyltransferase ||| microRNA 555
merck2-NM_015947_at	10.9791	2.1341	56.4832	2.86704	0.00414331	2.396	0.999381	0.999381		Sense	NM_001198799 NM_001198800 NM_001198798 NR_045564 XM_017016291 XM_017016297 XM_017016298 XM_017016299 XM_017016300 XM_017016301 XM_017016302 XM_017016303 XM_017016292 XM_011539841 XM_011539842 XM_006717873 XM_017016293 XM_017016294 XM_017016295 XM_017016296 AA805081 AF132952 AK023436 AK093971 AK094170 AK096409 AK124364 AW006945 AY013290	NM_001198799 NM_001198800 NM_001198798 NR_045564 XM_017016291 XM_017016297 XM_017016298 XM_017016299 XM_017016300 XM_017016301 XM_017016302 XM_017016303 XM_017016292 XM_011539841 XM_011539842 XM_006717873 XM_017016293 XM_017016294 XM_017016295 XM_017016296 AA805081 AF132952 AK023436 AK093971 AK094170 AK096409 AK124364 AW006945 AY013290	NC_000010 NC_018921 NG_031890	NP_001185728 NP_001185729 NP_001185727 XP_016871780 XP_016871786 XP_016871787 XP_016871788 XP_016871789 XP_016871790 XP_016871791 XP_016871792 XP_016871781 XP_011538143 XP_011538144 XP_006717936 XP_016871782 XP_016871783 XP_016871784 XP_016871785 AAD27727 BAG51193 BAC04299 BAG53282 AAG45476	51008	1	0	ASCC1	ASC1p50 CGI-18 SMABF2 p50	rna_protein-coding	10q22.1	activating signal cointegrator 1 complex subunit 1
merck2-NM_058177_a_at	34.8314	3.06893	395.324	2.8647	0.00417409	3.55052	0.999381	0.999381		Sense	NM_058176 NM_001321868 NM_001321877 NM_001321897 NM_178423 NM_178425 XM_011515631 XM_017012826 XM_011515634 XM_017012827 XM_011515641 XM_011515642 XM_011515644 XM_011515645 XM_011515646 XM_017012828 XM_011515629 XM_011515648 XM_011515635 XM_011515649 XM_011515636 XM_011515637 XM_011515638 XM_011515639 AJ459808 AK095820 AK097178 AY032737 AY032738 AY197371 BC111735	NM_058176 NM_001321868 NM_001321877 NM_001321897 NM_178423 NM_178425 XM_011515631 XM_017012826 XM_011515634 XM_017012827 XM_011515641 XM_011515642 XM_011515644 XM_011515645 XM_011515646 XM_017012828 XM_011515629 XM_011515648 XM_011515635 XM_011515649 XM_011515636 XM_011515637 XM_011515638 XM_011515639 AJ459808 AK095820 AK097178 AY032737 AY032738 AY197371 BC111735	NC_000007 NC_018918 NG_023250	NP_478056 NP_001308797 NP_001308806 NP_001308826 NP_848510 NP_848512 XP_011513933 XP_016868315 XP_011513936 XP_016868316 XP_011513943 XP_011513944 XP_011513946 XP_011513947 XP_011513948 XP_016868317 XP_011513931 XP_011513950 XP_011513937 XP_011513951 XP_011513938 XP_011513939 XP_011513940 XP_011513941 CAD30851 BAC04630 BAC04971 AAK66821 AAK66822 AAO27363 AAI11736	9734	1	0	HDAC9	HD7 HD7b HD9 HDAC HDAC7 HDAC7B HDAC9B HDAC9FL HDRP MITR	rna_protein-coding	7p21.1	histone deacetylase 9
merck-NM_024708_a_at	14.8179	2.3416	93.7696	2.86381	0.00418575	2.69584	0.999381	0.999381		Sense	NM_024708 NM_198243 AF451994 AK026204 AK222958 AK222974 AK289860 BC025252 BC063581 HQ448089	NM_024708 NM_198243 AF451994 AK026204 AK222958 AK222974 AK289860 BC025252 BC063581 HQ448089	NC_000015 NC_018926	NP_078984 NP_937886 AAP97683 BAB15392 BAD96678 BAD96694 BAF82549 AAH63581 ADQ32570	140460	1	0	ASB7	---	rna_protein-coding	15q26.3	ankyrin repeat and SOCS box containing 7
merck2-AA192587_at	5.5702	1.71945	18.0448	2.86373	0.00418688	1.71743	0.999381	0.999381		Sense	XM_011533703 XM_011533709 XM_017006392 XM_011533710 XM_006713152 XM_017006393 XM_017006394 XM_011533718 XM_011533704 XM_017006391 XM_011533705 XM_006713147 XM_006713146 XM_011533708 XM_005265134 XM_005265133	XM_011533703 XM_011533709 XM_017006392 XM_011533710 XM_006713152 XM_017006393 XM_017006394 XM_011533718 XM_011533704 XM_017006391 XM_011533705 XM_006713147 XM_006713146 XM_011533708 XM_005265134 XM_005265133	NC_000003	XP_011532005 XP_011532011 XP_016861881 XP_011532012 XP_006713215 XP_016861882 XP_016861883 XP_011532020 XP_011532006 XP_016861880 XP_011532007 XP_006713210 XP_006713209 XP_011532010 XP_005265191 XP_005265190	4134	1	0	MAP4	---	rna_protein-coding	3p21.31	microtubule associated protein 4
merck-NM_007265_a_at	11.6795	2.17124	62.8262	2.8631	0.00419523	2.45783	0.999381	0.999381		Sense	NM_007265 NM_001135752 NM_001135753 NR_024203 AK022616 AK225519 AK315711 BC000721 BC103720 CR457407 D88208 DQ892172 DQ895366	NM_007265 NM_001135752 NM_001135753 NR_024203 AK022616 AK225519 AK315711 BC000721 BC103720 CR457407 D88208 DQ892172 DQ895366	NC_000010 NC_018921	NP_009196 NP_001129224 NP_001129225 BAG51097 AAH00721 CAG33688 BAA75199 ABM83098 ABM86292	11319	1	0	ECD	GCR2 HSGT1 SGT1	rna_protein-coding	10q22.2	ecdysoneless cell cycle regulator
merck2-BX473738_at	36.5721	3.11169	429.836	2.86288	0.00419813	3.59929	0.999381	0.999381		Sense	NM_002270 NM_153188 XM_005248501 XM_017009458 XM_005248500	NM_002270 NM_153188 XM_005248501 XM_017009458 XM_005248500	NC_000005 NC_018916	NP_002261 NP_694858 XP_005248558 XP_016864947 XP_005248557	3842	1	0	TNPO1	IPO2 KPNB2 MIP MIP1 TRN	rna_protein-coding	5q13.2	transportin 1
merck-n260_at	4.21808	1.57428	11.3018	2.86241	0.00420438	1.43938	0.999381	0.999381		Sense	NG_008260 X58060	X58060	NG_008260	---	6077	1	0	SNORD13P2	RNU13P2 U13 U13.12A	genomic_pseudo|rna_pseudo	7p22.1	small nucleolar RNA, C/D box 13 pseudogene 2
merck-NM_033199_at	7.84186	1.9138	32.1323	2.86198	0.00420997	2.05948	0.999381	0.999381		Sense	NM_033199 BC002647 BC022096	NM_033199 BC002647 BC022096	NC_000003 NC_018914	NP_149976 AAH02647 AAH22096	90226	1	0	UCN2	SRP UCN-II UCNI UR URP	rna_protein-coding	3p21.31	urocortin 2
merck2-DB123147_at	0.0724858	0.0120118	0.437419	-2.86156	0.0042156	-2.62436	0.999381	0.999381		Sense	NG_012532 AK094376	AK094376	NG_012532	---	6855	1	0	SYP	MRX96 MRXSYP	genomic_protein-coding|rna_protein-coding	Xp11.23	synaptophysin
merck-DB456483_at	36.4541	3.10304	428.258	2.86083	0.00422538	3.59605	0.999381	0.999381		Sense	NM_001276277 NM_001345876 NM_001345877 NM_001345878 NM_015216 NM_001281471 NM_001345871 NM_001345872 NM_001345873 NM_001345874 NM_001345875 XM_005277534 XM_017009270 XM_017009271 XM_017009272 XM_017009273 XM_006714577 XM_017009274 XM_005277541 XM_005271938 XM_017009275 XM_011543290 XM_005277535 XM_017009269 XM_005277536 XM_005271935 XM_006714576 XM_005277538 XM_005277539 XM_005271936 NG_051568 AB…	NM_001276277 NM_001345876 NM_001345877 NM_001345878 NM_015216 NM_001281471 NM_001345871 NM_001345872 NM_001345873 NM_001345874 NM_001345875 XM_005277534 XM_017009270 XM_017009271 XM_017009272 XM_017009273 XM_006714577 XM_017009274 XM_005277541 XM_005271938 XM_017009275 XM_011543290 XM_005277535 XM_017009269 XM_005277536 XM_005271935 XM_006714576 XM_005277538 XM_005277539 XM_005271936 AB007893 AK2…	NC_000005 NC_018916 NG_051568	NP_001263206 NP_001332805 NP_001332806 NP_001332807 NP_056031 NP_001268400 NP_001332800 NP_001332801 NP_001332802 NP_001332803 NP_001332804 XP_005277591 XP_016864759 XP_016864760 XP_016864761 XP_016864762 XP_006714640 XP_016864763 XP_005277598 XP_005271995 XP_016864764 XP_011541592 XP_005277592 XP_016864758 XP_005277593 XP_005271992 XP_006714639 XP_005277595 XP_005277596 XP_005271993 BAA24863 BAG…	23262	1	0	PPIP5K2	CFAP160 HISPPD1 IP7K2 VIP2	rna_protein-coding|genomic_protein-coding	5q21.1	diphosphoinositol pentakisphosphate kinase 2
merck2-BX510088_at	4.21181	1.57195	11.2849	2.85946	0.00424359	1.43789	0.999381	0.999381		Sense	NM_032853 NR_024247 XM_011528380 XM_011528382 XM_017027401 XM_011528383 XM_011528384 XM_011528385 U20908 AK310721 BC110874 BI553935 BQ895780 BU541563 DA739708 DN993266 U20897	NM_032853 NR_024247 XM_011528380 XM_011528382 XM_017027401 XM_011528383 XM_011528384 XM_011528385 AK310721 BC110874 BI553935 BQ895780 BU541563 DA739708 DN993266 U20897	NC_000019 NC_018930 U20908	NP_116242 XP_011526682 XP_011526684 XP_016882890 XP_011526685 XP_011526686 XP_011526687 AAI10875 AAC50240	84939	1	0	MUM1	EXPAND1 HSPC211 MUM-1	rna_protein-coding|genomic_protein-coding	19p13.3	melanoma associated antigen (mutated) 1
merck-BX116697_at	7.65678	1.89507	30.9362	2.85726	0.0042732	2.03559	0.999381	0.999381		Uncertain	NG_047053	---	NG_047053	---	2803 100873399 399511	3	2	GOLGA4 RNA5SP129 TCEA1P2	CRPF46 GCP2 GOLG MU-RMS-40.18 p230 RN5S129	genomic_protein-coding|genomic_pseudo	3p22.2	golgin A4 ||| RNA, 5S ribosomal pseudogene 129 ||| transcription elongation factor A1 pseudogene 2
merck-AA765786_a_at	7.75339	1.89887	31.6584	2.85332	0.00432647	2.04813	0.999381	0.999381		Uncertain	NG_033064 NG_012339	---	NG_033064 NG_012339	---	133957 6389	2	2	CCDC127 SDHA	CMD1GG FP PGL5 SDH1 SDH2 SDHF	genomic_protein-coding	5p15.33	coiled-coil domain containing 127 ||| succinate dehydrogenase complex flavoprotein subunit A
merck-NM_177444_s_at	4.98489	1.65345	15.0287	2.85308	0.00432981	1.60641	0.999381	0.999381		Sense	NM_003622 NM_177444 NM_001198915 NM_001198916 XM_005253505 XM_017020061 XM_017020062 XM_017020063 XM_017020064 XM_017020065 XM_017020066 XM_017020067 XM_017020068 XM_017020069 XM_017020070 XM_017020056 XM_017020071 XM_017020072 XM_017020073 XM_006719159 XM_017020074 XM_017020075 XM_017020077 XM_017020078 XM_017020057 XM_005253507 XM_005253508 XM_005253509 XM_017020058 XM_017020059 XM_017020060 AB…	NM_003622 NM_177444 NM_001198915 NM_001198916 XM_005253505 XM_017020061 XM_017020062 XM_017020063 XM_017020064 XM_017020065 XM_017020066 XM_017020067 XM_017020068 XM_017020069 XM_017020070 XM_017020056 XM_017020071 XM_017020072 XM_017020073 XM_006719159 XM_017020074 XM_017020075 XM_017020077 XM_017020078 XM_017020057 XM_005253507 XM_005253508 XM_005253509 XM_017020058 XM_017020059 XM_017020060 AB…	NC_000012 NC_018923	NP_003613 NP_803193 NP_001185844 NP_001185845 XP_005253562 XP_016875550 XP_016875551 XP_016875552 XP_016875553 XP_016875554 XP_016875555 XP_016875556 XP_016875557 XP_016875558 XP_016875559 XP_016875545 XP_016875560 XP_016875561 XP_016875562 XP_006719222 XP_016875563 XP_016875564 XP_016875566 XP_016875567 XP_016875546 XP_005253564 XP_005253565 XP_005253566 XP_016875547 XP_016875548 XP_016875549 BA…	8496	1	0	PPFIBP1	L2 SGT2 hSGT2 hSgt2p	rna_protein-coding	12p11.23-p11.22	PPFIA binding protein 1
merck-NM_007352_s_at	2.98328	1.4068	6.32641	2.84989	0.00437347	1.09302	0.999381	0.999381		Sense	NM_005747 NM_007352 AK225620 AK308510 AW583482 BC005918 BC007028 BC008383 BC015103 BI833796 D00306 DQ893182 AK092382 AK315798 BC005216 BM128949 M16630 M18692	NM_005747 NM_007352 AK225620 AK308510 AW583482 BC005918 BC007028 BC008383 BC015103 BI833796 D00306 DQ893182 AK092382 AK315798 BC005216 BM128949 M16630 M18692	NC_000001 NC_018912	NP_005738 NP_031378 AAH05918 AAH07028 AAH08383 AAH15103 BAA00212 ABM84108 BAG38141 AAH05216 AAA36482 AAA58454	10136 23436	2	2	CELA3A CELA3B	ELA3 ELA3A CBPP ELA3B	rna_protein-coding	1p36.12	chymotrypsin like elastase family member 3A ||| chymotrypsin like elastase family member 3B
merck-NM_021192_at	2.47368	1.32599	4.61471	2.84687	0.00441508	0.905706	0.999381	0.999381		Sense	NM_021192 KT583954 AK309681 BE260674	NM_021192 AK309681 BE260674	NC_000002 NC_018913 NG_008133 KT583954	NP_067015	3237	1	0	HOXD11	HOX4 HOX4F	rna_protein-coding|genomic_protein-coding	2q31.1	homeobox D11
merck-AI808734_at	1416.21	9.473	211724	2.84005	0.00451059	7.25574	0.999381	0.999381		Uncertain	NG_030464	---	NG_030464	---	79400 246777 100422194	3	2	NOX5 SPESP1 LOC100422194	ESP SP-ESP	genomic_protein-coding|genomic_pseudo	15q23	NADPH oxidase 5 ||| sperm equatorial segment protein 1 ||| ATP binding cassette subfamily G member 2 (Junior blood group) pseudogene
merck-NM_013347_at	5.44743	1.69085	17.5501	2.83988	0.00451299	1.69514	0.999381	0.999381		Sense	NM_013347 NG_013259 AF494047 BC069791 BC069808 BC069824 BC104013 BC104014 EU832763 GQ129306 HQ448414 U24186	NM_013347 BC069791 BC069808 BC069824 BC104013 BC104014 EU832763 GQ129306 HQ448414 U24186	NC_000023 NC_018934 NG_008433 NG_013259 AF494047	NP_037479 AAH69791 AAH69808 AAH69824 AAI04014 AAI04015 ACE87774 ACT64440 ADQ32894 AAB08488	29935	1	0	RPA4	HSU24186	rna_protein-coding|genomic_protein-coding	Xq21.33	replication protein A4
merck-AA290995_at	433.688	6.5554	28691.6	2.83908	0.00452434	6.07232	0.999381	0.999381		Uncertain	NG_008433	---	NG_008433	---	1730 10824 29935	3	2	DIAPH2 DIAPH2-AS1 RPA4	DIA DIA2 DRF2 POF POF2 EPAG HSU24186	genomic_protein-coding|genomic_ncRNA	Xq21.33	diaphanous related formin 2 ||| DIAPH2 antisense RNA 1 ||| replication protein A4
merck-ENST00000367648_at	0.00221189	3.24814e-05	0.150623	-2.83895	0.00452617	-6.11391	0.999381	0.999381		Uncertain	NG_033968	---	NG_033968	---	100126572	1	0	GJE1	CX23	genomic_pseudo	6q24.1	gap junction protein epsilon 1
merck-BC045098_at	12.3698	2.17787	70.2572	2.83827	0.00453592	2.51525	0.999381	0.999381		Sense	NR_028483 BC045098 HG512087	NR_028483 BC045098 HG512087	NC_000022 NC_018933	---	646023	1	0	ADORA2A-AS1	C22orf45	rna_ncRNA	22q11.23	ADORA2A antisense RNA 1
merck-AK055928_at	9.31916	1.99072	43.6258	2.83419	0.00459424	2.23207	0.999381	0.999381		Sense	NG_008862 S75476	---	NG_008862 S75476	---	5230	1	0	PGK1	HEL-S-68p MIG10 PGKA	genomic_protein-coding	Xq21.1	phosphoglycerate kinase 1
merck-NM_020362_at	54.3444	3.40351	867.728	2.82643	0.00470699	3.99534	0.999381	0.999381		Sense	NM_020362 XM_011541804 AF218024 AF221595 AF271784 BC017208	NM_020362 XM_011541804 AF218024 AF221595 AF271784 BC017208	NC_000001 NC_018912	NP_065095 XP_011540106 AAG17266 AAF91232 AAG44795 AAH17208	57095	1	0	PITHD1	C1orf128 HT014 TXNL1CL	rna_protein-coding	1p36.11	PITH domain containing 1
merck-NM_001039841_s_at	2.23535	1.27957	3.90506	2.82606	0.00471248	0.804397	0.999381	0.999381		Sense	NM_014783 NM_199357 NM_001286479 NM_001286480 NM_001039841 NG_051557 AK303025 AK316437 BC039563 BC050545 BC063444 D87717 GQ129289 GQ129290 HQ447498 AK310319 BC071990 BC105788	NM_014783 NM_199357 NM_001286479 NM_001286480 NM_001039841 AK303025 AK316437 BC039563 BC050545 BC063444 D87717 GQ129289 GQ129290 HQ447498 AK310319 BC071990 BC105788	NC_000015 NC_018926 NG_051557 NT_187660 NW_011332701 NW_012132920	NP_055598 NP_955389 NP_001273408 NP_001273409 NP_001034930 BAG64151 BAH14808 AAH39563 AAH63444 BAA13442 ACT64423 ACT64424 ADQ31984 AAI05789	9824 89839	2	2	ARHGAP11A ARHGAP11B	GAP-(1-12) B'-T FAM7B1	rna_protein-coding|genomic_protein-coding	15q13.3!15q13.2	Rho GTPase activating protein 11A ||| Rho GTPase activating protein 11B
merck-DB222217_at	4.4296	1.57652	12.446	2.82361	0.00474867	1.48831	0.999381	0.999381		Uncertain	NG_050659	---	NG_050659	---	10765 100506696 100420877 100506672	4	2	KDM5B PCAT6 SLC25A39P1 LOC100506672	CT31 JARID1B PLU-1 PLU1 PPP1R98 PUT1 RBBP2H1A RBP2-H1 KDM5B-AS1 KDM5BAS1 PCAN-R1 ncRNA-a2 onco-lncRNA-96	genomic_protein-coding|genomic_ncRNA|genomic_pseudo	1q32.1	lysine demethylase 5B ||| prostate cancer associated transcript 6 (non-protein coding) ||| solute carrier family 25 member 39 pseudogene 1 ||| cytochrome c oxidase subunit 7C pseudogene
merck-AW614311_at	2.33348	1.29586	4.20194	2.8236	0.00474879	0.847362	0.999381	0.999381		Uncertain	NG_028022	---	NG_028022	---	771	1	0	CA12	CA-XII CAXII HsT18816 T18816	genomic_protein-coding	15q22.2	carbonic anhydrase 12
merck-AI921340_at	7.25589	1.82976	28.7732	2.81954	0.00480927	1.98181	0.999381	0.999381		Uncertain	NG_029751	---	NG_029751	---	55269	1	0	PSPC1	PSP1	genomic_protein-coding	13q12.11	paraspeckle component 1
merck-AF116619_at	0.216746	0.0748482	0.627658	-2.81852	0.00482456	-1.52903	0.999381	0.999381		Uncertain	NG_029591	---	NG_029591	---	1871	1	0	E2F3	E2F-3	genomic_protein-coding	6p22.3	E2F transcription factor 3
merck2-BE220053_at	2.3477	1.29645	4.2514	2.81691	0.00484877	0.853438	0.999381	0.999381		Sense	NG_011947 AF057280	---	NG_011947 AF057280	---	7166	1	0	TPH1	TPRH TRPH	genomic_protein-coding	11p15.1	tryptophan hydroxylase 1
merck-NM_001017962_at	8.28332	1.90211	36.0722	2.81649	0.00485513	2.11424	0.999381	0.999381		Sense	NM_000917 NM_001017962 NM_001142595 NM_001142596 JC258719 JC303358 AK222960 BC034998 CD013929 CD013930 M24486 M24487	NM_000917 NM_001017962 NM_001142595 NM_001142596 AK222960 BC034998 CD013929 CD013930 M24486 M24487	NC_000010 NC_018921 JC258719 JC303358	NP_000908 NP_001017962 NP_001136067 NP_001136068 BAD96680 AAH34998 AAA36534 AAA36535	5033	1	0	P4HA1	P4HA	rna_protein-coding|genomic_protein-coding	10q22.1	prolyl 4-hydroxylase subunit alpha 1
merck-DB454273_a_at	4.39482	1.56859	12.3132	2.8164	0.00485657	1.48043	0.999381	0.999381		Sense	NM_015342 NM_001278926 NM_001278927 NM_001278929 XM_006714583 XM_005248474 AK025679 AK093675 AK298175 AK300022 AK301654 BC015385 D38552 DB454273 GQ129262 GQ129263	NM_015342 NM_001278926 NM_001278927 NM_001278929 XM_006714583 XM_005248474 AK025679 AK093675 AK298175 AK300022 AK301654 BC015385 D38552 DB454273 GQ129262 GQ129263	NC_000005 NC_018916	NP_056157 NP_001265855 NP_001265856 NP_001265858 XP_006714646 XP_005248531 BAG60446 BAG61834 BAG63131 AAH15385 BAA07555 ACT64396 ACT64397	23398	1	0	PPWD1	---	rna_protein-coding	5q12.3	peptidylprolyl isomerase domain and WD repeat containing 1
merck2-NM_207355_s_at	2.7486	1.35992	5.55533	2.81625	0.00485871	1.01109	0.999381	0.999381		Sense	NM_001277304 NM_001277303 NM_207355 NM_001137671 NM_174981 NM_001257362 NR_102391 NR_102390 NR_134878 XM_016999556 XM_016999551 AY465170 AY465173 BC101005 BC101006 BC127123 BX649118 BC166701 AY172978	NM_001277304 NM_001277303 NM_207355 NM_001137671 NM_174981 NM_001257362 NR_102391 NR_102390 NR_134878 XM_016999556 XM_016999551 AY465170 AY465173 BC101005 BC101006 BC127123 BX649118 BC166701 AY172978	NC_000015 NT_187602 NC_000018 NC_018929 NC_000021 NC_018932 NT_167208 NC_018926	NP_001264233 NP_001264232 NP_997238 NP_001131143 NP_778146 NP_001244291 XP_016855045 XP_016855040 AAS58869 AAS58872 AAI01006 AAI01007 AAI27124 AAI66701 AAO23914	100996331 100287399 102724631 388468 317754 100288966	6	5	POTEB POTEB2 POTEB3 POTEC POTED LOC100288966	A26B1 CT104.5 POTE-15 POTE15 POTEB A26B2 CT104.6 POTE-18 POTE18 A26B3 ANKRD21 CT104.1 POTE POTE-21 POTE21	rna_protein-coding	15q11.2!18p11.21!21q11.2	POTE ankyrin domain family member B ||| POTE ankyrin domain family member B2 ||| POTE ankyrin domain family member B3 ||| POTE ankyrin domain family member C ||| POTE ankyrin domain family member D ||| POTE ankyrin domain family member D-like
merck-AK090844_a_at	6.99291	1.80321	27.1188	2.81255	0.00491503	1.9449	0.999381	0.999381		Sense	NM_002525 NM_001242361 XM_011541522 XM_011541525 NG_029171 AY360265 DB084774 X93207	NM_002525 NM_001242361 XM_011541522 XM_011541525 AY360265 DB084774 X93207	NC_000001 NC_018912 NG_029171	NP_002516 NP_001229290 XP_011539824 XP_011539827 AAQ63406 CAA63693 CAA63694	4898	1	0	NRDC	NRD1 hNRD1 hNRD2	rna_protein-coding|genomic_protein-coding	1p32.3	nardilysin convertase
merck-AK094957_at	4.54642	1.5809	13.0748	2.80973	0.00495823	1.51434	0.999381	0.999381		Uncertain	AK094957 HG510156	AK094957 HG510156	---	---	400660	1	0	LINC00683	---	rna_ncRNA	18q23	long intergenic non-protein coding RNA 683
merck-NM_032227_a_at	2.22813	1.27389	3.89719	2.80858	0.00497611	0.801163	0.999381	0.999381		Sense	NM_017698 NM_032227 XM_005262205 XM_017029899 XM_017029900 XM_011531054 XM_011531055 XM_005262206 XM_005262208 XM_017029894 XM_011531051 XM_017029896 XM_017029897 AK026332 AK094127 BC085605 CN349076	NM_017698 NM_032227 XM_005262205 XM_017029899 XM_017029900 XM_011531054 XM_011531055 XM_005262206 XM_005262208 XM_017029894 XM_011531051 XM_017029896 XM_017029897 AK026332 AK094127 BC085605 CN349076	NC_000023 NC_018934	NP_060168 NP_115603 XP_005262262 XP_016885388 XP_016885389 XP_011529356 XP_011529357 XP_005262263 XP_005262265 XP_016885383 XP_011529353 XP_016885385 XP_016885386 BAB15450 BAG52820 AAH85605	84187	1	0	TMEM164	bB360B22.3	rna_protein-coding	Xq23	transmembrane protein 164
merck-BC033536_at	46.3728	3.17617	677.053	2.80482	0.00503448	3.83671	0.999381	0.999381		Sense	NR_033848 BC033536 BC048981	NR_033848 BC033536 BC048981	NC_000010 NC_018921	---	283038	1	0	LOC283038	---	rna_ncRNA	10q26.13-q26.2	uncharacterized LOC283038
merck-NM_001037224_at	51.6589	3.27274	815.414	2.80221	0.00507538	3.94466	0.999381	0.999381		Sense	XM_011508523 XM_011522309 XM_017022801 XM_016999572 XM_011508525 XM_011522311 XM_011508526 XM_011522312 XM_011508527 XM_011522313 XM_011508528 XM_017022802 XR_001733444 XR_001751716 XR_001733445 XR_001751717 XR_001733446 XR_001751718	XM_011508523 XM_011522309 XM_017022801 XM_016999572 XM_011508525 XM_011522311 XM_011508526 XM_011522312 XM_011508527 XM_011522313 XM_011508528 XM_017022802 XR_001733444 XR_001751716 XR_001733445 XR_001751717 XR_001733446 XR_001751718	NC_018926 NC_000015	XP_011506825 XP_011520611 XP_016878290 XP_016855061 XP_011506827 XP_011520613 XP_011506828 XP_011520614 XP_011506829 XP_011520615 XP_011506830 XP_016878291	105369201	1	0	LOC105369201	---	rna_protein-coding	15q26.3	uncharacterized LOC105369201
merck-NM_001117_at	0.107638	0.0226343	0.511879	-2.8017	0.00508343	-2.22898	0.999381	0.999381		Sense	NM_001099733 NM_001117 XM_005258081 X60435 S83513	NM_001099733 NM_001117 XM_005258081 S83513	NC_000018 NC_018929 X60435	NP_001093203 NP_001108 XP_005258138 AAB21470	116	1	0	ADCYAP1	PACAP	rna_protein-coding|genomic_protein-coding	18p11.32	adenylate cyclase activating polypeptide 1
merck-NM_173509_s_at	1.99757	1.23095	3.24164	2.80112	0.00509248	0.691932	0.999381	0.999381		Sense	NM_001329712 NM_001329713 NM_001329714 NM_001329715 NM_001329716 NM_001329717 NM_001329718 NM_001329719 NM_173509 XM_005244913 XM_017000391 XM_006711176 XM_011509221 XM_006711177 XM_017000392 XM_011509226 XM_017000393 XM_011509228 XM_017000386 XM_017000387 XM_006711175 XM_017000388 XM_006711174 XM_011509217 XM_017000389 XM_017000390 AY902195 BC009382	NM_001329712 NM_001329713 NM_001329714 NM_001329715 NM_001329716 NM_001329717 NM_001329718 NM_001329719 NM_173509 XM_005244913 XM_017000391 XM_006711176 XM_011509221 XM_006711177 XM_017000392 XM_011509226 XM_017000393 XM_011509228 XM_017000386 XM_017000387 XM_006711175 XM_017000388 XM_006711174 XM_011509217 XM_017000389 XM_017000390 AY902195 BC009382	NC_000001 NC_018912	NP_001316641 NP_001316642 NP_001316643 NP_001316644 NP_001316645 NP_001316646 NP_001316647 NP_001316648 NP_775780 XP_005244970 XP_016855880 XP_006711239 XP_011507523 XP_006711240 XP_016855881 XP_011507528 XP_016855882 XP_011507530 XP_016855875 XP_016855876 XP_006711238 XP_016855877 XP_006711237 XP_011507519 XP_016855878 XP_016855879 AAX07133 AAH09382	148753	1	0	FAM163A	C1orf76 NDSP	rna_protein-coding	1q25.2	family with sequence similarity 163 member A
merck-BC046126_a_at	2.35041	1.29184	4.27638	2.79851	0.00513392	0.854588	0.999381	0.999381		Sense	NM_003786 NM_001144070 XM_011525423 XM_011525422 XM_005257763 XM_011525424 XM_011525425 XM_017025265 XM_017025266 XR_934586 XR_001752674 AJ294553 AB010887 AB208954 AF009670 AF083552 AF085690 AF085691 AF085692 AF104943 BC046126 BC050370 BC058907 BC104952 BC137347 BC137348 Y17151	NM_003786 NM_001144070 XM_011525423 XM_011525422 XM_005257763 XM_011525424 XM_011525425 XM_017025265 XM_017025266 XR_934586 XR_001752674 AB010887 AB208954 AF009670 AF083552 AF085690 AF085691 AF085692 AF104943 BC046126 BC050370 BC058907 BC104952 BC137347 BC137348 Y17151	NC_000017 NC_018928 AJ294553	NP_003777 NP_001137542 XP_011523725 XP_011523724 XP_005257820 XP_011523726 XP_011523727 XP_016880754 XP_016880755 BAA28146 BAD92191 AAD01430 AAC34668 AAD02845 AAD02846 AAD02847 AAD04170 AAH46126 AAH50370 AAI04953 AAI37348 AAI37349 CAA76658	8714	1	0	ABCC3	ABC31 EST90757 MLP2 MOAT-D MRP3 cMOAT2	rna_protein-coding|genomic_protein-coding	17q21.33	ATP binding cassette subfamily C member 3
merck2-BX473738_x_at	51.6773	3.2605	819.058	2.7983	0.0051372	3.94502	0.999381	0.999381		Sense	NM_002270 NM_153188 XM_005248501 XM_017009458 XM_005248500	NM_002270 NM_153188 XM_005248501 XM_017009458 XM_005248500	NC_000005 NC_018916	NP_002261 NP_694858 XP_005248558 XP_016864947 XP_005248557	3842	1	0	TNPO1	IPO2 KPNB2 MIP MIP1 TRN	rna_protein-coding	5q13.2	transportin 1
merck-NM_003538_at	0.0059325	0.000162822	0.216154	-2.79494	0.00519088	-5.12731	0.999381	0.999381		Sense	NM_003538 AY128654 X60481 BC066248 BC066249 BC067495 BC069654	NM_003538 BC066248 BC066249 BC067495 BC069654	NC_000006 NC_018917 AY128654 X60481	NP_003529 AAH66248 AAH66249 AAH67495 AAH69654	8359	1	0	HIST1H4A	H4FA	rna_protein-coding|genomic_protein-coding	6p22.2	histone cluster 1 H4 family member a
merck-BE856553_at	6.54192	1.75181	24.43	2.79395	0.00520678	1.87823	0.999381	0.999381		Sense	NR_024397 BE856553 HG503108 HG503109 HG503110	NR_024397 BE856553 HG503108 HG503109 HG503110	NC_000010 NC_018921	---	728190	1	0	NUTM2A-AS1	FAM22A-AS1	rna_ncRNA	10q23.2	NUTM2A antisense RNA 1
merck-AL109712_at	36.7765	2.9286	461.828	2.79228	0.00523384	3.60486	0.999381	0.999381		Sense	NR_026998 AL109712	NR_026998 AL109712	NC_000015 NC_018926	---	91450	1	0	LOC91450	---	rna_ncRNA	15q24.3	uncharacterized LOC91450
merck-NM_021097_a_at	25.2086	2.60793	243.669	2.7881	0.00530175	3.22718	0.999381	0.999381		Sense	NM_021097 NM_001112800 NM_001112801 NM_001112802 NM_001252624 XM_017004745 XM_011533054 XM_017004751 XM_006712083 XM_017004752 XM_006712084 XM_011533055 XM_006712085 XM_011533056 XM_017004753 XM_011533057 XM_017004746 XM_017004754 XM_017004755 XM_017004756 XM_017004757 XM_017004758 XM_017004759 XM_017004760 XM_017004761 XM_017004762 XM_017004763 XM_011533050 XM_005264514 XM_017004747 XM_017004748…	NM_021097 NM_001112800 NM_001112801 NM_001112802 NM_001252624 XM_017004745 XM_011533054 XM_017004751 XM_006712083 XM_017004752 XM_006712084 XM_011533055 XM_006712085 XM_011533056 XM_017004753 XM_011533057 XM_017004746 XM_017004754 XM_017004755 XM_017004756 XM_017004757 XM_017004758 XM_017004759 XM_017004760 XM_017004761 XM_017004762 XM_017004763 XM_011533050 XM_005264514 XM_017004747 XM_017004748…	NC_000002 NC_018913 X91647	NP_066920 NP_001106271 NP_001106272 NP_001106273 NP_001239553 XP_016860234 XP_011531356 XP_016860240 XP_006712146 XP_016860241 XP_006712147 XP_011531357 XP_006712148 XP_011531358 XP_016860242 XP_011531359 XP_016860235 XP_016860243 XP_016860244 XP_016860245 XP_016860246 XP_016860247 XP_016860248 XP_016860249 XP_016860250 XP_016860251 XP_016860252 XP_011531352 XP_005264571 XP_016860236 XP_016860237…	6546	1	0	SLC8A1	NCX1	rna_protein-coding|genomic_protein-coding	2p22.1	solute carrier family 8 member A1
merck2-NM_020462_at	3.23159	1.41648	7.37265	2.78732	0.0053146	1.17298	0.999381	0.999381		Uncertain	AL136753	AL136753	---	CAB66687	57222	1	0	ERGIC1	ERGIC-32 ERGIC32 NET24	rna_protein-coding	5q35.1	endoplasmic reticulum-golgi intermediate compartment 1
merck-NM_003535_at	1301.29	8.37948	202082	2.78577	0.00534006	7.17111	0.999381	0.999381		Sense	NM_003535 AF531283 Z83737 BC111921	NM_003535 BC111921	NC_000006 NC_018917 AF531283 Z83737	NP_003526 AAI11922	8356	1	0	HIST1H3J	H3/j H3FJ	rna_protein-coding|genomic_protein-coding	6p22.1	histone cluster 1 H3 family member j
merck-XM_928584_x_at	0.0757195	0.0123108	0.465724	-2.78445	0.0053618	-2.58072	0.999381	0.999381		Sense	NR_027000 AK090418 BC053317	NR_027000 AK090418 BC053317	NC_000008 NC_018919	BAC03399	349196	1	0	LINC00965	---	rna_ncRNA	8p23.1	long intergenic non-protein coding RNA 965
merck2-NM_006900_x_at	189.69	4.7218	7620.5	2.7837	0.00537422	5.24539	0.999381	0.999381		Sense	NM_024013 NM_006900 AB445100 CQ847555 DQ185447 GM863573 X00803 X75934 AB578886 HQ258738 JN848523 V00537 V00538 BC069427 BC093988 BC112002 HQ448423	NM_024013 NM_006900 AB578886 HQ258738 JN848523 V00537 V00538 BC069427 BC093988 BC112002 HQ448423	NC_000009 NC_018920 AB445100 CQ847555 DQ185447 GM863573 X00803 X75934	NP_076918 NP_008831 BAM72353 ADR83489 AET86952 CAA23798 CAA23799 AAH69427 AAH93988 AAI12003 ADQ32903	3439 3447	2	2	IFNA1 IFNA13	IFL IFN IFN-ALPHA IFN-alphaD IFNA13 IFNA@	rna_protein-coding|genomic_protein-coding	9p21.3	interferon alpha 1 ||| interferon alpha 13
merck-NM_015004_s_at	11.9583	2.08336	68.6397	2.78321	0.0053824	2.48143	0.999381	0.999381		Sense	NM_015004 NR_023353 XM_017005930 XR_245104 XR_940394 XR_001740061 XR_001740062 AK090511 AK130053 AK315741 BC012831 BU153856 D29958	NM_015004 NR_023353 XM_017005930 XR_245104 XR_940394 XR_001740061 XR_001740062 AK090511 AK130053 AK315741 BC012831 BU153856 D29958	NC_000003 NC_018914	NP_055819 XP_016861419 BAG38096 AAH12831 BAA06226	23016	1	0	EXOSC7	EAP1 RRP42 Rrp42p hRrp42p p8	rna_protein-coding	3p21.31	exosome component 7
merck-AK091175_a_at	7.49807	1.81228	31.0222	2.78061	0.00542562	2.01465	0.999381	0.999381		Sense	NM_001165978 NM_001165977 NM_144707 NM_001321070 XM_006712301 AF245303 AF245304 AI928825 AK091175 AK091408 AK290366 AK313267 AY358377 BC025736 BC113877 BC114525	NM_001165978 NM_001165977 NM_144707 NM_001321070 XM_006712301 AF245303 AF245304 AI928825 AK091175 AK091408 AK290366 AK313267 AY358377 BC025736 BC113877 BC114525	NC_000002 NC_018913	NP_001159450 NP_001159449 NP_653308 NP_001307999 XP_006712364 AAM10541 AAM10542 BAC03599 BAC03657 BAF83055 BAG36076 AAQ88743 AAI13878 AAI14526	150696	1	0	PROM2	PROML2	rna_protein-coding	2q11.1	prominin 2
merck-BX095752_at	7.14891	1.78539	28.6252	2.77885	0.00545517	1.96696	0.999381	0.999381		Sense	XR_001739147 XR_001744764 XR_923673 XR_932946	XR_001739147 XR_001744764 XR_923673 XR_932946	NC_000002 NC_018913	---	105373785	1	0	LOC105373785	---	rna_ncRNA	2q32.1	uncharacterized LOC105373785
merck-AK097157_at	9.6598	1.94845	47.8903	2.77659	0.00549332	2.26797	0.999381	0.999381		Sense	NM_020437 AK097157 AL161993	NM_020437 AK097157 AL161993	NC_000022 NC_018933	NP_065170 BAG53427 CAB82325	57168	1	0	ASPHD2	---	rna_protein-coding	22q12.1	aspartate beta-hydroxylase domain containing 2
merck-NM_001010864_at	7.47062	1.80525	30.9154	2.77512	0.00551805	2.01098	0.999381	0.999381		Uncertain	AK091621	AK091621	---	BAC03709	23053	1	0	ZSWIM8	KIAA0913	rna_protein-coding	10q22.2	zinc finger SWIM-type containing 8
merck2-AL713732_at	22.4105	2.48882	201.795	2.77313	0.005552	3.10953	0.999381	0.999381		Uncertain	NG_029006	---	NG_029006	---	10018	1	0	BCL2L11	BAM BIM BOD	genomic_protein-coding	2q13	BCL2 like 11
merck-NM_174981_x_at	1.64983	1.15809	2.35036	2.77283	0.0055571	0.500671	0.999381	0.999381		Sense	NM_001137671 NM_174981 NM_001257362 NR_134878 BC166701 AY172978	NM_001137671 NM_174981 NM_001257362 NR_134878 BC166701 AY172978	NC_000018 NC_018929 NC_000021 NC_018932 NT_167208	NP_001131143 NP_778146 NP_001244291 AAI66701 AAO23914	388468 317754 100288966	3	5	POTEC POTED LOC100288966	A26B2 CT104.6 POTE-18 POTE18 A26B3 ANKRD21 CT104.1 POTE POTE-21 POTE21	rna_protein-coding	18p11.21!21q11.2	POTE ankyrin domain family member C ||| POTE ankyrin domain family member D ||| POTE ankyrin domain family member D-like
merck-NM_005253_a_at	5.86068	1.67876	20.4601	2.77212	0.00556918	1.76827	0.999381	0.999381		Sense	NM_005253 XM_006711976 XM_006711977 XM_017003737 AK026959 BC008899 BC085197 BX647822	NM_005253 XM_006711976 XM_006711977 XM_017003737 AK026959 BC008899 BC085197 BX647822	NC_000002 NC_018913	NP_005244 XP_006712039 XP_006712040 XP_016859226 BAB15603	2355	1	0	FOSL2	FRA2	rna_protein-coding	2p23.2	FOS like 2, AP-1 transcription factor subunit
merck-NM_207355_s_at	1.70901	1.16951	2.49739	2.76899	0.00562297	0.535914	0.999381	0.999381		Sense	NM_001277304 NM_001277303 NM_207355 NM_001137671 NM_174981 NM_001257362 NR_102391 NR_102390 NR_134878 XM_016999556 XM_016999551 AY465170 AY465173 BC101005 BC101006 BC127123 BX649118 BC166701 AY172978	NM_001277304 NM_001277303 NM_207355 NM_001137671 NM_174981 NM_001257362 NR_102391 NR_102390 NR_134878 XM_016999556 XM_016999551 AY465170 AY465173 BC101005 BC101006 BC127123 BX649118 BC166701 AY172978	NC_000015 NT_187602 NC_000018 NC_018929 NC_000021 NC_018932 NT_167208 NC_018926	NP_001264233 NP_001264232 NP_997238 NP_001131143 NP_778146 NP_001244291 XP_016855045 XP_016855040 AAS58869 AAS58872 AAI01006 AAI01007 AAI27124 AAI66701 AAO23914	100996331 100287399 102724631 388468 317754 100288966	6	5	POTEB POTEB2 POTEB3 POTEC POTED LOC100288966	A26B1 CT104.5 POTE-15 POTE15 POTEB A26B2 CT104.6 POTE-18 POTE18 A26B3 ANKRD21 CT104.1 POTE POTE-21 POTE21	rna_protein-coding	15q11.2!18p11.21!21q11.2	POTE ankyrin domain family member B ||| POTE ankyrin domain family member B2 ||| POTE ankyrin domain family member B3 ||| POTE ankyrin domain family member C ||| POTE ankyrin domain family member D ||| POTE ankyrin domain family member D-like
merck2-AK097466_at	0.134227	0.032382	0.556386	-2.7681	0.0056384	-2.00822	0.999381	0.999381		Uncertain	AK097466	AK097466	---	---	401562	1	0	LCNL1	---	rna_protein-coding	9q34.3	lipocalin like 1
merck-ENST00000272845_a_at	0.00284138	4.47129e-05	0.180562	-2.76801	0.00563999	-5.86346	0.999381	0.999381		Sense	NM_032504 NM_182587 XM_011511004 XM_017003887 XM_017003888 XM_017003889 XM_017003890 XM_017003891 XM_011511010 XM_017003892 XM_017003894 XM_011511005 XM_011511006 XM_017003884 XM_011511007 XM_017003885 XM_005246476 XM_011511008 XM_017003886 XR_001738725 AB058746 AK027583 AK299022 AK302830	NM_032504 NM_182587 XM_011511004 XM_017003887 XM_017003888 XM_017003889 XM_017003890 XM_017003891 XM_011511010 XM_017003892 XM_017003894 XM_011511005 XM_011511006 XM_017003884 XM_011511007 XM_017003885 XM_005246476 XM_011511008 XM_017003886 XR_001738725 AB058746 AK027583 AK299022 AK302830	NC_000002 NC_018913 NG_051361	NP_115893 NP_872393 XP_011509306 XP_016859376 XP_016859377 XP_016859378 XP_016859379 XP_016859380 XP_011509312 XP_016859381 XP_016859383 XP_011509307 XP_011509308 XP_016859373 XP_011509309 XP_016859374 XP_005246533 XP_011509310 XP_016859375 BAB47472 BAB55211 BAG61101 BAG64025	285175	1	0	UNC80	C2orf21 UNC-80	rna_protein-coding	2q34	unc-80 homolog, NALCN activator
merck-AK126342_s_at	7.74669	1.81737	33.021	2.76752	0.00564845	2.04727	0.999381	0.999381		Sense	NM_004379 NM_134442 NR_135473 XM_011510645 XM_017003400 XM_011510651 XM_017003401 XM_011510646 XM_011510647 XM_011510649 XM_011510650 XR_001738636 XR_241290 XR_241292 XR_001738637 XR_001738634 XR_001738635 NG_023299 AK123952 AK126342	NM_004379 NM_134442 NR_135473 XM_011510645 XM_017003400 XM_011510651 XM_017003401 XM_011510646 XM_011510647 XM_011510649 XM_011510650 XR_001738636 XR_241290 XR_241292 XR_001738637 XR_001738634 XR_001738635 AK123952 AK126342	NC_000002 NC_018913 NG_023299	NP_004370 NP_604391 XP_011508947 XP_016858889 XP_011508953 XP_016858890 XP_011508948 XP_011508949 XP_011508951 XP_011508952	1385	1	0	CREB1	CREB CREB-1	rna_protein-coding|genomic_protein-coding	2q33.3	cAMP responsive element binding protein 1
merck2-AK130858_at	3.23832	1.40794	7.44827	2.76503	0.00569178	1.17506	0.999381	0.999381		Sense	NR_026761 AK130857 AK130858 BC005997 BP197632 BX382054 LK938646 LK938647	NR_026761 AK130857 AK130858 BC005997 BP197632 BX382054 LK938646 LK938647	NC_000001 NC_018912	---	84791	1	0	LINC00467	C1orf97	rna_ncRNA	1q32.3	long intergenic non-protein coding RNA 467
merck-AK056667_a_at	6.30651	1.70839	23.2804	2.76367	0.00571559	1.84158	0.999381	0.999381		Sense	NM_172349 NM_022455 NG_009821 AF322907 AF380302 AF395588 AK055187 AK056667 AK091358 AY049721 BC144629 BC150628	NM_172349 NM_022455 AF322907 AF380302 AF395588 AK055187 AK056667 AK091358 AY049721 BC144629 BC150628	NC_000005 NC_018916 NG_009821	NP_758859 NP_071900 AAK92049 AAL27991 AAL40694 BAB70868 BAB71247 BAC03645 AAL06645 AAI50629	64324	1	0	NSD1	ARA267 KMT3B SOTOS SOTOS1 STO	rna_protein-coding|genomic_protein-coding	5q35.3	nuclear receptor binding SET domain protein 1
merck-NM_002577_at	81.3411	3.58528	1845.43	2.7616	0.00575193	4.39865	0.999381	0.999381		Sense	NM_002577 XM_011512870 XM_017006501 NG_009227 BC046197 BC063539 DQ786200	NM_002577 XM_011512870 XM_017006501 BC046197 BC063539 DQ786200	NC_000003 NC_018914 NG_009227	NP_002568 XP_011511172 XP_016861990	5062	1	0	PAK2	PAK65 PAKgamma	rna_protein-coding|genomic_protein-coding	3q29	p21 (RAC1) activated kinase 2
merck-AK054946_at	0.111627	0.0235153	0.529891	-2.75915	0.00579518	-2.19259	0.999381	0.999381		Uncertain	AK054946	AK054946	---	---	100129447	1	0	LOC100129447	---	rna_protein-coding	12q24.13	uncharacterized LOC100129447
merck2-XM_211034_at	7.23776	1.77293	29.5472	2.75783	0.00581863	1.97931	0.999381	0.999381		Sense	NM_052907 NM_001286219 AK094786	NM_052907 NM_001286219 AK094786	NC_000012 NC_018923	NP_443139 NP_001273148	114795	1	0	TMEM132B	---	rna_protein-coding	12q24.31-q24.32	transmembrane protein 132B
merck-BF210628_s_at	0.378481	0.189712	0.755079	-2.7572	0.00582984	-0.97159	0.999381	0.999381		Sense	XM_017028811 AK124020	XM_017028811 AK124020	NC_000022	XP_016884300	4809	1	0	SNU13	15.5K FA-1 FA1 NHP2L1 NHPX OTK27 SNRNP15-5 SPAG12 SSFA1	rna_protein-coding	22q13.2	small nuclear ribonucleoprotein 13
merck-BC031308_s_at	0.278164	0.111982	0.690957	-2.7563	0.00584601	-1.27955	0.999381	0.999381		Sense	NR_038926 BC031308 CA419137 HG500746 KR153483	NR_038926 BC031308 CA419137 HG500746 KR153483	NC_000007 NC_018918	---	100505483	1	0	PRKAG2-AS1	---	rna_ncRNA	7q36.1	PRKAG2 antisense RNA 1
merck-NM_020997_at	3.10413	1.3868	6.94813	2.75539	0.00586226	1.13273	0.999381	0.999381		Sense	NM_020997 AF081512 AK129605 AK222714 AY358873 BC027883	NM_020997 AF081512 AK129605 AK222714 AY358873 BC027883	NC_000001 NC_018912	NP_066277 AAD48144 BAD96434 AAQ89232 AAH27883	10637	1	0	LEFTY1	LEFTB LEFTYB	rna_protein-coding	1q42.12	left-right determination factor 1
merck-NM_024657_at	8.68175	1.86598	40.3932	2.75518	0.00586595	2.16122	0.999381	0.999381		Sense	NM_024657 NM_001085354 XM_005262190 XM_006724691 XM_017029844 XM_011531027 NG_016392 AK021627 AK056235 CA448781 EF125210	NM_024657 NM_001085354 XM_005262190 XM_006724691 XM_017029844 XM_011531027 AK021627 AK056235 CA448781 EF125210	NC_000023 NC_018934 NG_016392	NP_078933 NP_001078823 XP_005262247 XP_006724754 XP_016885333 XP_011529329 BAB13859 BAB71125 ABL84748	79710	1	0	MORC4	ZCW4 ZCWCC2 dJ75H8.2	rna_protein-coding|genomic_protein-coding	Xq22.3	MORC family CW-type zinc finger 4
merck-AL833251_x_at	0.625162	0.447512	0.873333	-2.75401	0.00588706	-0.469745	0.999381	0.999381		Sense	NR_003610 AL833251 BC063633	NR_003610 AL833251 BC063633	NC_000016 NC_018927	---	283970	1	0	PDXDC2P-NPIPB14P	---	rna_pseudo	16q22.1	nuclear pore complex-interacting protein
merck-NM_000521_at	29.2706	2.64615	323.779	2.7535	0.00589616	3.37658	0.999381	0.999381		Sense	NM_000521 NM_001292004 NG_009770 AF378118 AK122992 AK130002 AK130375 AY643499 BC017378 BT009919 FJ224336 GQ472222 JF432353 M13519 M19735	NM_000521 NM_001292004 AF378118 AK122992 AK130002 AK130375 AY643499 BC017378 BT009919 FJ224336 GQ472222 JF432353 M13519 M19735	NC_000005 NC_018916 NG_009770	NP_000512 NP_001278933 AAM46114 AAV48875 AAH17378 AAP88921 ACI46028 ACV87197 ADZ15570 AAA51828 AAA68620	3074	1	0	HEXB	ENC-1AS HEL-248 HEL-S-111	rna_protein-coding|genomic_protein-coding	5q13.3	hexosaminidase subunit beta
merck-BI831600_a_at	3.06139	1.38004	6.7912	2.75234	0.00591709	1.11887	0.999381	0.999381		Sense	NM_001142353 NM_021132 NM_001142354 NM_001289968 NM_001289969 XM_005269944 XM_017016379 AJ488506 AK301582 BC028049 BC035464 M29550 M29551	NM_001142353 NM_021132 NM_001142354 NM_001289968 NM_001289969 XM_005269944 XM_017016379 AJ488506 AK301582 BC028049 BC035464 M29550 M29551	NC_000010 NC_018921	NP_001135825 NP_066955 NP_001135826 NP_001276897 NP_001276898 XP_005270001 XP_016871868 CAD32694 BAH13517 AAH28049 AAA35705 AAA35706	5532	1	0	PPP3CB	CALNA2 CALNB CNA2 PP2Bbeta	rna_protein-coding	10q22.2	protein phosphatase 3 catalytic subunit beta
merck2-NM_001029999_at	2.28628	1.26856	4.12049	2.75147	0.00593286	0.826926	0.999381	0.999381		Uncertain	BC022023 BC057848	BC022023 BC057848	---	AAH22023	440482 644316	2	5	ANKRD20A5P FLJ43315	ANKRD20A5	rna_pseudo	18p11.21!9q13	ankyrin repeat domain 20 family member A5, pseudogene ||| asparagine synthetase pseudogene
merck2-NM_182903_at	53.7456	3.13211	922.252	2.74718	0.00601103	3.98426	0.999381	0.999381		AntiSense	NR_033373 AK096853 HG495644	NR_033373 AK096853 HG495644	NC_000003 NC_018914	---	285352	1	0	KIF9-AS1	---	rna_ncRNA	3p21.31	KIF9 antisense RNA 1
merck-AK021549_at	4.4023	1.52669	12.6943	2.74301	0.00608786	1.48213	0.999381	0.999381		Sense	NM_001101387 AK021549	NM_001101387 AK021549	NC_000017 NC_018928	NP_001094857	644139	1	0	PIRT	---	rna_protein-coding	17p12	phosphoinositide interacting regulator of transient receptor potential channels
merck-Z22642_a_at	20.6735	2.37374	180.05	2.74279	0.00609203	3.02885	0.999381	0.999381		Sense	NM_002913 NM_001204747 XM_011513730 XM_017008528 XM_011513731 KT584993 AF040250 AK291612 BC035297 BC051751 BC051786 L23320	NM_002913 NM_001204747 XM_011513730 XM_017008528 XM_011513731 AF040250 AK291612 BC035297 BC051751 BC051786 L23320	NC_000004 NC_018915 KT584993	NP_002904 NP_001191676 XP_011512032 XP_016864017 XP_011512033 AAB99788 BAF84301 AAH35297 AAH51751 AAH51786 AAA16121	5981	1	0	RFC1	A1 MHCBFB PO-GA RECC1 RFC RFC140	rna_protein-coding|genomic_protein-coding	4p14	replication factor C subunit 1
merck-CR747504_at	14.746	2.15404	100.948	2.7418	0.00611028	2.69097	0.999381	0.999381		Uncertain	NG_006987	---	NG_006987	---	25836 646723	2	2	NIPBL KRT18P31	CDLS CDLS1 IDN3 IDN3-B Scc2	genomic_protein-coding|genomic_pseudo	5p13.2	NIPBL, cohesin loading factor ||| keratin 18 pseudogene 31
merck2-NM_018029_at	14.6788	2.15113	100.165	2.74174	0.00611155	2.68641	0.999381	0.999381		Sense	NM_018029 AK001075 AY036895 BC051316 BC064501	NM_018029 AK001075 AY036895 BC051316 BC064501	NC_000003 NC_018914	NP_060499 BAA91494 AAK83528 AAH51316 AAH64501	55096	1	0	EBLN2	EBLN-2	rna_protein-coding	3p13	endogenous Bornavirus-like nucleoprotein 2
merck-BF360149_at	176.898	4.35335	7188.19	2.73818	0.00617801	5.17557	0.999381	0.999381		AntiSense	NG_004279 AF399493 GU251062 GU251067	---	NG_004279 AF399493 GU251062 GU251067	---	81694	1	0	OR2W2P	hs6M1-30P	genomic_pseudo	6p22.1	olfactory receptor family 2 subfamily W member 2 pseudogene
merck-XM_928936_at	0.0114224	0.000464623	0.280809	-2.73736	0.0061934	-4.47218	0.999381	0.999381		Sense	NM_001195256 XM_011526299 DN930573	NM_001195256 XM_011526299 DN930573	NC_000019 NC_018930	NP_001182185 XP_011524601	100507003	1	0	GFY	Goofy	rna_protein-coding	19q13.33	golgi associated olfactory signaling regulator
merck-AW809092_at	24.5765	2.48144	243.407	2.73682	0.00620359	3.20179	0.999381	0.999381		Uncertain	NG_047013	---	NG_047013	---	526	1	0	ATP6V1B2	ATP6B1B2 ATP6B2 DOOD HO57 VATB VPP3 Vma2 ZLS2	genomic_protein-coding	8p21.3	ATPase H+ transporting V1 subunit B2
merck-NM_006901_at	11.4217	1.99479	65.3974	2.73559	0.00622695	2.43551	0.999381	0.999381		Sense	NM_006901 XM_011521613 XM_011521620 XM_011521621 XM_011521622 XM_017022229 XM_017022230 XM_011521623 XM_011521614 XM_011521616 XM_011521615 XM_011521617 XM_011521618 XM_006720539 XM_011521619 XM_017022228 AB290183 AF117888 AK001923 AL137287 BC140869 BC144683	NM_006901 XM_011521613 XM_011521620 XM_011521621 XM_011521622 XM_017022229 XM_017022230 XM_011521623 XM_011521614 XM_011521616 XM_011521615 XM_011521617 XM_011521618 XM_006720539 XM_011521619 XM_017022228 AB290183 AF117888 AK001923 AL137287 BC140869 BC144683	NC_000015 NC_018926	NP_008832 XP_011519915 XP_011519922 XP_011519923 XP_011519924 XP_016877718 XP_016877719 XP_011519925 XP_011519916 XP_011519918 XP_011519917 XP_011519919 XP_011519920 XP_006720602 XP_011519921 XP_016877717 BAG06737 AAD49195 BAA91979 CAB70679 AAI40870	4649	1	0	MYO9A	---	rna_protein-coding	15q23	myosin IXA
merck-NM_004734_at	0.461561	0.265219	0.803257	-2.73495	0.00623895	-0.77314	0.999381	0.999381		Sense	NM_004734 NM_001195415 NM_001195416 NM_001330071 NM_001330072 XM_005266592 XM_006719893 XM_017020847 HI584573 AB002367 BC152456	NM_004734 NM_001195415 NM_001195416 NM_001330071 NM_001330072 XM_005266592 XM_006719893 XM_017020847 AB002367 BC152456	NC_000013 NC_018924 HI584573	NP_004725 NP_001182344 NP_001182345 NP_001317000 NP_001317001 XP_005266649 XP_006719956 XP_016876336 BAA20824 AAI52457	9201	1	0	DCLK1	CL1 CLICK1 DCAMKL1 DCDC3A DCLK	rna_protein-coding|genomic_protein-coding	13q13.3	doublecortin like kinase 1
merck-NM_173801_at	16645.2	15.6481	1.77058e+07	2.73341	0.00626813	9.71988	0.999381	0.999381		Sense	NM_173801 HC007216 HC044635 AK093517 BC036256 BC048121	NM_173801 AK093517 BC036256 BC048121	NC_000011 NC_018922 HC007216 HC044635	NP_776162 BAC04191 AAH36256 AAH48121	219990	1	0	OOSP2	PLAC1L TMEM122	rna_protein-coding|genomic_protein-coding	11q12.1	oocyte secreted protein 2
merck-NM_052872_at	1323.16	7.63707	229245	2.73296	0.00627672	7.18778	0.999381	0.999381		Sense	NM_052872 XM_011514276 CS399130 GM832011 JA104581 JA381711 AF332389 AF384857 BC070124 JF305974	NM_052872 XM_011514276 AF332389 AF384857 BC070124 JF305974	NC_000006 NC_018917 NG_031869 CS399130 GM832011 JA104581 JA381711	NP_443104 XP_011512578 AAL14427 AAK83350 AAH70124 ADY18335	112744	1	0	IL17F	CANDF6 IL-17F ML-1 ML1	rna_protein-coding|genomic_protein-coding	6p12.2	interleukin 17F
merck2-BX410022_at	0.0926123	0.0167786	0.511189	-2.72983	0.00633677	-2.37933	0.999381	0.999381		Sense	NM_001031849 XM_011512991 XM_006713701 NG_029440 AK129893 AK300663 BC039724 CR749615	NM_001031849 XM_011512991 XM_006713701 AK129893 AK300663 BC039724 CR749615	NC_000003 NC_018914 NG_029440	NP_001027019 XP_011511293 XP_006713764 BAG62349 AAH39724 CAH18409	5648	1	0	MASP1	3MC1 CRARF CRARF1 MAP1 MASP MASP3 MAp44 PRSS5 RaRF	rna_protein-coding|genomic_protein-coding	3q27.3	mannan binding lectin serine peptidase 1
merck-NM_014033_s_at	0.0826382	0.0137918	0.495155	-2.72942	0.00634465	-2.49328	0.999381	0.999381		Sense	NM_014033 XM_006719332 AX883145 AJ536233 AK023693 AK024409 AK130665 AL050159 AY358797	NM_014033 XM_006719332 AJ536233 AK023693 AK024409 AK130665 AL050159 AY358797	NC_000012 NC_018923 AX883145	NP_054752 XP_006719395 CAD60207 BAB14643 BAB14913 CAB43300 AAQ89157	25840	1	0	METTL7A	AAM-B	rna_protein-coding|genomic_protein-coding	12q13.12	methyltransferase like 7A
merck-G36750_at	4.35118	1.51261	12.5166	2.72761	0.00637946	1.47045	0.999381	0.999381		Uncertain	NG_008643	---	NG_008643	---	54806	1	0	AHI1	AHI-1 JBTS3 ORF1 dJ71N10.1	genomic_protein-coding	6q23.3	Abelson helper integration site 1
merck-NM_006537_s_at	11.0219	1.96419	61.8481	2.72708	0.00638967	2.39988	0.999381	0.999381		Sense	NM_006537 NM_001256702 NR_046341 NR_046342 XM_017022763 XM_017022764 XM_017022765 XM_017022766 XM_017022767 XM_017022768 AF073344 AF077040 AK022931 AK301236 AK301563 AK307810 AY461579 BC018113 BC065300 BC107137 BC107138 BX647760	NM_006537 NM_001256702 NR_046341 NR_046342 XM_017022763 XM_017022764 XM_017022765 XM_017022766 XM_017022767 XM_017022768 AF073344 AF077040 AK022931 AK301236 AK301563 AK307810 AY461579 BC018113 BC065300 BC107137 BC107138 BX647760	NC_000015 NC_018926	NP_006528 NP_001243631 XP_016878252 XP_016878253 XP_016878254 XP_016878255 XP_016878256 XP_016878257 AAD42992 AAD27773 BAG51139 BAG62807 BAG63058 AAT37507 AAH18113 AAH65300 AAI07138 AAI07139	9960	1	0	USP3	SIH003 UBP	rna_protein-coding	15q22.31	ubiquitin specific peptidase 3
merck-AK057134_at	3.36518	1.40679	8.04981	2.72697	0.00639185	1.21348	0.999381	0.999381		Sense	XR_949714 XR_956809 AK057134	XR_949714 XR_956809 AK057134	NC_000008 NC_018919	---	105379395	1	0	LOC105379395	---	rna_ncRNA	8p11.21	uncharacterized LOC105379395
merck2-NM_001085391_at	30.0642	2.60427	347.068	2.72687	0.00639391	3.40334	0.999381	0.999381		Uncertain	NG_009449	---	NG_009449	---	392979	1	0	RPL18P4	RPL18_1_838	genomic_pseudo	7q31.32	ribosomal protein L18 pseudogene 4
merck2-AF043453_at	32.1661	2.64664	390.933	2.72374	0.00645478	3.47091	0.999381	0.999381		Sense	NM_003100 NM_001278199 AF043453 AF065482 AK002170 AK023581 AK023716 AK222968 AK293671 AK296596 AY272044 BC003382 BT009841 DQ890933 DQ894096	NM_003100 NM_001278199 AF043453 AF065482 AK002170 AK023581 AK023716 AK222968 AK293671 AK296596 AY272044 BC003382 BT009841 DQ890933 DQ894096	NC_000005 NC_018916	NP_003091 NP_001265128 AAB99852 AAC17181 BAG51023 BAG51206 BAG51219 BAD96688 BAG57115 BAH12394 AAQ02693 AAH03382 AAP88843 ABM81859 ABM85022	6643	1	0	SNX2	TRG-9	rna_protein-coding	5q23.2	sorting nexin 2
merck-AF075062_at	3.57327	1.42785	8.94231	2.72097	0.00650911	1.27348	0.999381	0.999381		Uncertain	NG_023230	---	NG_023230	---	481 101928596	2	2	ATP1B1 LOC101928596	ATP1B	genomic_protein-coding|genomic_ncRNA	1q24.2	ATPase Na+/K+ transporting subunit beta 1 ||| uncharacterized LOC101928596
merck-AF086561_at	2.39203	1.27557	4.4857	2.71868	0.00655435	0.872144	0.999381	0.999381		Sense	NM_000019 NG_009888 AF086561 BM789408	NM_000019 AF086561 BM789408	NC_000011 NC_018922 NG_009888	NP_000010	38	1	0	ACAT1	ACAT MAT T2 THIL	rna_protein-coding|genomic_protein-coding	11q22.3	acetyl-CoA acetyltransferase 1
merck-NM_003530_s_at	3.40048	1.40606	8.22386	2.71631	0.00660151	1.22392	0.999381	0.999381		Sense	NM_003530 AF531277 Z80784 AK316611 BC031333 BQ051491 DQ892795 DQ896042	NM_003530 AK316611 BC031333 BQ051491 DQ892795 DQ896042	NC_000006 NC_018917 AF531277 Z80784	NP_003521 BAG38198 AAH31333 ABM83721 ABM87041	8351	1	0	HIST1H3D	H3/b H3FB	rna_protein-coding|genomic_protein-coding	6p22.2	histone cluster 1 H3 family member d
merck-ENST00000343989_at	72.811	3.29974	1606.63	2.71622	0.00660311	4.28787	0.999381	0.999381		Uncertain	NG_046969 NG_009904	---	NG_046969 NG_009904	---	11172 100419821 3499 100873212 100653489 100873258 100129248 100129107 3717	9	2	INSL6 CSNK1G2P1 IGHEP2 MTND1P11 MTND4P14 MTND5P14 PDSS1P1 TCF3P1 JAK2	RIF1 JTK10 THCYT3	genomic_protein-coding|genomic_pseudo	9p24.1	insulin like 6 ||| casein kinase 1 gamma 2 pseudogene 1 ||| immunoglobulin heavy constant epsilon P2 (pseudogene) ||| mitochondrially encoded NADH:ubiquinone oxidoreductase core subunit 1 pseudogene 11 ||| mitochondrially encoded NADH:ubiquinone oxidoreductase core subunit 4 pseudogene 14 ||| mitochondrially encoded NADH:ubiquinone oxidoreductase core subunit 5 pseudogene 14 ||| decaprenyl diphos…
merck2-NM_001010_at	1.84014e-06	1.3352e-10	0.0253603	-2.7156	0.00661561	-13.2057	0.999381	0.999381		Sense	NM_001010 M77232 X67309 AB062123 AK093634 AK291517 BC000524 BC009427 BC013296 BC027620 BC035447 BC071907 BC071908 BC094826 DQ891744 J03537	NM_001010 AB062123 AK093634 AK291517 BC000524 BC009427 BC013296 BC027620 BC035447 BC071907 BC071908 BC094826 DQ891744 J03537	NC_000009 NC_018920 M77232 X67309	NP_001001 BAB93455 BAF84206 AAH00524 AAH09427 AAH13296 AAH27620 AAH71907 AAH71908 AAH94826 ABM82670 AAA60287	6194	1	0	RPS6	S6	rna_protein-coding|genomic_protein-coding	9p22.1	ribosomal protein S6
merck2-NM_007258_s_at	0.0436847	0.00455494	0.418964	-2.71418	0.00664409	-3.13076	0.999381	0.999381		Uncertain	U35246	U35246	---	AAC50931	11311	1	0	VPS45	H1 H1VPS45 SCN5 VPS45A VPS45B VPS54A VSP45 VSP45A	rna_protein-coding	1q21.2	vacuolar protein sorting 45 homolog
merck-AI221818_at	802.063	6.38863	100695	2.71209	0.00668598	6.68719	0.999381	0.999381		Sense	NR_126412 NR_126413 AI221818 AI798835 HG505748 HG505749	NR_126412 NR_126413 AI221818 AI798835 HG505748 HG505749	NC_000013 NC_018924	---	104355296	1	0	SCEL-AS1	---	rna_ncRNA	13q22.3	SCEL antisense RNA 1
merck-D29640_a_at	17.0855	2.19571	132.947	2.71129	0.00670215	2.83823	0.999381	0.999381		Sense	NM_003870 XR_001751409 AK055054 AK125643 BC151834 D29640	NM_003870 XR_001751409 AK055054 AK125643 BC151834 D29640	NC_000015 NC_018926 NG_052946	NP_003861 AAI51835 BAA06123	8826	1	0	IQGAP1	HUMORFA01 SAR1 p195	rna_protein-coding	15q26.1	IQ motif containing GTPase activating protein 1
merck-XM_944812_at	9.6807	1.87506	49.9802	2.71057	0.00671678	2.27013	0.999381	0.999381		Sense	XR_914381 XR_945226 XR_001732617 XR_001749264	XR_914381 XR_945226 XR_001732617 XR_001749264	NC_018923 NC_000012	---	105369915	1	0	LOC105369915	---	rna_ncRNA	12q22	uncharacterized LOC105369915
merck-XM_929014_at	34.8852	2.67293	455.299	2.71009	0.00672654	3.55206	0.999381	0.999381		Uncertain	NG_046876	---	NG_046876	---	101928425	1	0	LOC101928425	---	genomic_pseudo	Xq13.2	shisa family member 5 pseudogene
merck2-L03380_at	3.06867	1.36373	6.90512	2.70967	0.00673502	1.12124	0.999381	0.999381		Sense	NM_000406 NM_001012763 NG_009293 CS052866 U19602 Z99995 BC113546 L03380 L07949 S60587 S77472	NM_000406 NM_001012763 BC113546 L03380 L07949 S60587 S77472	NC_000004 NC_018915 NG_009293 CS052866 U19602 Z99995	NP_000397 NP_001012781 AAI13547 AAA35918 AAA35917 AAB26287 AAB33884	2798	1	0	GNRHR	GNRHR1 GRHR HH7 LHRHR LRHR	rna_protein-coding|genomic_protein-coding	4q13.2	gonadotropin releasing hormone receptor
merck-NM_006687_at	515.656	5.60577	47433.5	2.70717	0.00678605	6.24544	0.999381	0.999381		Sense	NM_006687 AB284520 AF113526 HC006760 AK314981 BC014610 HM005543 HY195619	NM_006687 AK314981 BC014610 HM005543 HY195619	NC_000009 NC_018920 AB284520 AF113526 HC006760	NP_006678 BAG37480 AAH14610 AEE61140	10881	1	0	ACTL7A	---	rna_protein-coding|genomic_protein-coding	9q31.3	actin like 7A
merck-R89544_at	3.91563	1.4562	10.5289	2.70465	0.00683754	1.36498	0.999381	0.999381		Uncertain	LK938905	LK938905	---	---	101060691	1	0	NUTM2B-AS1	---	rna_ncRNA	10q22.3	NUTM2B antisense RNA 1
merck-AK126243_at	7.69896	1.7532	33.809	2.70366	0.00685795	2.04109	0.999381	0.999381		Sense	NR_104164 AK126243 BC108325 HG509812 HG509813	NR_104164 AK126243 BC108325 HG509812 HG509813	NC_000018 NC_018929	---	400644	1	0	LINC01443	---	rna_ncRNA	18p11.21	long intergenic non-protein coding RNA 1443
merck2-DC335487_at	24.9879	2.42094	257.915	2.70235	0.00688508	3.21839	0.999381	0.999381		Sense	NM_024093 NM_001286537 XM_017004892 AK127661 AK304268 AK307891 BC001310 DQ891212 DQ894395	NM_024093 NM_001286537 XM_017004892 AK127661 AK304268 AK307891 BC001310 DQ891212 DQ894395	NC_000002 NC_018913	NP_076998 NP_001273466 XP_016860381 BAG54545 BAG65131 AAH01310 ABM82138 ABM85321	79074	1	0	C2orf49	asw	rna_protein-coding	2q12.2	chromosome 2 open reading frame 49
merck-BC068071_a_at	0.119324	0.0255157	0.558016	-2.70119	0.00690913	-2.12591	0.999381	0.999381		Sense	NM_175871 AK092438 BC068071 BC119677	NM_175871 AK092438 BC068071 BC119677	NC_000019 NC_018930	NP_787067 BAC03891 AAH68071 AAI19678	126074	1	0	SWSAP1	C19orf39 SWS1AP1 ZSWIM7AP1	rna_protein-coding	19p13.2	SWIM-type zinc finger 7 associated protein 1
merck2-NM_001004459_at	465.419	5.39562	40146.4	2.70114	0.00691017	6.14294	0.999381	0.999381		Sense	NM_001004459 AB065736 AF399557 BK004297 CS248102 KP290223	NM_001004459	NC_000011 NC_018922 AB065736 AF399557 BK004297 CS248102 KP290223	NP_001004459	219958	1	0	OR1S2	OR11-231	rna_protein-coding|genomic_protein-coding	11q12.1	olfactory receptor family 1 subfamily S member 2
merck2-AK125217_at	10.0026	1.87637	53.3218	2.69703	0.00699603	2.30284	0.999381	0.999381		Uncertain	HG496563 LK937735	HG496563 LK937735	---	---	440993	1	0	LINC00969	---	rna_ncRNA	3q29	long intergenic non-protein coding RNA 969
merck-ENST00000341207_s_at	3.5354	1.4115	8.85517	2.69567	0.00702465	1.26283	0.999381	0.999381		Sense	NM_001099338 NM_001278495 NM_001009610 NM_017561 NM_001045477 NM_001170741 NR_075100 XM_011540122 XM_017016607 XM_016999458 BC033231 BC092519 EG328792 AB095940 AL133071 BC130390 BC143798 HQ258506	NM_001099338 NM_001278495 NM_001009610 NM_017561 NM_001045477 NM_001170741 NR_075100 XM_011540122 XM_017016607 XM_016999458 BC033231 BC092519 EG328792 AB095940 AL133071 BC130390 BC143798 HQ258506	NC_000010 NC_018921 NC_000009 NC_018920	NP_001092808 NP_001265424 NP_001009610 NP_060031 NP_001038942 NP_001164212 XP_011538424 XP_016872096 XP_016854947 BAC23116 CAB61394 AAI30391 AAI43799 ADR83260	728118 729262 728130 54754 441457	5	5	NUTM2A NUTM2B NUTM2D NUTM2F NUTM2G	FAM22A FAM22B bA119F19.1 FAM22D FAM22F NUTMF FAM22G NUTMG	rna_protein-coding	10q23.2!10q22.3!9q22.32!9q22.33	NUT family member 2A ||| NUT family member 2B ||| NUT family member 2D ||| NUT family member 2F ||| NUT family member 2G
merck-NM_001039940_a_at	0.0299694	0.00233898	0.383998	-2.69548	0.00702865	-3.50758	0.999381	0.999381		Sense	NR_015361 AK055091 AK127288 AY343901 AY343902 AY343903 BC036611 LK938980	NR_015361 AK055091 AK127288 AY343901 AY343902 AY343903 BC036611 LK938980	NC_000009 NC_018920	BAC86917	440896	1	0	LOC440896	---	rna_ncRNA	9p11.2	uncharacterized LOC440896
merck-ENST00000317126_s_at	7.85467	1.75442	35.166	2.69498	0.00703924	2.06111	0.999381	0.999381		Sense	NM_001198799 NM_001198800 NM_001198798 NR_045564 XM_017016291 XM_017016297 XM_017016298 XM_017016299 XM_017016300 XM_017016301 XM_017016302 XM_017016303 XM_017016292 XM_011539841 XM_011539842 XM_006717873 XM_017016293 XM_017016294 XM_017016295 XM_017016296 KT584994 AF132952 AK023436 AK093971 AK094170 AK096409 AK124364 AK298302 AL359339 AY013290 BC012291	NM_001198799 NM_001198800 NM_001198798 NR_045564 XM_017016291 XM_017016297 XM_017016298 XM_017016299 XM_017016300 XM_017016301 XM_017016302 XM_017016303 XM_017016292 XM_011539841 XM_011539842 XM_006717873 XM_017016293 XM_017016294 XM_017016295 XM_017016296 AF132952 AK023436 AK093971 AK094170 AK096409 AK124364 AK298302 AL359339 AY013290 BC012291	NC_000010 NC_018921 NG_031890 KT584994	NP_001185728 NP_001185729 NP_001185727 XP_016871780 XP_016871786 XP_016871787 XP_016871788 XP_016871789 XP_016871790 XP_016871791 XP_016871792 XP_016871781 XP_011538143 XP_011538144 XP_006717936 XP_016871782 XP_016871783 XP_016871784 XP_016871785 AAD27727 BAG51193 BAC04299 BAG53282 BAH12754 AAG45476 AAH12291	51008	1	0	ASCC1	ASC1p50 CGI-18 SMABF2 p50	rna_protein-coding|genomic_protein-coding	10q22.1	activating signal cointegrator 1 complex subunit 1
merck2-AI761254_at	3.45487	1.40163	8.51587	2.69349	0.00707073	1.23978	0.999381	0.999381		Sense	NM_014035 XM_011543349 XM_005271972 XM_011543350 XM_006714592 XM_017009394 XM_011543352 XR_001742059 XR_001742058 AF139461 AY044655 AY358098 BC010886 BC069012 BQ278046 DB498436 HQ448039	NM_014035 XM_011543349 XM_005271972 XM_011543350 XM_006714592 XM_017009394 XM_011543352 XR_001742059 XR_001742058 AF139461 AY044655 AY358098 BC010886 BC069012 BQ278046 DB498436 HQ448039	NC_000005 NC_018916	NP_054754 XP_011541651 XP_005272029 XP_011541652 XP_006714655 XP_016864883 XP_011541654 AAD32668 AAK98769 AAQ88465 AAH10886 AAH69012 ADQ32520	28966	1	0	SNX24	PRO1284 SBBI31	rna_protein-coding	5q23.2	sorting nexin 24
merck2-NM_181985_a_at	0.0855786	0.014292	0.512435	-2.69214	0.00709959	-2.45832	0.999381	0.999381		Sense	NM_021250 NM_181985 NM_181879 NM_181986 CS300626 AF212842 AF324830 AF499916 AF499917 AF499918 AF499919 BC148658 BC153203 EU915611 EU915612	NM_021250 NM_181985 NM_181879 NM_181986 AF212842 AF324830 AF499916 AF499917 AF499918 AF499919 BC148658 BC153203 EU915611 EU915612	NC_000019 NC_018930 NT_187693 NW_003571054 NW_003571055 NW_003571061 CS300626	NP_067073 NP_871714 NP_870994 NP_871715 AAF73849 AAK52451 AAN27925 AAN27926 AAN27927 AAN27928 AAI48659 AAI53204 ACK56077 ACK56078	353514	1	0	LILRA5	CD85 CD85F ILT-11 ILT11 LILRB7 LIR-9 LIR9	rna_protein-coding|genomic_protein-coding	19q13.42	leukocyte immunoglobulin like receptor A5
merck2-NM_174981_x_at	1.60386	1.13709	2.26223	2.69206	0.00710121	0.472411	0.999381	0.999381		Sense	NM_001277304 NM_001277303 NM_207355 NM_001137671 NM_174981 NM_001257362 NR_102391 NR_102390 NR_134878 XM_016999556 XM_016999551 AY465170 AY465173 BC101005 BC101006 BC127123 AK307658 BX649118 BC166701 AY172978	NM_001277304 NM_001277303 NM_207355 NM_001137671 NM_174981 NM_001257362 NR_102391 NR_102390 NR_134878 XM_016999556 XM_016999551 AY465170 AY465173 BC101005 BC101006 BC127123 AK307658 BX649118 BC166701 AY172978	NC_000015 NT_187602 NC_000018 NC_018929 NC_000021 NC_018932 NT_167208 NC_018926	NP_001264233 NP_001264232 NP_997238 NP_001131143 NP_778146 NP_001244291 XP_016855045 XP_016855040 AAS58869 AAS58872 AAI01006 AAI01007 AAI27124 AAI66701 AAO23914	100996331 100287399 102724631 388468 317754 100288966	6	5	POTEB POTEB2 POTEB3 POTEC POTED LOC100288966	A26B1 CT104.5 POTE-15 POTE15 POTEB A26B2 CT104.6 POTE-18 POTE18 A26B3 ANKRD21 CT104.1 POTE POTE-21 POTE21	rna_protein-coding	15q11.2!18p11.21!21q11.2	POTE ankyrin domain family member B ||| POTE ankyrin domain family member B2 ||| POTE ankyrin domain family member B3 ||| POTE ankyrin domain family member C ||| POTE ankyrin domain family member D ||| POTE ankyrin domain family member D-like
merck-AK055101_at	5.69523	1.60425	20.2186	2.69114	0.0071208	1.73963	0.999381	0.999381		Sense	NM_032511 AK055101	NM_032511 AK055101	NC_000006 NC_018917 NG_051943	NP_115900	84553	1	0	FAXC	C6orf168 dJ273F20	rna_protein-coding	6q16.2	failed axon connections homolog
merck-NM_178181_a_at	3.07912	1.35727	6.98534	2.69085	0.00712709	1.12464	0.999381	0.999381		Sense	NM_022842 NM_178181 XM_011534024 XM_017007070 AF468010 AK023834 AK026622 AK314441 AY026461 AY167484 AY358779 AY375452 BC021099 BC069254 BC148605 BC153169 KU215672 KU257676	NM_022842 NM_178181 XM_011534024 XM_017007070 AF468010 AK023834 AK026622 AK314441 AY026461 AY167484 AY358779 AY375452 BC021099 BC069254 BC148605 BC153169 KU215672 KU257676	NC_000003 NC_018914	NP_073753 NP_835488 XP_011532326 XP_016862559 AAO33397 BAB14695 BAB15511 AAK02058 AAO34538 AAQ89139 AAR21289 AAH21099 AAH69254 AAI48606 AAI53170 AMB19568 AND76661	64866	1	0	CDCP1	CD318 SIMA135 TRASK	rna_protein-coding	3p21.31	CUB domain containing protein 1
merck2-BX648829_at	4.34241	1.48922	12.662	2.68934	0.00715941	1.46843	0.999381	0.999381		Sense	NM_000917 NM_001017962 NM_001142595 NM_001142596 JC258719 JC303358 AK222960 BC034998 CD013929 CD013930 M24486 M24487	NM_000917 NM_001017962 NM_001142595 NM_001142596 AK222960 BC034998 CD013929 CD013930 M24486 M24487	NC_000010 NC_018921 JC258719 JC303358	NP_000908 NP_001017962 NP_001136067 NP_001136068 BAD96680 AAH34998 AAA36534 AAA36535	5033	1	0	P4HA1	P4HA	rna_protein-coding|genomic_protein-coding	10q22.1	prolyl 4-hydroxylase subunit alpha 1
merck-X96661_s_at	0.00219104	2.51764e-05	0.190681	-2.68719	0.00720554	-6.12338	0.999381	0.999381		Sense	NR_002735 X96661	NR_002735 X96661	NC_000023 NC_018934 NG_012918	---	26787	1	0	SNORD61	HBII-342 RNU61 U61	rna_snoRNA	Xq26.3	small nucleolar RNA, C/D box 61
merck-NM_002252_at	3.06344	1.35338	6.93427	2.68596	0.0072322	1.11954	0.999381	0.999381		Sense	NM_002252 NM_001282428 XM_017004059 XM_011532825 NG_012873 AF043472 AK075088 AK225833 BC004148 BC004987 BC015947	NM_002252 NM_001282428 XM_017004059 XM_011532825 AF043472 AK075088 AK225833 BC004148 BC004987 BC015947	NC_000002 NC_018913 NG_012873	NP_002243 NP_001269357 XP_016859548 XP_011531127 AAC13164 AAH04148 AAH04987 AAH15947	3790	1	0	KCNS3	KV9.3	rna_protein-coding|genomic_protein-coding	2p24.2	potassium voltage-gated channel modifier subfamily S member 3
merck-AI742810_at	0.00620078	0.000151467	0.253849	-2.68386	0.00727778	-5.08308	0.999381	0.999381		Uncertain	NG_002762	---	NG_002762	---	200575	1	0	CRYGEP	CCL CRYG5 CRYGEP1 D2S1472 G2	genomic_pseudo	2q33.3	crystallin gamma E, pseudogene
merck2-CN372096_at	15.09	2.07891	109.532	2.6836	0.00728337	2.71403	0.999381	0.999381		Sense	XM_017028143 XM_006723890 XM_006723891 XM_011529111 XM_017028141 XM_017028142 NG_029955 CA419145 CR749443	XM_017028143 XM_006723890 XM_006723891 XM_011529111 XM_017028141 XM_017028142 CA419145 CR749443	NC_000020 NG_029955	XP_016883632 XP_006723953 XP_006723954 XP_011527413 XP_016883630 XP_016883631 CAH18281	9584	1	0	RBM39	CAPER CAPERalpha FSAP59 HCC1 RNPC2	rna_protein-coding|genomic_protein-coding	20q11.22	RNA binding motif protein 39
merck-U80752_at	9.40845	1.82789	48.4269	2.68148	0.00732966	2.24161	0.999381	0.999381		Uncertain	U80752	U80752	---	---	27321	1	0	TNRC17	CAGL234	rna_unknown	2q21.3	trinucleotide repeat containing 17
merck2-AW237214_a_at	19.2819	2.2156	167.805	2.6806	0.00734904	2.95916	0.999381	0.999381		Sense	NM_002913 NM_001204747 XM_011513730 XM_017008528 XM_011513731 KT584993 AF040250 AK291612 BC035297 BC051751 BC051786 L23320	NM_002913 NM_001204747 XM_011513730 XM_017008528 XM_011513731 AF040250 AK291612 BC035297 BC051751 BC051786 L23320	NC_000004 NC_018915 KT584993	NP_002904 NP_001191676 XP_011512032 XP_016864017 XP_011512033 AAB99788 BAF84301 AAH35297 AAH51751 AAH51786 AAA16121	5981	1	0	RFC1	A1 MHCBFB PO-GA RECC1 RFC RFC140	rna_protein-coding|genomic_protein-coding	4p14	replication factor C subunit 1
merck-NR_003019_at	5.45358	1.57777	18.8504	2.68059	0.00734915	1.69627	0.999381	0.999381		Sense	NR_003019	NR_003019	NC_000001 NC_018912 NG_029589	---	677843	1	0	SNORA77	ACA63 SNORA77A	rna_snoRNA	1q32.1	small nucleolar RNA, H/ACA box 77
merck-BC001956_a_at	7.50684	1.71838	32.7941	2.67962	0.0073705	2.01581	0.999381	0.999381		Sense	NM_133372 NM_001008738 NM_001346113 NM_001346114 AB075841 AK292473 BC001956 BC156495 BC172496 CR749426 CR936723 DQ145719	NM_133372 NM_001008738 NM_001346113 NM_001346114 AB075841 AK292473 BC001956 BC156495 BC172496 CR749426 CR936723 DQ145719	NC_000005 NC_018916	NP_588613 NP_001008738 NP_001333042 NP_001333043 BAB85547 BAF85162 AAH01956 AAI56496 AAI72496 CAH18264 AAZ65854	96459	1	0	FNIP1	---	rna_protein-coding	5q31.1	folliculin interacting protein 1
merck-D89788_s_at	24.6223	2.35998	256.892	2.67763	0.00741454	3.20365	0.999381	0.999381		Sense	NM_001754 NM_001001890 XM_011529766 XM_005261068 XM_011529767 XM_017028487 XM_005261069 XM_011529768 AL581043 BC136380 BC136381 BC144053 D43968 D43969 D89788 D89789 D89790 L34598 X79549	NM_001754 NM_001001890 XM_011529766 XM_005261068 XM_011529767 XM_017028487 XM_005261069 XM_011529768 AL581043 BC136380 BC136381 BC144053 D43968 D43969 D89788 D89789 D89790 L34598 X79549	NC_000021 NC_018932 NG_011402	NP_001745 NP_001001890 XP_011528068 XP_005261125 XP_011528069 XP_016883976 XP_005261126 XP_011528070 AAI36381 AAI36382 AAI44054 BAA07903 BAA07904 BAA14020 BAA14021 BAA14022 AAA51720 CAA56092	861	1	0	RUNX1	AML1 AML1-EVI-1 AMLCR1 CBF2alpha CBFA2 EVI-1 PEBP2aB PEBP2alpha	rna_protein-coding	21q22.12	runt related transcription factor 1
merck-NM_015052_at	0.00471297	9.32491e-05	0.238202	-2.67676	0.00743384	-5.35744	0.999381	0.999381		Sense	NM_015052 NM_001287059 XM_017011882 XM_017011887 XM_017011888 XM_011515222 XM_011515223 XM_011515224 XM_006715673 XM_017011889 XM_011515225 XM_011515226 XM_017011883 XM_017011884 XM_006715670 XM_006715671 XM_005249665 XM_017011885 XM_011515220 XM_017011886 AB002320 AB048365 BC151227	NM_015052 NM_001287059 XM_017011882 XM_017011887 XM_017011888 XM_011515222 XM_011515223 XM_011515224 XM_006715673 XM_017011889 XM_011515225 XM_011515226 XM_017011883 XM_017011884 XM_006715670 XM_006715671 XM_005249665 XM_017011885 XM_011515220 XM_017011886 AB002320 AB048365 BC151227	NC_000007 NC_018918	NP_055867 NP_001273988 XP_016867371 XP_016867376 XP_016867377 XP_011513524 XP_011513525 XP_011513526 XP_006715736 XP_016867378 XP_011513527 XP_011513528 XP_016867372 XP_016867373 XP_006715733 XP_006715734 XP_005249722 XP_016867374 XP_011513522 XP_016867375 BAA20780 BAB13352 AAI51228	23072	1	0	HECW1	NEDL1	rna_protein-coding	7p14.1-p13	HECT, C2 and WW domain containing E3 ubiquitin protein ligase 1
merck-AV698655_a_at	3.94453	1.44357	10.7784	2.67577	0.00745584	1.37233	0.999381	0.999381		Sense	NM_014949 AB020714 AK289902 AY112680 AY112681 AY112682 BC062637	NM_014949 AB020714 AK289902 AY112680 AY112681 AY112682 BC062637	NC_000001 NC_018912	NP_055764 BAA74930 BAF82591 AAM51855 AAM51856 AAM51857 AAH62637	22889	1	0	KIAA0907	BLOM7 SNORA80EHG	rna_protein-coding	1q22	KIAA0907
merck-NM_152426_at	0.107227	0.0208774	0.550721	-2.67449	0.00748423	-2.23281	0.999381	0.999381		Sense	NM_152426 XM_017028596 XR_001755169 XR_001755170 BC148619 BC153185 BE888971 EU527884	NM_152426 XM_017028596 XR_001755169 XR_001755170 BC148619 BC153185 BE888971 EU527884	NC_000022 NC_018933	NP_689639 XP_016884085 AAI48620 AAI53186 ACB32248	140564	1	0	APOBEC3D	A3D APOBEC3DE APOBEC3E ARP6	rna_protein-coding	22q13.1	apolipoprotein B mRNA editing enzyme catalytic subunit 3D
merck-AB007959_at	621.17	5.56521	69332.8	2.67349	0.00750655	6.4316	0.999381	0.999381		Uncertain	AB007959	AB007959	---	---	4808	1	0	NHLH2	HEN2 NSCL2 bHLHa34	rna_protein-coding	1p13.1	nescient helix-loop-helix 2
merck-ENST00000309900_s_at	33.4008	2.54774	437.885	2.67225	0.00753454	3.50858	0.999381	0.999381		Sense	NM_001270974 XM_011523146 XM_011523155 XM_011523147 XM_017023346 XM_011523148 XM_011523151 XM_006721206 XM_017023347 XM_017023348 XM_011523152 NG_033116	NM_001270974 XM_011523146 XM_011523155 XM_011523147 XM_017023346 XM_011523148 XM_011523151 XM_006721206 XM_017023347 XM_017023348 XM_011523152	NC_000016 NC_018927 NG_033116 NW_013171813	NP_001257903 XP_011521448 XP_011521457 XP_011521449 XP_016878835 XP_011521450 XP_011521453 XP_006721269 XP_016878836 XP_016878837 XP_011521454	54768	1	0	HYDIN	CILD5 HYDIN1 HYDIN2 PPP1R31	rna_protein-coding|genomic_protein-coding	16q22.2	HYDIN, axonemal central pair apparatus protein
merck-CR623164_a_at	3.57066	1.40351	9.08413	2.67146	0.00755222	1.27275	0.999381	0.999381		Sense	NM_020782 XM_017019698 XR_931314 AB037761 AK095405 BC028742 BC108669 BC137116 BC137117 EU446834	NM_020782 XM_017019698 XR_931314 AB037761 AK095405 BC028742 BC108669 BC137116 BC137117 EU446834	NC_000012 NC_018923	NP_065833 XP_016875187 BAA92578 BAG53048 AAH28742 AAI08670 AAI37117 AAI37118 ABZ92363	57542	1	0	KLHL42	Ctb9 KLHDC5	rna_protein-coding	12p11.22	kelch like family member 42
merck-BX109601_at	0.0506931	0.00568548	0.451992	-2.67133	0.00755502	-2.98197	0.999381	0.999381		Sense	XR_428583 XR_432481 XR_930167 XR_958656 HG502285 HG502291 HG502292 HG502293 HG502301	XR_428583 XR_432481 XR_930167 XR_958656 HG502285 HG502291 HG502292 HG502293 HG502301	NC_000009 NC_018920	---	102724684	1	0	LOC102724684	---	rna_ncRNA	9q22.33	uncharacterized LOC102724684
merck-ENST00000376696_at	14.1262	2.02277	98.652	2.67038	0.00757663	2.64803	0.999381	0.999381		Uncertain	NG_013353	---	NG_013353	---	4723	1	0	NDUFV1	CI-51K CI51KD UQOR1	genomic_protein-coding	11q13.2	NADH:ubiquinone oxidoreductase core subunit V1
merck2-M58342_at	8.05924	1.74168	37.2925	2.66982	0.00758917	2.08682	0.999381	0.999381		Sense	NM_000202 NM_001166550 NG_011900 HH961810 AK295815 BX647357 M58342	NM_000202 NM_001166550 AK295815 BX647357 M58342	NC_000023 NC_018934 NG_011900 HH961810	NP_000193 NP_001160022 BAG58633 AAA63197	3423	1	0	IDS	MPS2 SIDS	rna_protein-coding|genomic_protein-coding	Xq28	iduronate 2-sulfatase
merck2-NM_006657_at	19.0227	2.18632	165.513	2.66862	0.00761624	2.94563	0.999381	0.999381		Sense	NM_206965 NM_006657 NM_001320412 XM_011529434 XM_011529435 XM_011529436 XM_006723961 XM_011529437 XM_011529439 XR_937433 NG_016191 AA719282 AF169017 AF289021 AF289022 AF289023 AF289024 BC032037 BC052248 BC136383 BC136395 BI966164 BM021970 U91541	NM_206965 NM_006657 NM_001320412 XM_011529434 XM_011529435 XM_011529436 XM_006723961 XM_011529437 XM_011529439 XR_937433 AA719282 AF169017 AF289021 AF289022 AF289023 AF289024 BC032037 BC052248 BC136383 BC136395 BI966164 BM021970 U91541	NC_000021 NC_018932 NT_187626 NG_016191	NP_996848 NP_006648 NP_001307341 XP_011527736 XP_011527737 XP_011527738 XP_006724024 XP_011527739 XP_011527741 AAF15558 AAG01852 AAG01853 AAG01854 AAG01855 AAH32037 AAH52248 AAI36384 AAI36396 AAD15627	10841	1	0	FTCD	LCHC1	rna_protein-coding|genomic_protein-coding	21q22.3	formimidoyltransferase cyclodeaminase
merck-AF212246_a_at	15.8837	2.08334	121.1	2.66815	0.00762699	2.76529	0.999381	0.999381		Sense	NM_018486 NM_001166419 NM_001166420 NM_001166422 NR_051952 XM_011530986 XM_017029645 XM_017029646 XM_017029647 XM_017029640 XM_017029641 XM_011530987 XM_017029643 XR_001755712 XR_938402 XR_001755711 NG_015851 AF212246 AF230097 AF245664 AI651236 AI916593 AJ277724 AK074326 AK298767 AK300895 AY429539 BC050433 BP229332 BQ189619 EU446822 EU832800 GQ129378	NM_018486 NM_001166419 NM_001166420 NM_001166422 NR_051952 XM_011530986 XM_017029645 XM_017029646 XM_017029647 XM_017029640 XM_017029641 XM_011530987 XM_017029643 XR_001755712 XR_938402 XR_001755711 AF212246 AF230097 AF245664 AI651236 AI916593 AJ277724 AK074326 AK298767 AK300895 AY429539 BC050433 BP229332 BQ189619 EU446822 EU832800 GQ129378	NC_000023 NC_018934 NG_015851	NP_060956 NP_001159891 NP_001159892 NP_001159894 XP_011529288 XP_016885134 XP_016885135 XP_016885136 XP_016885129 XP_016885130 XP_011529289 XP_016885132 AAK14930 AAF73076 AAF73428 CAB90213 BAG60909 BAG62534 AAH50433 ABZ92351 ACE87811 ACT64512	55869	1	0	HDAC8	CDA07 CDLS5 HD8 HDACL1 MRXS6 RPD3 WTS	rna_protein-coding|genomic_protein-coding	Xq13.1	histone deacetylase 8
merck-NM_001037499_at	0.0154149	0.000717334	0.331254	-2.6659	0.00767817	-4.17242	0.999381	0.999381		Sense	NM_001037499 BC156851 DQ012018	NM_001037499 BC156851 DQ012018	NC_000006 NC_018917	NP_001032588 AAI56852 AAY59754	245928	1	0	DEFB114	DEFB-14 DEFB14	rna_protein-coding	6p12.3	defensin beta 114
merck-BC042456_at	0.0524731	0.00600825	0.458275	-2.66565	0.00768403	-2.94745	0.999381	0.999381		Uncertain	NG_016001	---	NG_016001	---	25793	1	0	FBXO7	FBX FBX07 FBX7 PARK15 PKPS	genomic_protein-coding	22q12.3	F-box protein 7
merck-NM_175886_at	115.407	3.51347	3790.78	2.66529	0.00769222	4.74846	0.999381	0.999381		Sense	NM_175886 BC005309 BC062797 M57423	NM_175886 BC005309 BC062797 M57423	NC_000007 NC_018918	NP_787082 AAH62797 AAB59463	221823	1	0	PRPS1L1	PRPS1 PRPS3 PRPSL PRS-III	rna_protein-coding	7p21.1	phosphoribosyl pyrophosphate synthetase 1-like 1
merck-BQ708468_at	3.19304	1.35941	7.49994	2.66472	0.00770528	1.16097	0.999381	0.999381		Uncertain	NG_012265	---	NG_012265	---	4163 83942	2	2	MCC TSSK1B	MCC1 FKSG81 SPOGA4 STK22D TSK1 TSSK1	genomic_protein-coding	5q22.2	mutated in colorectal cancers ||| testis specific serine kinase 1B
merck-BC031280_at	0.259392	0.0960911	0.700215	-2.66332	0.00773732	-1.34941	0.999381	0.999381		Sense	NR_033886 BC031280 HG501598	NR_033886 BC031280 HG501598	NC_000008 NC_018919 NG_032862	---	644660	1	0	RAD21-AS1	C8orf81 NCRNA00255	rna_ncRNA	8q24.11	RAD21 antisense RNA 1
merck-NM_174907_a_at	5.73302	1.58238	20.7709	2.6587	0.00784428	1.74624	0.999381	0.999381		Sense	NM_174907 NM_001318025 NM_001318026 NM_001318027 AF327345 AJ271448 AK289901 AL833216 BC100281 BC110889 BC128136 BC128137	NM_174907 NM_001318025 NM_001318026 NM_001318027 AF327345 AJ271448 AK289901 AL833216 BC100281 BC110889 BC128136 BC128137	NC_000003 NC_018914	NP_777567 NP_001304954 NP_001304955 NP_001304956 AAL56006 CAB93534 BAF82590 AAI00282 AAI10890 AAI28137 AAI28138	151987	1	0	PPP4R2	PP4R2	rna_protein-coding	3p13	protein phosphatase 4 regulatory subunit 2
merck-NM_175620_at	0.0932874	0.0162302	0.536195	-2.65847	0.00784956	-2.37207	0.999381	0.999381		Uncertain	AF348999	AF348999	---	AAO32959	326343	1	0	MT1DP	MTM	rna_pseudo	16q13	metallothionein 1D, pseudogene
merck-ENST00000378112_s_at	3.05354	1.3401	6.95778	2.65665	0.00789205	1.1163	0.999381	0.999381		Uncertain	CR749203	CR749203	---	CAH18061	7984	1	0	ARHGEF5	GEF5 P60 TIM TIM1	rna_protein-coding	7q35	Rho guanine nucleotide exchange factor 5
merck2-AW009638_s_at	2.44002	1.26334	4.71268	2.65598	0.00790777	0.892006	0.999381	0.999381		Uncertain	CR749203	CR749203	---	CAH18061	7984	1	0	ARHGEF5	GEF5 P60 TIM TIM1	rna_protein-coding	7q35	Rho guanine nucleotide exchange factor 5
merck2-BC070116_at	0.239384	0.0833369	0.687625	-2.65561	0.00791647	-1.42969	0.999381	0.999381		Sense	NM_001013672 AK128660 BC057385 BC070116 BC141806 KR780251	NM_001013672 AK128660 BC057385 BC070116 BC141806 KR780251	NC_000017 NC_018928	NP_001013694 BAC87555 AAH57385 AAH70116 AAI41807 AKO62675	400566	1	0	C17orf97	CK20 LIAT1	rna_protein-coding	17p13.3	chromosome 17 open reading frame 97
merck-NR_003029_x_at	7.88277	1.71697	36.1906	2.6551	0.00792841	2.06468	0.999381	0.999381		Sense	NR_003029	NR_003029	NC_000014 NC_018925 NG_021249	---	692053	1	0	SNORD9	mgU6-53B	rna_snoRNA	14q11.2	small nucleolar RNA, C/D box 9
merck-BQ430776_a_at	5.79497	1.58383	21.2028	2.65478	0.00793598	1.75699	0.999381	0.999381		Sense	NM_018279 AK223148 BC008596	NM_018279 AK223148 BC008596	NC_000012 NC_018923	NP_060749 BAD96868 AAH08596	55266	1	0	TMEM19	---	rna_protein-coding	12q21.1	transmembrane protein 19
merck-NM_139033_at	0.0445559	0.00447891	0.443239	-2.65412	0.00795166	-3.11101	0.999381	0.999381		Sense	NM_139033 NM_139032 NM_002749 NM_139034 XM_006721557 XM_006721558 XM_006721559 XM_011523957 U29727 AB209611 AK295376 AY534741 BC007404 BC007992 BC009963 BC030134 HQ257997 U25278 U29725 U29726	NM_139033 NM_139032 NM_002749 NM_139034 XM_006721557 XM_006721558 XM_006721559 XM_011523957 AB209611 AK295376 AY534741 BC007404 BC007992 BC009963 BC030134 HQ257997 U25278 U29725 U29726	NC_000017 NC_018928 U29727	NP_620602 NP_620601 NP_002740 NP_620603 XP_006721620 XP_006721621 XP_006721622 XP_011522259 BAD92848 BAG58335 AAS38577 AAH07404 AAH07992 AAH09963 AAH30134 ADR82751 AAA81381 AAA82931 AAA82932	5598	1	0	MAPK7	BMK1 ERK4 ERK5 PRKM7	rna_protein-coding|genomic_protein-coding	17p11.2	mitogen-activated protein kinase 7
merck-BE839223_at	0.00862777	0.000257934	0.288595	-2.65389	0.00795695	-4.75277	0.999381	0.999381		AntiSense	NM_005650 NM_181492 XM_006724313 XM_005261722 XM_011530353 XM_011530354 NG_028982 AY007595 BC156502 BC172542 KF851355	NM_005650 NM_181492 XM_006724313 XM_005261722 XM_011530353 XM_011530354 BC156502 BC172542 KF851355	NC_000022 NC_018933 NG_028982 NT_187682 NW_003315971 NW_009646207 NW_009646208 NW_014040930 NW_014040931 NW_015148968 AY007595	NP_005641 NP_852469 XP_006724376 XP_005261779 XP_011528655 XP_011528656 AAI56503 AAI72542 AHI43789	6942	1	0	TCF20	AR1 SPBP TCF-20	rna_protein-coding|genomic_protein-coding	22q13.2|22q13.3	transcription factor 20
merck-AK096584_a_at	4.33953	1.46693	12.8374	2.65239	0.00799246	1.46777	0.999381	0.999381		Uncertain	AK090888 AK094315 AK096584 AL157455 BC043194	AK090888 AK094315 AK096584 AL157455 BC043194	---	---	100506965	1	0	PWAR6	HBT8 PAR-6	rna_ncRNA	---	Prader Willi/Angelman region RNA 6
merck-NM_182471_a_at	11.857	1.90566	73.7745	2.65131	0.0080181	2.47292	0.999381	0.999381		Sense	NM_002654 NM_182470 NM_182471 NM_001206796 NM_001206797 NM_001206798 NM_001206799 NM_001316318 XM_006720570 XM_005254443 XM_011521670 XM_005254445 XM_017022313 X56494 AF025439 AK092369 AK222927 AK297951 AK299413 AK300800 AK307855 BC000481 BC007640 BC007952 BC012811 BC019265 BC023328 BC023592 BC035198 BC035487 BC094767 BC096823 BX648597 EU794631 M23725 M26252	NM_002654 NM_182470 NM_182471 NM_001206796 NM_001206797 NM_001206798 NM_001206799 NM_001316318 XM_006720570 XM_005254443 XM_011521670 XM_005254445 XM_017022313 AF025439 AK092369 AK222927 AK297951 AK299413 AK300800 AK307855 BC000481 BC007640 BC007952 BC012811 BC019265 BC023328 BC023592 BC035198 BC035487 BC094767 BC096823 BX648597 EU794631 M23725 M26252	NC_000015 NC_018926 NG_052978 X56494	NP_002645 NP_872270 NP_872271 NP_001193725 NP_001193726 NP_001193727 NP_001193728 NP_001303247 XP_006720633 XP_005254500 XP_011519972 XP_005254502 XP_016877802 AAC39559 BAG52542 BAD96647 BAG60266 BAG61395 BAG62458 AAH00481 AAH07640 AAH07952 AAH12811 AAH19265 AAH35198 AAH94767 ACJ13685 AAA36449 AAA36672	5315	1	0	PKM	CTHBP HEL-S-30 OIP3 PK3 PKM2 TCB THBP1	rna_protein-coding|genomic_protein-coding	15q23	pyruvate kinase, muscle
merck-NM_018363_at	6.34964	1.61926	24.899	2.65128	0.00801867	1.8484	0.999381	0.999381		Sense	NM_018363 XM_005269950 AX878137 AK002080	NM_018363 XM_005269950 AK002080	NC_000010 NC_018921 AX878137	NP_060833 XP_005270007 BAA92073	55328	1	0	RNLS	C10orf59 RENALASE	rna_protein-coding|genomic_protein-coding	10q23.31	renalase, FAD dependent amine oxidase
merck-BX097749_at	0.0137799	0.000580212	0.327268	-2.6511	0.00802294	-4.28455	0.999381	0.999381		Sense	NR_045382 BX097749 DB443977 HG505278 HG505279	NR_045382 BX097749 DB443977 HG505278 HG505279	NC_000012 NC_018923 NG_030352	---	100507066	1	0	CLIP1-AS1	---	rna_ncRNA	12q24.31	CLIP1 antisense RNA 1
merck-AI792517_at	0.00217976	2.34434e-05	0.202673	-2.6502	0.00804441	-6.12854	0.999381	0.999381		Uncertain	NG_011569	---	NG_011569	---	773	1	0	CACNA1A	APCA BI CACNL1A4 CAV2.1 EA2 EIEE42 FHM HPCA MHP MHP1 SCA6	genomic_protein-coding	19p13.13	calcium voltage-gated channel subunit alpha1 A
merck-NM_001001715_at	7.72581	1.70205	35.0683	2.64904	0.00807218	2.04457	0.999381	0.999381		Sense	NM_001001715 BC065020 BE463494 BQ014327	NM_001001715 BC065020 BE463494 BQ014327	NC_000013 NC_018924	NP_001001715	10160	1	0	FARP1	CDEP FARP1-IT1 PLEKHC2 PPP1R75	rna_protein-coding	13q32.2	FERM, ARH/RhoGEF and pleckstrin domain protein 1
merck-NM_012117_at	24.6092	2.29679	263.677	2.64715	0.00811732	3.20312	0.999381	0.999381		Sense	NM_001127322 NM_001127321 NM_012117 AK313506 BC006821 BP236173 BP336150 CR457418 EU446624 EU446784 EU794599 L07515 S62077 U26311	NM_001127322 NM_001127321 NM_012117 AK313506 BC006821 BP236173 BP336150 CR457418 EU446624 EU446784 EU794599 L07515 S62077 U26311	NC_000012 NC_018923	NP_001120794 NP_001120793 NP_036249 BAG36286 AAH06821 CAG33699 ABZ92153 ABZ92313 ACJ13653 AAA72327 AAB26994 AAC50553	23468	1	0	CBX5	HEL25 HP1 HP1A	rna_protein-coding	12q13.13	chromobox 5
merck-NM_021065_s_at	7.37014	1.67944	32.3434	2.64704	0.00811995	1.99744	0.999381	0.999381		Sense	NM_021065 NM_003530 AY131985 Z80776 AK312127 BC093807 BC093809 BC128035 CR541970 CR541999 EU446963 AK316611 BC031333 BQ051491 DB242999	NM_021065 NM_003530 AK312127 BC093807 BC093809 BC128035 CR541970 CR541999 EU446963 AK316611 BC031333 BQ051491 DB242999	NC_000006 NC_018917 AY131985 Z80776	NP_066409 NP_003521 BAG35063 AAH93807 AAH93809 AAI28036 CAG46768 CAG46796 ABZ92492 BAG38198 AAH31333	3013 8351	2	2	HIST1H2AD HIST1H3D	H2A.3 H2A/g H2AFG H3/b H3FB	rna_protein-coding|genomic_protein-coding	6p22.2	histone cluster 1 H2A family member d ||| histone cluster 1 H3 family member d
merck-ENST00000362039_x_at	13.8605	1.97463	97.2915	2.64429	0.00818628	2.62905	0.999381	0.999381		Sense	NG_002998 AF206638	---	NG_002998 AF206638	---	360165	1	0	NDUFA4P1	NDUFA4	genomic_pseudo	1p13.3	NDUFA4, mitochondrial complex associated pseudogene 1
merck-T89996_x_at	7.96768	1.70994	37.1264	2.64319	0.00821294	2.07539	0.999381	0.999381		Uncertain	NG_047161	---	NG_047161	---	55132 100419062 100270934	3	2	LARP1B FOSL1P1 RPL15P8	LARP2 RPL15_2_518	genomic_protein-coding|genomic_pseudo	4q28.2	La ribonucleoprotein domain family member 1B ||| FOS like 1, AP-1 transcription factor subunit pseudogene 1 ||| ribosomal protein L15 pseudogene 8
merck-NM_017996_at	10.4698	1.83491	59.7397	2.64311	0.00821494	2.3485	0.999381	0.999381		Sense	NM_017996 NM_001144074 NM_001321594 NM_001321596 NR_135743 NR_135744 NR_026645 NR_135739 NR_135740 NR_135741 NR_135742 AX405875 AX875762 AB073887 AK000965 AK054603 BC001242 BC064591 BC073867	NM_017996 NM_001144074 NM_001321594 NM_001321596 NR_135743 NR_135744 NR_026645 NR_135739 NR_135740 NR_135741 NR_135742 AB073887 AK000965 AK054603 BC001242 BC064591 BC073867	NC_000015 NC_018926 AX405875 AX875762	NP_060466 NP_001137546 NP_001308523 NP_001308525 BAA91447 BAG51398 AAH01242	55070	1	0	DET1	---	rna_protein-coding|genomic_protein-coding	15q26.1	de-etiolated homolog 1 (Arabidopsis)
merck-BX955131_at	0.00401933	6.71173e-05	0.240698	-2.64205	0.0082405	-5.51664	0.999381	0.999381		Sense	NM_016200	NM_016200	NC_000007 NC_018918	NP_057284	51691	1	0	LSM8	NAA38	rna_protein-coding	7q31.31	LSM8 homolog, U6 small nuclear RNA associated
merck2-NM_033358_at	5.06891	1.51826	16.9232	2.63883	0.0083193	1.62313	0.999381	0.999381		Sense	NM_001228 NM_033355 NM_033356 NM_033358 NM_001080124 NM_001080125 NR_111983 XM_005246885 XM_005246892 XM_011511969 XM_005246893 XM_005246894 XM_005246895 XM_006712793 XM_005246886 XM_005246887 XM_006712789 XM_005246889 XM_005246888 XM_005246890 XM_006712790 XM_005246891 XR_923035 XR_001738971 NG_007497 AX134419 HA637638 HI179126 HI179128 HI179130 HI179132 AB451282 AB451414 AF009620 AF380342 AF422…	NM_001228 NM_033355 NM_033356 NM_033358 NM_001080124 NM_001080125 NR_111983 XM_005246885 XM_005246892 XM_011511969 XM_005246893 XM_005246894 XM_005246895 XM_006712793 XM_005246886 XM_005246887 XM_006712789 XM_005246889 XM_005246888 XM_005246890 XM_006712790 XM_005246891 XR_923035 XR_001738971 AB451282 AB451414 AF009620 AF380342 AF422927 AF422928 AF422929 AK310630 BC028223 BC068050 BX395849 CB9905…	NC_000002 NC_018913 NG_007497 AX134419 HA637638 HI179126 HI179128 HI179130 HI179132	NP_001219 NP_203519 NP_203520 NP_203522 NP_001073593 NP_001073594 XP_005246942 XP_005246949 XP_011510271 XP_005246950 XP_005246951 XP_005246952 XP_006712856 XP_005246943 XP_005246944 XP_006712852 XP_005246946 XP_005246945 XP_005246947 XP_006712853 XP_005246948 BAG70096 BAG70228 AAB70913 AAK57437 AAL87630 AAL87631 AAL87632 AAH68050 ABX09989 AFI38959 AAC50602 AAC50645 CAA66853 CAA66854 CAA66856 CAA…	841	1	0	CASP8	ALPS2B CAP4 Casp-8 FLICE MACH MCH5	rna_protein-coding|genomic_protein-coding	2q33.1	caspase 8
merck-NM_005681_at	3.48711	1.37885	8.81889	2.63858	0.0083253	1.24907	0.999381	0.999381		Sense	NM_005681 XM_006711612 XM_006711613 XM_017002760 XR_001737526 KT584822 BC013808 CN479053 L39060	NM_005681 XM_006711612 XM_006711613 XM_017002760 XR_001737526 BC013808 CN479053 L39060	NC_000001 NC_018912 KT584822	NP_005672 XP_006711675 XP_006711676 XP_016858249 AAH13808 AAA62862	9015	1	0	TAF1A	MGC:17061 RAFI48 SL1 TAFI48	rna_protein-coding|genomic_protein-coding	1q41	TATA-box binding protein associated factor, RNA polymerase I subunit A
merck-NM_014434_a_at	0.0906645	0.0152289	0.539766	-2.63742	0.00835404	-2.40059	0.999381	0.999381		Sense	NM_001144026 NM_014434 NM_001144028 NM_001144027 XM_011518545 XM_017014627 XM_011518547 XM_011518548 XR_001746272 AF199509 AK026089 AK074403 AK225995 BC015735 BC078668	NM_001144026 NM_014434 NM_001144028 NM_001144027 XM_011518545 XM_017014627 XM_011518547 XM_011518548 XR_001746272 AF199509 AK026089 AK074403 AK225995 BC015735 BC078668	NC_000009 NC_018920	NP_001137498 NP_055249 NP_001137500 NP_001137499 XP_011516847 XP_016870116 XP_011516849 XP_011516850 AAF25205 AAH15735	27158	1	0	NDOR1	NR1 bA350O14.9	rna_protein-coding	9q34.3	NADPH dependent diflavin oxidoreductase 1
merck2-BC130370_at	446.948	4.75463	42014.3	2.63256	0.00847444	6.10244	0.999381	0.999381		Sense	NM_080475 NM_001291278 NM_001291279 XM_011526251 AF419953 AF419954 AF419955 AK292775 AK296705 AY739645 AY792323 AY792324 AY792326 BC069596 BC130370 BC130372 HQ447503	NM_080475 NM_001291278 NM_001291279 XM_011526251 AF419953 AF419954 AF419955 AK292775 AK296705 AY739645 AY792323 AY792324 AY792326 BC069596 BC130370 BC130372 HQ447503	NC_000018 NC_018929	NP_536723 NP_001278207 NP_001278208 XP_011524553 AAL16056 AAL16057 AAL16058 BAF85464 BAG59299 AAU81932 AAV73920 AAV73921 AAV73923 AAH69596 ADQ31989	89778	1	0	SERPINB11	EPIPIN SERPIN11	rna_protein-coding	18q21.33	serpin family B member 11 (gene/pseudogene)
merck2-DQ892396_at	9.20133	1.76104	48.0764	2.63078	0.00851897	2.21935	0.999381	0.999381		Sense	NM_000840 XM_011516088 AK291406 AK294178 AK294701 BC022496 BC041407 DQ315361 DQ315362 DQ315363 DQ892396 DQ893287 DQ896619 EU432123 X77748	NM_000840 XM_011516088 AK291406 AK294178 AK294701 BC022496 BC041407 DQ315361 DQ315362 DQ315363 DQ892396 DQ893287 DQ896619 EU432123 X77748	NC_000007 NC_018918	NP_000831 XP_011514390 BAF84095 BAH11690 BAH11851 AAH22496 AAH41407 ABC47402 ABM83322 ABM84213 ABM87618 ABY87922 CAA54796	2913	1	0	GRM3	GLUR3 GPRC1C MGLUR3 mGlu3	rna_protein-coding	7q21.11-q21.12	glutamate metabotropic receptor 3
merck-AW977000_at	0.156306	0.0391882	0.623438	-2.62938	0.00855407	-1.85594	0.999381	0.999381		Uncertain	NG_012834	---	NG_012834	---	139716	1	0	GAB3	---	genomic_protein-coding	Xq28	GRB2 associated binding protein 3
merck-AA010427_at	3.22757	1.34731	7.73185	2.62877	0.00856931	1.17173	0.999381	0.999381		Uncertain	NG_028243	---	NG_028243	---	27086 104502416 100302112	3	2	FOXP1 FOXP1-AS1 MIR1284	12CC4 HSPC215 MFH QRF1 hFKH1B MIRN1284 hsa-mir-1284 mir-1284	genomic_protein-coding|genomic_ncRNA	3p13	forkhead box P1 ||| FOXP1 antisense RNA 1 ||| microRNA 1284
merck-ENST00000261889_a_at	15.9762	2.02332	126.149	2.62842	0.00857836	2.7711	0.999381	0.999381		Sense	NM_003099 NM_148955 XR_001751380 NG_029708 AB209013 AF065483 AF065484 AK222561 AK222793 AK291752 BC000357 BT006983 DQ890751 DQ893918 U53225	NM_003099 NM_148955 XR_001751380 AB209013 AF065483 AF065484 AK222561 AK222793 AK291752 BC000357 BT006983 DQ890751 DQ893918 U53225	NC_000015 NC_018926 NG_029708	NP_003090 NP_683758 BAD92250 AAC17182 AAC17183 BAD96281 BAD96513 BAF84441 AAH00357 AAP35629 ABM81677 ABM84844 AAA98672	6642	1	0	SNX1	HsT17379 VPS5	rna_protein-coding|genomic_protein-coding	15q22.31	sorting nexin 1
merck-NM_015633_a_at	0.07063	0.00977429	0.51038	-2.62653	0.008626	-2.6503	0.999381	0.999381		Sense	NM_015633 NM_001171887 AK001534 AL117545 AL117608	NM_015633 NM_001171887 AK001534 AL117545 AL117608	NC_000012 NC_018923	NP_056448 NP_001165358 BAA91745 CAB56012	26127	1	0	FGFR1OP2	HSPC123-like WIT3.0	rna_protein-coding	12p11.23	FGFR1 oncogene partner 2
merck-BC007333_a_at	6.57246	1.61248	26.7894	2.62639	0.00862948	1.88289	0.999381	0.999381		Sense	NM_004454 X96375 BC007333	NM_004454 BC007333	NC_000003 NC_018914 X96375	NP_004445 AAH07333	2119	1	0	ETV5	ERM	rna_protein-coding|genomic_protein-coding	3q27.2	ETS variant 5
merck-NM_001025303_s_at	30.7456	2.38229	396.799	2.62516	0.00866073	3.42575	0.999381	0.999381		Sense	NM_001005464 NM_021059 NM_001123375 AF531305 AY648851 AF531307 BC148478 BC153074	NM_001005464 NM_021059 NM_001123375 BC148478 BC153074	NC_000001 NC_018912 NG_033089 AF531305 AY648851 AF531307	NP_001005464 NP_066403 NP_001116847 AAI48479 AAI53075	333932 126961 653604	3	2	HIST2H3A HIST2H3C HIST2H3D	H3/n H3/o H3 H3.2 H3/M H3F2 H3FM H3FN	rna_protein-coding|genomic_protein-coding	1q21.2	histone cluster 2 H3 family member a ||| histone cluster 2 H3 family member c ||| histone cluster 2 H3 family member d
merck-AF075069_at	2.25163	1.2283	4.12752	2.625	0.00866492	0.811653	0.999381	0.999381		Uncertain	NG_051239	---	NG_051239	---	55832 121328	2	2	CAND1 GGTA2P	TIP120 TIP120A GGTA1P GLYT2L GLYT3 HGT2	genomic_protein-coding|genomic_pseudo	12q14.3-q15!12q14.3	cullin associated and neddylation dissociated 1 ||| glycoprotein, alpha-galactosyltransferase 2, pseudogene
merck-NM_033337_at	0.0305956	0.00226429	0.413415	-2.62491	0.00866729	-3.4869	0.999381	0.999381		Sense	NM_033337 NM_001234 AF043101 BX114193 Y14747	NM_033337 NM_001234 AF043101 BX114193 Y14747	NC_000003 NC_018914 NG_008797	NP_203123 NP_001225 AAC14931 CAA75042	859	1	0	CAV3	LGMD1C LQT9 VIP-21 VIP21	rna_protein-coding	3p25.3	caveolin 3
merck-NM_003282_at	2.0049	1.19263	3.37038	2.62467	0.00867331	0.695593	0.999381	0.999381		Sense	NM_003282 NM_001145829 NM_001145841 AJ245761 AW984315 BC032148 BI833431 BP233165 BQ926240 DQ891982 DQ895172 F36243 L21715	NM_003282 NM_001145829 NM_001145841 AW984315 BC032148 BI833431 BP233165 BQ926240 DQ891982 DQ895172 F36243 L21715	NC_000011 NC_018922 NG_011621 AJ245761	NP_003273 NP_001139301 NP_001139313 AAH32148 ABM82908 ABM86098 AAA19813	7136	1	0	TNNI2	AMCD2B DA2B FSSV fsTnI	rna_protein-coding|genomic_protein-coding	11p15.5	troponin I2, fast skeletal type
merck-AK125955_at	57.6118	2.77893	1194.39	2.62073	0.00877421	4.05373	0.999381	0.999381		Sense	NR_135286 AK125955 HG506114	NR_135286 AK125955 HG506114	NC_000014 NC_018925	---	400208	1	0	LINC00517	C14orf26	rna_ncRNA	14q21.1	long intergenic non-protein coding RNA 517
merck-AK092083_s_at	5.719	1.55105	21.087	2.61926	0.00881213	1.74379	0.999381	0.999381		Sense	NM_016551 XM_017019463 XM_005253391 XM_017019464 XM_011520690 XM_017019465 XM_017019466 XR_001748762 XR_001748764 XR_931304 XR_242895 XR_931305	NM_016551 XM_017019463 XM_005253391 XM_017019464 XM_011520690 XM_017019465 XM_017019466 XR_001748762 XR_001748764 XR_931304 XR_242895 XR_931305	NC_000012 NC_018923	NP_057635 XP_016874952 XP_005253448 XP_016874953 XP_011518992 XP_016874954 XP_016874955	51768	1	0	TM7SF3	---	rna_protein-coding	12p11.23	transmembrane 7 superfamily member 3
merck-BC064971_a_at	6.39464	1.59346	25.662	2.61713	0.00886727	1.85546	0.999381	0.999381		Sense	NM_003870 XR_001751409 AK304337 AK307643 BC020549 BC037425 BC064971 BC110811 BC139731 BC151834 D29640	NM_003870 XR_001751409 AK304337 AK307643 BC020549 BC037425 BC064971 BC110811 BC139731 BC151834 D29640	NC_000015 NC_018926 NG_052946	NP_003861 BAG65182 AAH20549 AAH37425 AAH64971 AAI10812 AAI39732 AAI51835 BAA06123	8826	1	0	IQGAP1	HUMORFA01 SAR1 p195	rna_protein-coding	15q26.1	IQ motif containing GTPase activating protein 1
merck-NM_001004715_at	0.00167456	1.39429e-05	0.201116	-2.61646	0.00888463	-6.3922	0.999381	0.999381		Sense	NM_001004715 AB065891 BK004450 CS248250 KP290371 KP290449	NM_001004715	NC_000014 NC_018925 AB065891 BK004450 CS248250 KP290371 KP290449	NP_001004715	390436	1	0	OR4K17	OR14-29	rna_protein-coding|genomic_protein-coding	14q11.2	olfactory receptor family 4 subfamily K member 17
merck2-NM_183404_at	6.07057	1.57129	23.4533	2.61528	0.00891548	1.80345	0.999381	0.999381		Sense	NM_002895 NM_183404 NM_001323281 NM_001323282 XM_017027992 XM_006723842 AK290380 AK308096 BC032247 DQ890612 DQ893783 L14812 M74547	NM_002895 NM_183404 NM_001323281 NM_001323282 XM_017027992 XM_006723842 AK290380 AK308096 BC032247 DQ890612 DQ893783 L14812 M74547	NC_000020 NC_018931	NP_002886 NP_899662 NP_001310210 NP_001310211 XP_016883481 XP_006723905 BAF83069 AAH32247 ABM92229 ABM84709 AAA02489 AAA36397	5933	1	0	RBL1	CP107 PRB1 p107	rna_protein-coding	20q11.23	RB transcriptional corepressor like 1
merck-ENST00000253323_a_at	0.00188672	1.71135e-05	0.208006	-2.61437	0.0089391	-6.27291	0.999381	0.999381		Sense	NR_001530 NR_002159 LK937812	NR_001530 NR_002159 LK937812	NC_000024 NG_004636 NG_012030	---	83864 425057	2	2	TTTY9A TTTY9B	NCRNA00131 TTTY9 TTY9 NCRNA00132 TTTY9A	rna_ncRNA	Yq11.222	testis-specific transcript, Y-linked 9A (non-protein coding) ||| testis-specific transcript, Y-linked 9B (non-protein coding)
merck-U08025_a_at	0.00630276	0.000141155	0.281426	-2.61411	0.00894611	-5.06677	0.999381	0.999381		Sense	NM_003167 NG_016745 EU522670 AK289380 AK313415 BC020755 DQ891165 DQ894346 L02337 L20000 S43859 S43861 U08024 U08025 X70222 X84816	NM_003167 AK289380 AK313415 BC020755 DQ891165 DQ894346 L02337 L20000 S43859 S43861 U08024 U08025 X70222 X84816	NC_000019 NC_018930 NG_016745 EU522670	NP_003158 BAF82069 BAG36209 AAH20755 ABM82091 ABM85272 AAA35758 AAB23169 AAA17749 AAA17750 CAA49755 CAA59274	6822	1	0	SULT2A1	DHEA-ST DHEAS HST ST2 ST2A1 ST2A3 STD hSTa	rna_protein-coding|genomic_protein-coding	19q13.33	sulfotransferase family 2A member 1
merck-HSS00223712_s_at	0.0617095	0.00764427	0.498159	-2.61392	0.00895101	-2.78532	0.999381	0.999381		AntiSense	NR_135040 NR_135041 AA429604 AA994064 AI073577 HG504677 HG504678	NR_135040 NR_135041 AA429604 AA994064 AI073577 HG504677 HG504678	NC_000012 NC_018923	---	101927038	1	0	LOC101927038	---	rna_ncRNA	12q12	uncharacterized LOC101927038
merck-NM_018099_s_at	2.06574	1.19842	3.56074	2.61153	0.00901392	0.725487	0.999381	0.999381		Sense	NM_001271783 NM_018099 NM_001271784 XM_011520747 XM_011520748 XM_017019624 XM_017019625 AK001324 AK001927 AK027756 AK129857 AL136843 BC022267 GQ472211	NM_001271783 NM_018099 NM_001271784 XM_011520747 XM_011520748 XM_017019624 XM_017019625 AK001324 AK001927 AK027756 AK129857 AL136843 BC022267 GQ472211	NC_000012 NC_018923	NP_001258712 NP_060569 NP_001258713 XP_011519049 XP_011519050 XP_016875113 XP_016875114 BAA91625 BAA91983 BAB55347 CAB66777 AAH22267 ACV87186	55711	1	0	FAR2	HEL-S-81 MLSTD1 SDR10E2	rna_protein-coding	12p11.22	fatty acyl-CoA reductase 2
merck-NM_201596_a_at	2.316	1.2323	4.35271	2.60882	0.0090855	0.83984	0.999381	0.999381		Sense	NM_000724 NM_001330060 NM_201596 NM_201590 NM_201597 NM_201593 NM_201571 NM_201570 NM_201572 NM_001167945 XM_006717502 XM_011519659 XM_005252588 XM_011519660 XM_017016625 XM_005252591 XR_001747198 NG_016195 AB208917 S60415	NM_000724 NM_001330060 NM_201596 NM_201590 NM_201597 NM_201593 NM_201571 NM_201570 NM_201572 NM_001167945 XM_006717502 XM_011519659 XM_005252588 XM_011519660 XM_017016625 XM_005252591 XR_001747198 AB208917 S60415	NC_000010 NC_018921 NG_016195	NP_000715 NP_001316989 NP_963890 NP_963884 NP_963891 NP_963887 NP_963865 NP_963864 NP_963866 NP_001161417 XP_006717565 XP_011517961 XP_005252645 XP_011517962 XP_016872114 XP_005252648 BAD92154 AAB51370	783	1	0	CACNB2	CACNLB2 CAVB2 MYSB	rna_protein-coding|genomic_protein-coding	10p12.33-p12.31	calcium voltage-gated channel auxiliary subunit beta 2
merck-AK093631_at	10.1123	1.77307	57.6729	2.60469	0.00919561	2.31375	0.999381	0.999381		Sense	NG_051292 AK093631	AK093631	NG_051292	---	348654	1	0	GEN1	Gen	genomic_protein-coding|rna_protein-coding	2p24.2	GEN1, Holliday junction 5' flap endonuclease
merck-hCT1641489_at	194.416	3.68523	10256.5	2.60461	0.00919792	5.27	0.999381	0.999381		Uncertain	NG_009910	---	NG_009910	---	644721	1	0	LOC644721	---	genomic_pseudo	4q23	ribosomal protein L7 like 1 pseudogene
merck2-DA815307_a_at	8.33643	1.68957	41.1324	2.60398	0.00921485	2.12064	0.999381	0.999381		Sense	NM_001144823 NM_005848 NM_001320835 XM_006720371 XM_005254122 XM_017021865 XM_017021862 XM_005254120 XM_005254121 XM_017021863 XM_017021864 XM_011521156 XM_011521157 XR_001751047 AF534403 AK307411 AL832602 AL833317 AL833384 BC041706 EU446866	NM_001144823 NM_005848 NM_001320835 XM_006720371 XM_005254122 XM_017021865 XM_017021862 XM_005254120 XM_005254121 XM_017021863 XM_017021864 XM_011521156 XM_011521157 XR_001751047 AF534403 AK307411 AL832602 AL833317 AL833384 BC041706 EU446866	NC_000015 NC_018926	NP_001138295 NP_005839 NP_001307764 XP_006720434 XP_005254179 XP_016877354 XP_016877351 XP_005254177 XP_005254178 XP_016877352 XP_016877353 XP_011519458 XP_011519459 AAQ10514 CAD89960 AAH41706 ABZ92395	10260	1	0	DENND4A	IRLB MYCPBP	rna_protein-coding	15q22.31	DENN domain containing 4A
merck-ENST00000265783_a_at	28.8057	2.29443	361.645	2.60331	0.00923285	3.36057	0.999381	0.999381		Sense	NM_004845 NM_001163264 NM_001163265 XM_017029977 HB883417 HC940826 AF052510 AF148464 AK226121 BC045634	NM_004845 NM_001163264 NM_001163265 XM_017029977 AF052510 AF148464 AK226121 BC045634	NC_000023 NC_018934 NG_013253 HB883417 HC940826	NP_004836 NP_001156736 NP_001156737 XP_016885466 AAC39754 AAD35088 AAH45634	9468	1	0	PCYT1B	CCTB CTB	rna_protein-coding|genomic_protein-coding	Xp22.11	phosphate cytidylyltransferase 1, choline, beta
merck-AK057242_at	11.3307	1.82155	70.4805	2.60301	0.009241	2.42751	0.999381	0.999381		Uncertain	AK057242	AK057242	---	---	80146	1	0	UXS1	SDR6E1 UGD	rna_protein-coding	2q12.2	UDP-glucuronate decarboxylase 1
merck-NM_001004341_at	1.72556	1.14403	2.60269	2.60165	0.00927752	0.545551	0.999381	0.999381		Sense	NM_001004341 AA723297 AK131392	NM_001004341 AA723297 AK131392	NC_000001 NC_018912	NP_001004341 BAD18543	440695	1	0	ETV3L	---	rna_protein-coding	1q23.1	ETS variant 3 like
merck-NM_001004755_at	0.0121176	0.000435968	0.336804	-2.60148	0.00928223	-4.4131	0.999381	0.999381		Sense	NM_001004755 AB065799 BK004317 CS248510 KP290258 KP290557 KP290558 KP290559 BC141571 BC146584	NM_001004755 BC141571 BC146584	NC_000011 NC_018922 AB065799 BK004317 CS248510 KP290258 KP290557 KP290558 KP290559	NP_001004755 AAI41572 AAI46585	119682	1	0	OR51L1	OR11-31	rna_protein-coding|genomic_protein-coding	11p15.4	olfactory receptor family 51 subfamily L member 1
merck-NM_144651_at	0.146523	0.034461	0.622996	-2.60078	0.00930125	-1.92057	0.999381	0.999381		Sense	NM_144651 XM_011517456 XM_011517457 XM_006716420 XM_011517458 XM_017013041 XM_005251168 XR_928757 AI127081 AK058200 AK131524 AY877349 BC132813 DB337228 EU170240 KJ545488	NM_144651 XM_011517456 XM_011517457 XM_006716420 XM_011517458 XM_017013041 XM_005251168 XR_928757 AI127081 AK058200 AK131524 AY877349 BC132813 DB337228 EU170240 KJ545488	NC_000008 NC_018919	NP_653252 XP_011515758 XP_011515759 XP_006716483 XP_011515760 XP_016868530 XP_005251225 BAB71713 BAD18663 AAX70929 ABX24517 AHZ56584	137902	1	0	PXDNL	PMR1 PRM1 VPO2	rna_protein-coding	8q11.22-q11.23	peroxidasin like
merck-NM_003125_at	1.74012	1.14606	2.6421	2.5998	0.00932787	0.553954	0.999381	0.999381		Sense	NM_003125 AY787223 M84757 BC056240 CK300778 M19888 M21300 M21301	NM_003125 BC056240 CK300778 M19888 M21300 M21301	NC_000001 NC_018912 AY787223 M84757	NP_003116 AAH56240 AAA36636 AAA36637 AAA36638	6699	1	0	SPRR1B	CORNIFIN GADD33 SPR-IB SPRR1	rna_protein-coding|genomic_protein-coding	1q21.3	small proline rich protein 1B
merck2-AI859423_at	3.63021	1.37328	9.59629	2.59952	0.00933538	1.28929	0.999381	0.999381		Sense	NM_004068 NM_001025205 NM_001311198 AK057883 AK295999 AK300228 AK304510 BC004996 BC013796 BC014030 D63475 U36188	NM_004068 NM_001025205 NM_001311198 AK057883 AK295999 AK300228 AK304510 BC004996 BC013796 BC014030 D63475 U36188	NC_000003 NC_018914	NP_004059 NP_001020376 NP_001298127 BAG58773 BAG61996 BAG65316 AAH04996 AAH13796 AAH14030 BAA09762 AAA93254	1173	1	0	AP2M1	AP50 CLAPM1 mu2	rna_protein-coding	3q27.1	adaptor related protein complex 2 mu 1 subunit
merck-AK002162_at	3.90578	1.39809	10.9114	2.59927	0.00934218	1.36246	0.999381	0.999381		Uncertain	NG_008980	---	NG_008980	---	161742	1	0	SPRED1	NFLS PPP1R147 hSpred1 spred-1	genomic_protein-coding	15q14	sprouty related EVH1 domain containing 1
merck-AA648476_at	5.47695	1.51827	19.7573	2.59788	0.0093802	1.70055	0.999381	0.999381		Uncertain	NG_029492 NG_051590	---	NG_029492 NG_051590	---	10087 100271109 51426 106479091	4	2	COL4A3BP RPS26P26 POLK RNU7-175P	CERT CERTL GPBP MRD34 STARD11 RPS26_5_578 DINB1 DINP POLQ	genomic_protein-coding|genomic_pseudo	5q13.3	collagen type IV alpha 3 binding protein ||| ribosomal protein S26 pseudogene 26 ||| DNA polymerase kappa ||| RNA, U7 small nuclear 175 pseudogene
merck2-BM999412_at	13.9988	1.91031	102.583	2.59692	0.00940651	2.63897	0.999381	0.999381		Sense	XM_017025784 XM_017025785 XM_017025786 AK308491	XM_017025784 XM_017025785 XM_017025786 AK308491	NC_000018	XP_016881273 XP_016881274 XP_016881275	4864	1	0	NPC1	NPC	rna_protein-coding	18q11.2	NPC intracellular cholesterol transporter 1
merck-XM_170840_s_at	0.0368311	0.0030458	0.445376	-2.59597	0.00943247	-3.30141	0.999381	0.999381		Sense	NM_001190790 AI016778	NM_001190790 AI016778	NC_000017 NC_018928	NP_001177719	256223	1	0	CDRT15L2	---	rna_protein-coding	17p11.2	CMT1A duplicated region transcript 15 like 2
merck-NM_006028_at	0.0175055	0.00082533	0.371298	-2.5957	0.00943995	-4.04524	0.999381	0.999381		Sense	NM_006028 XM_011543063 XM_017018552 XR_001748034 NG_011483 EU796519 AF080582 AF169255 AK314268 AM293589 BC141515	NM_006028 XM_011543063 XM_017018552 XR_001748034 AF080582 AF169255 AK314268 AM293589 BC141515	NC_000011 NC_018922 NG_011483 EU796519	NP_006019 XP_011541365 XP_016874041 AAD12242 AAF03691 BAG36930 CAL25321 AAI41516	9177	1	0	HTR3B	5-HT3B	rna_protein-coding|genomic_protein-coding	11q23.2	5-hydroxytryptamine receptor 3B
merck-NM_022347_at	5.53649	1.52044	20.1603	2.59542	0.00944766	1.71136	0.999381	0.999381		Sense	NM_022347 XM_017000477 XM_017000478 AX512672 AJ299406 AK289793 BC096704 BC098170 BC098309 BC098348	NM_022347 XM_017000477 XM_017000478 AJ299406 AK289793 BC096704 BC098170 BC098309 BC098348	NC_000001 NC_018912 AX512672	NP_071742 XP_016855966 XP_016855967 CAC13974 BAF82482 AAH96704 AAH98170 AAH98309 AAH98348	163590	1	0	TOR1AIP2	IFRG15 LULL1 NET9	rna_protein-coding|genomic_protein-coding	1q25.2	torsin 1A interacting protein 2
merck-ENST00000327035_a_at	3.69212	1.37685	9.9007	2.59539	0.00944837	1.3062	0.999381	0.999381		Sense	NM_001134831 NM_017651 NM_001134830 NM_001134832 XM_011535910 XM_017010979 XM_017010980 XM_017010981 XM_017010982 XM_011535911 XM_017010983 XM_017010984 XM_017010977 XM_017010978 XR_001743484 XR_001743485 XR_001743486 XR_001743487 XR_001743488 XR_001743489 XR_001743490 XR_001743491 XR_001743492 XR_001743479 XR_001743480 XR_001743481 XR_001743482 XR_001743483 NG_008643 AJ459824 AJ459825 AJ606362 A…	NM_001134831 NM_017651 NM_001134830 NM_001134832 XM_011535910 XM_017010979 XM_017010980 XM_017010981 XM_017010982 XM_011535911 XM_017010983 XM_017010984 XM_017010977 XM_017010978 XR_001743484 XR_001743485 XR_001743486 XR_001743487 XR_001743488 XR_001743489 XR_001743490 XR_001743491 XR_001743492 XR_001743479 XR_001743480 XR_001743481 XR_001743482 XR_001743483 AJ459824 AJ459825 AJ606362 AK000076 AK…	NC_000006 NC_018917 NG_008643	NP_001128303 NP_060121 NP_001128302 NP_001128304 XP_011534212 XP_016866468 XP_016866469 XP_016866470 XP_016866471 XP_011534213 XP_016866472 XP_016866473 XP_016866466 XP_016866467 CAD30871 CAD30872 CAE54481 BAA90929 BAB14820 BAC03840 CAB66731 CAL38370 AAH94800 AAY99645	54806	1	0	AHI1	AHI-1 JBTS3 ORF1 dJ71N10.1	rna_protein-coding|genomic_protein-coding	6q23.3	Abelson helper integration site 1
merck2-NM_003250_at	0.229219	0.0753529	0.697273	-2.59522	0.00945304	-1.47308	0.999381	0.999381		Sense	NM_003250 NM_001190918 NM_001190919 NG_023345 AK290530 BC000261 BC002728 BC035137 DQ892512 DQ895726 J03239 M24899 Y00479	NM_003250 NM_001190918 NM_001190919 AK290530 BC000261 BC002728 BC035137 DQ892512 DQ895726 J03239 M24899 Y00479	NC_000017 NC_018928 NG_023345	NP_003241 NP_001177847 NP_001177848 BAF83219 AAH00261 AAH02728 AAH35137 ABM83438 ABM86652 AAA61176 AAA35783 CAA68539	7067	1	0	THRA	AR7 CHNG6 EAR7 ERB-T-1 ERBA ERBA1 NR1A1 THRA1 THRA2 c-ERBA-1	rna_protein-coding|genomic_protein-coding	17q21.1	thyroid hormone receptor, alpha
merck-BC040700_at	0.481177	0.276923	0.836085	-2.59505	0.00945775	-0.731521	0.999381	0.999381		Sense	NR_110514 BC040700	NR_110514 BC040700	NC_000022 NC_018933	---	101927279	1	0	EP300-AS1	---	rna_ncRNA	22q13.2	EP300 antisense RNA 1
merck-BX649076_s_at	3.58009	1.36586	9.38386	2.59413	0.00948301	1.27539	0.999381	0.999381		Sense	NM_001277200 AK024237 BQ575976 BX649076	NM_001277200 AK024237 BQ575976 BX649076	NC_000001 NC_018912	NP_001264129	29097	1	0	CNIH4	CNIH-4 HSPC163	rna_protein-coding	1q42.11	cornichon family AMPA receptor auxiliary protein 4
merck-AY228125_a_at	5.56827	1.52091	20.3862	2.59323	0.00950796	1.71708	0.999381	0.999381		Sense	NM_012234 AB029551 AF085840 AF179286 AF227959 AY228125 BC014959 BC036459 DQ892214 DQ895410	NM_012234 AB029551 AF085840 AF179286 AF227959 AY228125 BC014959 BC036459 DQ892214 DQ895410	NC_000003 NC_018914 NW_011332691	NP_036366 BAA89486 AAD51858 AAK63197 AAO73587 AAH14959 AAH36459 ABM83140 ABM86336	23429	1	0	RYBP	AAP1 APAP-1 DEDAF YEAF1	rna_protein-coding	3p13	RING1 and YY1 binding protein
merck-ENST00000325993_a_at	6.58668	1.58413	27.3869	2.5927	0.0095227	1.88505	0.999381	0.999381		Sense	NM_001267578 NM_015602 XM_011509403 XM_011509404 NG_042316 AK001780 AK021613 AK023204 AK291495 AL050126 BC023247 JF432539	NM_001267578 NM_015602 XM_011509403 XM_011509404 AK001780 AK021613 AK023204 AK291495 AL050126 BC023247 JF432539	NC_000001 NC_018912 NG_042316	NP_001254507 NP_056417 XP_011507705 XP_011507706 BAA91906 BAB13855 BAB14461 BAF84184 CAB43282 AAH23247 ADZ15756	26092	1	0	TOR1AIP1	LAP1 LAP1B LGMD2Y	rna_protein-coding|genomic_protein-coding	1q25.2	torsin 1A interacting protein 1
merck-XM_294353_at	0.00183509	1.56702e-05	0.214902	-2.59266	0.0095237	-6.30066	0.999381	0.999381		Sense	NM_001136002 BC157828 BC171809	NM_001136002 BC157828 BC171809	NC_000007 NC_018918	NP_001129474 AAI57829 AAI71809	730130	1	0	TMEM229A	---	rna_protein-coding	7q31.32	transmembrane protein 229A
merck-ENST00000369929_s_at	0.109579	0.0205831	0.583373	-2.59164	0.00955189	-2.21111	0.999381	0.999381		Sense	NM_020061 NM_000513 NM_001048181 NM_001330067 XM_003960089 NG_009105 NG_011606 AW950066 BC156643 BM688032 BU726889 CR749814 EL949562 BC140938 BC143790 BC156776 BC171754 BC171755	NM_020061 NM_000513 NM_001048181 NM_001330067 XM_003960089 AW950066 BC156643 BM688032 BU726889 CR749814 EL949562 BC140938 BC143790 BC156776 BC171754 BC171755	NC_000023 NC_018934 NG_009105 NG_011606	NP_064445 NP_000504 NP_001041646 NP_001316996 XP_003960138 AAI56644 CAH18674 AAI40939 AAI43791 AAI56777 AAI71754 AAI71755	5956 2652 728458 101060233	4	2	OPN1LW OPN1MW OPN1MW2 OPN1MW3	CBBM CBP COD5 RCP ROP CBD GCP GOP OPN1MW1	rna_protein-coding|genomic_protein-coding	Xq28	opsin 1, long wave sensitive ||| opsin 1, medium wave sensitive ||| opsin 1, medium wave sensitive 2 ||| opsin 1, medium wave sensitive 3
merck2-NM_173521_a_at	4.4687	1.44006	13.867	2.59115	0.00956563	1.4971	0.999381	0.999381		Sense	NM_173521 NM_001080551 NR_109816 XM_006716974 XM_006716975 XM_011518302 XM_011518303 XM_017014340 XM_011518306 AK126055 AL833535 BC041858 BC144680	NM_173521 NM_001080551 NR_109816 XM_006716974 XM_006716975 XM_011518302 XM_011518303 XM_017014340 XM_011518306 AK126055 AL833535 BC041858 BC144680	NC_000009 NC_018920	NP_775792 NP_001074020 XP_006717037 XP_006717038 XP_011516604 XP_011516605 XP_016869829 XP_011516608 BAC86417	158401	1	0	C9orf84	---	rna_protein-coding	9q31.3	chromosome 9 open reading frame 84
merck-H49751_s_at	3.94514	1.39664	11.144	2.59051	0.0095835	1.37249	0.999381	0.999381		Uncertain	NG_002690	---	NG_002690	---	692218 692236 3653 145624 347745 8123 347746 91380 338427 338428 338429 347686 6638 8926 7337 647436 654390 100289059	18	2	SNORD115@ SNORD116@ IPW PWAR1 PWAR4 PWAR5 PWARSN SNORD107 SNORD108 SNORD109A SNORD109B SNORD64 SNRPN SNURF UBE3A RPL5P1 RPS27P2 TMEM261P1	HBII-52 HBII-85 PET1 PWCR1 NCRNA00002 D15S227E PAR-1 PAR1 PAR-4 PAR4 D15S226E PAR-5 PAR5 PAR-SN PARSN HBII-436 HBII-437 HBII-438A HBII-438B HBII-13 HCERN3 PWCR RT-LI SM-D SMN SNRNP-N SNURF-SNRPN sm-N ANCR AS E6-AP EPVE6AP HPVE6A RPL5_12_1419 HsT16324 RPS27_11_1420	genomic_other|genomic_ncRNA|genomic_snoRNA|genomic_protein-coding|genomic_pseudo	15q11.2	small nucleolar RNA, C/D box 115 cluster ||| small nucleolar RNA, C/D box 116 cluster ||| imprinted in Prader-Willi syndrome (non-protein coding) ||| Prader Willi/Angelman region RNA 1 ||| Prader Willi/Angelman region RNA 4 ||| Prader Willi/Angelman region RNA 5 ||| Prader Willi/Angelman region RNA, SNRPN neighbor ||| small nucleolar RNA, C/D box 107 ||| small nucleolar RNA, C/D box 108 ||| small…
merck-XM_933455_at	54.0864	2.6351	1110.14	2.58844	0.00964106	3.99058	0.999381	0.999381		Sense	NR_136398 BI462408	NR_136398 BI462408	NC_000017 NC_018928	---	101928021	1	0	LOC101928021	---	rna_ncRNA	17q24.2	uncharacterized LOC101928021
merck2-AK125217_x_at	13.2513	1.87095	93.8549	2.58715	0.00967741	2.5841	0.999381	0.999381		Uncertain	HG496563 LK937735	HG496563 LK937735	---	---	440993	1	0	LINC00969	---	rna_ncRNA	3q29	long intergenic non-protein coding RNA 969
merck2-BM749573_at	5.88705	1.53639	22.5576	2.58653	0.00969474	1.77276	0.999381	0.999381		Sense	NM_022731 XM_005245453 NG_027548 AB049824 AK300416 BC000805 BQ638451 DB004374	NM_022731 XM_005245453 AB049824 AK300416 BC000805 BQ638451 DB004374	NC_000001 NC_018912 NG_027548	NP_073568 XP_005245510 BAC06820 BAG62145 AAH00805	64710	1	0	NUCKS1	JC7 NUCKS	rna_protein-coding|genomic_protein-coding	1q32.1	nuclear casein kinase and cyclin dependent kinase substrate 1
merck-L40377_a_at	3.87014	1.38785	10.7922	2.58636	0.00969962	1.35329	0.999381	0.999381		Sense	NM_002640 NM_198833 NM_001276490 XM_006722484 XM_017025791 XM_017025792 AK300391 AK313782 BX571754 EU831929 EU832024 L40377	NM_002640 NM_198833 NM_001276490 XM_006722484 XM_017025791 XM_017025792 AK300391 AK313782 BX571754 EU831929 EU832024 L40377	NC_000018 NC_018929 NG_052876	NP_002631 NP_942130 NP_001263419 XP_006722547 XP_016881280 XP_016881281 BAG62124 BAG36520 CAE11879 ACE87370 ACE86686 AAC41939	5271	1	0	SERPINB8	CAP2 PI-8 PI8 PSS5	rna_protein-coding	18q22.1	serpin family B member 8
merck-DA214150_a_at	8.88234	1.69647	46.5059	2.58571	0.00971774	2.18406	0.999381	0.999381		Sense	NM_030571 AB097010 AB097037 AI929639 AK075495 AK075524 AK315481 AY192728 BC004317 DA236494 HQ447371	NM_030571 AB097010 AB097037 AI929639 AK075495 AK075524 AK315481 AY192728 BC004317 DA236494 HQ447371	NC_000005 NC_018916	NP_085048 BAC77363 BAC77390 BAC11652 BAC11670 BAG37865 AAP13460 AAH04317 ADQ31857	80762	1	0	NDFIP1	N4WBP5	rna_protein-coding	5q31.3	Nedd4 family interacting protein 1
merck2-AA319610_at	2.49661	1.24761	4.99603	2.585	0.00973776	0.914935	0.999381	0.999381		Sense	NM_002594 NM_001201529 NM_001201528 AK091505 AK294200 AK312341 BC001905 BC005815 BC040546 DQ892675 DQ895917 J05252	NM_002594 NM_001201529 NM_001201528 AK091505 AK294200 AK312341 BC001905 BC005815 BC040546 DQ892675 DQ895917 J05252	NC_000020 NC_018931	NP_002585 NP_001188458 NP_001188457 BAG57514 BAG35262 AAH05815 AAH40546 ABM83601 ABM86843 AAA60032	5126	1	0	PCSK2	NEC-2 NEC2 PC2 SPC2	rna_protein-coding	20p12.1	proprotein convertase subtilisin/kexin type 2
merck-NM_001013672_at	0.269805	0.0999137	0.728576	-2.58474	0.00974521	-1.31006	0.999381	0.999381		Sense	NM_001013672 AK128660 BC141806 BG056786 KR780251	NM_001013672 AK128660 BC141806 BG056786 KR780251	NC_000017 NC_018928	NP_001013694 BAC87555 AAI41807 AKO62675	400566	1	0	C17orf97	CK20 LIAT1	rna_protein-coding	17p13.3	chromosome 17 open reading frame 97
merck-AK090984_at	2.88952	1.29224	6.46112	2.5844	0.00975484	1.06109	0.999381	0.999381		Sense	NR_027005 AI493466 AK090984	NR_027005 AI493466 AK090984	NC_000006 NC_018917	---	80759	1	0	KHDC1	C6orf147 C6orf148 Em:AC019205.8 NDG1 bA257K9.4	rna_protein-coding	6q13	KH homology domain containing 1
merck2-BC053580_at	10.1694	1.75043	59.0805	2.58361	0.00977732	2.31938	0.999381	0.999381		Sense	XM_017021713 XM_017021717 XM_017021719 XM_017021724 XM_017007622	XM_017021713 XM_017021717 XM_017021719 XM_017021724 XM_017007622	NC_018914 NC_000003	XP_016877202 XP_016877206 XP_016877208 XP_016877213 XP_016863111	101926986 107986175	2	2	LOC101926986 LOC107986175	---	rna_protein-coding	3q29	uncharacterized LOC101926986 ||| uncharacterized LOC107986175
merck-NM_018069_at	0.121894	0.0246905	0.601777	-2.58336	0.00978421	-2.1046	0.999381	0.999381		Sense	NM_032142 XM_005258107 XM_017025804 XM_017025805 XM_017025806 XM_005258110 XM_017025807 XM_006722326 XM_011525673 XM_005258109 XM_006722327 XM_017025803 XM_011525675 XM_006722330 XR_001753207 XR_001753206 AA761229 AB046789 AF318363 AK001214 AK074074 AK094448 AL136818 AL833494 BC144480 BC144481 BX648232 KJ567064	NM_032142 XM_005258107 XM_017025804 XM_017025805 XM_017025806 XM_005258110 XM_017025807 XM_006722326 XM_011525673 XM_005258109 XM_006722327 XM_017025803 XM_011525675 XM_006722330 XR_001753207 XR_001753206 AA761229 AB046789 AF318363 AK001214 AK074074 AK094448 AL136818 AL833494 BC144480 BC144481 BX648232 KJ567064	NC_000018 NC_018929	NP_115518 XP_005258164 XP_016881293 XP_016881294 XP_016881295 XP_005258167 XP_016881296 XP_006722389 XP_011523975 XP_005258166 XP_006722390 XP_016881292 XP_011523977 XP_006722393 BAB13395 AAL55870 BAA91559 BAB84900 BAG52866 CAB66752 AAI44481 AAI44482 AIA61642	55125	1	0	CEP192	PPP1R62	rna_protein-coding	18p11.21	centrosomal protein 192
merck-AF052941_s_at	4.43006	1.4313	13.7116	2.58202	0.00982248	1.48841	0.999381	0.999381		Sense	NM_014326 XM_011521421 XM_011521413 XM_011521414 XM_017022044 XM_011521417 XM_017022045 KT584250 AB018001 AF052941 AK026801	NM_014326 XM_011521421 XM_011521413 XM_011521414 XM_017022044 XM_011521417 XM_017022045 AB018001 AF052941 AK026801	NC_000015 NC_018926 KT584250	NP_055141 XP_011519723 XP_011519715 XP_011519716 XP_016877533 XP_011519719 XP_016877534 BAA88063 AAC35001	23604	1	0	DAPK2	DRP-1 DRP1	rna_protein-coding|genomic_protein-coding	15q22.31	death associated protein kinase 2
merck-NM_002837_at	0.224258	0.0720445	0.698064	-2.58039	0.00986898	-1.49496	0.999381	0.999381		Sense	NM_001109754 NM_002837 NM_001206971 NM_001206972 NM_001330204 XM_006719528 XM_011538614 XM_017019723 XM_006719529 XM_017019724 NG_029940 JA738569 JA738571 BC101679 BC113463 BC143356 BC143360 BE042873 BQ710210 BX648245 BX648771 CR749546 X54131	NM_001109754 NM_002837 NM_001206971 NM_001206972 NM_001330204 XM_006719528 XM_011538614 XM_017019723 XM_006719529 XM_017019724 BC101679 BC113463 BC143356 BC143360 BE042873 BQ710210 BX648245 BX648771 CR749546 X54131	NC_000012 NC_018923 NG_029940 JA738569 JA738571	NP_001103224 NP_002828 NP_001193900 NP_001193901 NP_001317133 XP_006719591 XP_011536916 XP_016875212 XP_006719592 XP_016875213 AAI01680 AAI13464 AAI43357 AAI43361 CAE46198 CAH18347 CAA38066	5787	1	0	PTPRB	HPTP-BETA HPTPB PTPB R-PTP-BETA VEPTP	rna_protein-coding|genomic_protein-coding	12q15	protein tyrosine phosphatase, receptor type B
merck-XM_498152_at	194.626	3.55037	10669.1	2.58018	0.00987477	5.27108	0.999381	0.999381		Uncertain	NG_013108	---	NG_013108	---	442267	1	0	CCT7P1	CCT7-2P	genomic_pseudo	6q25.1	chaperonin containing TCP1 subunit 7 pseudogene 1
merck-NM_000202_a_at	6.41359	1.56311	26.3156	2.5801	0.00987728	1.85842	0.999381	0.999381		Sense	NM_000202 NM_001166550 NG_011900 HH961810 AK295815 BX647357 M58342	NM_000202 NM_001166550 AK295815 BX647357 M58342	NC_000023 NC_018934 NG_011900 HH961810	NP_000193 NP_001160022 BAG58633 AAA63197	3423	1	0	IDS	MPS2 SIDS	rna_protein-coding|genomic_protein-coding	Xq28	iduronate 2-sulfatase
merck2-BX109549_at	36.1739	2.368	552.598	2.5797	0.00988867	3.58834	0.999381	0.999381		Sense	XR_428592 XR_432494 XR_930298 XR_958807 XR_930299 XR_958808 XR_930301 XR_958810 XR_930302 XR_958811 XR_930303 XR_958812 XR_428593 XR_432495 HG502378	XR_428592 XR_432494 XR_930298 XR_958807 XR_930299 XR_958808 XR_930301 XR_958810 XR_930302 XR_958811 XR_930303 XR_958812 XR_428593 XR_432495 HG502378	NC_000009 NC_018920	---	102724929	1	0	LOC102724929	---	rna_ncRNA	9q33.1	uncharacterized LOC102724929
merck-BC074735_a_at	3.5203	1.35289	9.16007	2.57941	0.00989682	1.25855	0.999381	0.999381		Sense	NM_001195215 NR_125340 XM_011509246 XM_017000472 XM_006711194 XM_011509247 XM_011509248 XM_006711192 XM_011509249 XM_006711193 XM_017000470 XM_005244931 XM_017000471 AK000061 AK024832 AK091207 BC074735 BK006960	NM_001195215 NR_125340 XM_011509246 XM_017000472 XM_006711194 XM_011509247 XM_011509248 XM_006711192 XM_011509249 XM_006711193 XM_017000470 XM_005244931 XM_017000471 AK000061 AK024832 AK091207 BC074735 BK006960	NC_000001 NC_018912	NP_001182144 XP_011507548 XP_016855961 XP_006711257 XP_011507549 XP_011507550 XP_006711255 XP_011507551 XP_006711256 XP_016855959 XP_005244988 XP_016855960 BAA90918 BAB15024 BAG52307 AAH74735 DAA12502	163486	1	0	DENND1B	C1ORF18 C1orf218 FAM31B	rna_protein-coding	1q31.3	DENN domain containing 1B
merck-NM_024546_at	15.9415	1.94395	130.73	2.57912	0.00990525	2.76893	0.999381	0.999381		Sense	NM_024546 XM_017020743 XM_011535225 AK023511 AL136651 BC028586 BM674566 CR936752 CR936754 CR936764	NM_024546 XM_017020743 XM_011535225 AK023511 AL136651 BC028586 BM674566 CR936752 CR936754 CR936764	NC_000013 NC_018924	NP_078822 XP_016876232 XP_011533527 BAB14594 CAB66586	79596	1	0	RNF219	C13orf7	rna_protein-coding	13q31.1	ring finger protein 219
merck-T77046_s_at	3.86518	1.3831	10.8016	2.57852	0.00992259	1.35201	0.999381	0.999381		Uncertain	NG_029766	---	NG_029766	---	63971 100131761	2	2	KIF13A RPS12P12	RBKIN bA500C11.2 RPS12_5_662	genomic_protein-coding|genomic_pseudo	6p22.3	kinesin family member 13A ||| ribosomal protein S12 pseudogene 12
merck-AK125700_a_at	2.28482	1.21912	4.2821	2.57816	0.00993283	0.826286	0.999381	0.999381		Sense	NM_182943 NM_000935 XM_005247535 XM_017006625 XR_001740176 NG_009251 AB209879 AK125700 AK295084 AL832238 BC016834 BC037169 U84573	NM_182943 NM_000935 XM_005247535 XM_017006625 XR_001740176 AB209879 AK125700 AK295084 AL832238 BC016834 BC037169 U84573	NC_000003 NC_018914 NG_009251	NP_891988 NP_000926 XP_005247592 XP_016862114 BAD93116 BAG54235 BAG58125 AAH16834 AAH37169 AAB58363	5352	1	0	PLOD2	BRKS2 LH2 TLH	rna_protein-coding|genomic_protein-coding	3q24	procollagen-lysine,2-oxoglutarate 5-dioxygenase 2
merck2-NM_004382_at	47.6758	2.52139	901.481	2.57657	0.00997852	3.86442	0.999381	0.999381		Sense	NM_004382 NM_001145146 NM_001145147 NM_001145148 NM_001303018 NM_001303020 NM_001256299 NM_001303016 NG_009902 BC037967 HM852949 X72304 FJ543100	NM_004382 NM_001145146 NM_001145147 NM_001145148 NM_001303018 NM_001303020 NM_001256299 NM_001303016 BC037967 HM852949 X72304 FJ543100	NC_000017 NC_018928 NT_167251 NT_187663 NG_009902	NP_004373 NP_001138618 NP_001138619 NP_001138620 NP_001289947 NP_001289949 NP_001243228 NP_001289945 AEI52959 CAA51052 ACU68591	1394 104909134	1	0	CRHR1 LINC02210-CRHR1	CRF-R CRF-R-1 CRF-R1 CRF1 CRFR-1 CRFR1 CRH-R-1 CRH-R1 CRHR CRHR1L CRHR1-IT1-CRHR1 MGC57346-CRHR1	rna_protein-coding|genomic_protein-coding	17q21.31	corticotropin releasing hormone receptor 1 ||| LINC02210-CRHR1 readthrough
merck-NM_001664_s_at	2711.85	6.61806	1.11122e+06	2.57569	0.0100041	7.90539	0.999381	0.999381		Sense	NM_001664 NM_001313941 NM_001313943 NM_001313944 NM_001313945 NM_001313946 NM_001313947 AA542841 AI269293 AK130066 AK222556 BC000946 BX647063 EL952052 L09159	NM_001664 NM_001313941 NM_001313943 NM_001313944 NM_001313945 NM_001313946 NM_001313947 AA542841 AI269293 AK130066 AK222556 BC000946 BX647063 EL952052 L09159	NC_000003 NC_018914 NG_051308	NP_001655 NP_001300870 NP_001300872 NP_001300873 NP_001300874 NP_001300875 NP_001300876 BAD96276 AAH00946 CAE46190 AAA50612	387	1	0	RHOA	ARH12 ARHA RHO12 RHOH12	rna_protein-coding	3p21.31	ras homolog family member A
merck-NM_006658_at	0.0361068	0.00288061	0.452579	-2.5745	0.0100385	-3.32127	0.999381	0.999381		Sense	NM_006658 NM_001145123 XM_011515094 NG_023417 AF071789 AF097730 BC028094	NM_006658 NM_001145123 XM_011515094 AF071789 AF097730 BC028094	NC_000007 NC_018918 NG_023417 NG_051183	NP_006649 NP_001138595 XP_011513396 AAD12588 AAD13030 AAH28094	10842	1	0	PPP1R17	C7orf16 GSBS	rna_protein-coding|genomic_protein-coding	7p14.3	protein phosphatase 1 regulatory subunit 17
merck-ENST00000341016_at	6.86013	1.58268	29.7354	2.57352	0.0100669	1.92573	0.999381	0.999381		Sense	NM_012274 NG_021354 AF049615 AW291697 BC104428 BC104429 BC113024 BC113025	NM_012274 AF049615 AW291697 BC104428 BC104429 BC113024 BC113025	NC_000023 NC_018934 NG_021354	NP_036406 AAC26851 AAI04429 AAI04430 AAI13025 AAI13026	25763	1	0	HYPM	CXorf27 HIP17	rna_protein-coding|genomic_protein-coding	Xp11.4	huntingtin interacting protein M
merck-BX483267_at	6.94173	1.58615	30.3803	2.57243	0.0100988	1.93755	0.999381	0.999381		Uncertain	NG_007530	---	NG_007530	---	6654	1	0	SOS1	GF1 GGF1 GINGF HGF NS4	genomic_protein-coding	2p22.1	SOS Ras/Rac guanine nucleotide exchange factor 1
merck2-NM_172167_at	0.0148863	0.00060317	0.367396	-2.57211	0.010108	-4.20731	0.999381	0.999381		Sense	NM_144603 NM_172167 NM_172168 NM_001267721 XM_017022927 XM_017022928 XM_005255099 AB097667 AF532983 AF532984 AF532985 AF539796 AK292197 AK313917 AY191359 AY255768 BC015917	NM_144603 NM_172167 NM_172168 NM_001267721 XM_017022927 XM_017022928 XM_005255099 AB097667 AF532983 AF532984 AF532985 AF539796 AK292197 AK313917 AY191359 AY255768 BC015917	NC_000016 NC_018927	NP_653204 NP_751907 NP_751908 NP_001254650 XP_016878416 XP_016878417 XP_005255156 BAC76711 AAM97925 AAM97926 AAM97927 AAN75141 BAF84886 AAO38665 AAP13479 AAH15917	124056	1	0	NOXO1	P41NOX P41NOXA P41NOXB P41NOXC SH3PXD5 SNX28	rna_protein-coding	16p13.3	NADPH oxidase organizer 1
merck-NM_000384_at	8.03635	1.6406	39.3654	2.57063	0.0101513	2.08397	0.999381	0.999381		Sense	NM_000384 NG_011793 AB208846 GU014832 HM487065 J02610 M10374 M12413 M14162 M15421 M36676 X04506 X04714	NM_000384 AB208846 GU014832 HM487065 J02610 M10374 M12413 M14162 M15421 M36676 X04506 X04714	NC_000002 NC_018913 NG_011793	NP_000375 BAD92083 ACX32319 ADN03360 AAA35549 AAA51750 AAA51742 AAB04636 AAA51758 AAA35548 CAA28191 CAA28420	338	1	0	APOB	FLDB LDLCQ4 apoB-100 apoB-48	rna_protein-coding|genomic_protein-coding	2p24.1	apolipoprotein B
merck2-NM_199351_at	90.129	2.91094	2790.59	2.57002	0.0101693	4.50124	0.999381	0.999381		Sense	NM_199351 XM_017001252 XM_017001253 XM_017001254 XM_017001255 XM_017001256 XM_006711314 AF503509	NM_199351 XM_017001252 XM_017001253 XM_017001254 XM_017001255 XM_017001256 XM_006711314 AF503509	NC_000001 NC_018912	NP_955383 XP_016856741 XP_016856742 XP_016856743 XP_016856744 XP_016856745 XP_006711377 AAQ07593	387597	1	0	ILDR2	C1orf32 dJ782G3.1	rna_protein-coding	1q24.1	immunoglobulin like domain containing receptor 2
merck-NM_001039751_at	25.3868	2.15391	299.219	2.56957	0.0101826	3.23423	0.999381	0.999381		Uncertain	AK131250	AK131250	---	BAD18429	285527	1	0	FRYL	AF4p12 KIAA0826 MOR2	rna_protein-coding	4p11	FRY like transcription coactivator
merck-NM_002160_at	5.82606	1.51892	22.3467	2.56938	0.010188	1.76234	0.999381	0.999381		Sense	NM_002160 XM_017014678 XM_011518626 XM_005251973 XM_011518629 XM_011518628 XM_005251974 XM_006717101 XM_005251975 XM_006717096 XM_017014679 XM_017014680 XM_005251972 XM_006717097 XM_017014681 XM_006717098 XM_011518625 NG_029637 AB210038 BQ575939 M55618 X56160 X78565	NM_002160 XM_017014678 XM_011518626 XM_005251973 XM_011518629 XM_011518628 XM_005251974 XM_006717101 XM_005251975 XM_006717096 XM_017014679 XM_017014680 XM_005251972 XM_006717097 XM_017014681 XM_006717098 XM_011518625 AB210038 BQ575939 M55618 X56160 X78565	NC_000009 NC_018920 NG_029637	NP_002151 XP_016870167 XP_011516928 XP_005252030 XP_011516931 XP_011516930 XP_005252031 XP_006717164 XP_005252032 XP_006717159 XP_016870168 XP_016870169 XP_005252029 XP_006717160 XP_016870170 XP_006717161 XP_011516927 BAE06120 AAA88083 CAA39628 CAA55309	3371	1	0	TNC	150-225 DFNA56 GMEM GP HXB JI TN TN-C	rna_protein-coding|genomic_protein-coding	9q33.1	tenascin C
merck-AK091342_at	4.9562	1.46151	16.8073	2.569	0.0101991	1.60064	0.999381	0.999381		Sense	NR_125390 AK091342	NR_125390 AK091342	NC_000008 NC_018919	---	101927066	1	0	LOC101927066	---	rna_ncRNA	8q22.1	uncharacterized LOC101927066
merck-NM_152259_s_at	2.47968	1.23983	4.95939	2.56782	0.010234	0.908128	0.999381	0.999381		Sense	NM_001308025 NM_152259 CQ783631 AK074727 AK123612 BC033209 BX538335 GQ227787	NM_001308025 NM_152259 AK074727 AK123612 BC033209 BX538335 GQ227787	NC_000015 NC_018926 CQ783631	NP_001294954 NP_689472 BAC11165 BAG53921 AAH33209 CAD98102 ADC30133	90381	1	0	TICRR	C15orf42 SLD3 Treslin	rna_protein-coding|genomic_protein-coding	15q26.1	TOPBP1 interacting checkpoint and replication regulator
merck-NM_032714_at	3.09732	1.30678	7.3412	2.56767	0.0102385	1.13054	0.999381	0.999381		Sense	NM_032714 NG_027684 BC006173	NM_032714 BC006173	NC_000014 NC_018925 NG_027684	NP_116103 AAH06173	64423	1	0	INF2	C14orf151 C14orf173 CMTDIE FSGS5 pp9484	rna_protein-coding|genomic_protein-coding	14q32.33	inverted formin, FH2 and WH2 domain containing
merck2-ENST00000362039_s_at	21.1398	2.05819	217.128	2.56733	0.0102485	3.05116	0.999381	0.999381		Uncertain	NG_022262	---	NG_022262	---	100287880	1	0	NDUFA4P2	NDUFA4L bcm1723	genomic_pseudo	3q13.11	NDUFA4, mitochondrial complex associated pseudogene 2
merck2-BX648771_at	0.104848	0.0187304	0.586914	-2.56635	0.0102775	-2.25524	0.999381	0.999381		Sense	NM_001109754 NM_002837 NM_001206971 NM_001206972 NM_001330204 XM_017019723 NG_029940 JA738569 JA738571 AK097371 BX648771	NM_001109754 NM_002837 NM_001206971 NM_001206972 NM_001330204 XM_017019723 AK097371 BX648771	NC_000012 NC_018923 NG_029940 JA738569 JA738571	NP_001103224 NP_002828 NP_001193900 NP_001193901 NP_001317133 XP_016875212 CAE46198	5787	1	0	PTPRB	HPTP-BETA HPTPB PTPB R-PTP-BETA VEPTP	rna_protein-coding|genomic_protein-coding	12q15	protein tyrosine phosphatase, receptor type B
merck2-BE166360_s_at	0.457092	0.251339	0.831281	-2.56553	0.0103019	-0.78287	0.999381	0.999381		Uncertain	U95646	U95646	---	---	5479	1	0	PPIB	CYP-S1 CYPB HEL-S-39 OI9 SCYLP	rna_protein-coding	15q22.31	peptidylprolyl isomerase B
merck-NM_018185_at	6.31267	1.54314	25.8238	2.56353	0.0103612	1.84256	0.999381	0.999381		Sense	NM_001014283 XM_017020643 XM_017020644 XM_017020645 XM_017020646 XM_017020647 XM_017020648 XM_017020649 XR_245842 JC212110 AK000099 AK001566	NM_001014283 XM_017020643 XM_017020644 XM_017020645 XM_017020646 XM_017020647 XM_017020648 XM_017020649 XR_245842 AK000099 AK001566	NC_000013 NC_018924 JC212110	NP_001014305 XP_016876132 XP_016876133 XP_016876134 XP_016876135 XP_016876136 XP_016876137 XP_016876138 BAA90944 BAA91760	55208	1	0	DCUN1D2	C13orf17	rna_protein-coding|genomic_protein-coding	13q34	defective in cullin neddylation 1 domain containing 2
merck2-AI188382_x_at	2.18672	1.20191	3.97843	2.56226	0.0103994	0.782401	0.999381	0.999381		Sense	NM_001160030 NG_012003 AK300392 AK309901 EU360600 EU368830 EU443152	NM_001160030 AK300392 AK309901 EU360600 EU368830 EU443152	NC_000013 NC_018924 NG_012003	NP_001153502 BAG62125 ACB05747 ACA62948 ACA21474	2321	1	0	FLT1	FLT FLT-1 VEGFR-1 VEGFR1	rna_protein-coding|genomic_protein-coding	13q12.3	fms related tyrosine kinase 1
merck-CN431177_a_at	16.449	1.93025	140.173	2.56155	0.0104205	2.80026	0.999381	0.999381		Sense	NM_020865 NM_001114397 AF217190 AJ577133 AJ577134 AK303720 AK314435 BC036035 DQ891010	NM_020865 NM_001114397 AF217190 AJ577133 AJ577134 AK303720 AK314435 BC036035 DQ891010	NC_000003 NC_018914 NT_187533	NP_065916 NP_001107869 AAG36783 CAE11802 CAE11803 BAH14031 BAG37047 AAH36035 ABM81936	170506	1	0	DHX36	DDX36 G4R1 MLEL1 RHAU	rna_protein-coding	3q25.2	DEAH-box helicase 36
merck-R93125_s_at	4.67969	1.4365	15.2451	2.56106	0.0104352	1.54323	0.999381	0.999381		Uncertain	NG_031822	---	NG_031822	---	55914 100303749	2	2	ERBIN LOC100303749	ERBB2IP HEL-S-78 LAP2	genomic_protein-coding|genomic_pseudo	5q12.3	erbb2 interacting protein ||| LSM3 homolog, U6 small nuclear RNA associated (S. cerevisiae) pseudogene
merck-AY358098_a_at	3.94954	1.38002	11.3034	2.56034	0.010457	1.3736	0.999381	0.999381		Sense	NM_014035 XM_011543349 XM_005271972 XM_011543350 XM_006714592 XM_017009394 XM_011543352 XR_001742059 XR_001742058 AF139461 AY044655 AY358098 BC010886 BC069012 BQ278046 DB498436 HQ448039	NM_014035 XM_011543349 XM_005271972 XM_011543350 XM_006714592 XM_017009394 XM_011543352 XR_001742059 XR_001742058 AF139461 AY044655 AY358098 BC010886 BC069012 BQ278046 DB498436 HQ448039	NC_000005 NC_018916	NP_054754 XP_011541651 XP_005272029 XP_011541652 XP_006714655 XP_016864883 XP_011541654 AAD32668 AAK98769 AAQ88465 AAH10886 AAH69012 ADQ32520	28966	1	0	SNX24	PRO1284 SBBI31	rna_protein-coding	5q23.2	sorting nexin 24
merck-AK128758_at	6.23255	1.53542	25.2991	2.55985	0.0104717	1.82978	0.999381	0.999381		Sense	XM_005269362 XM_017007352 XM_005269363 XM_005269365 XM_017007351 XM_005269367 XR_001740329 XR_001740330 AK128758 AL137527	XM_005269362 XM_017007352 XM_005269363 XM_005269365 XM_017007351 XM_005269367 XR_001740329 XR_001740330 AK128758 AL137527	NC_000003	XP_005269419 XP_016862841 XP_005269420 XP_005269422 XP_016862840 XP_005269424 CAB70791	84859	1	0	LRCH3	---	rna_protein-coding	3q29	leucine rich repeats and calponin homology domain containing 3
merck-NM_001005217_a_at	0.0351067	0.00269825	0.45677	-2.55852	0.0105117	-3.34936	0.999381	0.999381		Sense	NM_001286820 NM_001005217 NM_001124759 XM_011533254 XM_011533256 XM_017005489 AY714545	NM_001286820 NM_001005217 NM_001124759 XM_011533254 XM_011533256 XM_017005489 AY714545	NC_000004 NC_018915 NT_187650 NW_015495300 NW_015495301 NC_000003 NC_018914	NP_001273749 NP_001005217 NP_001118231 XP_011531556 XP_011531558 XP_016860978 AAU14220	448831 100288801	2	5	FRG2 FRG2C	FRG2A	rna_protein-coding	4q35.2!3p12.3	FSHD region gene 2 ||| FSHD region gene 2 family member C
merck-BX104246_at	67.4734	2.67847	1699.72	2.55846	0.0105136	4.21173	0.999381	0.999381		Uncertain	NG_007101	---	NG_007101	---	10743 100861516	2	2	RAI1 RAI1-AS1	SMCR SMS	genomic_protein-coding|genomic_ncRNA	17p11.2	retinoic acid induced 1 ||| RAI1 antisense RNA 1
merck-NM_020437_a_at	5.07104	1.46188	17.5907	2.55831	0.0105182	1.62355	0.999381	0.999381		Sense	NM_020437 AK097157 AL161993 BC036753	NM_020437 AK097157 AL161993 BC036753	NC_000022 NC_018933	NP_065170 BAG53427 CAB82325 AAH36753	57168	1	0	ASPHD2	---	rna_protein-coding	22q12.1	aspartate beta-hydroxylase domain containing 2
merck-L25629_s_at	143357	16.0608	1.27959e+09	2.55816	0.0105228	11.8731	0.999381	0.999381		Uncertain	L25629	L25629	---	---	1518	1	0	CTSLP8	CTSL1P8	rna_pseudo	9q22.1	cathepsin L pseudogene 8
merck-ENST00000261415_a_at	10.3665	1.72706	62.224	2.55754	0.0105414	2.33858	0.999381	0.999381		Sense	NM_005713 NM_031361 NM_001130105 XM_011543090 XM_006714513 XM_011543091 XM_017008919 CQ855842 CQ855844 AF136450 AF232930 AK000604 AK091851 AK096854 AK292087 AY453385 AY453386 BC000102	NM_005713 NM_031361 NM_001130105 XM_011543090 XM_006714513 XM_011543091 XM_017008919 AF136450 AF232930 AK000604 AK091851 AK096854 AK292087 AY453385 AY453386 BC000102	NC_000005 NC_018916 NG_029492 CQ855842 CQ855844	NP_005704 NP_112729 NP_001123577 XP_011541392 XP_006714576 XP_011541393 XP_016864408 AAD30288 AAG42046 BAC03762 BAG53379 BAF84776 AAR26717 AAR26718 AAH00102	10087	1	0	COL4A3BP	CERT CERTL GPBP MRD34 STARD11	rna_protein-coding|genomic_protein-coding	5q13.3	collagen type IV alpha 3 binding protein
merck-DB314204_a_at	2.62757	1.25318	5.50927	2.55742	0.0105451	0.96606	0.999381	0.999381		Sense	NM_020791 NM_025142 XM_011525060 AK025902 AL833649 BC024166 BC037535 BC037740 BC047652 BC051737 BC062764	NM_020791 NM_025142 XM_011525060 AK025902 AL833649 BC024166 BC037535 BC037740 BC047652 BC051737 BC062764	NC_000017 NC_018928	NP_065842 NP_079418 XP_011523362	57551	1	0	TAOK1	KFC-B MAP3K16 MARKK PSK-2 PSK2 TAO1 hKFC-B hTAOK1	rna_protein-coding	17q11.2	TAO kinase 1
merck-DB086766_at	0.135636	0.029337	0.627094	-2.55733	0.0105481	-1.99778	0.999381	0.999381		Uncertain	NG_009935	---	NG_009935	---	100130873	1	0	CARM1P1	CARM1L	genomic_pseudo	9p24.2	coactivator associated arginine methyltransferase 1 pseudogene 1
merck-NM_153604_a_at	0.0123697	0.000425986	0.359186	-2.55571	0.010597	-4.39251	0.999381	0.999381		Sense	NM_001146312 NM_153604 XM_017025342 XM_005256863 XM_005256864 AF532596 AK095846 AK128608 AK292885 AY764180 BC126307 BC143391 BX640673	NM_001146312 NM_153604 XM_017025342 XM_005256863 XM_005256864 AF532596 AK095846 AK128608 AK292885 AY764180 BC126307 BC143391 BX640673	NC_000017 NC_018928 NG_012972	NP_001139784 NP_705832 XP_016880831 XP_005256920 XP_005256921 AAN33040 BAF85574 AAV33439 AAI26308 AAI43392 CAE45805	93649	1	0	MYOCD	MYCD	rna_protein-coding	17p12	myocardin
merck2-AF000985_at	9.54145	1.69164	53.8172	2.55556	0.0106017	2.25565	0.999381	0.999381		Sense	NM_001122665 NM_004660 NM_001302552 NM_001324195 NR_136721 NR_136722 NR_136723 NR_136724 NR_136716 NR_136717 NR_136718 NR_136719 NR_136720 XR_001756014 NG_012831 AF000984 AF000985 AK302172 AK303176 AK303638 BC034942 CR981580	NM_001122665 NM_004660 NM_001302552 NM_001324195 NR_136721 NR_136722 NR_136723 NR_136724 NR_136716 NR_136717 NR_136718 NR_136719 NR_136720 XR_001756014 AF000984 AF000985 AK302172 AK303176 AK303638 BC034942 CR981580	NC_000024 NG_012831	NP_001116137 NP_004651 NP_001289481 NP_001311124 AAC51831 AAC51832 BAG63539 BAG64272 BAG64644 AAH34942	8653	1	0	DDX3Y	DBY	rna_protein-coding|genomic_protein-coding	Yq11.221	DEAD-box helicase 3, Y-linked
merck-NM_133478_a_at	5.35695	1.4786	19.4081	2.55543	0.0106057	1.67839	0.999381	0.999381		Sense	NM_021196 NM_133478 AB209752 AF243499 AF293337 AF293338 AF452248 AF453528 BC109221	NM_021196 NM_133478 AB209752 AF243499 AF293337 AF293338 AF452248 AF453528 BC109221	NC_000002 NC_018913 NG_032663	NP_067019 NP_597812 BAD92989 AAK26741 AAK97072 AAK97073 AAL48291 AAL50802 AAI09222	57835	1	0	SLC4A5	NBC4 NBCe2	rna_protein-coding	2p13.1	solute carrier family 4 member 5
merck-AK130951_at	36.8583	2.31311	587.319	2.55365	0.01066	3.60708	0.999381	0.999381		Sense	NM_001080468 AA845110 AK130951 BC039541 BC121075 BC121076	NM_001080468 AA845110 AK130951 BC039541 BC121075 BC121076	NC_000019 NC_018930	NP_001073937 AAI21076 AAI21077	342898	1	0	SYCN	INSSA1 SYL	rna_protein-coding	19q13.2	syncollin
merck-NM_001977_at	0.311809	0.127448	0.762859	-2.55294	0.0106817	-1.16536	0.999381	0.999381		Sense	NM_001977 XM_017007877 AM888273 AM888274 AM888275 AM888276 AM888277 AM888278 AM888279 AM888280 AM888281 AM888282 AM888283 BC094770 BG400415 BX641012 L12468	NM_001977 XM_017007877 AM888273 AM888274 AM888275 AM888276 AM888277 AM888278 AM888279 AM888280 AM888281 AM888282 AM888283 BC094770 BG400415 BX641012 L12468	NC_000004 NC_018915	NP_001968 XP_016863366 CAP09197 CAP09198 CAP09199 CAP09200 CAP09201 CAP09202 CAP09203 CAP09204 CAP09205 CAP09206 CAP09207 AAH94770 AAA16876	2028	1	0	ENPEP	APA CD249 gp160	rna_protein-coding	4q25	glutamyl aminopeptidase
merck-BQ771991_s_at	4.73831	1.4344	15.6522	2.55167	0.0107207	1.55568	0.999381	0.999381		Sense	NR_026966 AK126517 AL833088 BC039522 HG494937 HG494938 HG494939	NR_026966 AK126517 AL833088 BC039522 HG494937 HG494938 HG494939	NC_000002 NC_018913	CAD89931	100130691	1	0	LOC100130691	---	rna_ncRNA	2q31.2	uncharacterized LOC100130691
merck-ENST00000372745_a_at	3.92024	1.3727	11.1956	2.55163	0.0107219	1.36615	0.999381	0.999381		Sense	NM_207012 NM_012095 NM_001320264 NM_001320263 NM_001320265 NR_135191 XR_001747091 XR_001747092 AK026983 AK299352 AL133610 AL833820 BC026232 BC067127	NM_207012 NM_012095 NM_001320264 NM_001320263 NM_001320265 NR_135191 XR_001747091 XR_001747092 AK026983 AK299352 AL133610 AL833820 BC026232 BC067127	NC_000010 NC_018921	NP_996895 NP_036227 NP_001307193 NP_001307192 NP_001307194 BAB15614 BAG61348 CAD38682 AAH26232 AAH67127	26985	1	0	AP3M1	---	rna_protein-coding	10q22.2	adaptor related protein complex 3 mu 1 subunit
merck-BM679850_at	4.37315	1.40726	13.5898	2.55054	0.0107557	1.47548	0.999381	0.999381		Uncertain	NG_032093	---	NG_032093	---	57492 100616154	2	2	ARID1B MIR4466	6A3-5 BAF250B BRIGHT CSS1 DAN15 ELD/OSA1 MRD12 OSA2 P250R mir-4466	genomic_protein-coding|genomic_ncRNA	6q25.3	AT-rich interaction domain 1B ||| microRNA 4466
merck-hCT1850062_s_at	10.887	1.73797	68.1981	2.55037	0.0107608	2.38757	0.999381	0.999381		Uncertain	NG_003077 NG_003079	---	NG_003077 NG_003079	---	347584 378001	2	2	TSPY11P TSPY13P	TSPYP1 TSPYP3	genomic_pseudo	Yp11.2	testis specific protein, Y-linked 11, pseudogene ||| testis specific protein, Y-linked 13, pseudogene
merck-NM_182536_at	0.00158067	1.10932e-05	0.225231	-2.54908	0.0108008	-6.44991	0.999381	0.999381		Sense	NM_182536 AF494509 AJ966788 AY358664 AY943908 BC110809 BC140335 BC146484	NM_182536 AF494509 AJ966788 AY358664 AY943908 BC110809 BC140335 BC146484	NC_000002 NC_018913	NP_872342 AAO85515 CAI85014 AAQ89027 AAY24521 AAI40336 AAI46485	200504	1	0	GKN2	BRICD1B GDDR PRO813 TFIZ1 VLTI465	rna_protein-coding	2p13.3	gastrokine 2
merck-NM_001025777_a_at	8.59204	1.64363	44.9148	2.54881	0.010809	2.15084	0.999381	0.999381		Sense	NM_020120 NR_027671 XM_006712634 XM_006712635 XM_006712636 XM_017004507 XM_017004508 XM_017004509 XM_017004510 XR_922969 AK023240 BC041098	NM_020120 NR_027671 XM_006712634 XM_006712635 XM_006712636 XM_017004507 XM_017004508 XM_017004509 XM_017004510 XR_922969 AK023240 BC041098	NC_000002 NC_018913	NP_064505 XP_006712697 XP_006712698 XP_006712699 XP_016859996 XP_016859997 XP_016859998 XP_016859999 AAH41098	56886	1	0	UGGT1	HUGT1 UGCGL1 UGT1	rna_protein-coding	2q14.3	UDP-glucose glycoprotein glucosyltransferase 1
merck-BX648430_s_at	7.59437	1.59707	36.1127	2.54846	0.0108201	2.02741	0.999381	0.999381		Sense	NG_013302 AK095242 BX648430	AK095242 BX648430	NG_013302	---	1499	1	0	CTNNB1	CTNNB MRD19 armadillo	genomic_protein-coding|rna_protein-coding	3p22.1	catenin beta 1
merck-NM_152395_s_at	0.0946295	0.015428	0.580421	-2.54781	0.0108402	-2.35779	0.999381	0.999381		Sense	NM_152395 NM_001171905 NR_033268 AK055827	NM_152395 NM_001171905 NR_033268 AK055827	NC_000003 NC_018914	NP_689608 NP_001165376 BAB71024	131870	1	0	NUDT16	---	rna_protein-coding	3q22.1	nudix hydrolase 16
merck-DA554821_at	5.55553	1.48469	20.788	2.54696	0.0108665	1.71479	0.999381	0.999381		Uncertain	NG_029637	---	NG_029637	---	3371	1	0	TNC	150-225 DFNA56 GMEM GP HXB JI TN TN-C	genomic_protein-coding	9q33.1	tenascin C
merck-R93745_at	2.95385	1.28344	6.79832	2.54671	0.0108743	1.08311	0.999381	0.999381		Uncertain	NG_042293	---	NG_042293	---	7402 100420214	2	2	UTRN LOC100420214	DMDL DRP DRP1	genomic_protein-coding|genomic_pseudo	6q24.2	utrophin ||| rhomboid domain containing 1 pseudogene
merck-AK056339_s_at	6.79637	1.55506	29.7035	2.54669	0.0108749	1.91639	0.999381	0.999381		Sense	NM_001142443 NM_001142444 NM_025083 XM_011522092 AF193058 AK024781 AK056339 AK225099 BC011534 BC021271	NM_001142443 NM_001142444 NM_025083 XM_011522092 AF193058 AK024781 AK056339 AK225099 BC011534 BC021271	NC_000015 NC_018926	NP_001135915 NP_001135916 NP_079359 XP_011520394 AAG22486 BAB15001 BAG51682 AAH11534 AAH21271	80153	1	0	EDC3	LSM16 MRT50 YJDC YJEFN2	rna_protein-coding	15q24.1	enhancer of mRNA decapping 3
merck-AI806601_at	0.0841608	0.0125273	0.565406	-2.54668	0.0108752	-2.47503	0.999381	0.999381		Sense	XR_429709 XR_110136 XR_172157	XR_429709 XR_110136 XR_172157	NC_000016 NC_018927	---	102724523 100505948	2	2	LOC102724523 LINC02184	---	rna_ncRNA	16p11.2	uncharacterized LOC102724523 ||| long intergenic non-protein coding RNA 2184
merck-NM_006609_s_at	6.10194	1.51588	24.5623	2.54544	0.0109139	1.80861	0.999381	0.999381		Sense	NM_006609 AK074577 BM470563	NM_006609 AK074577 BM470563	NC_000002 NC_018913	NP_006600	10746	1	0	MAP3K2	MEKK2 MEKK2B	rna_protein-coding	2q14.3	mitogen-activated protein kinase kinase kinase 2
merck-AI821758_at	4.06964	1.38064	11.9958	2.54478	0.0109348	1.40355	0.999381	0.999381		Sense	NR_131243 AI821738 AI821758 HG508739	NR_131243 AI821738 AI821758 HG508739	NC_000017 NC_018928	---	105371564	1	0	SMCR2	TCONS_00025215	rna_ncRNA	17p11.2	Smith-Magenis syndrome chromosome region, candidate 2 (non-protein coding)
merck2-AW172437_a_at	13.4698	1.81753	99.8254	2.54461	0.0109399	2.60045	0.999381	0.999381		Sense	NM_006901 XM_011521613 XM_011521620 XM_011521621 XM_011521622 XM_017022229 XM_017022230 XM_011521614 XM_011521616 XM_011521615 XM_011521617 XM_011521618 XM_006720539 XM_011521619 XM_017022228 AF117888 AJ001714 BC060886 BC140869 BC144683 DB100556	NM_006901 XM_011521613 XM_011521620 XM_011521621 XM_011521622 XM_017022229 XM_017022230 XM_011521614 XM_011521616 XM_011521615 XM_011521617 XM_011521618 XM_006720539 XM_011521619 XM_017022228 AF117888 AJ001714 BC060886 BC140869 BC144683 DB100556	NC_000015 NC_018926	NP_008832 XP_011519915 XP_011519922 XP_011519923 XP_011519924 XP_016877718 XP_016877719 XP_011519916 XP_011519918 XP_011519917 XP_011519919 XP_011519920 XP_006720602 XP_011519921 XP_016877717 AAD49195 CAA04947 AAH60886 AAI40870	4649	1	0	MYO9A	---	rna_protein-coding	15q23	myosin IXA
merck-NM_018029_at	9.34204	1.67018	52.2542	2.54391	0.0109618	2.23453	0.999381	0.999381		Sense	NM_018029 AK001075 AY036895 BC051316 BC064501	NM_018029 AK001075 AY036895 BC051316 BC064501	NC_000003 NC_018914	NP_060499 BAA91494 AAK83528 AAH51316 AAH64501	55096	1	0	EBLN2	EBLN-2	rna_protein-coding	3p13	endogenous Bornavirus-like nucleoprotein 2
merck-BC022408_at	4.64969	1.423	15.193	2.54391	0.010962	1.5368	0.999381	0.999381		Uncertain	NG_047176	---	NG_047176	---	60412 1332 100271558 100271255 101928861 102465139	6	2	EXOC4 COX5BP3 RPS15AP23 RPS3AP27 LOC101928861 MIR6133	SEC8 SEC8L1 Sec8p COX5BL3 RPS15A_12_849 RPS3A_12_850 hsa-mir-6133	genomic_protein-coding|genomic_pseudo|genomic_ncRNA	7q33	exocyst complex component 4 ||| cytochrome c oxidase subunit 5B pseudogene 3 ||| ribosomal protein S15a pseudogene 23 ||| ribosomal protein S3a pseudogene 27 ||| uncharacterized LOC101928861 ||| microRNA 6133
merck-NM_000040_s_at	4.16816	1.38753	12.5212	2.54357	0.0109727	1.42747	0.999381	0.999381		Sense	NM_000040 NG_008949 AH005271 AY422951 CQ924609 EF444950 JC185289 KJ437193 X01392 X03120 BC027977 BC121081 BC134419 DQ892044 DQ895238 M28613 M28614 X00567 X01388	NM_000040 BC027977 BC121081 BC134419 DQ892044 DQ895238 M28613 M28614 X00567 X01388	NC_000011 NC_018922 NG_008949 AH005271 AY422951 CQ924609 EF444950 JC185289 KJ437193 X01392 X03120	NP_000031 AAH27977 AAI21082 AAI34420 ABM82970 ABM86164 AAA51760 AAA51761 CAA25233 CAA25644	345	1	0	APOC3	APOCIII HALP2	rna_protein-coding|genomic_protein-coding	11q23.3	apolipoprotein C3
merck-BC035419_s_at	3.87593	1.36425	11.0118	2.54298	0.0109912	1.35479	0.999381	0.999381		Uncertain	BC035419	BC035419	---	---	5672	1	0	PSG4	PSBG-4 PSBG-9 PSG9	rna_protein-coding	19q13.31	pregnancy specific beta-1-glycoprotein 4
merck2-BE561643_at	0.170678	0.0436761	0.666976	-2.54236	0.0110107	-1.76798	0.999381	0.999381		AntiSense	NM_001287060 AK056864	NM_001287060 AK056864	NC_000007 NC_018918	NP_001273989	27342	1	0	RABGEF1	RABEX5 RAP1 rabex-5	rna_protein-coding	7q11.21	RAB guanine nucleotide exchange factor 1
merck-XM_946112_at	382.98	3.90189	37590.4	2.54176	0.0110296	5.94798	0.999381	0.999381		AntiSense	NG_009786 D28791 X77724	---	NG_009786 D28791 X77724	---	5277	1	0	PIGA	GPI3 MCAHS2 PIG-A PNH1	genomic_protein-coding	Xp22.2	phosphatidylinositol glycan anchor biosynthesis class A
merck-NM_004575_at	0.0227703	0.00123215	0.420798	-2.54163	0.0110336	-3.7823	0.999381	0.999381		Sense	NM_004575 EU439706 U06233	NM_004575 EU439706 U06233	NC_000004 NC_018915	NP_004566 ACA49233 AAA16509	5458	1	0	POU4F2	BRN3.2 BRN3B Brn-3b	rna_protein-coding	4q31.22	POU class 4 homeobox 2
merck-BC015092_a_at	7.155	1.56825	32.6441	2.54098	0.0110541	1.96781	0.999381	0.999381		Sense	NM_001001484 NM_030664 NM_001261836 NM_001261837 NM_001261838 XM_017016927 XM_017016928 XM_017016929 XM_017016930 AL119009 BC015092 BC050411 BX648556	NM_001001484 NM_030664 NM_001261836 NM_001261837 NM_001261838 XM_017016927 XM_017016928 XM_017016929 XM_017016930 AL119009 BC015092 BC050411 BX648556	NC_000010 NC_018921	NP_001001484 NP_109589 NP_001248765 NP_001248766 NP_001248767 XP_016872416 XP_016872417 XP_016872418 XP_016872419 AAH15092 AAH50411	9317	1	0	PTER	HPHRP RPR-1	rna_protein-coding	10p13	phosphotriesterase related
merck-AI637642_at	10.0825	1.6959	59.9428	2.54073	0.011062	2.3108	0.999381	0.999381		Uncertain	NG_011878	---	NG_011878	---	9378	1	0	NRXN1	Hs.22998 PTHSL2 SCZD17	genomic_protein-coding	2p16.3	neurexin 1
merck2-NM_012170_at	38.0169	2.29636	629.38	2.54049	0.0110697	3.63803	0.999381	0.999381		Sense	NM_012170 AK024048 AK307084 AL705285 AL705308	NM_012170 AK024048 AK307084 AL705285 AL705308	NC_000015 NC_018926	NP_036302 BAB14798	26263	1	0	FBXO22	FBX22 FISTC1	rna_protein-coding	15q24.2	F-box protein 22
merck-NM_022165_s_at	0.262505	0.0935344	0.736723	-2.54028	0.0110763	-1.33748	0.999381	0.999381		Sense	NM_022165 NM_001308419 XM_006723323 XM_017027131 XR_243950 AF311862 AY358744 BC027618 BM069859	NM_022165 NM_001308419 XM_006723323 XM_017027131 XR_243950 AF311862 AY358744 BC027618 BM069859	NC_000019 NC_018930	NP_071448 NP_001295348 XP_006723386 XP_016882620 AAG34117 AAQ89104 AAH27618	64130	1	0	LIN7B	LIN-7B MALS-2 MALS2 VELI2	rna_protein-coding	19q13.33	lin-7 homolog B, crumbs cell polarity complex component
merck-AF174600_a_at	184.911	3.28548	10407.1	2.53842	0.0111353	5.21988	0.999381	0.999381		Sense	NM_015842 NM_001306080 NM_001330583 XM_017020574 XM_011535082 XM_017020580 XM_017020581 XM_017020582 XM_017020583 XM_011535086 XM_017020584 XM_017020585 XM_017020586 XM_017020587 XM_017020575 XM_017020588 XM_017020589 XM_017020590 XM_017020591 XM_017020592 XM_017020593 XM_017020594 XM_017020595 XM_011535075 XM_017020598 XM_017020599 XM_017020601 XM_017020602 XM_017020603 XM_017020576 XM_017020577…	NM_015842 NM_001306080 NM_001330583 XM_017020574 XM_011535082 XM_017020580 XM_017020581 XM_017020582 XM_017020583 XM_011535086 XM_017020584 XM_017020585 XM_017020586 XM_017020587 XM_017020575 XM_017020588 XM_017020589 XM_017020590 XM_017020591 XM_017020592 XM_017020593 XM_017020594 XM_017020595 XM_011535075 XM_017020598 XM_017020599 XM_017020601 XM_017020602 XM_017020603 XM_017020576 XM_017020577…	NC_000013 NC_018924	NP_056667 NP_001293009 NP_001317512 XP_016876063 XP_011533384 XP_016876069 XP_016876070 XP_016876071 XP_016876072 XP_011533388 XP_016876073 XP_016876074 XP_016876075 XP_016876076 XP_016876064 XP_016876077 XP_016876078 XP_016876079 XP_016876080 XP_016876081 XP_016876082 XP_016876083 XP_016876084 XP_011533377 XP_016876087 XP_016876088 XP_016876090 XP_016876091 XP_016876092 XP_016876065 XP_016876066…	4008	1	0	LMO7	FBX20 FBXO20 LMO7b LOMP	rna_protein-coding	13q22.2	LIM domain 7
merck-NM_015982_at	0.583396	0.384809	0.884467	-2.53822	0.0111417	-0.538889	0.999381	0.999381		Sense	NM_015982 XM_017024713 KT583911 AB208818 AF096834 AI805280 AK092747 BC033800 BC047760	NM_015982 XM_017024713 AB208818 AF096834 AI805280 AK092747 BC033800 BC047760	NC_000017 NC_018928 KT583911	NP_057066 XP_016880202 BAD92055 AAD30662 AAH33800 AAH47760	51087	1	0	YBX2	CONTRIN CSDA3 DBPC MSY2	rna_protein-coding|genomic_protein-coding	17p13.1	Y-box binding protein 2
merck-NM_213633_x_at	1.6487	1.12058	2.42574	2.5378	0.0111552	0.499989	0.999381	0.999381		Sense	NM_002780 NM_213633 NM_001276495 NM_001316339 XM_017026996 XM_017027000 AF288220 HC007242 AF289606 AK075149 BC008405 BC013431 BC063127 M33665 M94891 U18468 U18469 X17097	NM_002780 NM_213633 NM_001276495 NM_001316339 XM_017026996 XM_017027000 AF289606 AK075149 BC008405 BC013431 BC063127 M33665 M94891 U18468 U18469 X17097	NC_000019 NC_018930 AF288220 HC007242	NP_002771 NP_998798 NP_001263424 NP_001303268 XP_016882485 XP_016882489 AAL55790 BAG52074 AAH08405 AAH63127 AAA60208 AAA60195 AAA75294 AAA75295 CAA34956	5672	1	0	PSG4	PSBG-4 PSBG-9 PSG9	rna_protein-coding|genomic_protein-coding	19q13.31	pregnancy specific beta-1-glycoprotein 4
merck-NM_017658_at	3.65777	1.34347	9.95876	2.53773	0.0111575	1.29685	0.999381	0.999381		Sense	NM_001308112 NM_017658 XM_005267770 XM_011536847 XM_011536849 AK289855 BC057794 BC121009 BC121010 CA433205	NM_001308112 NM_017658 XM_005267770 XM_011536847 XM_011536849 AK289855 BC057794 BC121009 BC121010 CA433205	NC_000014 NC_018925	NP_001295041 NP_060128 XP_005267827 XP_011535149 XP_011535151 BAF82544 AAI21010 AAI21011	54813	1	0	KLHL28	BTBD5	rna_protein-coding	14q21.2	kelch like family member 28
merck-DA560738_a_at	8.33025	1.61915	42.8576	2.53659	0.0111937	2.11989	0.999381	0.999381		Sense	NR_027151 AK096000 AK296168 BC144473	NR_027151 AK096000 AK296168 BC144473	NC_000010 NC_018921	BAC04668 BAG58906	414235	1	0	PRR26	C10orf108	rna_ncRNA	10p15.3	proline rich 26
merck-DR423384_at	0.318006	0.131209	0.770741	-2.53648	0.0111973	-1.14568	0.999381	0.999381		Sense	NR_135479 BQ213826 BU934121 HG508971	NR_135479 BQ213826 BU934121 HG508971	NC_000017 NC_018928	---	105371743	1	0	LINC02001	---	rna_ncRNA	17q12	long intergenic non-protein coding RNA 2001
merck-XM_946140_at	3.99948	1.36994	11.6763	2.53579	0.0112195	1.38616	0.999381	0.999381		Sense	NR_123718 BX109047 HG492144	NR_123718 BX109047 HG492144	NC_000001 NC_018912 NG_029038	---	101927139	1	0	LOC101927139	---	rna_ncRNA	1p31.3	uncharacterized LOC101927139
merck-NM_005295_at	3.5153	1.32958	9.29418	2.53421	0.01127	1.25713	0.999381	0.999381		Sense	NM_005295 XM_011516056 HC289746 U66581 AB209270 AK122621 AK307393 BC107128 BX647649 HQ995527	NM_005295 XM_011516056 AB209270 AK122621 AK307393 BC107128 BX647649 HQ995527	NC_000007 NC_018918 NG_028095 HC289746 U66581	NP_005286 XP_011514358 BAD92507 BAG53625 AAI07129 ADZ31972	2845	1	0	GPR22	---	rna_protein-coding|genomic_protein-coding	7q22.3	G-protein-coupled receptor 22
merck2-NM_001042422_at	5.02958	1.441	17.5549	2.53281	0.0113152	1.61534	0.999381	0.999381		Sense	NM_001206950 NM_001042422 NM_004207 NM_001042423 NM_001206951 NM_001206952 XM_011523607 AK127319 AK223040 BM980920 U81800	NM_001206950 NM_001042422 NM_004207 NM_001042423 NM_001206951 NM_001206952 XM_011523607 AK127319 AK223040 BM980920 U81800	NC_000017 NC_018928	NP_001193879 NP_001035887 NP_004198 NP_001035888 NP_001193880 NP_001193881 XP_011521909 BAG54480 BAD96760 AAC52015	9123	1	0	SLC16A3	MCT-3 MCT-4 MCT3 MCT4	rna_protein-coding	17q25.3	solute carrier family 16 member 3
merck2-AL574428_a_at	0.151145	0.0350177	0.652382	-2.53242	0.0113279	-1.88951	0.999381	0.999381		Sense	NM_004041 NM_020251 XM_017017750 XM_017017751 XM_011545034 XM_017017752 XM_011545035 XM_017017753 XM_017017754 AF084040 AF084940 AK289718 BC003636 BX402200 FJ348262 HQ447288 L04685	NM_004041 NM_020251 XM_017017750 XM_017017751 XM_011545034 XM_017017752 XM_011545035 XM_017017753 XM_017017754 AF084040 AF084940 AK289718 BC003636 BX402200 FJ348262 HQ447288 L04685	NC_000011 NC_018922 NG_028118	NP_004032 NP_064647 XP_016873239 XP_016873240 XP_011543336 XP_016873241 XP_011543337 XP_016873242 XP_016873243 AAC33295 AAC34123 BAF82407 AAH03636 ACI96306 ADQ31775 AAA35558 AAA35559	408	1	0	ARRB1	ARB1 ARR1	rna_protein-coding	11q13.4	arrestin beta 1
merck-S65996_x_at	21.2501	1.99546	226.296	2.5324	0.0113284	3.05636	0.999381	0.999381		Sense	XM_017006480 XM_011533747 XM_011533750 XM_017006475 XM_017006476 AB209888 AK292017 BC072680 BX641127 BX957218 CR749571 S65996	XM_017006480 XM_011533747 XM_011533750 XM_017006475 XM_017006476 AB209888 AK292017 BC072680 BX641127 BX957218 CR749571 S65996	NC_000003	XP_016861969 XP_011532049 XP_011532052 XP_016861964 XP_016861965 BAD93125 BAF84706 CAE46057 CAF29508 CAH18366 AAB28499	4820	1	0	NKTR	p104	rna_protein-coding	3p22.1	natural killer cell triggering receptor
merck2-BX117727_at	8.4649	1.6199	44.2341	2.5317	0.011351	2.13593	0.999381	0.999381		Uncertain	HG496986	HG496986	---	---	101928702	1	0	LOC101928702	---	rna_ncRNA	---	uncharacterized LOC101928702
merck2-AL833081_at	5.32887	1.45822	19.4736	2.53047	0.011391	1.67314	0.999381	0.999381		Sense	NM_018566 NM_001276320 AL833081 BC137166 BC137167	NM_018566 NM_001276320 AL833081 BC137166 BC137167	NC_000001 NC_018912	NP_061036 NP_001263249 CAD89975 AAI37167 AAI37168	55432	1	0	YOD1	DUBA8 OTUD2 PRO0907	rna_protein-coding	1q32.1	YOD1 deubiquitinase
merck2-BI754622_at	0.0235048	0.00128565	0.429728	-2.52962	0.0114186	-3.75055	0.999381	0.999381		Sense	NM_001164811 CS072292 BI601826	NM_001164811 BI601826	NC_000020 NC_018931 CS072292	NP_001158283	100303755	1	0	PET117	CSRP2BP	rna_protein-coding|genomic_protein-coding	20p11.23	PET117 homolog
merck-BX096210_at	71.1992	2.61269	1940.27	2.52948	0.0114232	4.26548	0.999381	0.999381		Uncertain	NG_006475	---	NG_006475	---	727859	1	0	C4BPAP1	C4BPAL1	genomic_pseudo	1q32.2	complement component 4 binding protein, alpha pseudogene 1
merck2-BI522622_at	4.56493	1.4075	14.8054	2.52936	0.011427	1.5184	0.999381	0.999381		Sense	NM_001276277 NM_001345876 NM_001345877 NM_001345878 NM_015216 NM_001281471 NM_001345871 NM_001345872 NM_001345873 NM_001345874 NM_001345875 XM_005277534 XM_017009270 XM_017009271 XM_017009272 XM_017009273 XM_006714577 XM_017009274 XM_005277541 XM_005271938 XM_017009275 XM_011543290 XM_005277535 XM_017009269 XM_005277536 XM_005271935 XM_006714576 XM_005277538 XM_005277539 XM_005271936 NG_051568 AB…	NM_001276277 NM_001345876 NM_001345877 NM_001345878 NM_015216 NM_001281471 NM_001345871 NM_001345872 NM_001345873 NM_001345874 NM_001345875 XM_005277534 XM_017009270 XM_017009271 XM_017009272 XM_017009273 XM_006714577 XM_017009274 XM_005277541 XM_005271938 XM_017009275 XM_011543290 XM_005277535 XM_017009269 XM_005277536 XM_005271935 XM_006714576 XM_005277538 XM_005277539 XM_005271936 AB007893 AK2…	NC_000005 NC_018916 NG_051568	NP_001263206 NP_001332805 NP_001332806 NP_001332807 NP_056031 NP_001268400 NP_001332800 NP_001332801 NP_001332802 NP_001332803 NP_001332804 XP_005277591 XP_016864759 XP_016864760 XP_016864761 XP_016864762 XP_006714640 XP_016864763 XP_005277598 XP_005271995 XP_016864764 XP_011541592 XP_005277592 XP_016864758 XP_005277593 XP_005271992 XP_006714639 XP_005277595 XP_005277596 XP_005271993 BAA24863 BAG…	23262	1	0	PPIP5K2	CFAP160 HISPPD1 IP7K2 VIP2	rna_protein-coding|genomic_protein-coding	5q21.1	diphosphoinositol pentakisphosphate kinase 2
merck-NM_005304_at	0.0601203	0.0068038	0.53124	-2.52896	0.0114402	-2.81141	0.999381	0.999381		Sense	NM_005304 XM_011526858 AK290710 BC035657	NM_005304 XM_011526858 AK290710 BC035657	NC_000019 NC_018930	NP_005295 XP_011525160 BAF83399 AAH35657	2865	1	0	FFAR3	FFA3R GPR41 GPR42	rna_protein-coding	19q13.12	free fatty acid receptor 3
merck-ENST00000264190_a_at	26.3351	2.08636	332.415	2.52845	0.0114566	3.2709	0.999381	0.999381		Sense	NM_016260 NM_001079526 XM_011510803 XM_011510812 XM_005246385 XM_005246384 XM_011510814 XM_011510815 XM_005246386 XM_011510816 XM_017003589 XM_017003590 XM_011510817 XM_011510802 XM_011510818 XM_017003591 XM_017003592 XM_011510819 XM_011510805 XM_011510804 XM_011510808 XM_011510807 XM_011510809 XM_011510810 XM_011510811 AF130863 AK301503 AY008294 AY587062 AY587063 AY587064 AY587065 AY587066 AY587…	NM_016260 NM_001079526 XM_011510803 XM_011510812 XM_005246385 XM_005246384 XM_011510814 XM_011510815 XM_005246386 XM_011510816 XM_017003589 XM_017003590 XM_011510817 XM_011510802 XM_011510818 XM_017003591 XM_017003592 XM_011510819 XM_011510805 XM_011510804 XM_011510808 XM_011510807 XM_011510809 XM_011510810 XM_011510811 AF130863 AK301503 AY008294 AY587062 AY587063 AY587064 AY587065 AY587066 AY587…	NC_000002 NC_018913	NP_057344 NP_001072994 XP_011509105 XP_011509114 XP_005246442 XP_005246441 XP_011509116 XP_011509117 XP_005246443 XP_011509118 XP_016859078 XP_016859079 XP_011509119 XP_011509104 XP_011509120 XP_016859080 XP_016859081 XP_011509121 XP_011509107 XP_011509106 XP_011509110 XP_011509109 XP_011509111 XP_011509112 XP_011509113 AAF09441 BAG63014 AAG22856 AAS99855 AAS99856 AAS99857 AAS99858 AAS99859 AAS99…	22807	1	0	IKZF2	ANF1A2 HELIOS ZNF1A2 ZNFN1A2	rna_protein-coding	2q34	IKAROS family zinc finger 2
merck-HSS00089885_at	0.0217066	0.00111369	0.423074	-2.52765	0.011483	-3.83014	0.999381	0.999381		AntiSense	XR_001734380 XR_001753053	XR_001734380 XR_001753053	NC_018928 NC_000017	---	107984977	1	0	LINC02096	---	rna_ncRNA	17p12	long intergenic non-protein coding RNA 2096
merck-BX099682_at	0.0245354	0.00138421	0.434895	-2.52761	0.0114843	-3.70764	0.999381	0.999381		Sense	NR_110874 NR_110875 BU079253 BX099682 HG509376 HG509377	NR_110874 NR_110875 BU079253 BX099682 HG509376 HG509377	NC_000017 NC_018928	---	102723487	1	0	LINC01497	---	rna_ncRNA	17q24.3	long intergenic non-protein coding RNA 1497
merck-CR594071_at	3.89236	1.35686	11.1658	2.52753	0.0114868	1.35902	0.999381	0.999381		Sense	NM_000295 NM_001127706 NM_001127707 NM_001002236 NM_001002235 NM_001127700 NM_001127701 NM_001127702 NM_001127703 NM_001127704 NM_001127705 NG_008290	NM_000295 NM_001127706 NM_001127707 NM_001002236 NM_001002235 NM_001127700 NM_001127701 NM_001127702 NM_001127703 NM_001127704 NM_001127705	NC_000014 NC_018925 NT_187601 NG_008290	NP_000286 NP_001121178 NP_001121179 NP_001002236 NP_001002235 NP_001121172 NP_001121173 NP_001121174 NP_001121175 NP_001121176 NP_001121177	5265	1	0	SERPINA1	A1A A1AT AAT PI PI1 PRO2275 alpha1AT	rna_protein-coding|genomic_protein-coding	14q32.13	serpin family A member 1
merck2-CN349963_a_at	37.7393	2.25959	630.315	2.52744	0.0114898	3.6307	0.999381	0.999381		Sense	NM_001300860 NM_014829 NR_125341 XM_011543758 XR_948313 XR_948314 AB018344 AF106680 AK126011 AK291788 BC012304 BC105598 BF244218 BK000565	NM_001300860 NM_014829 NR_125341 XM_011543758 XR_948313 XR_948314 AB018344 AF106680 AK126011 AK291788 BC012304 BC105598 BF244218 BK000565	NC_000005 NC_018916	NP_001287789 NP_055644 XP_011542060 BAA34521 AAD43033 BAF84477 AAH12304 AAI05599 DAA00076	9879	1	0	DDX46	PRPF5 Prp5	rna_protein-coding	5q31.1	DEAD-box helicase 46
merck-ENST00000372354_s_at	25.9776	2.07576	325.102	2.52644	0.0115227	3.25723	0.999381	0.999381		Sense	NM_057091 NM_057090 NM_001136215 AF115765 AJ245628 AF109401 AF120274 BC062375	NM_057091 NM_057090 NM_001136215 AF109401 AF120274 BC062375	NC_000001 NC_018912 AF115765 AJ245628	NP_476432 NP_476431 NP_001129687 AAC98690 AAD21075 AAH62375	9048	1	0	ARTN	ART ENOVIN EVN NBN	rna_protein-coding|genomic_protein-coding	1p34.1	artemin
merck2-AA729218_x_at	7.17824	1.55464	33.1441	2.52528	0.0115607	1.97105	0.999381	0.999381		Sense	NM_001314042 NM_006618 XM_011509088 AY370676 AJ243706 AK125746 DA436869	NM_001314042 NM_006618 XM_011509088 AJ243706 AK125746 DA436869	NC_000001 NC_018912 NG_050659 AY370676	NP_001300971 NP_006609 XP_011507390 CAB63108	10765	1	0	KDM5B	CT31 JARID1B PLU-1 PLU1 PPP1R98 PUT1 RBBP2H1A RBP2-H1	rna_protein-coding|genomic_protein-coding	1q32.1	lysine demethylase 5B
merck2-BC003568_at	5.32562	1.45286	19.5217	2.52356	0.0116172	1.67253	0.999381	0.999381		Sense	NM_001123 NM_006721 NM_001202449 NM_001202450 XM_017015699 XM_017015700 XM_017015701 XM_017015702 XM_017015703 XM_017015705 AK290633 AK301590 AK302706 BC003568 BT006788 DQ890624 EU176483 HM005327 U33936 U50196 U90338 U90339	NM_001123 NM_006721 NM_001202449 NM_001202450 XM_017015699 XM_017015700 XM_017015701 XM_017015702 XM_017015703 XM_017015705 AK290633 AK301590 AK302706 BC003568 BT006788 DQ890624 EU176483 HM005327 U33936 U50196 U90338 U90339	NC_000010 NC_018921 NG_030484	NP_001114 NP_006712 NP_001189378 NP_001189379 XP_016871188 XP_016871189 XP_016871190 XP_016871191 XP_016871192 XP_016871194 BAF83322 BAH13519 BAH13786 AAH03568 AAP35434 ABM92241 ABW03284 AEE60927 AAB01689 AAA97893 AAB50234 AAB50235	132	1	0	ADK	AK	rna_protein-coding	10q22.2|10q11-q24	adenosine kinase
merck-NM_000690_at	0.178824	0.0469437	0.681203	-2.52254	0.011651	-1.72135	0.999381	0.999381		Sense	NM_000690 NM_001204889 NG_012250 HC250939 HC311128 AY621070 BC002967 BC071839 CB851683 K03001 X05409 Y00109	NM_000690 NM_001204889 AY621070 BC002967 BC071839 CB851683 K03001 X05409 Y00109	NC_000012 NC_018923 NG_012250 HC250939 HC311128	NP_000681 NP_001191818 AAT41621 AAH02967 AAH71839 AAB59500 CAA28990 CAA68290	217	1	0	ALDH2	ALDH-E2 ALDHI ALDM	rna_protein-coding|genomic_protein-coding	12q24.12	aldehyde dehydrogenase 2 family (mitochondrial)
merck-BG746005_at	3.52636	1.324	9.39221	2.52148	0.0116861	1.26027	0.999381	0.999381		Uncertain	NG_032999	---	NG_032999	---	776	1	0	CACNA1D	CACH3 CACN4 CACNL1A2 CCHL1A2 Cav1.3 PASNA SANDD	genomic_protein-coding	3p21.1	calcium voltage-gated channel subunit alpha1 D
merck-NM_001338_a_at	1.85176	1.14687	2.9899	2.52057	0.0117165	0.616139	0.999381	0.999381		Sense	NM_001338 NM_001207063 NM_001207064 NM_001207065 BC003684 BC010536 U90716 Y07593	NM_001338 NM_001207063 NM_001207064 NM_001207065 BC003684 BC010536 U90716 Y07593	NC_000021 NC_018932	NP_001329 NP_001193992 NP_001193993 NP_001193994 AAH03684 AAH10536 AAC51234 CAA68868	1525	1	0	CXADR	CAR CAR4/6 HCAR	rna_protein-coding	21q21.1	coxsackie virus and adenovirus receptor
merck-ENST00000354649_at	26.5916	2.0733	341.055	2.52008	0.011733	3.28059	0.999381	0.999381		Sense	NM_001045477	NM_001045477	NC_000009 NC_018920	NP_001038942	441457	1	0	NUTM2G	FAM22G NUTMG	rna_protein-coding	9q22.33	NUT family member 2G
merck-NM_001005188_at	96.5594	2.75772	3380.96	2.51911	0.0117651	4.57016	0.999381	0.999381		Sense	NM_001005188 AB065510 BK004362 CS248142 KP290306 BC136855 BC136856	NM_001005188 BC136855 BC136856	NC_000011 NC_018922 AB065510 BK004362 CS248142 KP290306	NP_001005188 AAI36856 AAI36857	390260	1	0	OR6X1	OR11-270	rna_protein-coding|genomic_protein-coding	11q24.1	olfactory receptor family 6 subfamily X member 1
merck-BF760476_at	17.7105	1.8923	165.757	2.51893	0.0117713	2.87416	0.999381	0.999381		Uncertain	NG_009770	---	NG_009770	---	3074	1	0	HEXB	ENC-1AS HEL-248 HEL-S-111	genomic_protein-coding	5q13.3	hexosaminidase subunit beta
merck-AY034603_a_at	0.00519079	8.64461e-05	0.311689	-2.5179	0.0118056	-5.26087	0.999381	0.999381		Sense	NM_001006630 NM_001006627 AK290236 AL832585 AY034603 AY219704	NM_001006630 NM_001006627 AK290236 AL832585 AY034603 AY219704	NC_000007 NC_018918 NG_011846	NP_001006631 NP_001006628 BAF82925 AAO23567 AAO65596	1129	1	0	CHRM2	HM2	rna_protein-coding	7q33	cholinergic receptor muscarinic 2
merck2-NM_001080472_at	4.65733	1.40603	15.4269	2.51762	0.0118149	1.53844	0.999381	0.999381		Sense	NM_001080472 BC029662 BC130446 BC136640	NM_001080472 BC029662 BC130446 BC136640	NC_000020 NC_018931	NP_001073941 AAI30447 AAI36641	128486	1	0	FITM2	C20orf142 Fit2 dJ881L22.2	rna_protein-coding	20q13.12	fat storage inducing transmembrane protein 2
merck-AL080225_at	23.8667	2.01749	282.341	2.51675	0.0118443	3.17248	0.999381	0.999381		Sense	NR_040106 AC112252 AL080225 HG496891	NR_040106 AL080225 HG496891	NC_000004 NC_018915 AC112252	---	152578	1	0	LINC01618	---	rna_ncRNA|genomic_ncRNA	4q12	long intergenic non-protein coding RNA 1618
merck-XM_937626_x_at	0.102842	0.0174907	0.604695	-2.5165	0.0118526	-2.27456	0.999381	0.999381		Uncertain	NG_005477	---	NG_005477	---	654484	1	0	ATP5J2P5	---	genomic_pseudo	12p13.31	ATP synthase, H+ transporting, mitochondrial Fo complex subunit F2 pseudogene 5
merck-XM_062871_at	0.0687253	0.00853845	0.553164	-2.51641	0.0118556	-2.67764	0.999381	0.999381		Sense	NM_001146197 XM_011521106	NM_001146197 XM_011521106	NC_000013 NC_018924	NP_001139669 XP_011519408	643677	1	0	CCDC168	C13orf40	rna_protein-coding	13q33.1	coiled-coil domain containing 168
merck2-NM_001014283_at	5.88003	1.47922	23.3736	2.516	0.0118696	1.77156	0.999381	0.999381		Sense	NM_001014283 XM_017020643 XM_017020644 XM_017020645 XM_017020646 XM_017020647 XM_017020648 XM_017020649 XR_245842 JC212110 AK000099 AK001566	NM_001014283 XM_017020643 XM_017020644 XM_017020645 XM_017020646 XM_017020647 XM_017020648 XM_017020649 XR_245842 AK000099 AK001566	NC_000013 NC_018924 JC212110	NP_001014305 XP_016876132 XP_016876133 XP_016876134 XP_016876135 XP_016876136 XP_016876137 XP_016876138 BAA90944 BAA91760	55208	1	0	DCUN1D2	C13orf17	rna_protein-coding|genomic_protein-coding	13q34	defective in cullin neddylation 1 domain containing 2
merck2-AA444386_at	11.534	1.71618	77.5174	2.51559	0.0118834	2.4453	0.999381	0.999381		Sense	NM_012433 NM_001005526 NM_001308824 XR_001738680 XR_001738681 XR_241302 NG_032903 AF054284 AF086296 AK290470 AK294851 AK308122 BC015530 BC029418 BC039020 BC046140 BC056155 BC064335 BC107883 CD692669 HY054349	NM_012433 NM_001005526 NM_001308824 XR_001738680 XR_001738681 XR_241302 AF054284 AF086296 AK290470 AK294851 AK308122 BC015530 BC029418 BC039020 BC046140 BC056155 BC064335 BC107883 CD692669 HY054349	NC_000002 NC_018913 NG_032903	NP_036565 NP_001005526 NP_001295753 AAC97189 BAF83159 BAG57955 AAH15530 AAH29418 AAH56155 AAI07884	23451	1	0	SF3B1	Hsh155 MDS PRP10 PRPF10 SAP155 SF3b155	rna_protein-coding|genomic_protein-coding	2q33.1	splicing factor 3b subunit 1
merck-DB022338_a_at	6.28652	1.50028	26.3421	2.51488	0.0119074	1.83841	0.999381	0.999381		Sense	NM_005087 NM_001013438 NM_001013439 XM_005247813 XM_005247814 XM_005247815 XM_005247816 XM_006713775 XM_017007298 XM_017007299 XM_017007300 XM_017007301 CQ834608 CQ834610 AK225334 AK292633 AK294603 AK297254 AK297331 AK302197 AM393057 AM393164 AM393496 AY341428 BC028983 BX956500 DC352767 KR259877 KR259878 KR259879 KR259880 U25165	NM_005087 NM_001013438 NM_001013439 XM_005247813 XM_005247814 XM_005247815 XM_005247816 XM_006713775 XM_017007298 XM_017007299 XM_017007300 XM_017007301 AK225334 AK292633 AK294603 AK297254 AK297331 AK302197 AM393057 AM393164 AM393496 AY341428 BC028983 BX956500 DC352767 KR259877 KR259878 KR259879 KR259880 U25165	NC_000003 NC_018914 CQ834608 CQ834610	NP_005078 NP_001013456 NP_001013457 XP_005247870 XP_005247871 XP_005247872 XP_005247873 XP_006713838 XP_016862787 XP_016862788 XP_016862789 XP_016862790 BAF85322 BAG57790 BAG59733 BAG59790 BAG63558 CAL37935 CAL38042 CAL38373 AAQ20045 AAH28983 AKH45448 AKH45449 AKH45450 AKH45451 AAC50155	8087	1	0	FXR1	FXR1P	rna_protein-coding|genomic_protein-coding	3q26.33	FMR1 autosomal homolog 1
merck2-BM920298_at	43.6825	2.30075	829.366	2.51474	0.0119119	3.77695	0.999381	0.999381		Sense	NR_109777 BM313832 BM353584 BM920298	NR_109777 BM313832 BM353584 BM920298	NC_000016 NC_018927	---	100506281	1	0	LOC100506281	---	rna_ncRNA	16q23.1	uncharacterized LOC100506281
merck-AK093400_at	8.84023	1.61681	48.3358	2.51426	0.0119282	2.17931	0.999381	0.999381		Sense	NR_002224 AA609214 AI024595 AK093400	NR_002224 AA609214 AI024595 AK093400	NC_000014 NC_018925 NG_001019 NT_187600	BAG52709	8755	1	0	ADAM6	C14orf96 tMDCIV	rna_pseudo	14q32.33	ADAM metallopeptidase domain 6 (pseudogene)
merck2-DB305768_at	5.65056	1.46473	21.7984	2.51405	0.0119355	1.73175	0.999381	0.999381		Uncertain	NG_034053	---	NG_034053	---	440275 654505	2	2	EIF2AK4 H3F3AP1	GCN2 PVOD2 HsT18159	genomic_protein-coding|genomic_pseudo	15q15.1	eukaryotic translation initiation factor 2 alpha kinase 4 ||| H3 histone family member 3A pseudogene 1
merck-AL042800_at	0.0211455	0.00104574	0.427577	-2.5138	0.0119438	-3.85633	0.999381	0.999381		Sense	XR_001732725 XR_001749768 XR_914776 XR_941734	XR_001732725 XR_001749768 XR_914776 XR_941734	NC_018924 NC_000013	---	105370105	1	0	LOC105370105	---	rna_ncRNA	13q12.11	uncharacterized LOC105370105
merck-NM_001004463_x_at	0.067693	0.00828799	0.552889	-2.513	0.0119709	-2.69277	0.999381	0.999381		Sense	NM_001004463 AB065754 BK004314 CS248092 KP290207 KP290605 KP290606 KP290607	NM_001004463	NC_000011 NC_018922 AB065754 BK004314 CS248092 KP290207 KP290605 KP290606 KP290607	NP_001004463	390265	1	0	OR10G7	OR11-283	rna_protein-coding|genomic_protein-coding	11q24.2	olfactory receptor family 10 subfamily G member 7
merck2-BQ021571_at	0.117486	0.0221015	0.62452	-2.51225	0.0119963	-2.14144	0.999381	0.999381		AntiSense	XR_001750369	XR_001750369	NC_000014	---	51550	1	0	CINP	---	rna_protein-coding	14q32.31	cyclin dependent kinase 2 interacting protein
merck-ENST00000366976_a_at	4.6662	1.40247	15.5251	2.51143	0.0120244	1.54034	0.999381	0.999381		Sense	NM_015471 NM_001042549 NM_001297736 NM_001297737 NM_001297739 XM_017000968 XM_017000969 AF201941 AF255793 AI703127 AK222996 AK223260 AK303250 AK313730 AL050084 BC007067 BC036048 BE669670 BU570983 CK003923 DB045932 DQ892899 DQ896149	NM_015471 NM_001042549 NM_001297736 NM_001297737 NM_001297739 XM_017000968 XM_017000969 AF201941 AF255793 AI703127 AK222996 AK223260 AK303250 AK313730 AL050084 BC007067 BC036048 BE669670 BU570983 CK003923 DB045932 DQ892899 DQ896149	NC_000001 NC_018912	NP_056286 NP_001036014 NP_001284665 NP_001284666 NP_001284668 XP_016856457 XP_016856458 AAF86877 AAG44640 BAD96716 BAD96980 BAG64333 BAG36472 CAB43260 AAH07067 ABM83825 ABM87148	25936	1	0	NSL1	C1orf48 DC8 MIS14	rna_protein-coding	1q32.3	NSL1, MIS12 kinetochore complex component
merck-AK021887_at	2.66329	1.2399	5.72072	2.51121	0.0120317	0.979562	0.999381	0.999381		Uncertain	NG_008980	---	NG_008980	---	161742	1	0	SPRED1	NFLS PPP1R147 hSpred1 spred-1	genomic_protein-coding	15q14	sprouty related EVH1 domain containing 1
merck-NM_006989_at	0.234114	0.0753769	0.727136	-2.51103	0.0120379	-1.45195	0.999381	0.999381		Sense	NM_006989 NM_001079877 AB011110 BQ890546	NM_006989 NM_001079877 AB011110 BQ890546	NC_000007 NC_018918	NP_008920 NP_001073346 BAA25464	10156	1	0	RASA4	CAPRI GAPL	rna_protein-coding	7q22.1	RAS p21 protein activator 4
merck2-ENST00000338323_x_at	0.0364972	0.00275343	0.483776	-2.51065	0.0120508	-3.31052	0.999381	0.999381		Sense	NR_040117 BC086877	NR_040117 BC086877	NC_000009 NC_018920	---	392364	1	0	LOC392364	---	rna_pseudo	9q22.1	nuclear pore associated protein 1 pseudogene
merck-NM_016213_at	20.7423	1.94423	221.294	2.51042	0.0120587	3.03218	0.999381	0.999381		Sense	NM_016213 NM_001321924 NR_135855 NG_046848 AK314319 BC012448 CA425850 EU446746	NM_016213 NM_001321924 NR_135855 AK314319 BC012448 CA425850 EU446746	NC_000015 NC_018926 NG_046848	NP_057297 NP_001308853 BAG36967 AAH12448 ABZ92275	9325	1	0	TRIP4	ASC-1 ASC1 HsT17391 MDCDC SMABF1 ZC2HC5	rna_protein-coding|genomic_protein-coding	15q22.31	thyroid hormone receptor interactor 4
merck-ENST00000327138_a_at	0.0747474	0.00986624	0.566292	-2.51035	0.0120612	-2.59364	0.999381	0.999381		Sense	NM_001010887 XM_005251448 XM_017014694 XM_011517858 XM_011517859 XR_001746287 XR_242506 XR_242507 XR_929241 AF370405 AK123581 AY312516 BC092487	NM_001010887 XM_005251448 XM_017014694 XM_011517858 XM_011517859 XR_001746287 XR_242506 XR_242507 XR_929241 AF370405 AK123581 AY312516 BC092487	NC_000009 NC_018920	NP_001010887 XP_005251505 XP_016870183 XP_011516160 XP_011516161 AAQ15241 BAG53917 AAQ85132 AAH92487	340485	1	0	ACER2	ALKCDase2 ASAH3L	rna_protein-coding	9p22.1	alkaline ceramidase 2
merck-NM_017840_at	0.0420056	0.00353541	0.499085	-2.51033	0.0120619	-3.16995	0.999381	0.999381		Sense	NM_017840 FB746679 AB049642 AF183428 AF275806 AK000491 BC001040 BC019269 CA428594 CR457117 HQ447214	NM_017840 AB049642 AF183428 AF275806 AK000491 BC001040 BC019269 CA428594 CR457117 HQ447214	NC_000011 NC_018922 FB746679	NP_060310 BAB40847 AAG09697 AAG23818 BAA91202 AAH01040 AAH19269 CAG33398 ADQ31701	54948	1	0	MRPL16	L16mt MRP-L16 PNAS-111	rna_protein-coding|genomic_protein-coding	11q12.1	mitochondrial ribosomal protein L16
merck2-BQ721556_at	3.00124	1.27244	7.07887	2.51029	0.0120631	1.09903	0.999381	0.999381		Sense	NM_005779 XM_006714515 AY309920 CR936660 D86961	NM_005779 XM_006714515 AY309920 CR936660 D86961	NC_000005 NC_018916	NP_005770 XP_006714578 AAP74733 BAA13197	10184	1	0	LHFPL2	---	rna_protein-coding	5q14.1	lipoma HMGIC fusion partner-like 2
merck-ENST00000296400_at	23.334	1.99335	273.147	2.50954	0.0120888	3.14991	0.999381	0.999381		Uncertain	NG_026931	---	NG_026931	---	100419796	1	0	LOC100419796	---	genomic_pseudo	1p34.1	zinc finger protein 146 pseudogene
merck-Y00651_a_at	4.19348	1.3668	12.8661	2.50626	0.0122017	1.43353	0.999381	0.999381		Sense	NM_002389 NM_172359 NM_172351 NM_153826 NM_172352 NM_172353 NM_172361 NM_172350 XM_011509563 XM_017001308 XM_011509564 XM_017001309 XM_017001310 XR_001737177 XR_001737178 NG_009296 A18585 AK129560 AK222822 AK291227 AK296819 BC007046 BC026273 BC030594 BX537451 BX640613 BX649050 M58050 S51940 X59405 X59406 X59407 X59408 X59409 X59410 Y00651	NM_002389 NM_172359 NM_172351 NM_153826 NM_172352 NM_172353 NM_172361 NM_172350 XM_011509563 XM_017001308 XM_011509564 XM_017001309 XM_017001310 XR_001737177 XR_001737178 A18585 AK129560 AK222822 AK291227 AK296819 BC007046 BC026273 BC030594 BX537451 BX640613 BX649050 M58050 S51940 X59405 X59406 X59407 X59408 X59409 X59410 Y00651	NC_000001 NC_018912 NG_009296	NP_002380 NP_758869 NP_758861 NP_722548 NP_758862 NP_758863 NP_758871 NP_758860 XP_011507865 XP_016856797 XP_011507866 XP_016856798 XP_016856799 CAA01400 BAD96542 BAF83916 BAG59392 AAH30594 CAD97694 CAE45719 CAI45983 AAA62833 AAB24802 CAA68675	4179	1	0	CD46	AHUS2 MCP MIC10 TLX TRA2.10	rna_protein-coding|genomic_protein-coding	1q32.2	CD46 molecule
merck-NM_175914_a_at	0.0415574	0.00345363	0.500059	-2.50599	0.0122111	-3.18068	0.999381	0.999381		Sense	NM_178849 NM_001287184 NM_000457 NM_178850 NM_001030003 NM_175914 NM_001030004 NM_001258355 NM_001287182 NM_001287183 XM_005260407 NG_009818 AB307703 AY680696 AY680697 AY680698 BC137539 BC137540 HQ692860 HQ692868 HQ692869 X76930 X87870 X87871 X87872 Z49825	NM_178849 NM_001287184 NM_000457 NM_178850 NM_001030003 NM_175914 NM_001030004 NM_001258355 NM_001287182 NM_001287183 XM_005260407 AB307703 AY680696 AY680697 AY680698 BC137539 BC137540 HQ692860 HQ692868 HQ692869 X76930 X87870 X87871 X87872 Z49825	NC_000020 NC_018931 NG_009818	NP_849180 NP_001274113 NP_000448 NP_849181 NP_001025174 NP_787110 NP_001025175 NP_001245284 NP_001274111 NP_001274112 XP_005260464 BAH02294 AAT91237 AAT91238 AAT91239 AAI37540 AAI37541 ADZ17371 ADZ17379 ADZ17380 CAA54248 CAA61133 CAA61134 CAA61135 CAA89989	3172	1	0	HNF4A	FRTS4 HNF4 HNF4a7 HNF4a8 HNF4a9 HNF4alpha MODY MODY1 NR2A1 NR2A21 TCF TCF14	rna_protein-coding|genomic_protein-coding	20q13.12	hepatocyte nuclear factor 4 alpha
merck2-CN263171_a_at	3.31562	1.2984	8.46681	2.50589	0.0122144	1.19864	0.999381	0.999381		Sense	NM_020453 XM_005248119 XM_005248120 XM_011513722 XM_017008472 XR_925154 XR_001741295 AB040920 AJ441078 AK027598 BC131535	NM_020453 XM_005248119 XM_005248120 XM_011513722 XM_017008472 XR_925154 XR_001741295 AB040920 AJ441078 AK027598 BC131535	NC_000004 NC_018915	NP_065186 XP_005248176 XP_005248177 XP_011512024 XP_016863961 BAA96011 CAD29577 BAB55221 AAI31536	57205	1	0	ATP10D	ATPVD	rna_protein-coding	4p12	ATPase phospholipid transporting 10D (putative)
merck2-BI545670_a_at	12.5852	1.73592	91.2406	2.50565	0.0122227	2.53252	0.999381	0.999381		Sense	NM_030571 AB097010 AB097037 AI929639 AK075524 AK315481 AY192728 BC004317 DA236494 HQ447371	NM_030571 AB097010 AB097037 AI929639 AK075524 AK315481 AY192728 BC004317 DA236494 HQ447371	NC_000005 NC_018916	NP_085048 BAC77363 BAC77390 BAC11670 BAG37865 AAP13460 AAH04317 ADQ31857	80762	1	0	NDFIP1	N4WBP5	rna_protein-coding	5q31.3	Nedd4 family interacting protein 1
merck-BM552714_a_at	5.82154	1.46719	23.0987	2.50513	0.0122407	1.76156	0.999381	0.999381		Sense	NM_181727 XM_011533676 HC007300 AY221117 BC033337 BC126274 BC136498 HM005497 HQ258748	NM_181727 XM_011533676 AY221117 BC033337 BC126274 BC136498 HM005497 HQ258748	NC_000003 NC_018914 HC007300	NP_859078 XP_011531978 AAP50852 AAH33337 AAI26275 AAI36499 AEE61094 ADR83499	353324	1	0	SPATA12	SRG5	rna_protein-coding|genomic_protein-coding	3p14.3	spermatogenesis associated 12
merck2-BM974278_at	4.60885	1.39436	15.2339	2.50496	0.0122467	1.52798	0.999381	0.999381		Sense	NM_006791 NM_206839 NM_001265603 NM_001265604 NM_001265605 KT584299 AF070664 AF100615 AF109188 AF131847 AF161546 AF167173 AF218011 AK095823 AK098485 AK296650 AK300789 AL137697 AY148481 BC002936 BC022845 BC067826 BC141840	NM_006791 NM_206839 NM_001265603 NM_001265604 NM_001265605 AF070664 AF100615 AF109188 AF131847 AF161546 AF167173 AF218011 AK095823 AK098485 AK296650 AK300789 AL137697 AY148481 BC002936 BC022845 BC067826 BC141840	NC_000015 NC_018926 KT584299	NP_006782 NP_996670 NP_001252532 NP_001252533 NP_001252534 AAD20970 AAD29872 AAQ13497 AAD20058 AAF29033 AAF80854 AAG17253 BAG53140 BAG59248 BAH13347 CAB70879 AAN65338 AAH02936 AAH22845 AAH67826 AAI41841	10933	1	0	MORF4L1	Eaf3 FWP006 HsT17725 MEAF3 MORFRG15 MRG15 S863-6	rna_protein-coding|genomic_protein-coding	15q25.1	mortality factor 4 like 1
merck2-BX335888_a_at	4.48174	1.38576	14.4946	2.50474	0.0122541	1.50001	0.999381	0.999381		Sense	NM_006620 NM_001145158 XR_245499 NG_012002 AB028961 AJ420551 AJ459826 AK024258 AK295545 AK298336 BC001465 BC040849 BX648033 EU831981 EU832074 U87791	NM_006620 NM_001145158 XR_245499 AB028961 AJ420551 AJ459826 AK024258 AK295545 AK298336 BC001465 BC040849 BX648033 EU831981 EU832074 U87791	NC_000006 NC_018917 NG_012002	NP_006611 NP_001138630 BAA82990 CAD30873 BAG51281 BAH12101 BAH12760 AAH01465 AAH40849 ACE87422 ACE86736 AAD00645	10767	1	0	HBS1L	EF-1a ERFS HBS1 HSPC276 eRF3c	rna_protein-coding|genomic_protein-coding	6q23.3	HBS1 like translational GTPase
merck-BC002915_at	2.65777	1.23676	5.71149	2.5044	0.0122659	0.977489	0.999381	0.999381		Uncertain	BC002915 BC013378	BC002915 BC013378	---	---	9231	1	0	DLG5	LP-DLG P-DLG5 PDLG	rna_protein-coding	10q22.3	discs large MAGUK scaffold protein 5
merck-NM_001005245_at	175.649	3.07218	10042.5	2.50366	0.0122917	5.16849	0.999381	0.999381		Sense	NM_001005245 AF399521 BK004656 KP290303 BC136951 BC136953	NM_001005245 BC136951 BC136953	NC_000011 NC_018922 AF399521 BK004656 KP290303	NP_001005245 AAI36952 AAI36954	219487	1	0	OR5M11	OR11-199	rna_protein-coding|genomic_protein-coding	11q12.1	olfactory receptor family 5 subfamily M member 11
merck-NM_138691_s_at	0.10587	0.0182432	0.614395	-2.50291	0.0123176	-2.24554	0.999381	0.999381		Sense	NM_138691 XM_017014256 NG_008213 AF417578 AK098607 AK307461 BC103955 BC103956 BC114380 BC114449 BC141860 BC156561 BC172523	NM_138691 XM_017014256 AF417578 AK098607 AK307461 BC103955 BC103956 BC114380 BC114449 BC141860 BC156561 BC172523	NC_000009 NC_018920 NG_008213	NP_619636 XP_016869745 AAL86399 BAC05351 AAI03956 AAI03957 AAI14381 AAI41861 AAI56562 AAI72523	117531	1	0	TMC1	DFNA36 DFNB11 DFNB7	rna_protein-coding|genomic_protein-coding	9q21.13	transmembrane channel like 1
merck-AF070602_at	0.082052	0.0115793	0.581429	-2.50274	0.0123237	-2.5004	0.999381	0.999381		Uncertain	NG_033963	---	NG_033963	---	5789 101929407 6031 100127999 441386	5	2	PTPRD PTPRD-AS1 RN7SL5P RPL18AP11 RPS26P3	HPTP HPTPD HPTPDELTA PTPD RPTPDELTA 7LEM1 RN7SL249P RN7SLP2 RPL18A_5_961 RPS26_11_962 bA338L20.1	genomic_protein-coding|genomic_ncRNA|genomic_pseudo	9p24.1-p23!9p24.1!9p23	protein tyrosine phosphatase, receptor type D ||| PTPRD antisense RNA 1 ||| RNA, 7SL, cytoplasmic 5, pseudogene ||| ribosomal protein L18a pseudogene 11 ||| ribosomal protein S26 pseudogene 3
merck-AK055007_at	6.39451	1.49508	27.3496	2.50237	0.0123366	1.85544	0.999381	0.999381		Sense	NR_103844 AK055007 AL360198	NR_103844 AK055007 AL360198	NC_000015 NC_018926	---	101241892	1	0	NPTN-IT1	lncRNA-LET	rna_ncRNA	15q24.1	NPTN intronic transcript 1
merck-NM_006869_at	15.4469	1.80832	131.95	2.50126	0.0123754	2.73741	0.999381	0.999381		Sense	NM_006869 NM_001284308 NM_001284309 NM_001284310 NM_001284311 AB097049 AF082324 AK092471 AK124979 BC033747	NM_006869 NM_001284308 NM_001284309 NM_001284310 NM_001284311 AB097049 AF082324 AK092471 AK124979 BC033747	NC_000007 NC_018918	NP_006860 NP_001271237 NP_001271238 NP_001271239 NP_001271240 BAC77402 AAD11414 BAG52556 BAG54118 AAH33747	11033	1	0	ADAP1	CENTA1 GCS1L p42IP4	rna_protein-coding	7p22.3	ArfGAP with dual PH domains 1
merck-hCT2345772_at	10.5645	1.66356	67.0904	2.4996	0.0124333	2.3575	0.999381	0.999381		Uncertain	NG_005561	---	NG_005561	---	645853	1	0	LOC645853	---	genomic_pseudo	5q35.3	NAD(P)HX epimerase pseudogene
merck-BC073879_at	12.5323	1.72289	91.1591	2.4973	0.0125144	2.52831	0.999381	0.999381		Uncertain	BC073879 HG496550	BC073879 HG496550	---	---	727956	1	0	SDHAP2	SDHAL2 SDHALP2	rna_pseudo	3q29	succinate dehydrogenase complex flavoprotein subunit A pseudogene 2
merck-BF821015_at	78.13	2.54852	2395.23	2.49565	0.0125727	4.35837	0.999381	0.999381		AntiSense	XR_916882 XR_933067	XR_916882 XR_933067	NC_018927 NC_000016	---	105371080	1	0	LOC105371080	---	rna_ncRNA	16p13.13	uncharacterized LOC105371080
merck-ENST00000345990_a_at	9.50826	1.62076	55.7804	2.49491	0.0125989	2.25216	0.999381	0.999381		Sense	NM_004384 NM_001031812 NM_001044723 NM_001270572 NM_001270573 NM_001270574 XM_017009057 XM_017009064 XM_017009065 XM_017009066 XM_005271894 XM_017009067 XM_017009068 XM_005271895 XM_017009069 XM_005271896 XM_017009070 XM_017009058 XM_017009059 XM_017009060 XM_017009061 XM_017009062 XM_017009063 XM_005271891 XM_005271892 AF049089 AF049090 BC047567	NM_004384 NM_001031812 NM_001044723 NM_001270572 NM_001270573 NM_001270574 XM_017009057 XM_017009064 XM_017009065 XM_017009066 XM_005271894 XM_017009067 XM_017009068 XM_005271895 XM_017009069 XM_005271896 XM_017009070 XM_017009058 XM_017009059 XM_017009060 XM_017009061 XM_017009062 XM_017009063 XM_005271891 XM_005271892 AF049089 AF049090 BC047567	NC_000005 NC_018916	NP_004375 NP_001026982 NP_001038188 NP_001257501 NP_001257502 NP_001257503 XP_016864546 XP_016864553 XP_016864554 XP_016864555 XP_005271951 XP_016864556 XP_016864557 XP_005271952 XP_016864558 XP_005271953 XP_016864559 XP_016864547 XP_016864548 XP_016864549 XP_016864550 XP_016864551 XP_016864552 XP_005271948 XP_005271949 AAD26525 AAD26526 AAH47567	1456	1	0	CSNK1G3	CKI-gamma-3 CSNK1G3L	rna_protein-coding	5q23.2	casein kinase 1 gamma 3
merck-ENST00000317000_at	0.201159	0.0570446	0.70936	-2.49401	0.0126309	-1.60366	0.999381	0.999381		Sense	NR_028407 NG_017196 CR933662 DA450941	NR_028407 CR933662 DA450941	NC_000023 NC_018934 NG_017196	CAI45960	100131755	1	0	ARMCX4	CXorf35 GASP4	rna_protein-coding|genomic_protein-coding	Xq22.1	armadillo repeat containing, X-linked 4
merck-DA570928_at	9.15033	1.606	52.1347	2.49359	0.0126458	2.21379	0.999381	0.999381		Uncertain	NG_030484	---	NG_030484	---	132 359744 100422384 100420734 414254 102723439	6	2	ADK MRPL35P3 POLR3DP1 RAB5CP1 RPSAP6 LOC102723439	AK LAMR1P6 RPSA_23_1065	genomic_protein-coding|genomic_pseudo|genomic_ncRNA	10q22.2!10q11-q24!10q22.2	adenosine kinase ||| mitochondrial ribosomal protein L35 pseudogene 3 ||| RNA polymerase III subunit D pseudogene 1 ||| RAB5C, member RAS oncogene family pseudogene 1 ||| ribosomal protein SA pseudogene 6 ||| uncharacterized LOC102723439
merck-NM_022150_at	0.0592614	0.00642469	0.546629	-2.49277	0.0126752	-2.8258	0.999381	0.999381		Sense	NM_022150 AF440392	NM_022150 AF440392	NC_000007 NC_018918	NP_071433 AAL90453	64111	1	0	NPVF	C7orf9 RFRP	rna_protein-coding	7p15.3	neuropeptide VF precursor
merck-AK022183_at	5.97216	1.46348	24.3711	2.49072	0.0127486	1.78711	0.999381	0.999381		Uncertain	NG_046922	---	NG_046922	---	9794	1	0	MAML1	Mam-1 Mam1	genomic_protein-coding	5q35.3	mastermind like transcriptional coactivator 1
merck-ENST00000217933_s_at	4.68515	1.38969	15.7953	2.49068	0.0127499	1.5444	0.999381	0.999381		Sense	NM_018590 NM_001319654 NM_001319656 NR_135077 XM_017016388 XM_017016389 XR_945783 AB079252 AB090811 AF116646 AK074474 AK125300 BC030268 BX640967 BX641073 BX647369 DQ891469 DQ894653 KU178704 KU178705 KU178706	NM_018590 NM_001319654 NM_001319656 NR_135077 XM_017016388 XM_017016389 XR_945783 AB079252 AB090811 AF116646 AK074474 AK125300 BC030268 BX640967 BX641073 BX647369 DQ891469 DQ894653 KU178704 KU178705 KU178706	NC_000010 NC_018921	NP_061060 NP_001306583 NP_001306585 XP_016871877 XP_016871878 BAC55935 BAC55936 AAF71068 BAB85092 BAG54179 AAH30268 CAE45982 CAE46036 ABM82395 ABM85579 ALQ34162 ALQ34163 ALQ34164	55454	1	0	CSGALNACT2	CHGN2 ChGn-2 GALNACT-2 GALNACT2 PRO0082 beta4GalNAcT	rna_protein-coding	10q11.21	chondroitin sulfate N-acetylgalactosaminyltransferase 2
merck2-AK075393_s_at	63.6417	2.4225	1671.94	2.49054	0.0127549	4.15327	0.999381	0.999381		Sense	NM_001908 NM_147780 NM_147781 NM_147782 NM_147783 NM_001317237 XM_017013097 XM_017013098 XM_011543812 XM_006716244 XM_017013099 XM_017013100 XM_006716245 XM_017013101 NG_009217 AK075393 AK092070 AK097384 AK128472 AK130184 BC010240 BC095408 BX647765 BX647952 BX648239 L16510 M14221	NM_001908 NM_147780 NM_147781 NM_147782 NM_147783 NM_001317237 XM_017013097 XM_017013098 XM_011543812 XM_006716244 XM_017013099 XM_017013100 XM_006716245 XM_017013101 AK075393 AK092070 AK097384 AK128472 AK130184 BC010240 BC095408 BX647765 BX647952 BX648239 L16510 M14221	NC_000008 NC_018919 NG_009217	NP_001899 NP_680090 NP_680091 NP_680092 NP_680093 NP_001304166 XP_016868586 XP_016868587 XP_011542114 XP_006716307 XP_016868588 XP_016868589 XP_006716308 XP_016868590 BAG52127 BAG52477 BAG53460 AAH10240 AAH95408 CAI46053 AAC37547 AAA52129	1508	1	0	CTSB	APPS CPSB	rna_protein-coding|genomic_protein-coding	8p23.1	cathepsin B
merck2-AY205259_at	4.39492	1.37068	14.0918	2.49036	0.0127613	1.48045	0.999381	0.999381		Sense	NM_020390 AY205259 AY205260 AY205261 BC036072	NM_020390 AY205259 AY205260 AY205261 BC036072	NC_000003 NC_018914	NP_065123 AAO18677 AAO18678 AAO18679 AAH36072	56648	1	0	EIF5A2	EIF-5A2 eIF5AII	rna_protein-coding	3q26.2	eukaryotic translation initiation factor 5A2
merck-DB118070_a_at	48.4181	2.28417	1026.33	2.49009	0.0127711	3.87987	0.999381	0.999381		Sense	NM_013400 NM_014374 NM_001099696 NM_001099695 XM_006715947 XM_017012082 XM_006715953 XM_006715949 XM_006715948 XM_006715951 XM_006715950 XM_011516112 XM_017012081 XM_006715952 XM_005249985 AF201303 AJ245553 AK025356 AK225227 AK226081 AK292670 BC000363 BC001760 EU446796	NM_013400 NM_014374 NM_001099696 NM_001099695 XM_006715947 XM_017012082 XM_006715953 XM_006715949 XM_006715948 XM_006715951 XM_006715950 XM_011516112 XM_017012081 XM_006715952 XM_005249985 AF201303 AJ245553 AK025356 AK225227 AK226081 AK292670 BC000363 BC001760 EU446796	NC_000007 NC_018918	NP_037532 NP_055189 NP_001093166 NP_001093165 XP_006716010 XP_016867571 XP_006716016 XP_006716012 XP_006716011 XP_006716014 XP_006716013 XP_011514414 XP_016867570 XP_006716015 XP_005250042 AAF26712 CAB53100 BAF85359 AAH00363 AAH01760 ABZ92325	29803	1	0	REPIN1	AP4 RIP60 ZNF464 Zfp464	rna_protein-coding	7q36.1	replication initiator 1
merck2-CN478935_at	13.7541	1.74608	108.342	2.48925	0.0128012	2.62133	0.999381	0.999381		Sense	NM_005766 NM_001286839 XM_011521046 XM_017020312 XM_017020313 BC053593 BC071592	NM_005766 NM_001286839 XM_011521046 XM_017020312 XM_017020313 BC053593 BC071592	NC_000013 NC_018924	NP_005757 NP_001273768 XP_011519348 XP_016875801 XP_016875802 AAH71592	10160	1	0	FARP1	CDEP FARP1-IT1 PLEKHC2 PPP1R75	rna_protein-coding	13q32.2	FERM, ARH/RhoGEF and pleckstrin domain protein 1
merck-AF147345_s_at	9.20952	1.60316	52.905	2.4891	0.0128069	2.22024	0.999381	0.999381		Uncertain	AF147345	AF147345	---	---	7593	1	0	MZF1	MZF-1 MZF1B ZFP98 ZNF42 ZSCAN6	rna_protein-coding	19q13.43	myeloid zinc finger 1
merck2-AK022698_at	0.112364	0.0200892	0.628482	-2.48873	0.0128201	-2.18601	0.999381	0.999381		Sense	NM_018189 XM_011512954 AK001575 AK022698	NM_018189 XM_011512954 AK001575 AK022698	NC_000003 NC_018914	NP_060659 XP_011511256 BAA91765 BAB14188	55211	1	0	DPPA4	2410091M23Rik	rna_protein-coding	3q13.13	developmental pluripotency associated 4
merck-NM_001005464_s_at	40.6882	2.19477	754.305	2.48762	0.0128601	3.70594	0.999381	0.999381		Sense	NM_001005464 NM_021059 NM_001123375 AF531305 AY648851 AF531307 BC148478 BC153074	NM_001005464 NM_021059 NM_001123375 BC148478 BC153074	NC_000001 NC_018912 NG_033089 AF531305 AY648851 AF531307	NP_001005464 NP_066403 NP_001116847 AAI48479 AAI53075	333932 126961 653604	3	2	HIST2H3A HIST2H3C HIST2H3D	H3/n H3/o H3 H3.2 H3/M H3F2 H3FM H3FN	rna_protein-coding|genomic_protein-coding	1q21.2	histone cluster 2 H3 family member a ||| histone cluster 2 H3 family member c ||| histone cluster 2 H3 family member d
merck-ENST00000377074_at	0.0685807	0.0082969	0.566877	-2.48668	0.012894	-2.67974	0.999381	0.999381		Uncertain	NG_016608	---	NG_016608	---	26504	1	0	CNNM4	ACDP4	genomic_protein-coding	2q11.2	cyclin and CBS domain divalent metal cation transport mediator 4
merck-NM_018643_at	2.76447	1.24027	6.16181	2.4865	0.0129006	1.01685	0.999381	0.999381		Sense	NM_018643 NM_001242589 NM_001242590 NR_136332 XM_011514696 XM_017010956 XM_017010957 NG_029525 AX965596 CS265711 DQ217941 AF196329 AF287008 AK223264 AK292162 AK301519 AK313104 AY074783 BC017773 BI910026 DC428714 DQ892009 DQ895198	NM_018643 NM_001242589 NM_001242590 NR_136332 XM_011514696 XM_017010956 XM_017010957 AF196329 AF287008 AK223264 AK292162 AK301519 AK313104 AY074783 BC017773 BI910026 DC428714 DQ892009 DQ895198	NC_000006 NC_018917 NG_029525 AX965596 CS265711 DQ217941	NP_061113 NP_001229518 NP_001229519 XP_011512998 XP_016866445 XP_016866446 AAF71694 AAF90197 BAD96984 BAF84851 BAG63024 BAG35927 AAL74018 AAH17773 ABM82935 ABM86124	54210	1	0	TREM1	CD354 TREM-1	rna_protein-coding|genomic_protein-coding	6p21.1	triggering receptor expressed on myeloid cells 1
merck-NM_054112_at	143.152	2.85979	7165.78	2.48625	0.0129099	4.96391	0.999381	0.999381		Sense	NM_054112 AF347073 AF529415 AY122471 BC035677 BC117378 HQ258709	NM_054112 AF347073 AF529415 AY122471 BC035677 BC117378 HQ258709	NC_000020 NC_018931	NP_473453 AAL27987 AAQ09524 AAM93913 AAI17379 ADR83460	117285	1	0	DEFB118	C20orf63 DEFB-18 ESC42 ESP13.6	rna_protein-coding	20q11.21	defensin beta 118
merck-AI797163_at	3.41845	1.297	9.00989	2.48589	0.0129226	1.22919	0.999381	0.999381		Uncertain	NG_050987	---	NG_050987	---	406949 406951 10051	3	2	MIR15B MIR16-2 SMC4	MIRN15B hsa-mir-15b miR-15b MIRN16-2 mir-16-2 mir-16-3 CAP-C CAPC SMC-4 SMC4L1	genomic_ncRNA|genomic_protein-coding	3q25.33	microRNA 15b ||| microRNA 16-2 ||| structural maintenance of chromosomes 4
merck-NM_145869_s_at	7.70784	1.53997	38.5793	2.48542	0.0129399	2.04224	0.999381	0.999381		Sense	NM_001157 NM_145868 NM_145869 NM_001278407 NM_001278408 NM_001278409 XM_005269741 XM_011539736 AJ278463 AJ278464 AJ278465 AL357617	NM_001157 NM_145868 NM_145869 NM_001278407 NM_001278408 NM_001278409 XM_005269741 XM_011539736 AJ278463 AJ278464 AJ278465 AL357617	NC_000010 NC_018921	NP_001148 NP_665875 NP_665876 NP_001265336 NP_001265337 NP_001265338 XP_005269798 XP_011538038 CAB94995 CAB94996 CAB94997	311	1	0	ANXA11	ANX11 CAP50	rna_protein-coding	10q22.3	annexin A11
merck-NM_018085_a_at	7.69496	1.53936	38.4655	2.48536	0.012942	2.04057	0.999381	0.999381		Sense	NM_018085 JB776328 AB033018 AF161391 AF410465 AK001264 AK027532 AK074740 AL834323 BC003604 BC156331	NM_018085 AB033018 AF161391 AF410465 AK001264 AK027532 AK074740 AL834323 BC003604 BC156331	NC_000001 NC_018912 JB776328	NP_060555 BAA86506 AAF28951 AAL01416 BAA91588 BAB55181 BAC11173 CAD38991 AAH03604 AAI56332	55705	1	0	IPO9	Imp9	rna_protein-coding|genomic_protein-coding	1q32.1	importin 9
merck-NM_001008747_x_at	4.93708	1.4012	17.3956	2.48492	0.0129581	1.59677	0.999381	0.999381		Sense	NM_001008747 NM_178561 BC146818 BC150314 BC043153 BC101323 BC101324 BC110410	NM_001008747 NM_178561 BC146818 BC150314 BC043153 BC101323 BC101324 BC110410	NC_000007 NC_018918	NP_001008747 NP_848656 AAI46819 AAI50315 AAI01324 AAI01325	441294 340307	2	2	CTAGE15 CTAGE6	CTAGE15P cTAGE-15 CTAGE6P	rna_protein-coding	7q35	CTAGE family member 15 ||| CTAGE family member 6
merck2-ENST00000292302_at	5.78979	1.44887	23.1365	2.48455	0.0129714	1.7561	0.999381	0.999381		Sense	NM_170707 NM_005572 NM_170708 NM_001257374 NM_001282624 NM_001282625 NM_001282626 XM_011509533 XM_011509534 XR_921781 NG_008692 KJ145927 AK026584 AK056143 AK056191 AK057997 AK097801 AK098128 AK122732 AK130179 AK294217 AK295390 AK309539 AY357727 AY528714 AY847595 AY847596 AY847597 BC000511 BC003162 BC014507 BC033088 EU831758 EU831836 EU832167 EU832261 M13451 M13452 X03444 X03445	NM_170707 NM_005572 NM_170708 NM_001257374 NM_001282624 NM_001282625 NM_001282626 XM_011509533 XM_011509534 XR_921781 AK026584 AK056143 AK056191 AK057997 AK097801 AK098128 AK122732 AK130179 AK294217 AK295390 AK309539 AY357727 AY528714 AY847595 AY847596 AY847597 BC000511 BC003162 BC014507 BC033088 EU831758 EU831836 EU832167 EU832261 M13451 M13452 X03444 X03445	NC_000001 NC_018912 NG_008692 KJ145927	NP_733821 NP_005563 NP_733822 NP_001244303 NP_001269553 NP_001269554 NP_001269555 XP_011507835 XP_011507836 BAG57524 BAG58344 AAR29466 ABB04050 AAW32538 AAW32539 AAW32540 AAH00511 AAH03162 AAH14507 AAH33088 ACE87276 ACE86595 ACE87517 ACE86831 AAA36164 AAA36160 CAA27173 CAA27174	4000	1	0	LMNA	CDCD1 CDDC CMD1A CMT2B1 EMD2 FPL FPLD FPLD2 HGPS IDC LDP1 LFP LGMD1B LMN1 LMNC LMNL1 MADA PRO1	rna_protein-coding|genomic_protein-coding	1q22	lamin A/C
merck-AK090954_a_at	44.0144	2.2217	871.976	2.48389	0.0129954	3.78452	0.999381	0.999381		Sense	NR_026597 AK024261 AK090954	NR_026597 AK024261 AK090954	NC_000002 NC_018913	---	729582	1	0	DIRC3	---	rna_ncRNA	2q35	disrupted in renal carcinoma 3
merck-AJ457063_at	10.6953	1.64776	69.4208	2.4833	0.0130172	2.3698	0.999381	0.999381		Sense	NM_181606 AB096962 AJ457063	NM_181606 AB096962 AJ457063	NC_000021 NC_018932	NP_853637 BAE46377 CAD29719	337878	1	0	KRTAP7-1	KAP7.1	rna_protein-coding	21q22.11	keratin associated protein 7-1 (gene/pseudogene)
merck-NM_207501_at	10.2404	1.63223	64.2473	2.48288	0.0130326	2.32634	0.999381	0.999381		Sense	XR_001744434 XR_001757771 XR_943179 XR_955170 XR_001744435 XR_001757772 HG499841	XR_001744434 XR_001757771 XR_943179 XR_955170 XR_001744435 XR_001757772 HG499841	NC_000006 NC_018917	---	105378085	1	0	LOC105378085	---	rna_ncRNA	6q25.3	uncharacterized LOC105378085
merck-NM_001002918_at	0.00465378	6.70137e-05	0.323183	-2.48203	0.0130635	-5.37008	0.999381	0.999381		Sense	NM_001002918 AF162669 BK004202 KP290254 AF162668 BC137043 BC137045	NM_001002918 AF162668 BC137043 BC137045	NC_000011 NC_018922 AF162669 BK004202 KP290254	NP_001002918 AAG43386 AAI37044 AAI37046	283160	1	0	OR8D2	JCG2	rna_protein-coding|genomic_protein-coding	11q24.2	olfactory receptor family 8 subfamily D member 2 (gene/pseudogene)
merck-AF086224_at	6.04466	1.4582	25.0569	2.47988	0.0131428	1.79918	0.999381	0.999381		AntiSense	NM_001174108	NM_001174108	NC_000001 NC_018912	NP_001167579	100381270	1	0	ZBED6	MGR	rna_protein-coding	1q32.1	zinc finger BED-type containing 6
merck-AY166699_at	85.0835	2.53565	2854.97	2.47905	0.0131733	4.44363	0.999381	0.999381		Sense	NR_103545 AY166699	NR_103545 AY166699	NC_000007 NC_018918	---	338436	1	0	BLACE	---	rna_ncRNA	7q36.3	B-cell acute lymphoblastic leukemia expressed
merck-BF921310_s_at	3.30506	1.28432	8.50524	2.47882	0.0131819	1.19545	0.999381	0.999381		Sense	NM_014247 XM_005263358 XM_011532426 XM_017008857 XM_017008858 XM_011532427 XM_017008859 XM_006714420 XM_005263359 XM_006714421 XM_005263360 XM_005263361 XM_017008856 XM_011532425 XM_006714422 CQ772997 AB002311 AF070570 BC110355 BU620827	NM_014247 XM_005263358 XM_011532426 XM_017008857 XM_017008858 XM_011532427 XM_017008859 XM_006714420 XM_005263359 XM_006714421 XM_005263360 XM_005263361 XM_017008856 XM_011532425 XM_006714422 AB002311 AF070570 BC110355 BU620827	NC_000004 NC_018915 CQ772997	NP_055062 XP_005263415 XP_011530728 XP_016864346 XP_016864347 XP_011530729 XP_016864348 XP_006714483 XP_005263416 XP_006714484 XP_005263417 XP_005263418 XP_016864345 XP_011530727 XP_006714485 BAA20772	9693	1	0	RAPGEF2	CNrasGEF NRAPGEP PDZ-GEF1 PDZGEF1 RA-GEF RA-GEF-1 Rap-GEP nRap-GEP	rna_protein-coding|genomic_protein-coding	4q32.1	Rap guanine nucleotide exchange factor 2
merck-NM_033051_at	2.17035	1.17606	4.00526	2.47871	0.0131857	0.774889	0.999381	0.999381		Sense	NM_033051 XR_001746356 AK055571 BC048285	NM_033051 XR_001746356 AK055571 BC048285	NC_000009 NC_018920	NP_149040 BAB70960 AAH48285	57864	1	0	SLC46A2	Ly110 TSCOT	rna_protein-coding	9q32	solute carrier family 46 member 2
merck2-ENST00000339092_at	11.8968	1.67875	84.3084	2.47848	0.0131944	2.47627	0.999381	0.999381		Sense	NM_014911 AK055622 AK074292 BX640963	NM_014911 AK055622 AK074292 BX640963	NC_000002 NC_018913	NP_055726	22848	1	0	AAK1	---	rna_protein-coding	2p13.3	AP2 associated kinase 1
merck2-AW500080_x_at	8.16166	1.5505	42.9621	2.47752	0.0132299	2.09945	0.999381	0.999381		Sense	NM_014661 AK127343 BC031654 BX344666 CA397342 D50930	NM_014661 AK127343 BC031654 BX344666 CA397342 D50930	NC_000010 NC_018921	NP_055476 BAG54488 AAH31654 BAA09489	9679	1	0	FAM53B	KIAA0140 bA12J10.2 smp	rna_protein-coding	10q26.13	family with sequence similarity 53 member B
merck-CR992676_s_at	7.76963	1.53421	39.3474	2.47709	0.0132457	2.05022	0.999381	0.999381		Sense	NM_001319238 NM_001319239 NM_014827 NM_001271675 XM_017002956 XM_005245644 XM_006711673 XM_017002960 XM_017002961 XM_017002962 XM_017002963 XM_017002964 XM_017002965 XM_011510199 XM_017002957 XM_017002958 XM_011510200 XM_011510201 XM_017002959 XM_011510202 XM_005245643 AB014563 AK095858 AK296983 BC014268 BC038513 BC048271 BX648271 BX649148 CR627439 CR627446 XM_017010889 AK302514	NM_001319238 NM_001319239 NM_014827 NM_001271675 XM_017002956 XM_005245644 XM_006711673 XM_017002960 XM_017002961 XM_017002962 XM_017002963 XM_017002964 XM_017002965 XM_011510199 XM_017002957 XM_017002958 XM_011510200 XM_011510201 XM_017002959 XM_011510202 XM_005245643 AB014563 AK095858 AK296983 BC014268 BC038513 BC048271 BX648271 BX649148 CR627439 CR627446 XM_017010889 AK302514	NC_000001 NC_018912 NC_000006 NC_018917 NG_023443	NP_001306167 NP_001306168 NP_055642 NP_001258604 XP_016858445 XP_005245701 XP_006711736 XP_016858449 XP_016858450 XP_016858451 XP_016858452 XP_016858453 XP_016858454 XP_011508501 XP_016858446 XP_016858447 XP_011508502 XP_011508503 XP_016858448 XP_011508504 XP_005245700 BAA31638 BAG59524 AAH14268 CAH10553 CAH10566 CAH10525 CAH10530 XP_016866378 BAG63790	9877 441155	2	5	ZC3H11A LOC441155	ZC3HDC11A	rna_protein-coding	1q32.1!6q12	zinc finger CCCH-type containing 11A ||| zinc finger CCCH-type domain-containing-like
merck-NM_001024599_s_at	1.62674	1.10681	2.39092	2.47647	0.0132691	0.486581	0.999381	0.999381		Uncertain	BC110793	BC110793	---	AAI10794	440689	1	0	HIST2H2BF	---	rna_protein-coding	1q21.2	histone cluster 2 H2B family member f
merck2-BE739492_at	19.2154	1.85184	199.386	2.47617	0.0132799	2.95571	0.999381	0.999381		Sense	NM_002270 NM_153188 XM_005248501 XM_017009458 XM_005248500 AK124768	NM_002270 NM_153188 XM_005248501 XM_017009458 XM_005248500 AK124768	NC_000005 NC_018916	NP_002261 NP_694858 XP_005248558 XP_016864947 XP_005248557	3842	1	0	TNPO1	IPO2 KPNB2 MIP MIP1 TRN	rna_protein-coding	5q13.2	transportin 1
merck-AI381545_s_at	4.51721	1.36936	14.9013	2.47615	0.0132806	1.50789	0.999381	0.999381		Sense	XR_915209 XR_931667	XR_915209 XR_931667	NC_018924 NC_000013	---	105370327	1	0	LOC105370327	---	rna_ncRNA	13q32.2	uncharacterized LOC105370327
merck-N55205_at	19.3281	1.85314	201.59	2.47563	0.0133002	2.96156	0.999381	0.999381		Sense	NR_001589 AF339373 AF339374 AF339375 AF339376 AF339377 AF339378 AF339379 AF339380 AF339381 AF339382 AF339383 AF339384 AF339385 AF339386 AF339387 AF339388 AF339389 AF339390 AF339391 AF339392 AF339393 AF339394 AF339395 AF339396 AF339397 AF339398 AF339399 AF339400 X02133 N55205	NR_001589 N55205	NC_000011 NC_018922 NG_000007 AF339373 AF339374 AF339375 AF339376 AF339377 AF339378 AF339379 AF339380 AF339381 AF339382 AF339383 AF339384 AF339385 AF339386 AF339387 AF339388 AF339389 AF339390 AF339391 AF339392 AF339393 AF339394 AF339395 AF339396 AF339397 AF339398 AF339399 AF339400 X02133	---	3044	1	0	HBBP1	HBH1 HBHP	rna_pseudo|genomic_pseudo	11p15.4	hemoglobin subunit beta pseudogene 1
merck-AB075841_a_at	4.8983	1.39141	17.244	2.47436	0.0133476	1.58889	0.999381	0.999381		Sense	NM_133372 NM_001008738 NM_001346114 AB075841 AK126675 AL832008 AL834127 CR749426 CR936723	NM_133372 NM_001008738 NM_001346114 AB075841 AK126675 AL832008 AL834127 CR749426 CR936723	NC_000005 NC_018916	NP_588613 NP_001008738 NP_001333043 BAB85547 BAG54356 CAD91145 CAH18264	96459	1	0	FNIP1	---	rna_protein-coding	5q31.1	folliculin interacting protein 1
merck-hCT1970467.1_at	0.211153	0.0615847	0.723974	-2.47375	0.0133705	-1.55517	0.999381	0.999381		Sense	NM_001278299 AK315468	NM_001278299 AK315468	NC_000007 NC_018918	NP_001265228	26100	1	0	WIPI2	ATG18B Atg21 CGI-50 WIPI-2	rna_protein-coding	7p22.1	WD repeat domain, phosphoinositide interacting 2
merck-BX112375_at	3.17422	1.27094	7.92776	2.47335	0.0133851	1.15506	0.999381	0.999381		Uncertain	NG_051801	---	NG_051801	---	9645 102466906	2	2	MICAL2 MIR6124	MICAL-2 MICAL2PV1 MICAL2PV2 hsa-mir-6124	genomic_protein-coding|genomic_ncRNA	11p15.3	microtubule associated monooxygenase, calponin and LIM domain containing 2 ||| microRNA 6124
merck-AF107493_at	7.38147	1.51404	35.9872	2.47313	0.0133935	1.99897	0.999381	0.999381		Sense	XM_017005507 AB208813 AB586690 AF107493	XM_017005507 AB208813 AB586690 AF107493	NC_000003	XP_016860996 BAD92050 BAJ19019 AAF99551	10181	1	0	RBM5	G15 H37 LUCA15 RMB5	rna_protein-coding	3p21.31	RNA binding motif protein 5
merck2-CR749652_at	4.26748	1.35132	13.4768	2.47312	0.0133938	1.45102	0.999381	0.999381		Uncertain	BC045660	BC045660	---	AAH45660	50809	1	0	HP1BP3	HP1-BP74 HP1BP74	rna_protein-coding	1p36.12	heterochromatin protein 1 binding protein 3
merck-BC020855_s_at	5.2872	1.41249	19.791	2.47278	0.0134068	1.66529	0.999381	0.999381		Sense	NM_144973 NM_001308339 XM_005253326 XM_005253327 XM_006719040 XM_017018896 XM_017018897 XM_005253330 XM_017018899 XM_011520590 AB209341 AK095598 AK125323 BC020855 BC068580	NM_144973 NM_001308339 XM_005253326 XM_005253327 XM_006719040 XM_017018896 XM_017018897 XM_005253330 XM_017018899 XM_011520590 AB209341 AK095598 AK125323 BC020855 BC068580	NC_000012 NC_018923	NP_659410 NP_001295268 XP_005253383 XP_005253384 XP_006719103 XP_016874385 XP_016874386 XP_005253387 XP_016874388 XP_011518892 BAD92578 BAC04583 BAC86129 AAH20855 AAH68580	160518	1	0	DENND5B	---	rna_protein-coding	12p11.21	DENN domain containing 5B
merck2-BC028692_at	4.74149	1.38052	16.285	2.47217	0.0134296	1.55635	0.999381	0.999381		Sense	NM_005575 NM_175920 AJ131039 AB208883 BC028692 BC111718 BC113117 BQ923659 D50810 U62768 U62769	NM_005575 NM_175920 AB208883 BC028692 BC111718 BC113117 BQ923659 D50810 U62768 U62769	NC_000005 NC_018916 AJ131039	NP_005566 NP_787116 BAD92120 BAA09436 AAB66672 AAB66673	4012	1	0	LNPEP	CAP IRAP P-LAP PLAP	rna_protein-coding|genomic_protein-coding	5q15	leucyl and cystinyl aminopeptidase
merck2-DA216671_a_at	16.1128	1.77651	146.141	2.47076	0.0134825	2.77961	0.999381	0.999381		Sense	NM_000489 NM_138270 XM_005262153 XM_017029605 XM_005262157 XM_017029606 XM_017029607 XM_006724667 XM_017029608 XM_017029609 XM_017029610 XM_017029611 XM_005262154 XM_017029601 XM_005262155 XM_006724666 XM_017029602 XM_005262156 XM_017029603 XM_017029604 XR_001755700 L34363 U75653 AB102641 AB209545 AK295107 AK296959 BC156296 U09820 U72936 U72937 U72938	NM_000489 NM_138270 XM_005262153 XM_017029605 XM_005262157 XM_017029606 XM_017029607 XM_006724667 XM_017029608 XM_017029609 XM_017029610 XM_017029611 XM_005262154 XM_017029601 XM_005262155 XM_006724666 XM_017029602 XM_005262156 XM_017029603 XM_017029604 XR_001755700 AB102641 AB209545 AK295107 AK296959 BC156296 U09820 U72936 U72937 U72938	NC_000023 NC_018934 NG_008838 L34363 U75653	NP_000480 NP_612114 XP_005262210 XP_016885094 XP_005262214 XP_016885095 XP_016885096 XP_006724730 XP_016885097 XP_016885098 XP_016885099 XP_016885100 XP_005262211 XP_016885090 XP_005262212 XP_006724729 XP_016885091 XP_005262213 XP_016885092 XP_016885093 BAC81110 BAD92782 BAG58140 BAG59503 AAI56297 AAC50069 AAB49969 AAB49970 AAB49971	546	1	0	ATRX	ATR2 JMS MRX52 MRXHF1 RAD54 RAD54L SFM1 SHS XH2 XNP ZNF-HX	rna_protein-coding|genomic_protein-coding	Xq21.1	ATRX, chromatin remodeler
merck-AK022947_at	3.50938	1.29605	9.50254	2.4702	0.0135038	1.25544	0.999381	0.999381		Uncertain	NG_033233	---	NG_033233	---	10616	1	0	RBCK1	C20orf18 HOIL-1 HOIL1 PBMEI PGBM1 RBCK2 RNF54 UBCE7IP3 XAP3 XAP4 ZRANB4	genomic_protein-coding	20p13	RANBP2-type and C3HC4-type zinc finger containing 1
merck-AF086546_at	4.47278	1.36205	14.688	2.4693	0.0135377	1.49801	0.999381	0.999381		Uncertain	NG_023397	---	NG_023397	---	100128416	1	0	RAB28P5	---	genomic_pseudo	Xq26.3	RAB28, member RAS oncogene family pseudogene 5
merck-AK127986_at	2.12901	1.16858	3.87879	2.46899	0.0135496	0.755657	0.999381	0.999381		Uncertain	NG_051597	---	NG_051597	---	338596 100128098	2	2	ST8SIA6 ST8SIA6-AS1	SIA8F SIAT8-F SIAT8F ST8SIA-VI ST8SiaVI	genomic_protein-coding|genomic_ncRNA	10p12.33	ST8 alpha-N-acetyl-neuraminide alpha-2,8-sialyltransferase 6 ||| ST8SIA6 antisense RNA 1
merck2-AA620860_a_at	1.80352	1.12927	2.88032	2.46894	0.0135514	0.589739	0.999381	0.999381		Sense	NM_001338 NM_001207063 NM_001207064 NM_001207065 BC003684 BC010536 Y07593	NM_001338 NM_001207063 NM_001207064 NM_001207065 BC003684 BC010536 Y07593	NC_000021 NC_018932	NP_001329 NP_001193992 NP_001193993 NP_001193994 AAH03684 AAH10536 CAA68868	1525	1	0	CXADR	CAR CAR4/6 HCAR	rna_protein-coding	21q21.1	coxsackie virus and adenovirus receptor
merck-NM_198317_s_at	7.06176	1.49563	33.3427	2.46828	0.0135764	1.95469	0.999381	0.999381		Sense	NM_198317 XM_006710600 XR_426604 XR_001737138 XR_426605 NG_027546 AK127585 AY423763 BC033192 BC105742 CA432461	NM_198317 XM_006710600 XR_426604 XR_001737138 XR_426605 AK127585 AY423763 BC033192 BC105742 CA432461	NC_000001 NC_018912 NG_027546	NP_938073 XP_006710663 BAG54529 AAR03710 AAI05743	339451	1	0	KLHL17	---	rna_protein-coding|genomic_protein-coding	1p36.33	kelch like family member 17
merck-AJ227870_at	8.43006	1.55032	45.8396	2.46746	0.0136076	2.1318	0.999381	0.999381		Uncertain	NG_021196	---	NG_021196	---	57609	1	0	DIP2B	---	genomic_protein-coding	12q13.12	disco interacting protein 2 homolog B
merck-AK024931_at	4.82825	1.38213	16.8667	2.46706	0.0136229	1.57448	0.999381	0.999381		Uncertain	AK024931 AK074132	AK024931 AK074132	---	BAB84958	55568	1	0	GALNT10	GALNACT10 PPGALNACT10 PPGANTASE10	rna_protein-coding	5q33.2	polypeptide N-acetylgalactosaminyltransferase 10
merck-AK022162_at	6.5217	1.46949	28.9437	2.46622	0.0136549	1.87514	0.999381	0.999381		Uncertain	NG_029780	---	NG_029780	---	7520 100421349	2	2	XRCC5 LOC100421349	KARP-1 KARP1 KU80 KUB2 Ku86 NFIV	genomic_protein-coding|genomic_pseudo	2q35	X-ray repair cross complementing 5 ||| heterogeneous nuclear ribonucleoprotein A1 pseudogene
merck-NM_000575_s_at	4.22003	1.34344	13.256	2.46551	0.0136819	1.43984	0.999381	0.999381		Sense	NM_000575 NG_008850 AF536338 X03833 AA856674 BC013142 BC035169 CA307202 X02531 X02851	NM_000575 AA856674 BC013142 BC035169 CA307202 X02531 X02851	NC_000002 NC_018913 NG_008850 AF536338 X03833	NP_000566 AAH13142 CAA26371 CAA26604	3552	1	0	IL1A	IL-1A IL1 IL1-ALPHA IL1F1	rna_protein-coding|genomic_protein-coding	2q14.1	interleukin 1 alpha
merck-AW665698_at	4.27536	1.3469	13.5709	2.4653	0.01369	1.45287	0.999381	0.999381		Uncertain	HG507122 HG507123	HG507122 HG507123	---	---	100130855	1	0	USP3-AS1	---	rna_ncRNA	15q22.31	USP3 antisense RNA 1
merck-NM_054111_at	2.90965	1.24457	6.80243	2.4649	0.0137052	1.06803	0.999381	0.999381		Sense	NM_054111 NM_001142883 XM_005248842 XM_005248843 AF393812 AK056586 AK223572 BC089389	NM_054111 NM_001142883 XM_005248842 XM_005248843 AF393812 AK056586 AK223572 BC089389	NC_000006 NC_018917	NP_473452 NP_001136355 XP_005248899 XP_005248900 AAL17053 BAB71225 BAD97292 AAH89389	117283	1	0	IP6K3	IHPK3 INSP6K3	rna_protein-coding	6p21.31	inositol hexakisphosphate kinase 3
merck2-AA256897_at	7.20906	1.49779	34.6982	2.46386	0.0137449	1.97534	0.999381	0.999381		Sense	NM_133374 NM_001318040 NM_001318041 NM_001318042 AF495724	NM_133374 NM_001318040 NM_001318041 NM_001318042 AF495724	NC_000009 NC_018920	NP_588615 NP_001304969 NP_001304970 NP_001304971 AAQ06678	114991	1	0	ZNF618	FP13169 NEDD10	rna_protein-coding	9q32	zinc finger protein 618
merck2-AU120661_at	3.42036	1.28534	9.10176	2.46265	0.0137913	1.22974	0.999381	0.999381		Sense	NM_001128615 NM_001128616 NM_019555 NM_001289698 XM_005265186 XM_017006506 XM_011533767 XM_005265187 XM_011533764 XM_017006502 XM_011533765 XM_011533766 XM_017006503 XM_017006504 XM_017006505 AX002254 AB209661 AF249744 AF433662 AK024340 AK293864 AK300045 AK302493 AK308178 AL136832 AX775923 BC054345 BC068513 BC098122 BC098272 BC099715 BC104723	NM_001128615 NM_001128616 NM_019555 NM_001289698 XM_005265186 XM_017006506 XM_011533767 XM_005265187 XM_011533764 XM_017006502 XM_011533765 XM_011533766 XM_017006503 XM_017006504 XM_017006505 AB209661 AF249744 AF433662 AK024340 AK293864 AK300045 AK302493 AK308178 AL136832 AX775923 BC054345 BC068513 BC098122 BC098272 BC099715 BC104723	NC_000003 NC_018914 AX002254	NP_001122087 NP_001122088 NP_062455 NP_001276627 XP_005265243 XP_016861995 XP_011532069 XP_005265244 XP_011532066 XP_016861991 XP_011532067 XP_011532068 XP_016861992 XP_016861993 XP_016861994 BAD92898 AAF79954 AAP97313 BAB14891 BAH11616 BAH13198 BAH13724 CAB66766 CAE11661 AAH54345 AAH68513 AAH98122 AAH98272 AAH99715 AAI04724	50650	1	0	ARHGEF3	GEF3 STA3 XPLN	rna_protein-coding|genomic_protein-coding	3p14.3	Rho guanine nucleotide exchange factor 3
merck-BG547439_a_at	8.29373	1.53906	44.6935	2.4617	0.0138282	2.1155	0.999381	0.999381		Sense	NM_025209 NM_001272004 NM_001282391 NM_001272019 XM_006717510 XR_001747214 XR_001747215 AF277374 AF286905 AK092304 AK299676 AK309309 AK309822 BC036529 BX476993 CR749375 DB070690	NM_025209 NM_001272004 NM_001282391 NM_001272019 XM_006717510 XR_001747214 XR_001747215 AF277374 AF286905 AK092304 AK299676 AK309309 AK309822 BC036529 BX476993 CR749375 DB070690	NC_000010 NC_018921	NP_079485 NP_001258933 NP_001269320 NP_001258948 XP_006717573 AAG41402 AAK60501 BAC03857 BAG61585 AAH36529 CAH18228	80314	1	0	EPC1	Epl1	rna_protein-coding	10p11.22	enhancer of polycomb homolog 1
merck-NM_152610_at	174.734	2.86333	10663.1	2.46148	0.0138367	5.16326	0.999381	0.999381		Sense	NM_152610 AK093047 BC030026 BC031066 JF432796	NM_152610 AK093047 BC030026 BC031066 JF432796	NC_000001 NC_018912	NP_689823 BAC04033 AAH30026 AAH31066 ADZ16013	164127	1	0	CCDC185	C1orf65	rna_protein-coding	1q41	coiled-coil domain containing 185
merck2-CB159559_a_at	95.274	2.52858	3589.82	2.46096	0.0138565	4.55676	0.999381	0.999381		Sense	NM_001033112 NM_016480 NR_109830 XM_017009522 XM_011543428 XM_017009523 AX405603 AF151052 AF317675 AK024552 AL136640 BC001716 BC039337 BC048106 BC062718 BI552800	NM_001033112 NM_016480 NR_109830 XM_017009522 XM_011543428 XM_017009523 AF151052 AF317675 AK024552 AL136640 BC001716 BC039337 BC048106 BC062718 BI552800	NC_000005 NC_018916 AX405603	NP_001028284 NP_057564 XP_016865011 XP_011541730 XP_016865012 AAF36138 AAK11562 CAB66575 AAH01716 AAH39337 AAH48106 AAH62718	51247	1	0	PAIP2	PAIP-2 PAIP2A	rna_protein-coding|genomic_protein-coding	5q31.2	poly(A) binding protein interacting protein 2
merck-HSS00017880_at	33.6813	2.04519	554.682	2.46054	0.0138729	3.51694	0.999381	0.999381		Uncertain	NG_007551	---	NG_007551	---	2272	1	0	FHIT	AP3Aase FRA3B	genomic_protein-coding	3p14.2	fragile histidine triad
merck-ENST00000299297_at	9.04859	1.56522	52.3103	2.46043	0.0138769	2.20261	0.999381	0.999381		Sense	NM_003901 AB033078 BC041567	NM_003901 AB033078 BC041567	NC_000010 NC_018921	NP_003892 BAA86566	8879	1	0	SGPL1	S1PL SPL	rna_protein-coding	10q22.1	sphingosine-1-phosphate lyase 1
merck-hCT1641706_at	23.047	1.89185	280.764	2.4598	0.0139014	3.13753	0.999381	0.999381		Sense	NG_002618 AY131980	---	NG_002618 AY131980	---	337872	1	0	HIST3H2BA	---	genomic_pseudo	1q42.13	histone cluster 3 H2B family member a (pseudogene)
merck-BE464026_at	2.4726	1.20151	5.08839	2.45854	0.0139505	0.905272	0.999381	0.999381		Uncertain	NG_016711	---	NG_016711	---	23092 100874372	2	2	ARHGAP26 ARHGAP26-IT1	GRAF GRAF1 OPHN1L OPHN1L1	genomic_protein-coding|genomic_ncRNA	5q31.3	Rho GTPase activating protein 26 ||| ARHGAP26 intronic transcript 1
merck-NM_004178_s_at	6.84892	1.47724	31.7536	2.45851	0.0139514	1.92409	0.999381	0.999381		Sense	NM_134323 NM_134324 NM_004178 XM_005269114 XM_005269115 XM_006719581 XM_005269117 XM_017019910 XM_017019911 XM_005269120 XM_011538712 XM_005269122 XR_944695 AK290737 BC002419 BC005860 M60801 U08998	NM_134323 NM_134324 NM_004178 XM_005269114 XM_005269115 XM_006719581 XM_005269117 XM_017019910 XM_017019911 XM_005269120 XM_011538712 XM_005269122 XR_944695 AK290737 BC002419 BC005860 M60801 U08998	NC_000012 NC_018923	NP_599150 NP_599151 NP_004169 XP_005269171 XP_005269172 XP_006719644 XP_005269174 XP_016875399 XP_016875400 XP_005269177 XP_011537014 XP_005269179 BAF83426 AAH05860 AAA36765 AAB50581	6895	1	0	TARBP2	LOQS TRBP TRBP1 TRBP2	rna_protein-coding	12q13.13	TARBP2, RISC loading complex RNA binding subunit
merck-NM_004658_at	0.101353	0.0163395	0.628694	-2.45839	0.0139562	-2.28914	0.999381	0.999381		Sense	NM_001193520 NM_004658 NM_001193521 NM_001301202 XM_011538852 XM_011538854 XM_005253950 XM_006719641 XM_017020028 XM_006719642 XM_011538853 XM_017020029 XM_017020030 XM_017020031 XR_001748902 XR_001748903 NG_047089 AB208935 AF086713 BC014420	NM_001193520 NM_004658 NM_001193521 NM_001301202 XM_011538852 XM_011538854 XM_005253950 XM_006719641 XM_017020028 XM_006719642 XM_011538853 XM_017020029 XM_017020030 XM_017020031 XR_001748902 XR_001748903 AB208935 AF086713 BC014420	NC_000012 NC_018923 NG_047089	NP_001180449 NP_004649 NP_001180450 NP_001288131 XP_011537154 XP_011537156 XP_005254007 XP_006719704 XP_016875517 XP_006719705 XP_011537155 XP_016875518 XP_016875519 XP_016875520 BAD92172 AAD09006 AAH14420	8437	1	0	RASAL1	RASAL	rna_protein-coding|genomic_protein-coding	12q24.13	RAS protein activator like 1
merck-BI457893_at	28.5544	1.97026	413.831	2.4571	0.0140062	3.35181	0.999381	0.999381		Uncertain	NG_029099	---	NG_029099	---	1739	1	0	DLG1	DLGH1 SAP-97 SAP97 dJ1061C18.1.1 hdlg	genomic_protein-coding	3q29	discs large MAGUK scaffold protein 1
merck-BU927870_at	0.0542903	0.00531422	0.554632	-2.45709	0.0140067	-2.91341	0.999381	0.999381		Sense	XR_928400 XR_957310 HG501451	XR_928400 XR_957310 HG501451	NC_000008 NC_018919	---	105375635	1	0	LOC105375635	---	rna_ncRNA	8q21.3	uncharacterized LOC105375635
merck-AK160385_a_at	0.025297	0.00134651	0.475259	-2.45704	0.0140087	-3.67707	0.999381	0.999381		Sense	NM_032836 XM_005259352 AK027674 AK160385 BC020368 BC132777 BC136512	NM_032836 XM_005259352 AK027674 AK160385 BC020368 BC132777 BC136512	NC_000019 NC_018930 NG_052830	NP_116225 XP_005259409 BAB55286 BAD18728 AAI32778 AAI36513	84922	1	0	FIZ1	ZNF798	rna_protein-coding	19q13.42	FLT3 interacting zinc finger 1
merck-NM_004041_at	0.233856	0.0733293	0.745793	-2.45565	0.0140629	-1.45305	0.999381	0.999381		Sense	NM_004041 NM_020251 XM_017017750 XM_017017751 XM_011545034 XM_017017752 XM_011545035 XM_017017753 XM_017017754 BC003636 CB853136 CD365891	NM_004041 NM_020251 XM_017017750 XM_017017751 XM_011545034 XM_017017752 XM_011545035 XM_017017753 XM_017017754 BC003636 CB853136 CD365891	NC_000011 NC_018922 NG_028118	NP_004032 NP_064647 XP_016873239 XP_016873240 XP_011543336 XP_016873241 XP_011543337 XP_016873242 XP_016873243 AAH03636	408	1	0	ARRB1	ARB1 ARR1	rna_protein-coding	11q13.4	arrestin beta 1
merck-BE704170_at	7.3468	1.4934	36.1426	2.45335	0.0141534	1.99426	0.999381	0.999381		AntiSense	NM_018053 XM_011541679 XM_011541680 XR_001737261 CQ834414 CQ834522 AK026024 AK054909 AK091615 AY534246 BC003606 BC013379 BC028564	NM_018053 XM_011541679 XM_011541680 XR_001737261 AK026024 AK054909 AK091615 AY534246 BC003606 BC013379 BC028564	NC_000001 NC_018912 CQ834414 CQ834522	NP_060523 XP_011539981 XP_011539982 BAB15326 AAT07095 AAH03606 AAH13379 AAH28564	55113	1	0	XKR8	XRG8 hXkr8	rna_protein-coding|genomic_protein-coding	1p35.3	XK related 8
merck-ENST00000264319_a_at	5.23975	1.39526	19.6772	2.45334	0.0141536	1.65627	0.999381	0.999381		Sense	NM_015030 XM_011513680 XM_011513681 XM_011513682 XM_005248090 XM_011513683 XM_017008046 XM_005248093 XM_011513684 AB020633 AK127307 AL833170 U80082	NM_015030 XM_011513680 XM_011513681 XM_011513682 XM_005248090 XM_011513683 XM_017008046 XM_005248093 XM_011513684 AB020633 AK127307 AL833170 U80082	NC_000004 NC_018915	NP_055845 XP_011511982 XP_011511983 XP_011511984 XP_005248147 XP_011511985 XP_016863535 XP_005248150 XP_011511986 BAA74849 BAG54477 AAD00351	285527	1	0	FRYL	AF4p12 KIAA0826 MOR2	rna_protein-coding	4p11	FRY like transcription coactivator
merck-AA888937_at	67.659	2.33251	1962.58	2.4529	0.014171	4.21448	0.999381	0.999381		AntiSense	NM_002583 XM_006719436 XM_017019378 XM_017019379 XR_944560 XR_944561 AF503628 CN280333 U63809	NM_002583 XM_006719436 XM_017019378 XM_017019379 XR_944560 XR_944561 CN280333 U63809	NC_000012 NC_018923 AF503628	NP_002574 XP_006719499 XP_016874867 XP_016874868 AAC24947	5074	1	0	PAWR	PAR4 Par-4	rna_protein-coding|genomic_protein-coding	12q21.2	pro-apoptotic WT1 regulator
merck-AK024170_at	0.00407877	5.02207e-05	0.331265	-2.45243	0.0141895	-5.50196	0.999381	0.999381		Uncertain	NG_029778	---	NG_029778	---	9223 151877 100421506 100270943	4	2	MAGI1 MAGI1-IT1 ILF2P1 RPL17P17	AIP-3 AIP3 BAIAP1 BAP-1 BAP1 MAGI-1 Magi1d TNRC19 WWP3 RPL17_9_379	genomic_protein-coding|genomic_ncRNA|genomic_pseudo	3p14.1!3p14.3	membrane associated guanylate kinase, WW and PDZ domain containing 1 ||| MAGI1 intronic transcript 1 ||| interleukin enhancer binding factor 2 pseudogene 1 ||| ribosomal protein L17 pseudogene 17
merck-NM_005701_s_at	12.3773	1.65634	92.4925	2.4517	0.0142182	2.51587	0.999381	0.999381		Sense	NM_005701 NM_001042581 NM_001042588 AF039029 AK054641 AK289475 BC004203	NM_005701 NM_001042581 NM_001042588 AF039029 AK054641 AK289475 BC004203	NC_000015 NC_018926	NP_005692 NP_001036046 NP_001036053 AAC70906 BAG51404 BAF82164 AAH04203	10073	1	0	SNUPN	KPNBL RNUT1 Snurportin1	rna_protein-coding	15q24.2	snurportin 1
merck-U66055_at	5.21342	1.39213	19.5238	2.45105	0.0142441	1.65124	0.999381	0.999381		AntiSense	NM_000202 NM_006123 NM_001166550 NR_104128 NG_011900 HH961810 JC013507 AK294541 BC006170 BX647357 L40586 M58342	NM_000202 NM_006123 NM_001166550 NR_104128 AK294541 BC006170 BX647357 L40586 M58342	NC_000023 NC_018934 NG_011900 HH961810 JC013507	NP_000193 NP_006114 NP_001160022 BAG57748 AAH06170 AAA92014 AAA63197	3423	1	0	IDS	MPS2 SIDS	rna_protein-coding|genomic_protein-coding	Xq28	iduronate 2-sulfatase
merck-ENST00000279003_at	6.19636	1.441	26.6446	2.45087	0.0142511	1.82396	0.999381	0.999381		Sense	NR_002189 BC065723	NR_002189 BC065723	NC_000020 NC_018931	---	391257	1	0	SUMO1P1	PIC1L UBL2 UBL6	rna_pseudo	20q13.2	SUMO1 pseudogene 1
merck-NR_002990_x_at	27.7437	1.94556	395.625	2.45083	0.0142527	3.32301	0.999381	0.999381		Sense	NR_002990	NR_002990	NC_000007 NC_018918	---	677795	1	0	SNORA5B	ACA5b	rna_snoRNA	7p13	small nucleolar RNA, H/ACA box 5B
merck2-BX647290_at	1.77395	1.12148	2.80601	2.44999	0.0142858	0.573206	0.999381	0.999381		Uncertain	BX647290	BX647290	---	---	8348	1	0	HIST1H2BO	H2B.2 H2B/n H2BFN dJ193B12.2	rna_protein-coding	6p22.1	histone cluster 1 H2B family member o
merck-ENST00000310246_a_at	18.1445	1.78534	184.403	2.44989	0.0142902	2.89837	0.999381	0.999381		Sense	NM_144567 XM_005273344 XM_005273345 XM_005273346 XM_017002774 XM_017002775 XM_017002776 XM_017002777 XM_017002778 XR_247045 XR_001737527 XR_001737529 XR_001737530 XR_001737531 XR_001737532 AK295116 AL079275 AY468376 BC016966 DC395916	NM_144567 XM_005273344 XM_005273345 XM_005273346 XM_017002774 XM_017002775 XM_017002776 XM_017002777 XM_017002778 XR_247045 XR_001737527 XR_001737529 XR_001737530 XR_001737531 XR_001737532 AK295116 AL079275 AY468376 BC016966 DC395916	NC_000001 NC_018912	NP_653168 XP_005273401 XP_005273402 XP_005273403 XP_016858263 XP_016858264 XP_016858265 XP_016858266 XP_016858267 BAH11980 AAH16966	90806	1	0	ANGEL2	Ccr4d KIAA0759L	rna_protein-coding	1q32.3	angel homolog 2
merck2-U29117_x_at	3.15099	1.25777	7.89395	2.44941	0.0143091	1.14772	0.999381	0.999381		AntiSense	NR_120478 AY387665 LN608452	NR_120478 AY387665 LN608452	NC_000012 NC_018923 NG_016296	---	100129940	1	0	LOC100129940	---	rna_protein-coding	12q14.3	uncharacterized LOC100129940
merck-XM_942896_at	114.834	2.58014	5110.94	2.4494	0.0143093	4.74349	0.999381	0.999381		Uncertain	NG_016346	---	NG_016346	---	375790	1	0	AGRN	AGRIN CMS8 CMSPPD	genomic_protein-coding	1p36.33	agrin
merck-NM_012159_at	121.51	2.60635	5664.86	2.44865	0.0143393	4.79999	0.999381	0.999381		Sense	NM_012159 NR_132347 AF129533 BC106753	NM_012159 NR_132347 AF129533 BC106753	NC_000005 NC_018916	NP_036291 AAF04467 AAI06754	26223	1	0	FBXL21	FBL3B FBXL3B FBXL3P Fbl21	rna_protein-coding	5q31.1	F-box and leucine rich repeat protein 21 (gene/pseudogene)
merck2-AK096028_at	0.0302533	0.00183597	0.498516	-2.44689	0.0144097	-3.49815	0.999381	0.999381		Sense	NM_031941 NM_001297703 NM_001321417 NR_135632 AA551913 AB026290 AB040046 AK075162 AK096028 AK292031 AK300617 AK315239 BC027910	NM_031941 NM_001297703 NM_001321417 NR_135632 AA551913 AB026290 AB040046 AK075162 AK096028 AK292031 AK300617 AK315239 BC027910	NC_000019 NC_018930	NP_114147 NP_001284632 NP_001308346 BAB41203 BAB43978 BAC11443 BAC04680 BAF84720 BAG62310 BAG37666 AAH27910	83878	1	0	USHBP1	AIEBP MCC2	rna_protein-coding	19p13.11	USH1 protein network component harmonin binding protein 1
merck2-NM_138325_at	2.33478	1.1837	4.60525	2.44656	0.0144229	0.847919	0.999381	0.999381		Sense	NM_138325 AW137040 HY205376	NM_138325 AW137040 HY205376	NC_000015 NC_018926	NP_612198	5046	1	0	PCSK6	PACE4 SPC4	rna_protein-coding	15q26.3	proprotein convertase subtilisin/kexin type 6
merck2-CR749546_a_at	0.275315	0.0979598	0.773772	-2.44642	0.0144281	-1.28984	0.999381	0.999381		Sense	NM_001109754 NM_002837 NM_001206971 NM_001206972 NM_001330204 XM_006719528 XM_011538614 XM_017019723 XM_006719529 XM_017019724 NG_029940 JA738569 JA738571 BC101679 BC113463 BC143356 BC143360 BE042873 BQ710210 BX648245 BX648771 CR749546 X54131	NM_001109754 NM_002837 NM_001206971 NM_001206972 NM_001330204 XM_006719528 XM_011538614 XM_017019723 XM_006719529 XM_017019724 BC101679 BC113463 BC143356 BC143360 BE042873 BQ710210 BX648245 BX648771 CR749546 X54131	NC_000012 NC_018923 NG_029940 JA738569 JA738571	NP_001103224 NP_002828 NP_001193900 NP_001193901 NP_001317133 XP_006719591 XP_011536916 XP_016875212 XP_006719592 XP_016875213 AAI01680 AAI13464 AAI43357 AAI43361 CAE46198 CAH18347 CAA38066	5787	1	0	PTPRB	HPTP-BETA HPTPB PTPB R-PTP-BETA VEPTP	rna_protein-coding|genomic_protein-coding	12q15	protein tyrosine phosphatase, receptor type B
merck-AK022657_at	7.16577	1.47909	34.716	2.44618	0.0144381	1.96932	0.999381	0.999381		Uncertain	AK022657 AK226129	AK022657 AK226129	---	---	1161	1	0	ERCC8	CKN1 CSA UVSS2	rna_protein-coding	5q12.1	ERCC excision repair 8, CSA ubiquitin ligase complex subunit
merck-AK000704_a_at	15.0149	1.71154	131.721	2.44497	0.0144863	2.70904	0.999381	0.999381		Sense	NM_014810 XM_011510191 XM_017002929 XM_017002930 XM_017002931 XM_011510198 AB007949 AF287356 AK000704 BC017847 BC033619 BC048310 BC172424	NM_014810 XM_011510191 XM_017002929 XM_017002930 XM_017002931 XM_011510198 AB007949 AF287356 AK000704 BC017847 BC033619 BC048310 BC172424	NC_000001 NC_018912	NP_055625 XP_011508493 XP_016858418 XP_016858419 XP_016858420 XP_011508500 BAA32325 AAL55733 AAH17847 AAI72424	9857	1	0	CEP350	CAP350 GM133	rna_protein-coding	1q25.2	centrosomal protein 350
merck-NM_001004691_x_at	0.0111747	0.000303931	0.41086	-2.44362	0.0145406	-4.49411	0.999381	0.999381		Sense	NM_001004691 AB065954 BK004486 CS248612 KP290141 KP290406 KP290407 KP290430 BC136944 BC136946	NM_001004691 BC136944 BC136946	NC_000001 NC_018912 AB065954 BK004486 CS248612 KP290141 KP290406 KP290407 KP290430	NP_001004691 AAI36945 AAI36947	391196	1	0	OR2M7	OR1-58	rna_protein-coding|genomic_protein-coding	1q44	olfactory receptor family 2 subfamily M member 7
merck2-DA772144_at	13.9539	1.684	115.624	2.44303	0.0145647	2.63576	0.999381	0.999381		Sense	NM_018489 XM_006711451 XM_011509770 XM_017001784 XM_006711450 XM_017001785 XM_006711452 XM_017001786 XM_017001787 XM_005245337 XM_011509769 AF257305 BC172595	NM_018489 XM_006711451 XM_011509770 XM_017001784 XM_006711450 XM_017001785 XM_006711452 XM_017001786 XM_017001787 XM_005245337 XM_011509769 AF257305 BC172595	NC_000001 NC_018912	NP_060959 XP_006711514 XP_011508072 XP_016857273 XP_006711513 XP_016857274 XP_006711515 XP_016857275 XP_016857276 XP_005245394 XP_011508071 AAF68983 AAI72595	55870	1	0	ASH1L	ASH1 ASH1L1 KMT2H	rna_protein-coding	1q22	ASH1 like histone lysine methyltransferase
merck2-Z70222_a_at	5.54982	1.40317	21.9506	2.44279	0.014574	1.71376	0.999381	0.999381		Sense	NM_016617 NM_001286703 NM_001286704 NM_001286705 NM_001286706 NR_104584 NR_104585 AB154404 AF208844 AK095490 AK307111 AK309914 AL515797 BC005193 BG533062 BG540094 BG717690 BI458294 BI761948 BP277186 BU589105 CR457189 DA448931 DA483023 JF432449 Z70222	NM_016617 NM_001286703 NM_001286704 NM_001286705 NM_001286706 NR_104584 NR_104585 AB154404 AF208844 AK095490 AK307111 AK309914 AL515797 BC005193 BG533062 BG540094 BG717690 BI458294 BI761948 BP277186 BU589105 CR457189 DA448931 DA483023 JF432449 Z70222	NC_000013 NC_018924	NP_057701 NP_001273632 NP_001273633 NP_001273634 NP_001273635 BAD15373 AAF64258 AAH05193 CAG33470 ADZ15666 CAA94181	51569	1	0	UFM1	BM-002 C13orf20	rna_protein-coding	13q13.3	ubiquitin fold modifier 1
merck-BE549568_at	0.0242308	0.00122467	0.479421	-2.44269	0.0145782	-3.72013	0.999381	0.999381		Sense	NR_046570 BE549568 HG496438	NR_046570 BE549568 HG496438	NC_000003 NC_018914 NG_047115	---	100873982	1	0	ABCC5-AS1	---	rna_ncRNA	3q27.1	ABCC5 antisense RNA 1
merck-hsa-mir-181b-2_at	8.84915	1.53854	50.8973	2.44263	0.0145807	2.18032	0.999381	0.999381		Sense	NR_029782 LM608612	NR_029782 LM608612	NC_000009 NC_018920	---	406956	1	0	MIR181B2	MIRN181B2 mir-181b-2	rna_ncRNA	9q33.3	microRNA 181b-2
merck-NM_016565_at	0.0876444	0.0124133	0.618815	-2.44125	0.0146366	-2.43447	0.999381	0.999381		Sense	NM_016565 XM_017017883 XM_017017884 AK000434	NM_016565 XM_017017883 XM_017017884 AK000434	NC_000011 NC_018922	NP_057649 XP_016873372 XP_016873373	51287	1	0	COA4	CHCHD8 CMC3 E2IG2	rna_protein-coding	11q13.4	cytochrome c oxidase assembly factor 4 homolog
merck-NM_005766_at	17.9103	1.76461	181.785	2.44029	0.0146755	2.88538	0.999381	0.999381		Sense	NM_005766 NM_001286839 XM_011521046 XM_017020312 XM_017020313 BC053593 BC071592	NM_005766 NM_001286839 XM_011521046 XM_017020312 XM_017020313 BC053593 BC071592	NC_000013 NC_018924	NP_005757 NP_001273768 XP_011519348 XP_016875801 XP_016875802 AAH71592	10160	1	0	FARP1	CDEP FARP1-IT1 PLEKHC2 PPP1R75	rna_protein-coding	13q32.2	FERM, ARH/RhoGEF and pleckstrin domain protein 1
merck2-NM_001080829_a_at	0.0344131	0.00229743	0.515473	-2.43982	0.0146944	-3.36932	0.999381	0.999381		Uncertain	NG_009463 NG_009466	---	NG_009463 NG_009466	---	390688 647015	2	2	CDC37P1 CDC37P2	A-761H5.2	genomic_pseudo	16p11.2!16p12.1	cell division cycle 37 pseudogene 1 ||| cell division cycle 37 pseudogene 2
merck2-BX348721_at	3.55358	1.28309	9.84178	2.43957	0.0147048	1.26795	0.999381	0.999381		Sense	NM_001199198 NM_018309 XM_017006840 XM_011512974 XM_017006841 AB449910 AK001750 AK001908 AK092926 AL713684 AY740521 BC010221 BC020955 BX648032 JF432216	NM_001199198 NM_018309 XM_017006840 XM_011512974 XM_017006841 AB449910 AK001750 AK001908 AK092926 AL713684 AY740521 BC010221 BC020955 BX648032 JF432216	NC_000003 NC_018914	NP_001186127 NP_060779 XP_016862329 XP_011511276 XP_016862330 BAH16653 BAA91881 BAA91973 BAG52630 CAD28488 AAW66944 AAH10221 AAH20955 ADZ15433	55773	1	0	TBC1D23	NS4ATP1	rna_protein-coding	3q12.1-q12.2	TBC1 domain family member 23
merck-BQ184271_a_at	19.2342	1.78829	206.877	2.43956	0.0147052	2.95669	0.999381	0.999381		Sense	NM_016252 XM_005264449 XM_017004557 XM_005264454 XM_005264455 XM_017004558 XM_011533003 XM_017004559 XM_011533005 XM_017004560 XM_005264450 XM_006712054 XM_005264451 XM_005264452 XM_006712055 XM_005264453 XM_017004556 XM_006712056 XR_244950 XR_001738858 AB033115 AF265555 AK023848	NM_016252 XM_005264449 XM_017004557 XM_005264454 XM_005264455 XM_017004558 XM_011533003 XM_017004559 XM_011533005 XM_017004560 XM_005264450 XM_006712054 XM_005264451 XM_005264452 XM_006712055 XM_005264453 XM_017004556 XM_006712056 XR_244950 XR_001738858 AB033115 AF265555 AK023848	NC_000002 NC_018913	NP_057336 XP_005264506 XP_016860046 XP_005264511 XP_005264512 XP_016860047 XP_011531305 XP_016860048 XP_011531307 XP_016860049 XP_005264507 XP_006712117 XP_005264508 XP_005264509 XP_006712118 XP_005264510 XP_016860045 XP_006712119 BAA86603 AAF75772 BAB14700	57448	1	0	BIRC6	APOLLON BRUCE	rna_protein-coding	2p22.3	baculoviral IAP repeat containing 6
merck-NM_003895_at	0.346736	0.148042	0.812109	-2.43926	0.0147176	-1.05919	0.999381	0.999381		Sense	NM_003895 NM_203446 NM_001160302 NM_001160306 XM_017028494 XM_017028503 XM_017028504 XM_017028505 XM_017028495 XM_017028496 XM_017028497 XM_017028498 XM_017028499 XM_017028500 XM_017028501 XM_017028502 NG_030017 AB020717 BC067231 CA944966	NM_003895 NM_203446 NM_001160302 NM_001160306 XM_017028494 XM_017028503 XM_017028504 XM_017028505 XM_017028495 XM_017028496 XM_017028497 XM_017028498 XM_017028499 XM_017028500 XM_017028501 XM_017028502 AB020717 BC067231 CA944966	NC_000021 NC_018932 NG_030017	NP_003886 NP_982271 NP_001153774 NP_001153778 XP_016883983 XP_016883992 XP_016883993 XP_016883994 XP_016883984 XP_016883985 XP_016883986 XP_016883987 XP_016883988 XP_016883989 XP_016883990 XP_016883991 BAA74933	8867	1	0	SYNJ1	EIEE53 INPP5G PARK20	rna_protein-coding|genomic_protein-coding	21q22.11	synaptojanin 1
merck-HSS00085513_a_at	0.0163771	0.000600908	0.44634	-2.43832	0.0147558	-4.11187	0.999381	0.999381		AntiSense	XR_917366 XR_933639 HG508150 HG508151	XR_917366 XR_933639 HG508150 HG508151	NC_018927 NC_000016	---	105371296	1	0	LOC105371296	---	rna_ncRNA	16q21	uncharacterized LOC105371296
merck-NM_003787_at	0.0539663	0.00516379	0.563997	-2.43829	0.0147569	-2.9194	0.999381	0.999381		Sense	NM_003787 NM_001198546 NM_001198547 NM_001198548 NM_001198549 NM_001282527 XM_006722563 XM_017026055 XM_017026056 XM_017026057 XM_017026058 XM_017026059 XM_017026060 XM_011526237 XM_011526238 XM_017026052 XM_006722564 XM_006722565 XM_017026053 XM_017026054 XM_011526239 AB017800 AK091463 AK296539 AK297185 AK299850 BC000313	NM_003787 NM_001198546 NM_001198547 NM_001198548 NM_001198549 NM_001282527 XM_006722563 XM_017026055 XM_017026056 XM_017026057 XM_017026058 XM_017026059 XM_017026060 XM_011526237 XM_011526238 XM_017026052 XM_006722564 XM_006722565 XM_017026053 XM_017026054 XM_011526239 AB017800 AK091463 AK296539 AK297185 AK299850 BC000313	NC_000018 NC_018929	NP_003778 NP_001185475 NP_001185476 NP_001185477 NP_001185478 NP_001269456 XP_006722626 XP_016881544 XP_016881545 XP_016881546 XP_016881547 XP_016881548 XP_016881549 XP_011524539 XP_011524540 XP_016881541 XP_006722627 XP_006722628 XP_016881542 XP_016881543 XP_011524541 BAA34576 BAG52366 BAH12383 BAG59674 BAG61712 AAH00313	8715	1	0	NOL4	CT125 HRIHFB2255 NOLP	rna_protein-coding	18q12.1	nucleolar protein 4
merck-NM_001240_at	7.27913	1.47589	35.9008	2.43807	0.0147658	1.98501	0.999381	0.999381		Sense	NM_001240 NM_001277842 XM_017020197 AF045161 AF048730 AK290990 BC156506 BC172543 EF688064	NM_001240 NM_001277842 XM_017020197 AF045161 AF048730 AK290990 BC156506 BC172543 EF688064	NC_000012 NC_018923	NP_001231 NP_001264771 XP_016875686 AAC39638 AAC39664 BAF83679 AAI56507 AAI72543 ABV58572	904	1	0	CCNT1	CCNT CYCT1 HIVE1	rna_protein-coding	12q13.11-q13.12	cyclin T1
merck-NM_207173_a_at	754.654	3.65464	155830	2.43651	0.0148298	6.62626	0.999381	0.999381		Sense	NM_207172 NM_207173 NM_001300933 NM_001300934 NM_001300935 NG_012185 AY310326 AY310327 AY310328 AY310330 AY310331 AY310332 AY956446 AY956447 AY956448 BC132693 BC132695 BC144380 BK005424 HQ258213	NM_207172 NM_207173 NM_001300933 NM_001300934 NM_001300935 AY310326 AY310327 AY310328 AY310330 AY310331 AY310332 AY956446 AY956447 AY956448 BC132693 BC132695 BC144380 BK005424 HQ258213	NC_000007 NC_018918 NG_012185	NP_997055 NP_997056 NP_001287862 NP_001287863 NP_001287864 AAQ76966 AAQ76967 AAQ76968 AAQ76970 AAQ76971 AAQ76972 AAX63744 AAX63745 AAX63746 AAI32694 AAI32696 AAI44381 DAA64839 ADR82967	387129	1	0	NPSR1	ASRT2 GPR154 GPRA NPSR PGR14 VRR1	rna_protein-coding|genomic_protein-coding	7p14.3	neuropeptide S receptor 1
merck2-BC017204_at	9.02886	1.53751	53.0212	2.43622	0.0148416	2.20043	0.999381	0.999381		Sense	NM_018130 AK001401 AK092962 AK296789 BC017204 BC017274 BC025270 BC032671 BC039830 BC047879 BX641074	NM_018130 AK001401 AK092962 AK296789 BC017204 BC017274 BC025270 BC032671 BC039830 BC047879 BX641074	NC_000003 NC_018914	NP_060600 BAA91669 BAG59367 AAH17204 AAH17274 AAH25270 AAH32671 AAH39830 AAH47879 CAE46037	55164	1	0	SHQ1	GRIM-1 Shq1p	rna_protein-coding	3p13	SHQ1, H/ACA ribonucleoprotein assembly factor
merck2-BC039037_at	4.01423	1.312	12.282	2.43591	0.0148546	1.38985	0.999381	0.999381		Sense	NM_014184 NM_001277197 NM_001277198 NM_001277199 NR_102347 BC039037 BX649076	NM_014184 NM_001277197 NM_001277198 NM_001277199 NR_102347 BC039037 BX649076	NC_000001 NC_018912	NP_054903 NP_001264126 NP_001264127 NP_001264128	29097	1	0	CNIH4	CNIH-4 HSPC163	rna_protein-coding	1q42.11	cornichon family AMPA receptor auxiliary protein 4
merck-ENST00000361707_x_at	0.0057536	9.06812e-05	0.365058	-2.43585	0.0148567	-5.15793	0.999381	0.999381		Sense	NG_002882 AY135314	---	NG_002882 AY135314	---	359766	1	0	MRPS21P2	---	genomic_pseudo	1q23.1	mitochondrial ribosomal protein S21 pseudogene 2
merck-AK094540_at	36.4814	2.01832	659.406	2.43548	0.0148719	3.5968	0.999381	0.999381		AntiSense	NG_016361 M31423	---	NG_016361 M31423	---	1038	1	0	CDR1	CDR CDR34 CDR62A	genomic_protein-coding	Xq27.1	cerebellar degeneration related protein 1
merck-AK001987_at	27.2054	1.90375	388.778	2.43442	0.0149155	3.30342	0.999381	0.999381		Sense	XM_006716385 XR_001745578 AK001987 AK126408	XM_006716385 XR_001745578 AK001987 AK126408	NC_000008	XP_006716448	64760	1	0	FAM160B2	RAI16	rna_protein-coding	8p21.3	family with sequence similarity 160 member B2
merck-BU508745_a_at	4.16111	1.32007	13.1166	2.43401	0.0149325	1.42578	0.999381	0.999381		Sense	NM_032288 NM_001011537 NR_027840 AJ344094 AK027672 AL136558 BC013602 BC035006 BC039734	NM_032288 NM_001011537 NR_027840 AJ344094 AK027672 AL136558 BC013602 BC035006 BC039734	NC_000003 NC_018914	NP_115664 NP_001011537 CAC51432 BAB55284 CAB66493 AAH35006 AAH39734	84248	1	0	FYTTD1	UIF	rna_protein-coding	3q29	forty-two-three domain containing 1
merck-AK096845_a_at	5.36281	1.38686	20.7373	2.43392	0.0149364	1.67949	0.999381	0.999381		Sense	NM_001218 NM_206925 NM_001293642 NR_135511 NG_028022 AF037335 AF051882 AK096845 BC011691 BC023981 BC087838 BU167720 BU944741	NM_001218 NM_206925 NM_001293642 NR_135511 AF037335 AF051882 AK096845 BC011691 BC023981 BC087838 BU167720 BU944741	NC_000015 NC_018926 NG_028022	NP_001209 NP_996808 NP_001280571 AAC63952 AAC39789 BAG53376 AAH11691 AAH23981	771	1	0	CA12	CA-XII CAXII HsT18816 T18816	rna_protein-coding|genomic_protein-coding	15q22.2	carbonic anhydrase 12
merck-AK024602_x_at	0.125894	0.0237017	0.668702	-2.43228	0.015004	-2.07231	0.999381	0.999381		Uncertain	NG_022527	---	NG_022527	---	100130307	1	0	SPDYE19P	---	genomic_pseudo	7p22.1	speedy/RINGO cell cycle regulator family member E19, pseudogene
merck-S77361_at	17.4715	1.74245	175.187	2.43208	0.0150126	2.86057	0.999381	0.999381		Uncertain	NG_034012	---	NG_034012	---	23195 100861449 100132736	3	2	MDN1 DNAJC19P6 LOC100132736	Rea1	genomic_protein-coding|genomic_pseudo	6q15	midasin AAA ATPase 1 ||| DnaJ heat shock protein family (Hsp40) member C19 pseudogene 6 ||| family with sequence similarity 64 member A pseudogene
merck2-NM_133466_a_at	20.1603	1.7913	226.896	2.43194	0.0150184	3.00372	0.999381	0.999381		Sense	NM_133466 NM_001321917 AB075828 AK074942 AL834267 BC032577 GU388429	NM_133466 NM_001321917 AB075828 AK074942 AL834267 BC032577 GU388429	NC_000019 NC_018930	NP_597723 NP_001308846 BAB85534 BAC11308 CAD38942 AAH32577 ADC93802	284406	1	0	ZFP82	ZNF545	rna_protein-coding	19q13.12	ZFP82 zinc finger protein
merck-XM_932181_at	0.0672824	0.0076426	0.592327	-2.43185	0.0150219	-2.69886	0.999381	0.999381		AntiSense	NR_027232 NR_027231	NR_027232 NR_027231	NC_000023 NC_000024 NC_018934 NG_034126 NT_187634	---	283981	1	0	LINC00685	CXYorf10 NCRNA00107 PPP2R3B-AS1	rna_ncRNA	Xp22.33_and_Yp11.31	long intergenic non-protein coding RNA 685
merck2-BU564645_at	6.99991	1.45806	33.6055	2.4311	0.0150532	1.9459	0.999381	0.999381		Sense	NM_001042749 NM_001042750 NM_001042751 NM_006603 NM_001282418 XM_005262359 XM_017029234 XM_006724728 XM_017029235 XM_006724727 XM_005262357 XM_005262358 XM_005262360 XM_011531253 XM_005262361 XM_017029232 XM_017029233 AK098737 AK313559 AL831939 BC001765 BX640970 BX641002 BX641003 CR627425 CR749433 DA214149 DB225303	NM_001042749 NM_001042750 NM_001042751 NM_006603 NM_001282418 XM_005262359 XM_017029234 XM_006724728 XM_017029235 XM_006724727 XM_005262357 XM_005262358 XM_005262360 XM_011531253 XM_005262361 XM_017029232 XM_017029233 AK098737 AK313559 AL831939 BC001765 BX640970 BX641002 BX641003 CR627425 CR749433 DA214149 DB225303	NC_000023 NC_018934 NG_033796	NP_001036214 NP_001036215 NP_001036216 NP_006594 NP_001269347 XP_005262416 XP_016884723 XP_006724791 XP_016884724 XP_006724790 XP_005262414 XP_005262415 XP_005262417 XP_011529555 XP_005262418 XP_016884721 XP_016884722 BAG36333 CAD38591 AAH01765 CAE45985 CAE46005 CAE46006 CAH10512 CAH18271	10735	1	0	STAG2	SA-2 SA2 SCC3B bA517O1.1	rna_protein-coding	Xq25	stromal antigen 2
merck2-BG218363_at	9.75161	1.5548	61.1614	2.43109	0.0150535	2.27743	0.999381	0.999381		Sense	NM_001242701 NR_038934 XR_001737061 XR_001737062 XR_001737063 XR_001737065 XR_001737066 BM470492 CD103791	NM_001242701 NR_038934 XR_001737061 XR_001737062 XR_001737063 XR_001737065 XR_001737066 BM470492 CD103791	NC_000001 NC_018912	NP_001229630	23261	1	0	CAMTA1	CANPMR	rna_protein-coding	1p36.31-p36.23	calmodulin binding transcription activator 1
merck-HSG00359810_at	4.44386	1.33417	14.8016	2.4296	0.0151155	1.49152	0.999381	0.999381		Sense	NR_002440	NR_002440	NC_000015 NC_018926	---	595097	1	0	SNORD16	U16	rna_snoRNA	15q22.31	small nucleolar RNA, C/D box 16
merck-NM_080603_s_at	8.24324	1.50271	45.2188	2.42893	0.0151433	2.10939	0.999381	0.999381		Sense	NM_080603 BC001672 BC080525	NM_080603 BC001672 BC080525	NC_000020 NC_018931	NP_542170 AAH01672 AAH80525	90204	1	0	ZSWIM1	C20orf162	rna_protein-coding	20q13.12	zinc finger SWIM-type containing 1
merck-AK057377_at	0.0312478	0.00190639	0.512183	-2.42885	0.0151466	-3.46581	0.999381	0.999381		Sense	NR_135222 AK057377 HG509412	NR_135222 AK057377 HG509412	NC_000017 NC_018928	---	146795	1	0	LINC02003	---	rna_ncRNA	17q24.3	long intergenic non-protein coding RNA 2003
merck-BG772745_a_at	16.2518	1.71301	154.187	2.42884	0.0151472	2.78821	0.999381	0.999381		Sense	NM_001497 XM_005251440 NG_008919 GM603708 A23697 AK296928 AK312797 AK316294 BC045773 D29805 HG765099 HG765101 M22921 U10474 X13223 X14085 X55415	NM_001497 XM_005251440 A23697 AK296928 AK312797 AK316294 BC045773 D29805 HG765099 HG765101 M22921 U10474 X13223 X14085 X55415	NC_000009 NC_018920 NG_008919 GM603708	NP_001488 XP_005251497 CAA01685 BAG59480 BAG35657 BAH14665 AAH45773 BAA06188 CDJ98631 CDJ98633 AAA35936 AAA35937 AAA68220 CAA31611 CAA32247 CAA39073 CAA39074	2683	1	0	B4GALT1	B4GAL-T1 CDG2D GGTB2 GT1 GTB beta4Gal-T1	rna_protein-coding|genomic_protein-coding	9p21.1	beta-1,4-galactosyltransferase 1
merck-NM_015154_x_at	8.34648	1.50617	46.2521	2.42879	0.0151495	2.12184	0.999381	0.999381		Sense	NM_015154 CS185566 D42039	NM_015154 D42039	NC_000015 NC_018926 CS185566	NP_055969 BAA07640	23184	1	0	MESDC2	BOCA MESD	rna_protein-coding|genomic_protein-coding	15q25.1	mesoderm development candidate 2
merck-hsa-mir-181a-2_x_at	22.3404	1.82095	274.085	2.42853	0.0151601	3.1064	0.999381	0.999381		Sense	NR_029611 LM608343	NR_029611 LM608343	NC_000009 NC_018920	---	406954	1	0	MIR181A2	MIRN181A MIRN181A2 hsa-mir-181a-2 mir-181a-2	rna_ncRNA	9q33.3	microRNA 181a-2
merck-NM_025209_s_at	28.0235	1.90062	413.192	2.42771	0.0151944	3.33304	0.999381	0.999381		Sense	NM_025209 NM_001272004 NM_001282391 NM_001272019 XM_006717510 XR_001747215 AF277374 AF286905 AK024329 AK092304 AK299676 BC036529	NM_025209 NM_001272004 NM_001282391 NM_001272019 XM_006717510 XR_001747215 AF277374 AF286905 AK024329 AK092304 AK299676 BC036529	NC_000010 NC_018921	NP_079485 NP_001258933 NP_001269320 NP_001258948 XP_006717573 AAG41402 AAK60501 BAB14888 BAC03857 BAG61585 AAH36529	80314	1	0	EPC1	Epl1	rna_protein-coding	10p11.22	enhancer of polycomb homolog 1
merck2-XM_937626_x_at	0.121297	0.0220889	0.666076	-2.42758	0.0151997	-2.10951	0.999381	0.999381		Uncertain	NG_005477	---	NG_005477	---	654484	1	0	ATP5J2P5	---	genomic_pseudo	12p13.31	ATP synthase, H+ transporting, mitochondrial Fo complex subunit F2 pseudogene 5
merck-NM_212502_s_at	3.5431	1.27549	9.8421	2.42677	0.0152339	1.265	0.999381	0.999381		Sense	NM_212503 NM_212502 NM_002596 XM_017001423 XM_011509602 XR_001737212 XR_426784 XR_921822 XR_426780 XR_426779 XR_426781 XR_426782 XR_001737213 AB209307 AK126879 AL161977 BC000281 BC009223 BC011526 BC040529 BM695474	NM_212503 NM_212502 NM_002596 XM_017001423 XM_011509602 XR_001737212 XR_426784 XR_921822 XR_426780 XR_426779 XR_426781 XR_426782 XR_001737213 AB209307 AK126879 AL161977 BC000281 BC009223 BC011526 BC040529 BM695474	NC_000001 NC_018912	NP_997668 NP_997667 NP_002587 XP_016856912 XP_011507904 BAD92544 BAG54388 AAH00281 AAH11526 AAH40529	5129	1	0	CDK18	PCTAIRE PCTAIRE3 PCTK3	rna_protein-coding	1q32.1	cyclin dependent kinase 18
merck-NM_032229_at	1.58307	1.09236	2.29421	2.42665	0.0152389	0.459366	0.999381	0.999381		Sense	NM_032229 NG_041801 BQ772084 BX648640	NM_032229 BQ772084 BX648640	NC_000013 NC_018924 NG_041801	NP_115605 CAH10557	84189	1	0	SLITRK6	DFNMYP	rna_protein-coding|genomic_protein-coding	13q31.1	SLIT and NTRK like family member 6
merck2-CD628298_s_at	63.6617	2.22266	1823.41	2.42658	0.015242	4.15358	0.999381	0.999381		Sense	NM_005963 NM_017534 NM_001100112 XM_017024675 NG_013014 CS025608 CS025604 AF111785 BC114545 EU794637 X03740 AF111784 BC126409 BX510904	NM_005963 NM_017534 NM_001100112 XM_017024675 AF111785 BC114545 EU794637 X03740 AF111784 BC126409 BX510904	NC_000017 NC_018928 NG_013014 CS025608 CS025604	NP_005954 NP_060004 NP_001093582 XP_016880164 AAD29951 AAI14546 ACJ13691 CAA27380 AAD29950 AAI26410 CAD91136	4619 4620	2	2	MYH1 MYH2	HEL71 MYHSA1 MYHa MyHC-2X/D MyHC-2x IBM3 MYH2A MYHSA2 MYHas8 MYPOP MyHC-2A MyHC-IIa	rna_protein-coding|genomic_protein-coding	17p13.1	myosin heavy chain 1 ||| myosin heavy chain 2
merck-NM_005122_at	12.1428	1.61613	91.2345	2.42649	0.0152456	2.49673	0.999381	0.999381		Sense	NM_001077482 NM_001077479 NM_001077470 NM_001077473 NM_001077476 NM_001077477 NM_001077475 NM_001077480 NM_005122 NM_001077481 NM_001077471 NM_001077469 NM_001077478 NM_001077474 NM_001077472 XM_005245693 XM_005245694 XM_011510237 XM_005245697 NG_029113 AB307702 AK303757 AK310773 AK316208 AY572806 AY572807 AY572808 AY572809 AY572810 AY572811 AY572812 AY572813 AY572814 AY572815 AY572816 AY572817 A…	NM_001077482 NM_001077479 NM_001077470 NM_001077473 NM_001077476 NM_001077477 NM_001077475 NM_001077480 NM_005122 NM_001077481 NM_001077471 NM_001077469 NM_001077478 NM_001077474 NM_001077472 XM_005245693 XM_005245694 XM_011510237 XM_005245697 AB307702 AK303757 AK310773 AK316208 AY572806 AY572807 AY572808 AY572809 AY572810 AY572811 AY572812 AY572813 AY572814 AY572815 AY572816 AY572817 AY572818 AY…	NC_000001 NC_018912 NG_029113	NP_001070950 NP_001070947 NP_001070938 NP_001070941 NP_001070944 NP_001070945 NP_001070943 NP_001070948 NP_005113 NP_001070949 NP_001070939 NP_001070937 NP_001070946 NP_001070942 NP_001070940 XP_005245750 XP_005245751 XP_011508539 XP_005245754 BAH02293 BAH14039 BAH14579 AAT47159 AAT47160 AAT47161 AAT47162 AAT47163 AAT47164 AAT47165 AAT47166 AAT47167 AAT47168 AAT47169 AAT47170 AAT47171 AAT47172 AA…	9970	1	0	NR1I3	CAR CAR1 MB67	rna_protein-coding|genomic_protein-coding	1q23.3	nuclear receptor subfamily 1 group I member 3
merck2-L14812_a_at	53.2088	2.14606	1319.25	2.42614	0.0152604	3.97422	0.999381	0.999381		Sense	NM_002895 NM_001323281 NM_001323282 XM_011528955 XM_017027992 XM_006723842 AK290380 AK308096 L14812	NM_002895 NM_001323281 NM_001323282 XM_011528955 XM_017027992 XM_006723842 AK290380 AK308096 L14812	NC_000020 NC_018931	NP_002886 NP_001310210 NP_001310211 XP_011527257 XP_016883481 XP_006723905 BAF83069 AAA02489	5933	1	0	RBL1	CP107 PRB1 p107	rna_protein-coding	20q11.23	RB transcriptional corepressor like 1
merck-DA782606_a_at	4.87696	1.35499	17.5535	2.42488	0.0153136	1.58452	0.999381	0.999381		Sense	NM_014639 XR_001742370 NG_023414 AB002370 AK307531 BC009767 BC056893	NM_014639 XR_001742370 AB002370 AK307531 BC009767 BC056893	NC_000005 NC_018916 NG_023414	NP_055454 BAA20827 AAH56893	9652	1	0	TTC37	KIAA0372 Ski3 THES	rna_protein-coding|genomic_protein-coding	5q15	tetratricopeptide repeat domain 37
merck-BQ429300_at	9.90031	1.55191	63.1584	2.4248	0.0153168	2.29257	0.999381	0.999381		Sense	NM_001114357 XM_017008236 XM_017008237 XM_005263019 XM_017008238 XM_017008239 XM_017008240 XM_011531989 BC141967 BC150574 CN281994	NM_001114357 XM_017008236 XM_017008237 XM_005263019 XM_017008238 XM_017008239 XM_017008240 XM_011531989 BC141967 BC150574 CN281994	NC_000004 NC_018915	NP_001107829 XP_016863725 XP_016863726 XP_005263076 XP_016863727 XP_016863728 XP_016863729 XP_011530291 AAI50575	441054	1	0	C4orf47	---	rna_protein-coding	4q35.1	chromosome 4 open reading frame 47
merck-AA527233_at	13.5425	1.64783	111.298	2.4247	0.0153209	2.60584	0.999381	0.999381		Uncertain	NG_008433	---	NG_008433	---	1730 10824 29935	3	2	DIAPH2 DIAPH2-AS1 RPA4	DIA DIA2 DRF2 POF POF2 EPAG HSU24186	genomic_protein-coding|genomic_ncRNA	Xq21.33	diaphanous related formin 2 ||| DIAPH2 antisense RNA 1 ||| replication protein A4
merck2-hCT2256856_at	25.9628	1.86665	361.109	2.42466	0.0153229	3.25666	0.999381	0.999381		Sense	NG_001176 AF196993 D49727	---	NG_001176 AF196993 D49727	---	5282	1	0	PIGFP1	---	genomic_pseudo	5q35.3	phosphatidylinositol glycan anchor biosynthesis class F pseudogene 1
merck-ENST00000323562_at	3.64515	1.28105	10.3721	2.42418	0.0153431	1.2934	0.999381	0.999381		Sense	NM_178549 NR_033184 BC007286	NM_178549 NR_033184 BC007286	NC_000001 NC_018912	NP_848644	339500	1	0	ZNF678	---	rna_protein-coding	1q42.13	zinc finger protein 678
merck2-NM_016460_a_at	5.01404	1.36135	18.4674	2.4237	0.0153634	1.61224	0.999381	0.999381		Sense	NM_020117 NM_016460 NM_001317964 NM_001317965 XM_011537656 AB037773 AF151026 AK025441 AK225372 AK293750 AK295874 AK304134 AK315178 BC068041 BC105581 BC131798 BC150213 BC151214 BC152422 D84223 DB086913 DB091795	NM_020117 NM_016460 NM_001317964 NM_001317965 XM_011537656 AB037773 AF151026 AK025441 AK225372 AK293750 AK295874 AK304134 AK315178 BC068041 BC105581 BC131798 BC150213 BC151214 BC152422 D84223 DB086913 DB091795	NC_000005 NC_018916 NG_042294	NP_064502 NP_057544 NP_001304893 NP_001304894 XP_011535958 BAA92590 AAF36112 BAG57172 BAG58672 BAG65028 BAG37619 AAH68041 AAI05582 AAI31799 AAI50214 AAI51215 AAI52423 BAA95667	51520	1	0	LARS	HSPC192 ILFS1 LARS1 LEURS LEUS LFIS LRS PIG44 RNTLS hr025Cl	rna_protein-coding	5q32	leucyl-tRNA synthetase
merck-DQ438879_at	4.12729	1.31104	12.9931	2.42282	0.0154006	1.41762	0.999381	0.999381		Uncertain	DQ438879 DQ438884	DQ438879 DQ438884	---	ABE66436	169792	1	0	GLIS3	NDH ZNF515	rna_protein-coding	9p24.2	GLIS family zinc finger 3
merck2-BC052334_at	0.0574173	0.00568904	0.579491	-2.42253	0.0154128	-2.85741	0.999381	0.999381		Uncertain	BC052334 HG508392	BC052334 HG508392	---	---	729887	1	0	LOC729887	---	rna_unknown	16q23.3	uncharacterized LOC729887
merck-ENST00000378793_at	76.2788	2.28777	2543.29	2.4225	0.0154142	4.3344	0.999381	0.999381		Uncertain	AK127761	AK127761	---	---	100131432	1	0	LOC100131432	---	rna_unknown	11p11.2	uncharacterized LOC100131432
merck-AF069136_at	5.86752	1.40135	24.5677	2.4218	0.0154437	1.76943	0.999381	0.999381		Uncertain	NG_008085	---	NG_008085	---	8242	1	0	KDM5C	DXS1272E JARID1C MRX13 MRXJ MRXSCJ MRXSJ SMCX XE169	genomic_protein-coding	Xp11.22	lysine demethylase 5C
merck-BC045813_s_at	11.5317	1.59383	83.4345	2.42163	0.015451	2.4451	0.999381	0.999381		Sense	NR_046163 NR_046165 BC036695 BC045813 HG502253 HG502254	NR_046163 NR_046165 BC036695 BC045813 HG502253 HG502254	NC_000009 NC_018920	---	158257	1	0	MIRLET7DHG	---	rna_ncRNA	9q22.32	MIRLET7D host gene
merck-ENST00000262089_at	0.0115153	0.000310092	0.427624	-2.4206	0.0154948	-4.46408	0.999381	0.999381		Uncertain	AB111888	AB111888	---	BAC98376	23145	1	0	SSPO	---	rna_protein-coding	7q36.1	SCO-spondin
merck-NM_033632_s_at	0.157591	0.0352978	0.703584	-2.42051	0.0154988	-1.84775	0.999381	0.999381		Sense	NM_033632 NM_018315 NM_001013415 XM_011532083 XM_017008362 XM_011532084 XM_011532085 XM_011532086 XM_011532087 XM_011532088 AI598129 AY008274 BC037320 BC059373 BI496455	NM_033632 NM_018315 NM_001013415 XM_011532083 XM_017008362 XM_011532084 XM_011532085 XM_011532086 XM_011532087 XM_011532088 AI598129 AY008274 BC037320 BC059373 BI496455	NC_000004 NC_018915 NG_029466	NP_361014 NP_060785 NP_001013433 XP_011530385 XP_016863851 XP_011530386 XP_011530387 XP_011530388 XP_011530389 XP_011530390 AAG16640 AAH37320	55294	1	0	FBXW7	AGO CDC4 FBW6 FBW7 FBX30 FBXO30 FBXW6 SEL-10 SEL10 hAgo hCdc4	rna_protein-coding	4q31.3	F-box and WD repeat domain containing 7
merck-AF086019_at	4.06587	1.30502	12.6675	2.41911	0.0155585	1.40263	0.999381	0.999381		Uncertain	NG_016758	---	NG_016758	---	23301 100271080	2	2	EHBP1 RPS20P9	HPC12 NACSIN RPS20_3_230	genomic_protein-coding|genomic_pseudo	2p15	EH domain binding protein 1 ||| ribosomal protein S20 pseudogene 9
merck2-BX648523_at	5.54326	1.38397	22.2025	2.41896	0.0155651	1.71258	0.999381	0.999381		Uncertain	BX648523	BX648523	---	---	23332	1	0	CLASP1	MAST1	rna_protein-coding	2q14.2-q14.3	cytoplasmic linker associated protein 1
merck-DA144367_at	1.83348	1.12186	2.99651	2.41875	0.015574	0.606217	0.999381	0.999381		Sense	XM_017003303 XM_017003304	XM_017003303 XM_017003304	NC_000002	XP_016858792 XP_016858793	1293	1	0	COL6A3	BTHLM1 DYT27 UCMD1	rna_protein-coding	2q37.3	collagen type VI alpha 3 chain
merck-BC064430_at	0.365353	0.161521	0.826409	-2.4178	0.0156148	-1.00689	0.999381	0.999381		Sense	NR_027063 AF504645 BC031315 BC064430 BC133660	NR_027063 AF504645 BC031315 BC064430 BC133660	NC_000002 NC_018913	AAM28196	205251	1	0	LINC00116	NCRNA00116	rna_ncRNA	2q13	long intergenic non-protein coding RNA 116
merck-CK001786_at	8.39277	1.49446	47.1332	2.41629	0.0156795	2.12737	0.999381	0.999381		Uncertain	NG_017092	---	NG_017092	---	10529 100128511 100129337 387638	4	2	NEBL NEBL-AS1 EIF4BP2 C10orf113	LASP2 LNEBL bA165O3.1	genomic_protein-coding|genomic_ncRNA|genomic_pseudo	10p12.31	nebulette ||| NEBL antisense RNA 1 ||| eukaryotic translation initiation factor 4B pseudogene 2 ||| chromosome 10 open reading frame 113
merck-BC031872_at	3.75982	1.28401	11.0094	2.41601	0.0156916	1.32437	0.999381	0.999381		Sense	NR_135572 BC031872 HG494618	NR_135572 BC031872 HG494618	NC_000002 NC_018913	---	101928185	1	0	LOC101928185	---	rna_ncRNA	2q21.2	uncharacterized LOC101928185
merck2-AL524610_at	0.278372	0.0986463	0.785547	-2.41599	0.0156926	-1.2788	0.999381	0.999381		Sense	NM_004041 NM_020251 XM_017017750 XM_017017751 XM_011545034 XM_017017752 XM_011545035 XM_017017753 XM_017017754	NM_004041 NM_020251 XM_017017750 XM_017017751 XM_011545034 XM_017017752 XM_011545035 XM_017017753 XM_017017754	NC_000011 NC_018922 NG_028118	NP_004032 NP_064647 XP_016873239 XP_016873240 XP_011543336 XP_016873241 XP_011543337 XP_016873242 XP_016873243	408	1	0	ARRB1	ARB1 ARR1	rna_protein-coding	11q13.4	arrestin beta 1
merck-AK125898_s_at	17.382	1.70961	176.728	2.41317	0.0158145	2.85544	0.999381	0.999381		Sense	NM_014709 AB011142 AB018272 AJ586138 AK001193 AK022637 AK023171 AK023845 AK125898 AL050092 BC022783 BC062325 BC107761	NM_014709 AB011142 AB018272 AJ586138 AK001193 AK022637 AK023171 AK023845 AK125898 AL050092 BC022783 BC062325 BC107761	NC_000002 NC_018913	NP_055524 BAA25496 BAA34449 CAE51938 BAG54261 CAB43264 AAH22783 AAH62325 AAI07762	9736	1	0	USP34	---	rna_protein-coding	2p15	ubiquitin specific peptidase 34
merck-NM_203499_at	8.49847	1.49277	48.3825	2.41144	0.0158897	2.13989	0.999381	0.999381		Sense	NM_007372 NM_203499 XM_006721657 XM_017024111 XM_017024112 XM_011524259 AF083255 AK001964 AK095772 AK096751 AK122737 AK126480 AL050096 BC008208 BC015505 BC078667 BC093081	NM_007372 NM_203499 XM_006721657 XM_017024111 XM_017024112 XM_011524259 AF083255 AK001964 AK095772 AK096751 AK122737 AK126480 AL050096 BC008208 BC015505 BC078667 BC093081	NC_000017 NC_018928	NP_031398 NP_987095 XP_006721720 XP_016879600 XP_016879601 XP_011522561 AAC32396 BAG50996 BAG53126 BAG53696 BAG54335 CAB43268 AAH08208 AAH15505 AAH78667 AAH93081	11325	1	0	DDX42	DDX42P RHELP RNAHP SF3B8 SF3b125	rna_protein-coding	17q23.3	DEAD-box helicase 42
merck2-NM_006469_at	30.496	1.8958	490.56	2.41126	0.0158976	3.41759	0.999381	0.999381		Sense	NM_006469 XM_011509079 XM_011509080 XM_017000084 XM_005244843 AF205218 AL137640 BX648273	NM_006469 XM_011509079 XM_011509080 XM_017000084 XM_005244843 AF205218 AL137640 BX648273	NC_000001 NC_018912	NP_006460 XP_011507381 XP_011507382 XP_016855573 XP_005244900 AAG43485	10625	1	0	IVNS1ABP	FLARA3 HSPC068 KLHL39 ND1 NS-1 NS1-BP NS1BP	rna_protein-coding	1q25.3	influenza virus NS1A binding protein
merck-BQ061913_a_at	2.43692	1.18136	5.02688	2.41112	0.0159035	0.890735	0.999381	0.999381		Sense	NM_130466 NM_183415 XM_005253987 XM_011538959 XM_006719681 XM_006719682 XM_011538961 XM_017020195 XR_429118 NG_033898 AF130072 AF251046 AK127227 AK307385 AL096740 BC020348 BC032301 BC141880 BC144684 BC150637 BX537403	NM_130466 NM_183415 XM_005253987 XM_011538959 XM_006719681 XM_006719682 XM_011538961 XM_017020195 XR_429118 AF130072 AF251046 AK127227 AK307385 AL096740 BC020348 BC032301 BC141880 BC144684 BC150637 BX537403	NC_000012 NC_018923 NG_033898	NP_569733 NP_904324 XP_005254044 XP_011537261 XP_006719744 XP_006719745 XP_011537263 XP_016875684 AAK28419 CAH56410 AAH32301 AAI41881 AAI50638 CAD97645	89910	1	0	UBE3B	BPIDS KOS	rna_protein-coding|genomic_protein-coding	12q24.11	ubiquitin protein ligase E3B
merck-XM_940292_at	35.4085	1.94605	644.26	2.40977	0.0159627	3.56695	0.999381	0.999381		Uncertain	NG_021748	---	NG_021748	---	401914	1	0	CTBP2P7	---	genomic_pseudo	19q13.12	C-terminal binding protein 2 pseudogene 7
merck2-ENST00000374887_at	7.31711	1.44954	36.9358	2.40941	0.0159785	1.99021	0.999381	0.999381		Sense	NM_080655 NM_001198805 NM_001198806 NM_001198807 BU620865	NM_080655 NM_001198805 NM_001198806 NM_001198807 BU620865	NC_000009 NC_018920	NP_542386 NP_001185734 NP_001185735 NP_001185736	91283	1	0	MSANTD3	C9orf30 L8	rna_protein-coding	9q31.1	Myb/SANT DNA binding domain containing 3
merck-AW014641_a_at	6.00833	1.39701	25.841	2.40915	0.0159898	1.79315	0.999381	0.999381		Sense	NM_006473 XM_005273714 AF069735 AK289499 AK301145 AK310054 AK314330 BC008785 DC311213	NM_006473 XM_005273714 AF069735 AK289499 AK301145 AK310054 AK314330 BC008785 DC311213	NC_000011 NC_018922	NP_006464 XP_005273771 AAC39905 BAF82188 BAG62736 BAG36977	10629	1	0	TAF6L	PAF65A	rna_protein-coding	11q12.3	TATA-box binding protein associated factor 6 like
merck2-AK057424_at	36.8507	1.95528	694.517	2.40753	0.0160606	3.60688	0.999381	0.999381		Sense	NM_002715 M60483 AK057424 AK097599 BC000400 BC002657 BC019275 BC031696 J03804 X12646	NM_002715 AK057424 AK097599 BC000400 BC002657 BC019275 BC031696 J03804 X12646	NC_000005 NC_018916 NG_046997 M60483	NP_002706 BAG51913 BAG53493 AAH00400 AAH02657 AAH19275 AAH31696 AAB38019 CAA31176	5515	1	0	PPP2CA	PP2Ac PP2CA PP2Calpha RP-C	rna_protein-coding|genomic_protein-coding	5q31.1	protein phosphatase 2 catalytic subunit alpha
merck-NM_014035_at	3.50875	1.26276	9.74952	2.4074	0.0160664	1.25526	0.999381	0.999381		Sense	NM_014035 XM_017009394 AF139461 BE673672	NM_014035 XM_017009394 AF139461 BE673672	NC_000005 NC_018916	NP_054754 XP_016864883 AAD32668	28966	1	0	SNX24	PRO1284 SBBI31	rna_protein-coding	5q23.2	sorting nexin 24
merck-AK026502_at	0.174246	0.0420103	0.722717	-2.40738	0.0160674	-1.74729	0.999381	0.999381		Uncertain	AK026502 HG512167	AK026502 HG512167	---	---	102724827	1	0	MIATNB	---	rna_ncRNA	22q12.1	MIAT neighbor (non-protein coding)
merck-AK098392_s_at	0.0439861	0.00345642	0.559764	-2.40706	0.0160815	-3.12388	0.999381	0.999381		Sense	NM_007030 XM_017008993 XM_017008994 XM_005248237 AB017016 AK054920 AK098392 BC040496 BC131506	NM_007030 XM_017008993 XM_017008994 XM_005248237 AB017016 AK054920 AK098392 BC040496 BC131506	NC_000005 NC_018916	NP_008961 XP_016864482 XP_016864483 XP_005248294 BAA36164 BAG51443 AAH40496 AAI31507	11076	1	0	TPPP	TPPP/p25 TPPP1 p24 p25 p25alpha	rna_protein-coding	5p15.33	tubulin polymerization promoting protein
merck-NM_002489_at	7.80579	1.46462	41.6015	2.40694	0.0160867	2.05487	0.999381	0.999381		Sense	NM_002489 NG_050627	NM_002489	NC_000007 NC_018918 NG_050627	NP_002480	4697	1	0	NDUFA4	CI-9k CI-MLRQ MLRQ	rna_protein-coding|genomic_protein-coding	7p21.3	NDUFA4, mitochondrial complex associated
merck-ENST00000376554_at	4.99637	1.34805	18.5184	2.40679	0.0160936	1.60871	0.999381	0.999381		Sense	NM_003576 NM_001032296 NM_001286649 EU668350	NM_003576 NM_001032296 NM_001286649 EU668350	NC_000013 NC_018924	NP_003567 NP_001027467 NP_001273578 ACF94503	8428	1	0	STK24	HEL-S-95 MST3 MST3B STE20 STK3	rna_protein-coding	13q32.2	serine/threonine kinase 24
merck-NM_198992_at	0.0036749	3.81184e-05	0.354289	-2.40512	0.0161671	-5.60623	0.999381	0.999381		Sense	NM_198992 AY198413	NM_198992 AY198413	NC_000012 NC_018923	NP_945343 AAP37477	341359	1	0	SYT10	---	rna_protein-coding	12p11.1	synaptotagmin 10
merck-NM_130794_at	0.058897	0.00585064	0.592903	-2.40363	0.0162334	-2.83196	0.999381	0.999381		Sense	NM_130794 NM_080830 AF335480 AF335481 BC121079 BC121080	NM_130794 NM_080830 AF335480 AF335481 BC121079 BC121080	NC_000020 NC_018931	NP_570612 NP_543020 AAL71991 AAL71992 AAI21080 AAI21081	140880	1	0	CST11	CST8L CTES2 SC13 dJ322G13.6	rna_protein-coding	20p11.21	cystatin 11
merck2-BM749573_a_at	5.75996	1.38045	24.0335	2.40232	0.0162913	1.75093	0.999381	0.999381		Sense	NM_022731 XM_005245453 NG_027548 AB049824 AJ012584 AK025133 AK225228 AK300416 BC000805 BQ638451 CR457339 DB004374 DQ891218 DQ894401	NM_022731 XM_005245453 AB049824 AJ012584 AK025133 AK225228 AK300416 BC000805 BQ638451 CR457339 DB004374 DQ891218 DQ894401	NC_000001 NC_018912 NG_027548	NP_073568 XP_005245510 BAC06820 CAC20408 BAB15076 BAG62145 AAH00805 CAG33620 ABM82144 ABM85327	64710	1	0	NUCKS1	JC7 NUCKS	rna_protein-coding|genomic_protein-coding	1q32.1	nuclear casein kinase and cyclin dependent kinase substrate 1
merck-BC039841_a_at	0.224539	0.0663472	0.759907	-2.40136	0.0163343	-1.49371	0.999381	0.999381		Sense	NM_001012515 NM_000140 XM_011525881 XM_017025614 XM_011525882 NG_008175 AK092416 AK223190 BC039841 BX571744 D00726	NM_001012515 NM_000140 XM_011525881 XM_017025614 XM_011525882 AK092416 AK223190 BC039841 BX571744 D00726	NC_000018 NC_018929 NG_008175	NP_001012533 NP_000131 XP_011524183 XP_016881103 XP_011524184 BAC03882 BAD96910 AAH39841 CAE11869 BAA00628	2235	1	0	FECH	EPP FCE	rna_protein-coding|genomic_protein-coding	18q21.31	ferrochelatase
merck2-BG435343_at	3.72117	1.27296	10.8779	2.40094	0.0163531	1.31404	0.999381	0.999381		Sense	NM_014035 XM_017009394 AF139461	NM_014035 XM_017009394 AF139461	NC_000005 NC_018916	NP_054754 XP_016864883 AAD32668	28966	1	0	SNX24	PRO1284 SBBI31	rna_protein-coding	5q23.2	sorting nexin 24
merck-ENST00000378532_at	0.0684759	0.00767184	0.611189	-2.40081	0.0163587	-2.68127	0.999381	0.999381		Uncertain	AK124265	AK124265	---	BAC85819	100131490	1	0	LOC100131490	---	rna_unknown	---	uncharacterized LOC100131490
merck-ENST00000313495_at	0.083154	0.0109138	0.633563	-2.40047	0.016374	-2.48706	0.999381	0.999381		Sense	NR_034145 NR_034144 AK092009 HG508690	NR_034145 NR_034144 AK092009 HG508690	NC_000017 NC_018928	BAC03788	284034	1	0	LINC00670	---	rna_ncRNA	17p12	long intergenic non-protein coding RNA 670
merck-NM_198444_at	41.3126	1.97766	863.006	2.39972	0.0164076	3.72117	0.999381	0.999381		Sense	NM_001102599 NM_001102598 NM_001102597 NM_001102600 XM_011526429 XM_011526430 XM_011526431 XM_011526432 AY358129 BC172298 EU008600 EU008601 EU008602 EU008603	NM_001102599 NM_001102598 NM_001102597 NM_001102600 XM_011526429 XM_011526430 XM_011526431 XM_011526432 AY358129 BC172298 EU008600 EU008601 EU008602 EU008603	NC_000019 NC_018930	NP_001096069 NP_001096068 NP_001096067 NP_001096070 XP_011524731 XP_011524732 XP_011524733 XP_011524734 AAQ88496 AAI72298 ABS57247 ABS57248 ABS57249 ABS57250	125931	1	0	CEACAM20	UNQ9366	rna_protein-coding	19q13.31	carcinoembryonic antigen related cell adhesion molecule 20
merck-ENST00000372737_s_at	5.02358	1.34345	18.7847	2.39871	0.0164529	1.61414	0.999381	0.999381		Sense	NM_001123 NM_006721 NM_001202449 NM_001202450 XM_017015698 XM_017015699 XM_017015700 XM_017015701 XM_017015702 XM_017015703 XM_017015705 AK290633 AK301590 AK302706 BC003568 BT006788 DQ890624 EU176483 HM005327 U33936 U50196 U90338 U90339	NM_001123 NM_006721 NM_001202449 NM_001202450 XM_017015698 XM_017015699 XM_017015700 XM_017015701 XM_017015702 XM_017015703 XM_017015705 AK290633 AK301590 AK302706 BC003568 BT006788 DQ890624 EU176483 HM005327 U33936 U50196 U90338 U90339	NC_000010 NC_018921 NG_030484	NP_001114 NP_006712 NP_001189378 NP_001189379 XP_016871187 XP_016871188 XP_016871189 XP_016871190 XP_016871191 XP_016871192 XP_016871194 BAF83322 BAH13519 BAH13786 AAH03568 AAP35434 ABM92241 ABW03284 AEE60927 AAB01689 AAA97893 AAB50234 AAB50235	132	1	0	ADK	AK	rna_protein-coding	10q22.2|10q11-q24	adenosine kinase
merck-NM_203376_at	4.95265	1.33995	18.3057	2.3987	0.0164534	1.59992	0.999381	0.999381		Sense	NM_203376 AK303432 AY359081 BC061592	NM_203376 AK303432 AY359081 BC061592	NC_000001 NC_018912	NP_976310 BAG64482 AAQ89440 AAH61592	388730	1	0	TMEM81	HC3107 KVLA2788 UNQ2788	rna_protein-coding	1q32.1	transmembrane protein 81
merck-XM_065174_at	0.0847379	0.0112739	0.636911	-2.39832	0.0164706	-2.46819	0.999381	0.999381		Uncertain	NG_021600	---	NG_021600	---	100132132	1	0	DSTNP5	---	genomic_pseudo	2q33.3	destrin, actin depolymerizing factor pseudogene 5
merck-BM673854_at	0.167282	0.03879	0.721407	-2.39788	0.0164901	-1.78807	0.999381	0.999381		Sense	XR_244659 XR_251598	XR_244659 XR_251598	NC_000004 NC_018915	---	101928864	1	0	LOC101928864	---	rna_ncRNA	4q21.1	uncharacterized LOC101928864
merck-AW971542_a_at	40.4829	1.96492	834.065	2.39754	0.0165056	3.70088	0.999381	0.999381		Sense	NM_001193388 NM_001037125 XM_011522610 XM_005255505 XM_011522611 XM_011522612 XM_017023567 XM_011522613 XR_932901 XR_001751965 AM944365 AW971542 BC011924 BM763288 CB988960 HY086058	NM_001193388 NM_001037125 XM_011522610 XM_005255505 XM_011522611 XM_011522612 XM_017023567 XM_011522613 XR_932901 XR_001751965 AM944365 AW971542 BC011924 BM763288 CB988960 HY086058	NC_000016 NC_018927 NG_033129	NP_001180317 NP_001032202 XP_011520912 XP_005255562 XP_011520913 XP_011520914 XP_016879056 XP_011520915 CAQ16184 AAH11924	64718	1	0	UNKL	C16orf28 ZC3H5L ZC3HDC5L	rna_protein-coding	16p13.3	unkempt family like zinc finger
merck-AA009653_at	18.2528	1.69794	196.217	2.39688	0.0165354	2.90432	0.999381	0.999381		Uncertain	NG_012262	---	NG_012262	---	7150	1	0	TOP1	TOPI	genomic_protein-coding	20q12	topoisomerase (DNA) I
merck-AI073432_at	5.44939	1.36199	21.8033	2.39667	0.0165447	1.6955	0.999381	0.999381		AntiSense	NM_006462 NM_031229 NM_001323956 NM_001323958 NR_136659 NG_033233	NM_006462 NM_031229 NM_001323956 NM_001323958 NR_136659	NC_000020 NC_018931 NG_033233	NP_006453 NP_112506 NP_001310885 NP_001310887	10616	1	0	RBCK1	C20orf18 HOIL-1 HOIL1 PBMEI PGBM1 RBCK2 RNF54 UBCE7IP3 XAP3 XAP4 ZRANB4	rna_protein-coding|genomic_protein-coding	20p13	RANBP2-type and C3HC4-type zinc finger containing 1
merck2-BU690090_a_at	4.11686	1.2936	13.1018	2.39581	0.0165839	1.41509	0.999381	0.999381		Sense	NR_109973 NR_002605 AJ411976 AJ412023 AJ412024 AK095311 BC020692 Y15227	NR_109973 NR_002605 AJ412023 AJ412024 AK095311 BC020692 Y15227	NC_000013 NC_018924 AJ411976	---	10301	1	0	DLEU1	BCMS BCMS1 DLB1 DLEU2 LEU1 LEU2 LINC00021 NCRNA00021 XTP6	rna_ncRNA|genomic_ncRNA	13q14.2-q14.3	deleted in lymphocytic leukemia 1
merck-NM_001031839_at	4.55484	1.31675	15.7559	2.39454	0.0166412	1.51619	0.999381	0.999381		Sense	NR_103552 AK055534 BC132945 BC136882 LN608195	NR_103552 AK055534 BC132945 BC136882 LN608195	NC_000008 NC_018919	AAI32946 AAI36883	606553	1	0	C8orf49	G4DM	rna_ncRNA	8p23.1	chromosome 8 open reading frame 49
merck-NM_007097_s_at	7.06567	1.42549	35.022	2.39404	0.0166638	1.95525	0.999381	0.999381		Sense	NM_001834 NM_007097 NR_045724 XM_017009026 XR_001741995 AK300200 BC006332 BC006457 BT007028 CR536577 M20469 M20470	NM_001834 NM_007097 NR_045724 XM_017009026 XR_001741995 AK300200 BC006332 BC006457 BT007028 CR536577 M20469 M20470	NC_000005 NC_018916	NP_001825 NP_009028 XP_016864515 BAG61971 AAH06332 AAH06457 AAP35675 CAG38814 AAA51818 AAA59506	1212	1	0	CLTB	LCB	rna_protein-coding	5q35.2	clathrin light chain B
merck-NM_003536_a_at	2.97435	1.2182	7.2622	2.39332	0.0166965	1.09003	0.999381	0.999381		Sense	NM_003536 AF531281 Z83735 AK311991 BC007518 BC096128 BC096129 BC096130 BC143046 BC148243 BC148250 EU446975	NM_003536 AK311991 BC007518 BC096128 BC096129 BC096130 BC143046 BC148243 BC148250 EU446975	NC_000006 NC_018917 AF531281 Z83735	NP_003527 BAG34929 AAH96128 AAH96129 AAH96130 AAI43047 AAI48244 AAI48251 ABZ92504	8357	1	0	HIST1H3H	H3/k H3F1K H3FK	rna_protein-coding|genomic_protein-coding	6p22.1	histone cluster 1 H3 family member h
merck2-NM_017795_at	9.47946	1.50259	59.8034	2.39325	0.0166999	2.24913	0.999381	0.999381		Uncertain	NG_016280	---	NG_016280	---	8635	1	0	RNASET2	RNASE6PL bA514O12.3	genomic_protein-coding	6q27	ribonuclease T2
merck-AI939507_s_at	3.49698	1.25394	9.75231	2.39242	0.0167378	1.2519	0.999381	0.999381		Sense	NM_001373 NM_001145154 XM_011544057 XM_011544063 XM_011544064 XM_011544065 XM_011544066 XM_011544067 XM_011544069 XM_011544070 XM_011544071 XM_011544072 XM_011544058 XM_017000298 XM_017000300 XM_011544059 XM_017000295 XM_006711735 XM_017000296 XM_011544061 XM_017000297 XM_011544062 XR_001736974 BC042869 BC119716 BC119717	NM_001373 NM_001145154 XM_011544057 XM_011544063 XM_011544064 XM_011544065 XM_011544066 XM_011544067 XM_011544069 XM_011544070 XM_011544071 XM_011544072 XM_011544058 XM_017000298 XM_017000300 XM_011544059 XM_017000295 XM_006711735 XM_017000296 XM_011544061 XM_017000297 XM_011544062 XR_001736974 BC042869 BC119716 BC119717	NC_000001 NC_018912	NP_001364 NP_001138626 XP_011542359 XP_011542365 XP_011542366 XP_011542367 XP_011542368 XP_011542369 XP_011542371 XP_011542372 XP_011542373 XP_011542374 XP_011542360 XP_016855787 XP_016855789 XP_011542361 XP_016855784 XP_006711798 XP_016855785 XP_011542363 XP_016855786 XP_011542364 AAI19717 AAI19718	127602	1	0	DNAH14	C1orf67 Dnahc14 HL-18 HL18	rna_protein-coding	1q42.12	dynein axonemal heavy chain 14
merck-BC017825_s_at	1712.08	3.83958	763418	2.39223	0.0167463	7.44546	0.999381	0.999381		Sense	NM_181361 NM_005832 NM_001278911 XM_011512325 AB193524 AB193525 AF099137 AF209747 AK298291 BC017825 DQ892011 DQ895200	NM_181361 NM_005832 NM_001278911 XM_011512325 AB193524 AB193525 AF099137 AF209747 AK298291 BC017825 DQ892011 DQ895200	NC_000003 NC_018914	NP_852006 NP_005823 NP_001265840 XP_011510627 BAG69602 BAG69603 AAD23380 AAF36562 BAH12749 AAH17825 ABM82937 ABM86126	10242	1	0	KCNMB2	---	rna_protein-coding	3q26.32	potassium calcium-activated channel subfamily M regulatory beta subunit 2
merck-HSG00360264_at	0.0429371	0.00325515	0.566362	-2.39194	0.0167596	-3.14802	0.999381	0.999381		Sense	NR_000025 L15557	NR_000025 L15557	NC_000011 NC_018922	---	114599	1	0	SNORD15B	RNU15B U15B	rna_snoRNA	11q13.4	small nucleolar RNA, C/D box 15B
merck-L25446_at	3.99763	1.28398	12.4465	2.39133	0.0167877	1.3857	0.999381	0.999381		Uncertain	NG_009268 NG_002690	---	NG_009268 NG_002690	---	7337 692218 692236 3653 145624 347745 8123 347746 91380 338427 338428 338429 347686 6638 8926 647436 654390 100289059	18	2	UBE3A SNORD115@ SNORD116@ IPW PWAR1 PWAR4 PWAR5 PWARSN SNORD107 SNORD108 SNORD109A SNORD109B SNORD64 SNRPN SNURF RPL5P1 RPS27P2 TMEM261P1	ANCR AS E6-AP EPVE6AP HPVE6A HBII-52 HBII-85 PET1 PWCR1 NCRNA00002 D15S227E PAR-1 PAR1 PAR-4 PAR4 D15S226E PAR-5 PAR5 PAR-SN PARSN HBII-436 HBII-437 HBII-438A HBII-438B HBII-13 HCERN3 PWCR RT-LI SM-D SMN SNRNP-N SNURF-SNRPN sm-N RPL5_12_1419 HsT16324 RPS27_11_1420	genomic_protein-coding|genomic_other|genomic_ncRNA|genomic_snoRNA|genomic_pseudo	15q11.2	ubiquitin protein ligase E3A ||| small nucleolar RNA, C/D box 115 cluster ||| small nucleolar RNA, C/D box 116 cluster ||| imprinted in Prader-Willi syndrome (non-protein coding) ||| Prader Willi/Angelman region RNA 1 ||| Prader Willi/Angelman region RNA 4 ||| Prader Willi/Angelman region RNA 5 ||| Prader Willi/Angelman region RNA, SNRPN neighbor ||| small nucleolar RNA, C/D box 107 ||| small nuc…
merck2-BG428456_s_at	0.301893	0.113105	0.805797	-2.39103	0.0168012	-1.19768	0.999381	0.999381		Sense	NM_000690 NM_001204889 NG_012250 HC250939 HC311128 AK223373 AK301375 AK314856 AY621070 BC002967 BC071839 CR456991 JF432260 K03001 M26760 M54931 X05409 Y00109	NM_000690 NM_001204889 AK223373 AK301375 AK314856 AY621070 BC002967 BC071839 CR456991 JF432260 K03001 M26760 M54931 X05409 Y00109	NC_000012 NC_018923 NG_012250 HC250939 HC311128	NP_000681 NP_001191818 BAD97093 BAG62916 AAT41621 AAH02967 AAH71839 CAG33272 ADZ15477 AAB59500 AAA51694 AAA62825 CAA28990 CAA68290	217	1	0	ALDH2	ALDH-E2 ALDHI ALDM	rna_protein-coding|genomic_protein-coding	12q24.12	aldehyde dehydrogenase 2 family (mitochondrial)
merck-AK001845_a_at	8.24265	1.46245	46.4573	2.3908	0.0168118	2.10932	0.999381	0.999381		Sense	NM_018290 XM_011513711 AF109360 AK001845 AK223237 AK297752 AL136705 BC010087	NM_018290 XM_011513711 AF109360 AK001845 AK223237 AK297752 AL136705 BC010087	NC_000004 NC_018915	NP_060760 XP_011512013 AAQ13508 BAA91938 BAD96957 BAG60102 CAB66640 AAH10087	55276	1	0	PGM2	MSTP006	rna_protein-coding	4p14	phosphoglucomutase 2
merck-NM_020695_at	9.84844	1.50974	64.2441	2.39048	0.0168263	2.28731	0.999381	0.999381		Sense	NM_020695 XM_011528144 XM_017027028 XM_011528146 XM_017027029 AB032964 AK301030	NM_020695 XM_011528144 XM_017027028 XM_011528146 XM_017027029 AB032964 AK301030	NC_000019 NC_018930	NP_065746 XP_011526446 XP_016882517 XP_011526448 XP_016882518 BAA86452 BAG62645	57455	1	0	REXO1	ELOABP1 EloA-BP1 REX1 TCEB3BP1	rna_protein-coding	19p13.3	RNA exonuclease 1 homolog
merck2-AB209879_at	2.7898	1.20278	6.47079	2.3901	0.0168438	1.02597	0.999381	0.999381		Sense	NM_182943 NM_000935 XM_005247535 XM_017006625 XR_001740176 NG_009251 AB209879 AK130098 AL832238 BC016834 BC037169 U84573	NM_182943 NM_000935 XM_005247535 XM_017006625 XR_001740176 AB209879 AK130098 AL832238 BC016834 BC037169 U84573	NC_000003 NC_018914 NG_009251	NP_891988 NP_000926 XP_005247592 XP_016862114 BAD93116 AAH16834 AAH37169 AAB58363	5352	1	0	PLOD2	BRKS2 LH2 TLH	rna_protein-coding|genomic_protein-coding	3q24	procollagen-lysine,2-oxoglutarate 5-dioxygenase 2
merck2-AK054902_at	0.212922	0.0598832	0.757067	-2.38996	0.0168501	-1.54683	0.999381	0.999381		Uncertain	NG_008695	---	NG_008695	---	10269	1	0	ZMPSTE24	FACE-1 FACE1 HGPS PRO1 STE24 Ste24p	genomic_protein-coding	1p34.2	zinc metallopeptidase STE24
merck2-BQ644485_at	3.90845	1.2776	11.9567	2.38939	0.0168763	1.36314	0.999381	0.999381		Sense	NM_005778 NR_036627 XM_017005503 XM_011533262 XM_011533261 XM_017005505 XM_017005506 AB208813 AF091263 AF103802 AK297249 AK297445 AK302766 AK314032 BC002957 BC156348 BC157102 BX441555 KU178505 KU178506 U23946	NM_005778 NR_036627 XM_017005503 XM_011533262 XM_011533261 XM_017005505 XM_017005506 AB208813 AF091263 AF103802 AK297249 AK297445 AK302766 AK314032 BC002957 BC156348 BC157102 BX441555 KU178505 KU178506 U23946	NC_000003 NC_018914 NG_030403	NP_005769 XP_016860992 XP_011531564 XP_011531563 XP_016860994 XP_016860995 BAD92050 AAD04159 AAF02422 BAG59728 BAG59871 BAG63975 BAG36742 AAI56349 AAI57103 ALQ33963 ALQ33964 AAA99715	10181	1	0	RBM5	G15 H37 LUCA15 RMB5	rna_protein-coding	3p21.31	RNA binding motif protein 5
merck-ENST00000361263_x_at	8.0745	1.45489	44.8127	2.38875	0.0169057	2.08871	0.999381	0.999381		Uncertain	NG_005985	---	NG_005985	---	728851	1	0	HMGN1P36	---	genomic_pseudo	2q11.2	high mobility group nucleosome binding domain 1 pseudogene 36
merck-NM_152250_s_at	0.102406	0.015786	0.664318	-2.38868	0.0169092	-2.27881	0.999381	0.999381		Sense	NM_152250 NM_001040703 BC160153	NM_152250 NM_001040703 BC160153	NC_000008 NC_018919 NT_187570	NP_689463 NP_001035793 AAI60153	245908 504180	2	2	DEFB105A DEFB105B	BD-5 DEFB-5 DEFB105	rna_protein-coding	8p23.1	defensin beta 105A ||| defensin beta 105B
merck-XM_925804_x_at	0.212872	0.0597917	0.757871	-2.38788	0.0169456	-1.54706	0.999381	0.999381		Sense	XR_001748086 XR_001748087	XR_001748086 XR_001748087	NC_000011	---	101930129	1	0	LOC101930129	---	rna_ncRNA	11p15.5	uncharacterized LOC101930129
merck2-AI816805_at	6.54938	1.40029	30.6324	2.38771	0.0169535	1.87937	0.999381	0.999381		Sense	NM_001098783 NM_007042 NR_049755 NR_049756 NR_049757 NR_049758 XM_011533313 XM_017005641 AF001175 BC002441 BC007342 BC012017	NM_001098783 NM_007042 NR_049755 NR_049756 NR_049757 NR_049758 XM_011533313 XM_017005641 AF001175 BC002441 BC007342 BC012017	NC_000003 NC_018914	NP_001092253 NP_008973 XP_011531615 XP_016861130 AAD00892 AAH02441 AAH07342 AAH12017	11102	1	0	RPP14	HsHTD2 P14	rna_protein-coding	3p14.3	ribonuclease P/MRP subunit p14
merck-NM_016944_at	8.77095	1.47525	52.1467	2.38748	0.0169645	2.17144	0.999381	0.999381		Sense	NM_016944 AB199016 AB199017 AB199018 AF227131 CS008143 BC130439 BC136508 HQ258372	NM_016944 BC130439 BC136508 HQ258372	NC_000007 NC_018918 AB199016 AB199017 AB199018 AF227131 CS008143	NP_058640 AAI30440 AAI36509 ADR83126	50832	1	0	TAS2R4	T2R4	rna_protein-coding|genomic_protein-coding	7q34	taste 2 receptor member 4
merck-U16861_a_at	14.7746	1.61906	134.825	2.38709	0.0169823	2.69291	0.999381	0.999381		Sense	NM_000891 CS173015 AF011904 AF021139 AF153820 AK314081 BC152811 U12507 U16861 U22413 U24055	NM_000891 AF011904 AF021139 AF153820 AK314081 BC152811 U12507 U16861 U22413 U24055	NC_000017 NC_018928 NG_008798 CS173015	NP_000882 AAC39555 AAB88797 AAF73241 BAG36779 AAI52812 AAC50072 AAA91781 AAA64282 AAB50277	3759	1	0	KCNJ2	ATFB9 HHBIRK1 HHIRK1 IRK1 KIR2.1 LQT7 SQT3	rna_protein-coding|genomic_protein-coding	17q24.3	potassium voltage-gated channel subfamily J member 2
merck-BC040576_at	0.00110807	4.13511e-06	0.296925	-2.38565	0.0170491	-6.80514	0.999381	0.999381		Uncertain	BC040576	BC040576	---	---	105372969	1	0	LOC105372969	---	rna_ncRNA	22q11.23	uncharacterized LOC105372969
merck-NM_004660_at	14.4796	1.61012	130.214	2.38499	0.0170796	2.67274	0.999381	0.999381		Sense	NM_001122665 NM_004660 NM_001302552 NM_001324195 NR_136721 NR_136722 NR_136723 NR_136724 NR_136716 NR_136717 NR_136718 NR_136719 NR_136720 XR_001756014 NG_012831 AF000984 BM055220 BM995760	NM_001122665 NM_004660 NM_001302552 NM_001324195 NR_136721 NR_136722 NR_136723 NR_136724 NR_136716 NR_136717 NR_136718 NR_136719 NR_136720 XR_001756014 AF000984 BM055220 BM995760	NC_000024 NG_012831	NP_001116137 NP_004651 NP_001289481 NP_001311124 AAC51831	8653	1	0	DDX3Y	DBY	rna_protein-coding|genomic_protein-coding	Yq11.221	DEAD-box helicase 3, Y-linked
merck2-AI147360_at	9.56543	1.49375	61.2535	2.38353	0.0171473	2.25816	0.999381	0.999381		Sense	NM_007372 NM_203499 XM_006721657 XM_017024111 XM_017024112 XM_011524259 AF083255 AK001964 AK095772 AK096751 AK122737 AK126480 AL050096 BC008208 BC015505 BC078667 BC093081	NM_007372 NM_203499 XM_006721657 XM_017024111 XM_017024112 XM_011524259 AF083255 AK001964 AK095772 AK096751 AK122737 AK126480 AL050096 BC008208 BC015505 BC078667 BC093081	NC_000017 NC_018928	NP_031398 NP_987095 XP_006721720 XP_016879600 XP_016879601 XP_011522561 AAC32396 BAG50996 BAG53126 BAG53696 BAG54335 CAB43268 AAH08208 AAH15505 AAH78667 AAH93081	11325	1	0	DDX42	DDX42P RHELP RNAHP SF3B8 SF3b125	rna_protein-coding	17q23.3	DEAD-box helicase 42
merck-XM_942174_at	13.0942	1.57946	108.554	2.38353	0.0171477	2.57217	0.999381	0.999381		Sense	NM_001270974 XM_011523146 XM_011523155 XM_011523147 XM_017023346 XM_011523148 XM_011523151 XM_006721206 XM_017023347 XM_017023348 XM_011523152 NG_033116	NM_001270974 XM_011523146 XM_011523155 XM_011523147 XM_017023346 XM_011523148 XM_011523151 XM_006721206 XM_017023347 XM_017023348 XM_011523152	NC_000016 NC_018927 NG_033116 NW_013171813	NP_001257903 XP_011521448 XP_011521457 XP_011521449 XP_016878835 XP_011521450 XP_011521453 XP_006721269 XP_016878836 XP_016878837 XP_011521454	54768	1	0	HYDIN	CILD5 HYDIN1 HYDIN2 PPP1R31	rna_protein-coding|genomic_protein-coding	16q22.2	HYDIN, axonemal central pair apparatus protein
merck-NM_080859_at	17.6545	1.66557	187.132	2.38351	0.0171486	2.87099	0.999381	0.999381		Sense	NM_080859 AB065726 AF399622 CS248372 KP290181 BC137033 BC137034	NM_080859 BC137033 BC137034	NC_000009 NC_018920 AB065726 AF399622 CS248372 KP290181	NP_543135 AAI37034 AAI37035	392392	1	0	OR1K1	hg99	rna_protein-coding|genomic_protein-coding	9q33.2	olfactory receptor family 1 subfamily K member 1
merck-BC029500_s_at	5.06016	1.3327	19.213	2.38188	0.0172244	1.6214	0.999381	0.999381		Sense	NM_001990 NM_001282560 NM_001282561 NM_001282562 NR_104214 XM_017000652 XM_011541003 XM_017000658 XM_011541004 XM_017000659 XM_017000653 XM_017000654 XM_017000655 XM_011540999 XM_011541001 XM_006710449 XM_017000656 XM_017000657 XR_001737038 Y10262 AJ007991 AK289805 AK295745 AK298129 AK303664 BC029500 BC041667 BQ018346 BX648945 EU446857 U81602	NM_001990 NM_001282560 NM_001282561 NM_001282562 NR_104214 XM_017000652 XM_011541003 XM_017000658 XM_011541004 XM_017000659 XM_017000653 XM_017000654 XM_017000655 XM_011540999 XM_011541001 XM_006710449 XM_017000656 XM_017000657 XR_001737038 AJ007991 AK289805 AK295745 AK298129 AK303664 BC029500 BC041667 BQ018346 BX648945 EU446857 U81602	NC_000001 NC_018912 Y10262	NP_001981 NP_001269489 NP_001269490 NP_001269491 XP_016856141 XP_011539305 XP_016856147 XP_011539306 XP_016856148 XP_016856142 XP_016856143 XP_016856144 XP_011539301 XP_011539303 XP_006710512 XP_016856145 XP_016856146 CAA07814 BAF82494 BAG58579 BAG60409 BAG64663 AAH29500 AAH41667 ABZ92386 AAB42066	2140	1	0	EYA3	---	rna_protein-coding|genomic_protein-coding	1p35.3	EYA transcriptional coactivator and phosphatase 3
merck2-NM_005807_at	2.6647	1.18949	5.96944	2.38164	0.0172357	0.98009	0.999381	0.999381		Sense	NM_005807 NM_001127708 NM_001127709 NM_001127710 NM_001303232 NG_008248 CA435357 U70136	NM_005807 NM_001127708 NM_001127709 NM_001127710 NM_001303232 CA435357 U70136	NC_000001 NC_018912 NG_008248	NP_005798 NP_001121180 NP_001121181 NP_001121182 NP_001290161 AAB09089	10216	1	0	PRG4	CACP HAPO JCAP MSF SZP	rna_protein-coding|genomic_protein-coding	1q31.1	proteoglycan 4
merck-NM_000478_at	0.294157	0.107423	0.80549	-2.38082	0.0172739	-1.22364	0.999381	0.999381		Sense	NM_000478 NM_001127501 NM_001177520 XM_006710546 XM_005245818 XM_017000903 NG_008940 AB011406 AB012643 AB209814 AK097413 AK295608 AK298085 BC021289 BC066116 BC090861 BC110909 BC126165 BC136325	NM_000478 NM_001127501 NM_001177520 XM_006710546 XM_005245818 XM_017000903 AB011406 AB012643 AB209814 AK097413 AK295608 AK298085 BC021289 BC066116 BC090861 BC110909 BC126165 BC136325	NC_000001 NC_018912 NG_008940	NP_000469 NP_001120973 NP_001170991 XP_006710609 XP_005245875 XP_016856392 BAA32129 BAA88367 BAD93051 BAH12123 BAH12722 AAH21289 AAH66116 AAH90861 AAI10910 AAI26166 AAI36326	249	1	0	ALPL	AP-TNAP APTNAP HOPS TNAP TNSALP	rna_protein-coding|genomic_protein-coding	1p36.12	alkaline phosphatase, liver/bone/kidney
merck-BG978387_a_at	14.3962	1.60127	129.43	2.38012	0.0173068	2.66697	0.999381	0.999381		Sense	NM_005895 NM_001172557 XM_006719736 XM_006719737 XM_005266164 XM_011534793 AB027133 AF485338 BC060826 BC142658 BC146675 D63997	NM_005895 NM_001172557 XM_006719736 XM_006719737 XM_005266164 XM_011534793 AB027133 AF485338 BC060826 BC142658 BC146675 D63997	NC_000012 NC_018923 NG_029887	NP_005886 NP_001166028 XP_006719799 XP_006719800 XP_005266221 XP_011533095 BAB71953 AAL93149 AAH60826 AAI42659 AAI46676 BAA23661	2802	1	0	GOLGA3	GCP170 MEA-2	rna_protein-coding	12q24.33	golgin A3
merck2-DB495307_at	3.27813	1.2329	8.71618	2.37959	0.0173321	1.18727	0.999381	0.999381		Sense	NM_014028 NG_007262 AA428166 AJ420489	NM_014028 AA428166 AJ420489	NC_000006 NC_018917 NG_007262	NP_054747	28962	1	0	OSTM1	GIPN GL HSPC019 OPTB5	rna_protein-coding|genomic_protein-coding	6q21	osteopetrosis associated transmembrane protein 1
merck-NM_002410_at	11.5338	1.53794	86.498	2.37869	0.0173744	2.44528	0.999381	0.999381		Sense	NM_002410 XM_011511199 XM_017004148 XM_017004147 XM_006712534 XM_011511200 XM_011511201 XM_005263670 XM_005263668 XM_005263669 XM_011511202 AF113921 BC156313 BC157048 D17716	NM_002410 XM_011511199 XM_017004148 XM_017004147 XM_006712534 XM_011511200 XM_011511201 XM_005263670 XM_005263668 XM_005263669 XM_011511202 AF113921 BC156313 BC157048 D17716	NC_000002 NC_018913 NG_030324	NP_002401 XP_011509501 XP_016859637 XP_016859636 XP_006712597 XP_011509502 XP_011509503 XP_005263727 XP_005263725 XP_005263726 XP_011509504 AAD22449 AAI56314 AAI57049 BAA04570	4249	1	0	MGAT5	GNT-V GNT-VA	rna_protein-coding	2q21.2-q21.3	mannosyl (alpha-1,6-)-glycoprotein beta-1,6-N-acetyl-glucosaminyltransferase
merck-BY795657_a_at	0.0613197	0.00614583	0.611814	-2.37859	0.0173788	-2.79165	0.999381	0.999381		Sense	NM_001171941 NM_153756 NM_001171940 AK092102 BC007548 BC033123 BX537781	NM_001171941 NM_153756 NM_001171940 AK092102 BC007548 BC033123 BX537781	NC_000001 NC_018912	NP_001165412 NP_715637 NP_001165411 BAC03806 CAD97840	252995	1	0	FNDC5	FRCP2 irisin	rna_protein-coding	1p35.1	fibronectin type III domain containing 5
merck2-AI968309_at	0.14894	0.0309902	0.715812	-2.37738	0.0174362	-1.90421	0.999381	0.999381		AntiSense	XR_241794 XR_251792	XR_241794 XR_251792	NC_000005 NC_018916	---	101928419	1	0	LOC101928419	---	rna_ncRNA	5q11.2	uncharacterized LOC101928419
merck-AV735200_at	4.31364	1.29207	14.4013	2.37656	0.0174748	1.46178	0.999381	0.999381		Uncertain	NG_025379	---	NG_025379	---	100421324	1	0	GAPDHP55	---	genomic_pseudo	15q15.3	glyceraldehyde 3 phosphate dehydrogenase pseudogene 55
merck2-ENST00000377993_at	0.305566	0.114932	0.812397	-2.37641	0.0174819	-1.18559	0.999381	0.999381		Sense	NR_002174 AK000716 BG536615 CA312822 CR749466 D86324 FJ794466	NR_002174 AK000716 BG536615 CA312822 CR749466 D86324 FJ794466	NC_000006 NC_018917	CAH18297 ACN93797	8418	1	0	CMAHP	CMAH CSAH	rna_pseudo	6p22.3	cytidine monophospho-N-acetylneuraminic acid hydroxylase, pseudogene
merck-NM_005379_at	7.32572	1.41757	37.8577	2.37637	0.0174839	1.99139	0.999381	0.999381		Sense	NM_001256041 NM_005379 NG_012104 AF009961 AF105424 AF127026 AK300381 AK312431 BC059387	NM_001256041 NM_005379 AF009961 AF105424 AF127026 AK300381 AK312431 BC059387	NC_000012 NC_018923 NG_012104	NP_001242970 NP_005370 AAC27437 AAC78645 AAD31189 BAG62116 BAG35340 AAH59387	4640	1	0	MYO1A	BBMI DFNA48 MIHC MYHL	rna_protein-coding|genomic_protein-coding	12q13.3	myosin IA
merck-L25628_x_at	62.1012	2.06044	1871.71	2.37598	0.0175022	4.12876	0.999381	0.999381		Sense	NR_033407 AK309109 L25628	NR_033407 AK309109 L25628	NC_000010	---	1517	1	0	CTSLP2	CTSL1P2 CTSL1P5 CTSL1P7 CTSLL2 CTSLL5 CTSLL7 CTSLP5 CTSLP7 bA144G6.6 bA342C24.4	rna_pseudo	10q11.22	cathepsin L pseudogene 2
merck-AI650544_at	3.58785	1.25064	10.2928	2.37591	0.0175058	1.27755	0.999381	0.999381		Sense	XM_017016448 XM_017016451 XR_001747149 XR_001747151 XR_001747153 XR_930509 XR_428646 XR_001747147 BC146820	XM_017016448 XM_017016451 XR_001747149 XR_001747151 XR_001747153 XR_930509 XR_428646 XR_001747147 BC146820	NC_000010	XP_016871937 XP_016871940 AAI46821	57209	1	0	ZNF248	bA162G10.3	rna_protein-coding	10p11.21	zinc finger protein 248
merck-NM_020144_at	0.0455949	0.00356944	0.582415	-2.37588	0.0175071	-3.08796	0.999381	0.999381		Sense	NM_020144 HC007204 HC044681 BC036653	NM_020144 BC036653	NC_000007 NC_018918 HC007204 HC044681	NP_064529 AAH36653	56903	1	0	PAPOLB	PAPT TPAP	rna_protein-coding|genomic_protein-coding	7p22.1	poly(A) polymerase beta
merck-AK096288_at	0.0494154	0.004133	0.590825	-2.37564	0.0175185	-3.00749	0.999381	0.999381		Sense	NR_023382 AK096288	NR_023382 AK096288	NC_000007 NC_018918	---	401303	1	0	ZNF815P	ZNF815	rna_pseudo	7p22.1	zinc finger protein 815, pseudogene
merck-ENST00000261758_at	5.34849	1.34084	21.3347	2.37546	0.0175272	1.67681	0.999381	0.999381		Sense	NR_126327 NR_126328 BC007867 BC009210 BC012746	NR_126327 NR_126328 BC007867 BC009210 BC012746	NC_000015 NC_018926	AAH09210 AAH12746	23184	1	0	MESDC2	BOCA MESD	rna_protein-coding	15q25.1	mesoderm development candidate 2
merck-AK023040_at	0.343487	0.142189	0.829764	-2.37466	0.0175652	-1.06861	0.999381	0.999381		Sense	NR_103741 NR_103742 AK023040 BC065573	NR_103741 NR_103742 AK023040 BC065573	NC_000019 NC_018930	---	100132815	1	0	IPO5P1	---	rna_pseudo	19p12	importin 5 pseudogene 1
merck-AF085825_at	3.39733	1.23801	9.32293	2.37449	0.0175733	1.22299	0.999381	0.999381		Uncertain	NG_016798	---	NG_016798	---	5422 677773 644820	3	2	POLA1 SCARNA23 EEF1B2P3	NSX POLA p180 ACA12 EEF1B4	genomic_protein-coding|genomic_ncRNA|genomic_pseudo	Xp22.11-p21.3!Xp22.11	DNA polymerase alpha 1, catalytic subunit ||| small Cajal body-specific RNA 23 ||| eukaryotic translation elongation factor 1 beta 2 pseudogene 3
merck2-AI924845_at	4.59037	1.30476	16.1497	2.37445	0.0175753	1.52396	0.999381	0.999381		Uncertain	NG_046601	---	NG_046601	---	23126 100862665	2	2	POGZ RNY4P25	MRD37 WHSUS ZNF280E ZNF635 ZNF635m	genomic_protein-coding|genomic_pseudo	1q21.3	pogo transposable element with ZNF domain ||| RNA, Ro-associated Y4 pseudogene 25
merck-BC030540_a_at	3.89865	1.26785	11.9884	2.37404	0.0175945	1.36063	0.999381	0.999381		Sense	NM_016107 NR_144318 XR_427659 AJ314790 AK292214 BC030540 BC051893 BC137084 BC137085	NM_016107 NR_144318 XR_427659 AJ314790 AK292214 BC030540 BC051893 BC137084 BC137085	NC_000005 NC_018916 NG_051591	NP_057191 CAC40818 BAF84903 AAH30540 AAH51893 AAI37085 AAI37086	51663	1	0	ZFR	SPG71 ZFR1	rna_protein-coding	5p13.3	zinc finger RNA binding protein
merck-AK092120_at	22.9531	1.72623	305.2	2.3735	0.0176206	3.13345	0.999381	0.999381		Uncertain	AK092120	AK092120	---	---	283674	1	0	LOC283674	---	rna_protein-coding	15q22.32	uncharacterized LOC283674
merck-HSS00213827_at	3.64718	1.25277	10.6181	2.3733	0.0176302	1.29396	0.999381	0.999381		AntiSense	XR_001735503 XR_001738483 XR_001735509 XR_001738484 HG493236 HG493237	XR_001735503 XR_001738483 XR_001735509 XR_001738484 HG493236 HG493237	NC_018912 NC_000001	---	105372950	1	0	LOC105372950	---	rna_ncRNA	1q41	uncharacterized LOC105372950
merck-ENST00000302932_at	0.0712583	0.00803948	0.631601	-2.37271	0.017658	-2.64144	0.999381	0.999381		Sense	XR_001735804 XR_001754451 U63828	XR_001735804 XR_001754451 U63828	NC_018931 NC_000020	AAB06956	100128998	1	0	C20orf181	dJ824A14.1	rna_unknown	20q13.33	chromosome 20 open reading frame 181
merck-XM_937756_at	0.0292953	0.0015857	0.541222	-2.37255	0.0176657	-3.53033	0.999381	0.999381		Uncertain	NG_034120	---	NG_034120	---	164045 645931	2	2	HFM1 FEN1P1	MER3 POF9 SEC63D1 Si-11 Si-11-6 helicase FENL1	genomic_protein-coding|genomic_pseudo	1p22.2	HFM1, ATP dependent DNA helicase homolog ||| flap structure-specific endonuclease 1 pseudogene 1
merck2-BP380380_a_at	4.87585	1.31699	18.0517	2.37226	0.0176794	1.5843	0.999381	0.999381		Sense	NM_016617 NM_001286703 NM_001286704 NM_001286705 NM_001286706 NR_104584 NR_104585 AB154404 AF208844 AK095490 AK307111 AK309914 AL515797 BC005193 BG533062 BG540094 BG717690 BI458294 BI761948 BP277186 BU589105 CR457189 DA448931 DA483023 JF432449 Z70222	NM_016617 NM_001286703 NM_001286704 NM_001286705 NM_001286706 NR_104584 NR_104585 AB154404 AF208844 AK095490 AK307111 AK309914 AL515797 BC005193 BG533062 BG540094 BG717690 BI458294 BI761948 BP277186 BU589105 CR457189 DA448931 DA483023 JF432449 Z70222	NC_000013 NC_018924	NP_057701 NP_001273632 NP_001273633 NP_001273634 NP_001273635 BAD15373 AAF64258 AAH05193 CAG33470 ADZ15666 CAA94181	51569	1	0	UFM1	BM-002 C13orf20	rna_protein-coding	13q13.3	ubiquitin fold modifier 1
merck-NM_004179_a_at	8.42093	1.44704	49.0048	2.37119	0.017731	2.13072	0.999381	0.999381		Sense	NM_004179 NG_011947 BC106739 BC106740 X52836	NM_004179 BC106739 BC106740 X52836	NC_000011 NC_018922 NG_011947	NP_004170 AAI06740 AAI06741 CAA37018	7166	1	0	TPH1	TPRH TRPH	rna_protein-coding|genomic_protein-coding	11p15.1	tryptophan hydroxylase 1
merck2-BC020890_at	4.72932	1.30919	17.0842	2.37108	0.0177362	1.55378	0.999381	0.999381		Sense	NM_001300791 NM_001300792 NM_007054 XM_006714526 XM_017008995 XM_017008996 AB209780 AF041853 AK295089 AK313359 AM177178 BC020890 BC032599 BC039592 BC045542	NM_001300791 NM_001300792 NM_007054 XM_006714526 XM_017008995 XM_017008996 AB209780 AF041853 AK295089 AK313359 AM177178 BC020890 BC032599 BC039592 BC045542	NC_000005 NC_018916	NP_001287720 NP_001287721 NP_008985 XP_006714589 XP_016864484 XP_016864485 BAD93017 AAC72294 BAG58130 CAJ45482 AAH20890 AAH32599 AAH39592 AAH45542	11127	1	0	KIF3A	FLA10 KLP-20	rna_protein-coding	5q31.1	kinesin family member 3A
merck2-NM_005099_x_at	7.00445	1.40001	35.0443	2.36956	0.0178092	1.94655	0.999381	0.999381		Sense	NM_005099 NM_001320336 XR_001737548 AY044847 AA603151 AB014588 AY358886 BC063293	NM_005099 NM_001320336 XR_001737548 AA603151 AB014588 AY358886 BC063293	NC_000001 NC_018912 AY044847	NP_005090 NP_001307265 BAA31663 AAQ89245 AAH63293	9507	1	0	ADAMTS4	ADAMTS-2 ADAMTS-4 ADMP-1	rna_protein-coding|genomic_protein-coding	1q23.3	ADAM metallopeptidase with thrombospondin type 1 motif 4
merck-ENST00000329922_at	34.2698	1.84136	637.801	2.36922	0.0178257	3.53427	0.999381	0.999381		Sense	NR_036511 AK055583 BC040652	NR_036511 AK055583 BC040652	NC_000004 NC_018915	BAB70962	100129917	1	0	LOC100129917	---	rna_ncRNA	4p16.3	uncharacterized LOC100129917
merck-BI523552_at	4.07742	1.27472	13.0424	2.36912	0.0178306	1.40547	0.999381	0.999381		Sense	NR_108075 AL832729 BI523552	NR_108075 AL832729 BI523552	NC_000003 NC_018914	---	100996539	1	0	ITPR1-AS1	---	rna_ncRNA	3p26.1	ITPR1 antisense RNA 1 (head to head)
merck-CR610136_a_at	3.79085	1.25841	11.4196	2.36849	0.0178609	1.33259	0.999381	0.999381		Sense	NM_014160 NM_001271707 AF302084 AK091318 AK298463 AL834512 BC001799 BC015715 DQ891095 DQ894277	NM_014160 NM_001271707 AF302084 AK091318 AK298463 AL834512 BC001799 BC015715 DQ891095 DQ894277	NC_000003 NC_018914	NP_054879 NP_001258636 AAG30426 BAG52337 BAG60676 CAD39168 AAH01799 AAH15715 ABM82021 ABM85203	23609	1	0	MKRN2	HSPC070 RNF62	rna_protein-coding	3p25.2	makorin ring finger protein 2
merck-NM_152637_at	1.84236	1.11114	3.05476	2.36846	0.0178624	0.611045	0.999381	0.999381		Sense	NM_152637 AY358508 BC020509	NM_152637 AY358508 BC020509	NC_000012 NC_018923	NP_689850 AAQ88872	196410	1	0	METTL7B	ALDI	rna_protein-coding	12q13.2	methyltransferase like 7B
merck-BQ014745_a_at	5.89294	1.35747	25.5819	2.36798	0.0178856	1.77376	0.999381	0.999381		Sense	NM_001001396 NM_001684 AK292458 AM393326 AM393354 BC140774 BC150293 BX537444 CR749393 CR936708 M25874 M83363	NM_001001396 NM_001684 AK292458 AM393326 AM393354 BC140774 BC150293 BX537444 CR749393 CR936708 M25874 M83363	NC_000001 NC_018912 NG_029589	NP_001001396 NP_001675 BAF85147 CAL38204 CAL38232 AAI40775 AAI50294 CAD97686 CAH18241 AAA50819 AAA36455	493	1	0	ATP2B4	ATP2B2 MXRA1 PMCA4 PMCA4b PMCA4x	rna_protein-coding	1q32.1	ATPase plasma membrane Ca2+ transporting 4
merck-NM_153292_at	6.89643	1.39386	34.1216	2.36702	0.0179318	1.931	0.999381	0.999381		Sense	NM_000625 XM_011524859 XM_011524860 XM_011524861 XM_011524862 NG_011470 A39980 AF068236 BC130283 BC144126 D26525 L09210 U05810 U20141 U31511 X73029	NM_000625 XM_011524859 XM_011524860 XM_011524861 XM_011524862 AF068236 BC130283 BC144126 D26525 L09210 U05810 U20141 U31511 X73029	NC_000017 NC_018928 NG_011470 A39980	NP_000616 XP_011523161 XP_011523162 XP_011523163 XP_011523164 AAC19133 AAI30284 AAI44127 BAA05531 AAA59171 AAA56666 AAB60366 AAB49041 CAA51512	4843	1	0	NOS2	HEP-NOS INOS NOS NOS2A	rna_protein-coding|genomic_protein-coding	17q11.2	nitric oxide synthase 2
merck-NM_033092_at	9.3324	1.46756	59.3458	2.36639	0.0179624	2.23349	0.999381	0.999381		Sense	NM_033092 XM_011520427 NG_029122 DQ301444 DQ301445 DQ301446 DQ301447 DQ301448 DQ301449 DQ301450 DQ301451 DQ301452 DQ301453 DQ301454 DQ301455 DQ301456 DQ301457 DQ301458 DQ301459 DQ301460 DQ301461 DQ301462 DQ301463 DQ301464 DQ301465 DQ301466 DQ301467 DQ301468 DQ301469 DQ301470 DQ301471 DQ301472 DQ301473 DQ301474 DQ301475 DQ301476 DQ301477 DQ301478 DQ301479 DQ301480 AF220027 BC021258 BX647152 HQ4472…	NM_033092 XM_011520427 AF220027 BC021258 BX647152 HQ447250	NC_000011 NC_018922 NG_029122 DQ301444 DQ301445 DQ301446 DQ301447 DQ301448 DQ301449 DQ301450 DQ301451 DQ301452 DQ301453 DQ301454 DQ301455 DQ301456 DQ301457 DQ301458 DQ301459 DQ301460 DQ301461 DQ301462 DQ301463 DQ301464 DQ301465 DQ301466 DQ301467 DQ301468 DQ301469 DQ301470 DQ301471 DQ301472 DQ301473 DQ301474 DQ301475 DQ301476 DQ301477 DQ301478 DQ301479 DQ301480	NP_149083 XP_011518729 AAG53481 AAH21258 ADQ31737	85363	1	0	TRIM5	RNF88 TRIM5alpha	rna_protein-coding|genomic_protein-coding	11p15.4	tripartite motif containing 5
merck-NM_004567_at	3.30724	1.22792	8.90763	2.36612	0.0179757	1.19611	0.999381	0.999381		Sense	NM_001317134 NM_004567 NM_001317135 NM_001317136 NM_001317137 NM_001317138 XM_017006614 XM_011533829 XM_017006615 XM_017006616 XM_017006617 HI574332 BC010269	NM_001317134 NM_004567 NM_001317135 NM_001317136 NM_001317137 NM_001317138 XM_017006614 XM_011533829 XM_017006615 XM_017006616 XM_017006617 BC010269	NC_000003 NC_018914 HI574332	NP_001304063 NP_004558 NP_001304064 NP_001304065 NP_001304066 NP_001304067 XP_016862103 XP_011532131 XP_016862104 XP_016862105 XP_016862106 AAH10269	5210	1	0	PFKFB4	---	rna_protein-coding|genomic_protein-coding	3p21.31	6-phosphofructo-2-kinase/fructose-2,6-biphosphatase 4
merck-BC039490_at	0.135736	0.025937	0.710347	-2.36498	0.0180312	-1.99704	0.999381	0.999381		Sense	XR_001743467 XR_244865 BC039490	XR_001743467 XR_244865 BC039490	NC_018913 NC_000002	---	101928361	1	0	LOC101928361	---	rna_ncRNA	2q22.3	uncharacterized LOC101928361
merck-BQ448292_at	2.98286	1.20566	7.37974	2.36462	0.0180484	1.09288	0.999381	0.999381		Uncertain	NG_011776	---	NG_011776	---	85026 79813 643210 100130014	4	2	ARRDC1-AS1 EHMT1 EHMT1-IT1 SETP5	C9orf37 EUHMTASE1 Eu-HMTase1 FP13812 GLP GLP1 KMT1D bA188C12.1	genomic_ncRNA|genomic_protein-coding|genomic_pseudo	9q34.3	ARRDC1 antisense RNA 1 ||| euchromatic histone lysine methyltransferase 1 ||| EHMT1 intronic transcript 1 ||| SET pseudogene 5
merck-NM_032609_s_at	0.19332	0.0494954	0.755077	-2.3641	0.0180739	-1.64341	0.999381	0.999381		Sense	NM_032609 XM_005260579 NG_012180 AF257180 BC057779 HE647859	NM_032609 XM_005260579 AF257180 BC057779 HE647859	NC_000020 NC_018931 NG_012180	NP_115998 XP_005260636 AAK49333 AAH57779 CCF23107	84701	1	0	COX4I2	COX4 COX4-2 COX4B COX4L2 COXIV-2 dJ857M17.2	rna_protein-coding|genomic_protein-coding	20q11.21	cytochrome c oxidase subunit 4I2
merck-AL834121_at	0.0127198	0.000340731	0.474839	-2.36323	0.0181166	-4.3646	0.999381	0.999381		Uncertain	AL834121	AL834121	---	---	7697	1	0	ZNF138	pHZ-32	rna_protein-coding	7q11.21	zinc finger protein 138
merck-CN290118_at	32.3709	1.8079	579.607	2.36225	0.0181644	3.47726	0.999381	0.999381		Uncertain	NG_008397	---	NG_008397	---	80204 728971	2	2	FBXO11 RPS27AP7	FBX11 PRMT9 UBR6 UG063H01 VIT1 RPS27A_2_217	genomic_protein-coding|genomic_pseudo	2p16.3	F-box protein 11 ||| ribosomal protein S27a pseudogene 7
merck2-AK092353_at	3.17647	1.21711	8.29011	2.36139	0.0182063	1.15577	0.999381	0.999381		Sense	NM_014801 XM_017002391 XM_017002392 XM_011544278 XM_006711816 XR_001737429 XR_426919 XR_001737430 XR_001737431 XR_247042 XR_001737432 AK055374 AK074078 AK092353 AK097229 AK307812 BC008300 BC014639	NM_014801 XM_017002391 XM_017002392 XM_011544278 XM_006711816 XR_001737429 XR_426919 XR_001737430 XR_001737431 XR_247042 XR_001737432 AK055374 AK074078 AK092353 AK097229 AK307812 BC008300 BC014639	NC_000001 NC_018912 NG_050912	NP_055616 XP_016857880 XP_016857881 XP_011542580 XP_006711879 BAG51507 BAB84904 AAH08300	80003	1	0	PCNX2	PCNXL2	rna_protein-coding	1q42.2	pecanex homolog 2 (Drosophila)
merck-NM_207478_at	0.039763	0.00273104	0.578936	-2.35994	0.0182778	-3.22482	0.999381	0.999381		Uncertain	AK126356	AK126356	---	---	400934	1	0	FLJ44385	---	rna_unknown	22q13.33	uncharacterized FLJ44385
merck-NM_007029_a_at	2.13633	1.13724	4.01314	2.35975	0.0182872	0.759089	0.999381	0.999381		Sense	NM_001199214 NM_007029 XM_005251142 AK292737 AK297485 AK297594 AK299500 AK308557 AK309130 BC006302 BQ069488 BT020034 CR456833 D50375 DQ892719 DQ895968 S82024	NM_001199214 NM_007029 XM_005251142 AK292737 AK297485 AK297594 AK299500 AK308557 AK309130 BC006302 BQ069488 BT020034 CR456833 D50375 DQ892719 DQ895968 S82024	NC_000008 NC_018919	NP_001186143 NP_008960 XP_005251199 BAF85426 BAH12589 BAH12622 BAH13053 AAH06302 AAV38837 CAG33114 BAA23326 ABM83645 ABM86894 AAB36428	11075	1	0	STMN2	SCG10 SCGN10	rna_protein-coding	8q21.13	stathmin 2
merck-NM_207316_at	0.0025755	1.82066e-05	0.36433	-2.35959	0.018295	-5.96171	0.999381	0.999381		Sense	NM_207316 AI762254 AY358607 BC071780	NM_207316 AI762254 AY358607 BC071780	NC_000003 NC_018914	NP_997199 AAQ88970 AAH71780	131920	1	0	TMEM207	UNQ846	rna_protein-coding	3q28	transmembrane protein 207
merck-NM_002457_at	1.62943	1.08607	2.44463	2.35889	0.0183296	0.488231	0.999381	0.999381		Sense	NM_002457 L21998 M94132	NM_002457 L21998 M94132	NC_000011 NC_018922 NG_051929 NT_187681 NW_015148966	NP_002448 AAB95295 AAA59164	4583	1	0	MUC2	MLP MUC-2 SMUC	rna_protein-coding	11p15.5	mucin 2, oligomeric mucus/gel-forming
merck-AF086286_s_at	8.68888	1.44044	52.4121	2.35799	0.0183742	2.16204	0.999381	0.999381		Sense	NM_001242701 NR_038934 XR_001737061 XR_001737062 XR_001737063 XR_001737065 XR_001737066 KT584167 AF086286 AI278074 BM470492 CD103791	NM_001242701 NR_038934 XR_001737061 XR_001737062 XR_001737063 XR_001737065 XR_001737066 AF086286 AI278074 BM470492 CD103791	NC_000001 NC_018912 KT584167	NP_001229630	23261	1	0	CAMTA1	CANPMR	rna_protein-coding|genomic_protein-coding	1p36.31-p36.23	calmodulin binding transcription activator 1
merck-BQ016316_a_at	15.2127	1.58245	146.246	2.35745	0.0184009	2.72213	0.999381	0.999381		Sense	NM_020928 XM_017009677 AB046797	NM_020928 XM_017009677 AB046797	NC_000005 NC_018916	NP_065979 XP_016865166 BAB13403	57688	1	0	ZSWIM6	AFND	rna_protein-coding	5q12.1	zinc finger SWIM-type containing 6
merck-NR_003075_x_at	0.00200277	1.14323e-05	0.350855	-2.35735	0.0184059	-6.21323	0.999381	0.999381		Sense	NR_003075	NR_003075	NC_000007 NC_018918	---	692210	1	0	SNORD93	HBII-336	rna_snoRNA	7p15.3	small nucleolar RNA, C/D box 93
merck-AF086073_at	0.0020986	1.24424e-05	0.353962	-2.35692	0.0184273	-6.16648	0.999381	0.999381		Uncertain	NG_032036	---	NG_032036	---	4684 100288346 101928847	3	2	NCAM1 NCAM1-AS1 LOC101928847	CD56 MSK39 NCAM	genomic_protein-coding|genomic_ncRNA	11q23.2	neural cell adhesion molecule 1 ||| NCAM1 antisense RNA1 ||| uncharacterized LOC101928847
merck-NM_002699_at	0.040485	0.00281188	0.582897	-2.35661	0.0184427	-3.20682	0.999381	0.999381		Sense	NM_002699 L26494	NM_002699 L26494	NC_000001 NC_018912	NP_002690 AAA59965	5453	1	0	POU3F1	OCT6 OTF6 SCIP	rna_protein-coding	1p34.3	POU class 3 homeobox 1
merck-NM_025204_at	0.356136	0.150835	0.840869	-2.35537	0.0185044	-1.03244	0.999381	0.999381		Sense	NM_001320484 NM_025204 NM_001320485 NM_001320487 NM_001320488 NR_135275 XM_011530712 XM_017028944 XM_011530713 XM_011530715 XM_011530716 XM_011530717 XM_011530718 XM_017028943 XM_006724423 XM_006724422 XR_938345 XR_001755302 XR_001755303 XR_938346 DQ529300 AL449244 AY203945 BC093029 BX389277	NM_001320484 NM_025204 NM_001320485 NM_001320487 NM_001320488 NR_135275 XM_011530712 XM_017028944 XM_011530713 XM_011530715 XM_011530716 XM_011530717 XM_011530718 XM_017028943 XM_006724423 XM_006724422 XR_938345 XR_001755302 XR_001755303 XR_938346 AL449244 AY203945 BC093029 BX389277	NC_000022 NC_018933 DQ529300	NP_001307413 NP_079480 NP_001307414 NP_001307416 NP_001307417 XP_011529014 XP_016884433 XP_011529015 XP_011529017 XP_011529018 XP_011529019 XP_011529020 XP_016884432 XP_006724486 XP_006724485 CAC15001 AAP34468 AAH93029	80305	1	0	TRABD	LP6054 PP2447	rna_protein-coding|genomic_protein-coding	22q13.33	TraB domain containing
merck-AL121735_s_at	2.87439	1.19373	6.92123	2.35493	0.018526	1.05584	0.999381	0.999381		Sense	NM_001791 NM_001039802 NG_047042 AX888060 AK297465 AK303994 AK311375 AK316449 AL121735 BC002711 BC003682 BC018266 M57298	NM_001791 NM_001039802 AK297465 AK303994 AK311375 AK316449 AL121735 BC002711 BC003682 BC018266 M57298	NC_000001 NC_018912 NG_047042 AX888060	NP_001782 NP_001034891 BAG59887 BAG64911 BAH14820 CAB57326 AAH02711 AAH03682 AAH18266 AAA52592	998	1	0	CDC42	CDC42Hs G25K TKS	rna_protein-coding|genomic_protein-coding	1p36.12	cell division cycle 42
merck-NM_138812_s_at	4.09119	1.26642	13.2167	2.35474	0.0185356	1.40884	0.999381	0.999381		Sense	NM_138812 NM_001269053 XM_005269549 XM_005269550 XM_011539334 XM_011539335 XM_017015749 HC007076 HC044627 AK125908 AK292542 BC019250 BI828082 EU831814 EU831891	NM_138812 NM_001269053 XM_005269549 XM_005269550 XM_011539334 XM_011539335 XM_017015749 AK125908 AK292542 BC019250 BI828082 EU831814 EU831891	NC_000010 NC_018921 HC007076 HC044627	NP_620167 NP_001255982 XP_005269606 XP_005269607 XP_011537636 XP_011537637 XP_016871238 BAC86339 BAF85231 AAH19250 ACE87332 ACE86650	143241	1	0	DYDC1	DPY30D1	rna_protein-coding|genomic_protein-coding	10q23.1	DPY30 domain containing 1
merck-ENST00000355337_x_at	2.78765	1.18712	6.54609	2.35379	0.0185831	1.0252	0.999381	0.999381		Sense	NM_198495 NM_001278507 NM_001145659 AF338232 BE272325 AK292236 BC101322	NM_198495 NM_001278507 NM_001145659 AF338232 BE272325 AK292236 BC101322	NC_000007 NC_018918 NC_000006 NC_018917 NG_033982	NP_940897 NP_001265436 NP_001139131 AAN77609 BAF84925 AAI01323	100128553 100142659 643854	3	5	CTAGE4 CTAGE8 CTAGE9	cTAGE-4	rna_protein-coding	7q35!6q23.2	CTAGE family member 4 ||| CTAGE family member 8 ||| CTAGE family member 9
merck-XM_496950_x_at	0.0466499	0.00362882	0.599704	-2.35239	0.0186532	-3.06508	0.999381	0.999381		Uncertain	NG_005509	---	NG_005509	---	441320	1	0	LOC441320	---	genomic_pseudo	8p23.1	chromosome 11 open reading frame2 pseudogene
merck-BX248273_at	5.46716	1.32742	22.5173	2.35214	0.0186659	1.69876	0.999381	0.999381		Uncertain	BX248273 HG506136	BX248273 HG506136	---	CAD62601	644919	1	0	LOC644919	---	rna_ncRNA	14q21.1	uncharacterized LOC644919
merck-BC003664_a_at	4.30089	1.27501	14.5078	2.35161	0.0186926	1.45882	0.999381	0.999381		Sense	NM_012310 AB208797 AF071592 AF179308 AF277375 AJ271784 AK022592 AK022717 AK024266 AK313133 BC003664 BC011801 BC038459 BC049218 BC050548	NM_012310 AB208797 AF071592 AF179308 AF277375 AJ271784 AK022592 AK022717 AK024266 AK313133 BC003664 BC011801 BC038459 BC049218 BC050548	NC_000023 NC_018934 NG_016799	NP_036442 BAD92034 AAD05492 AAD51855 AAF86334 CAB75427 BAG51282 BAG35952 AAH03664 AAH49218 AAH50548	24137	1	0	KIF4A	KIF4 KIF4G1 MRX100	rna_protein-coding	Xq13.1	kinesin family member 4A
merck-CN292997_a_at	6.97287	1.38153	35.1936	2.35126	0.0187101	1.94203	0.999381	0.999381		Sense	NM_005778 NR_036627 XM_017005503 XM_006712917 XM_011533262 XM_011533261 XM_017005504 XM_017005505 XM_017005506 XM_017005507 XR_427245 AB208813 AB586690 AF091263 AF103802 AF107493 AK297249 AK297445 AK302766 AK314032 AL701303 BC002957 BC156348 BC157102 DB080737 KU178505 KU178506 U23946	NM_005778 NR_036627 XM_017005503 XM_006712917 XM_011533262 XM_011533261 XM_017005504 XM_017005505 XM_017005506 XM_017005507 XR_427245 AB208813 AB586690 AF091263 AF103802 AF107493 AK297249 AK297445 AK302766 AK314032 AL701303 BC002957 BC156348 BC157102 DB080737 KU178505 KU178506 U23946	NC_000003 NC_018914 NG_030403	NP_005769 XP_016860992 XP_006712980 XP_011531564 XP_011531563 XP_016860993 XP_016860994 XP_016860995 XP_016860996 BAD92050 BAJ19019 AAD04159 AAF02422 AAF99551 BAG59728 BAG59871 BAG63975 BAG36742 AAI56349 AAI57103 ALQ33963 ALQ33964 AAA99715	10181	1	0	RBM5	G15 H37 LUCA15 RMB5	rna_protein-coding	3p21.31	RNA binding motif protein 5
merck-XM_929696_at	26.6632	1.72621	411.842	2.35085	0.0187305	3.28328	0.999381	0.999381		Uncertain	NG_012989	---	NG_012989	---	5178 100169890 23619	3	2	PEG3 PEG3-AS1 ZIM2	PW1 ZKSCAN22 ZNF904 ZSCAN24 APEG3 NCRNA00155 PEG3-AS PEG3AS ZNF656	genomic_protein-coding|genomic_ncRNA	19q13.43	paternally expressed 3 ||| PEG3 antisense RNA 1 ||| zinc finger imprinted 2
merck-NM_018318_at	0.115773	0.0191779	0.698897	-2.35052	0.0187474	-2.15613	0.999381	0.999381		Sense	NM_018318 NM_001330367 XM_006719103 XM_017019571 XM_017019572 XM_017019573 XM_017019574 XM_005253415 XM_017019575 XM_017019576 XM_017019577 XM_011520733 XM_011520734 XM_005253413 XM_011520735 XM_006719104 XM_005253414 XM_011520729 XM_017019569 XM_006719105 XM_011520731 XM_017019570 AK001950 AL570537 BU739164 CR749586	NM_018318 NM_001330367 XM_006719103 XM_017019571 XM_017019572 XM_017019573 XM_017019574 XM_005253415 XM_017019575 XM_017019576 XM_017019577 XM_011520733 XM_011520734 XM_005253413 XM_011520735 XM_006719104 XM_005253414 XM_011520729 XM_017019569 XM_006719105 XM_011520731 XM_017019570 AK001950 AL570537 BU739164 CR749586	NC_000012 NC_018923	NP_060788 NP_001317296 XP_006719166 XP_016875060 XP_016875061 XP_016875062 XP_016875063 XP_005253472 XP_016875064 XP_016875065 XP_016875066 XP_011519035 XP_011519036 XP_005253470 XP_011519037 XP_006719167 XP_005253471 XP_011519031 XP_016875058 XP_006719168 XP_011519033 XP_016875059 BAA91995 CAH18385	55297	1	0	CCDC91	HSD8 p56	rna_protein-coding	12p11.22	coiled-coil domain containing 91
merck2-DA385744_at	5.29482	1.31897	21.2554	2.35037	0.018755	1.66673	0.999381	0.999381		Sense	NG_034031 AK123513	AK123513	NG_034031	---	56948	1	0	SDR39U1	C14orf124 HCDI	genomic_protein-coding|rna_protein-coding	14q12	short chain dehydrogenase/reductase family 39U member 1
merck-NM_006212_at	4.19102	1.26867	13.8449	2.35028	0.0187595	1.43294	0.999381	0.999381		Sense	NM_006212 XM_005273162 CR749442	NM_006212 XM_005273162 CR749442	NC_000001 NC_018912	NP_006203 XP_005273219 CAH18280	5208	1	0	PFKFB2	PFK-2/FBPase-2	rna_protein-coding	1q32.1	6-phosphofructo-2-kinase/fructose-2,6-biphosphatase 2
merck-AK223599_a_at	2.39368	1.15588	4.95701	2.35	0.0187736	0.872834	0.999381	0.999381		Sense	NM_022763 NM_001135095 XM_017007062 XM_017007063 AB098597 AF543840 AK027052 AK075220 AK127826 AK223599 AK314478 AL157482 AY358146 BC033635 BC039297 BX648340	NM_022763 NM_001135095 XM_017007062 XM_017007063 AB098597 AF543840 AK027052 AK075220 AK127826 AK223599 AK314478 AL157482 AY358146 BC033635 BC039297 BX648340	NC_000003 NC_018914	NP_073600 NP_001128567 XP_016862551 XP_016862552 BAC53727 AAN65261 BAB15639 BAC11480 BAG54580 BAD97319 BAG37083 CAB75672 AAQ88513 AAH33635 AAH39297	64778	1	0	FNDC3B	FAD104 PRO4979 YVTM2421	rna_protein-coding	3q26.31	fibronectin type III domain containing 3B
merck-NM_012413_at	3.36388	1.22251	9.25608	2.34899	0.0188242	1.21309	0.999381	0.999381		Sense	NM_012413 AB062487 AK290605 BC015460 BC020456 BC036721 BC047756 BF970452 X71125	NM_012413 AB062487 AK290605 BC015460 BC020456 BC036721 BC047756 BF970452 X71125	NC_000002 NC_018913	NP_036545 BAB93512 BAF83294 AAH36721 AAH47756 CAA50438	25797	1	0	QPCT	GCT QC sQC	rna_protein-coding	2p22.2	glutaminyl-peptide cyclotransferase
merck-BQ437425_s_at	5.98343	1.34448	26.6284	2.34856	0.0188463	1.78899	0.999381	0.999381		Sense	NM_145165 NM_001204063 NM_001204064 AF060510 AK057626 BC020550 BM453839	NM_145165 NM_001204063 NM_001204064 AF060510 AK057626 BC020550 BM453839	NC_000014 NC_018925	NP_660148 NP_001190992 NP_001190993 AAG43128 BAG51943 AAH20550	91612	1	0	CHURC1	C14orf52 My015 chch	rna_protein-coding	14q23.3	churchill domain containing 1
merck-NM_005135_at	4.59371	1.28647	16.4032	2.34787	0.0188813	1.52469	0.999381	0.999381		Sense	NM_133647 NM_005135 NM_001042494 NM_001042495 NM_001042496 NM_001042497 XM_006720793 NG_007951 AF105366 AF108831 AF477977 AF531258 AF531259 AF531260 AK128133 AK292550 AL117500 BC033894 BC051709 BC051744 BC070107 BC126241 BC126243 BX648195 DQ138323	NM_133647 NM_005135 NM_001042494 NM_001042495 NM_001042496 NM_001042497 XM_006720793 AF105366 AF108831 AF477977 AF531258 AF531259 AF531260 AK128133 AK292550 AL117500 BC033894 BC051709 BC051744 BC070107 BC126241 BC126243 BX648195 DQ138323	NC_000015 NC_018926 NG_007951	NP_598408 NP_005126 NP_001035959 NP_001035960 NP_001035961 NP_001035962 XP_006720856 AAD39742 AAD25337 AAL85335 AAQ10026 AAQ10027 AAQ10028 BAG54635 BAF85239 CAB55965 AAH51744 AAH70107 AAI26242 AAI26244 CAI46042 ABA02873	9990	1	0	SLC12A6	ACCPN KCC3 KCC3A KCC3B	rna_protein-coding|genomic_protein-coding	15q14	solute carrier family 12 member 6
merck2-NM_005099_at	7.13414	1.38287	36.8045	2.3472	0.0189151	1.96489	0.999381	0.999381		Sense	NM_005099 NM_001320336 XR_001737548 AY044847 AA603151 AB014588 AY358886 BC063293	NM_005099 NM_001320336 XR_001737548 AA603151 AB014588 AY358886 BC063293	NC_000001 NC_018912 AY044847	NP_005090 NP_001307265 BAA31663 AAQ89245 AAH63293	9507	1	0	ADAMTS4	ADAMTS-2 ADAMTS-4 ADMP-1	rna_protein-coding|genomic_protein-coding	1q23.3	ADAM metallopeptidase with thrombospondin type 1 motif 4
merck2-BQ890127_s_at	5.40447	1.32053	22.1187	2.34666	0.0189426	1.68723	0.999381	0.999381		Sense	NM_015646 NM_001010942 NM_001251917 NM_001251918 NM_001251921 NM_001251922 A08693 AB062128 AJ420497 AK298818 AK301401 AK301428 AK316447 AL080212 BC000176 BC078173 BC095467 X08004	NM_015646 NM_001010942 NM_001251917 NM_001251918 NM_001251921 NM_001251922 AB062128 AJ420497 AK298818 AK301401 AK301428 AK316447 AL080212 BC000176 BC078173 BC095467 X08004	NC_000012 NC_018923 A08693	NP_056461 NP_001010942 NP_001238846 NP_001238847 NP_001238850 NP_001238851 BAB93460 BAG60950 BAG62936 BAG62956 BAH14818 CAB45777 AAH00176 AAH78173 AAH95467 CAB46488	5908	1	0	RAP1B	K-REV RAL1B	rna_protein-coding|genomic_protein-coding	12q15	RAP1B, member of RAS oncogene family
merck2-NM_058176_at	12.8953	1.52394	109.118	2.34662	0.0189445	2.55687	0.999381	0.999381		Sense	NM_058176 NM_001321868 NM_001321877 NM_001321897 NM_178423 NM_178425 XM_011515631 XM_017012826 XM_011515634 XM_017012827 XM_011515641 XM_011515642 XM_011515644 XM_011515645 XM_011515646 XM_017012828 XM_011515629 XM_011515648 XM_011515635 XM_011515649 XM_011515636 XM_011515637 XM_011515638 XM_011515639 AA405905 AJ459808 AK095820 AY032737 AY197371 BC111735	NM_058176 NM_001321868 NM_001321877 NM_001321897 NM_178423 NM_178425 XM_011515631 XM_017012826 XM_011515634 XM_017012827 XM_011515641 XM_011515642 XM_011515644 XM_011515645 XM_011515646 XM_017012828 XM_011515629 XM_011515648 XM_011515635 XM_011515649 XM_011515636 XM_011515637 XM_011515638 XM_011515639 AA405905 AJ459808 AK095820 AY032737 AY197371 BC111735	NC_000007 NC_018918 NG_023250	NP_478056 NP_001308797 NP_001308806 NP_001308826 NP_848510 NP_848512 XP_011513933 XP_016868315 XP_011513936 XP_016868316 XP_011513943 XP_011513944 XP_011513946 XP_011513947 XP_011513948 XP_016868317 XP_011513931 XP_011513950 XP_011513937 XP_011513951 XP_011513938 XP_011513939 XP_011513940 XP_011513941 CAD30851 BAC04630 AAK66821 AAO27363 AAI11736	9734	1	0	HDAC9	HD7 HD7b HD9 HDAC HDAC7 HDAC7B HDAC9B HDAC9FL HDRP MITR	rna_protein-coding	7p21.1	histone deacetylase 9
merck2-BU186807_at	10.5994	1.47543	76.1457	2.34657	0.0189473	2.3608	0.999381	0.999381		Sense	NM_002270 NM_153188 XM_005248501 XM_017009458 XM_005248500 AK124768	NM_002270 NM_153188 XM_005248501 XM_017009458 XM_005248500 AK124768	NC_000005 NC_018916	NP_002261 NP_694858 XP_005248558 XP_016864947 XP_005248557	3842	1	0	TNPO1	IPO2 KPNB2 MIP MIP1 TRN	rna_protein-coding	5q13.2	transportin 1
merck-NM_001024736_s_at	5.25258	1.31383	20.9994	2.346	0.0189759	1.65872	0.999381	0.999381		Sense	NM_001024736 NM_025240 NM_001329628 NM_001329629 XM_005254700 XM_011522095 XM_011522096 XM_017022638 NG_051242 CQ784032 AJ583695 AK074997 AK075549 AK291721 AL360136 BC011578 BC062581 CA420873 CB529187	NM_001024736 NM_025240 NM_001329628 NM_001329629 XM_005254700 XM_011522095 XM_011522096 XM_017022638 AJ583695 AK074997 AK075549 AK291721 AL360136 BC011578 BC062581 CA420873 CB529187	NC_000015 NC_018926 NG_051242 CQ784032	NP_001019907 NP_079516 NP_001316557 NP_001316558 XP_005254757 XP_011520397 XP_011520398 XP_016878127 CAE47548 BAC11344 BAC11692 BAF84410 AAH62581	80381	1	0	CD276	4Ig-B7-H3 B7-H3 B7H3 B7RP-2	rna_protein-coding|genomic_protein-coding	15q24.1	CD276 molecule
merck-ENST00000380898_at	0.0400747	0.00272567	0.589206	-2.34567	0.0189931	-3.21701	0.999381	0.999381		Sense	NM_001109763 NM_144675 NM_001323900 NM_001323901 AK128775 DB306756	NM_001109763 NM_144675 NM_001323900 NM_001323901 AK128775 DB306756	NC_000016 NC_018927	NP_001103233 NP_653276 NP_001310829 NP_001310830 BAG54729	146395	1	0	GSG1L	PRO19651	rna_protein-coding	16p12.1	GSG1 like
merck-AK022474_at	4.51496	1.28097	15.9137	2.3452	0.0190168	1.5074	0.999381	0.999381		Uncertain	NG_045232	---	NG_045232	---	55422	1	0	ZNF331	RITA ZNF361 ZNF463	genomic_protein-coding	19q13.42	zinc finger protein 331
merck-BF755867_at	0.00132915	5.22717e-06	0.337974	-2.34385	0.0190857	-6.62321	0.999381	0.999381		Sense	NM_001304548 XM_017029452 XM_017029453 NG_016381	NM_001304548 XM_017029452 XM_017029453	NC_000023 NC_018934 NG_016381	NP_001291477 XP_016884941 XP_016884942	286464	1	0	CFAP47	CHDC2 CXorf22 CXorf30 CXorf59	rna_protein-coding|genomic_protein-coding	Xp21.1	cilia and flagella associated protein 47
merck2-AA135502_at	5.57661	1.32476	23.4749	2.34344	0.0191066	1.71858	0.999381	0.999381		Sense	NM_004663 NM_001206836 AF000231 BC013348	NM_004663 NM_001206836 AF000231 BC013348	NC_000015 NC_018926	NP_004654 NP_001193765 AAC32887 AAH13348	8766	1	0	RAB11A	YL8	rna_protein-coding	15q22.31	RAB11A, member RAS oncogene family
merck-AK057553_s_at	15.5651	1.56673	154.635	2.34324	0.0191172	2.74503	0.999381	0.999381		Sense	NR_122105 BG983179 HG496558 HG496562 HG496563 HG496564 HG496565 LK937735	NR_122105 BG983179 HG496558 HG496562 HG496563 HG496564 HG496565 LK937735	NC_000003 NC_018914 NT_187532 NT_187649 NT_187678 NT_187688 NT_187689 NT_187690 NT_187691	---	440993	1	0	LINC00969	---	rna_ncRNA	3q29	long intergenic non-protein coding RNA 969
merck-ENST00000360150_at	3.55356	1.23014	10.2654	2.34265	0.0191474	1.26795	0.999381	0.999381		Sense	XR_001748740 XR_001748741 AK097112 AL834128	XR_001748740 XR_001748741 AK097112 AL834128	NC_000012	CAD89902	51290	1	0	ERGIC2	CDA14 Erv41 PTX1 cd002	rna_protein-coding	12p11.22	ERGIC and golgi 2
merck-NM_018937_at	1.93888	1.11403	3.37446	2.34191	0.0191854	0.66211	0.999381	0.999381		Sense	NM_018937 AF217755	NM_018937 AF217755	NC_000005 NC_018916 NG_000017	NP_061760 AAK51622	56132	1	0	PCDHB3	PCDH-BETA3	rna_protein-coding	5q31.3	protocadherin beta 3
merck-BC014346_at	0.249229	0.0778837	0.797536	-2.34117	0.0192236	-1.38938	0.999381	0.999381		Uncertain	BC014346	BC014346	---	AAH14346	100289058	1	0	LOC100289058	---	rna_protein-coding	13q14.11	uncharacterized LOC100289058
merck-BX537656_at	28.2163	1.72156	462.464	2.34067	0.0192491	3.3399	0.999381	0.999381		Uncertain	BX537656 CR749668 HG500896	BX537656 CR749668 HG500896	---	---	101929290	1	0	LOC101929290	---	rna_ncRNA	8p23.1	uncharacterized LOC101929290
merck2-NM_021731_at	23.6643	1.67276	334.775	2.34055	0.0192555	3.16397	0.999381	0.999381		Sense	XM_006722647 XM_011527684 AF218008 BG763518	XM_006722647 XM_011527684 AF218008 BG763518	NC_000019	XP_006722710 XP_011525986 AAG17250	126321	1	0	MFSD12	C19orf28 PP3501	rna_protein-coding	19p13.3	major facilitator superfamily domain containing 12
merck-NM_207443_at	5.19472	1.30674	20.6507	2.33991	0.0192886	1.64764	0.999381	0.999381		Uncertain	AK127179 BX648898 HG506507	AK127179 BX648898 HG506507	---	BAC86872	400242	1	0	DICER1-AS1	DICER1-AS	rna_ncRNA	14q32.13	DICER1 antisense RNA 1
merck-NM_031275_at	0.0103771	0.000225631	0.477263	-2.33864	0.0193539	-4.56815	0.999381	0.999381		Sense	NM_031275 HC007334 BC029506 BI561514	NM_031275 BC029506 BI561514	NC_000011 NC_018922 HC007334	NP_112565 AAH29506	56158	1	0	TEX12	---	rna_protein-coding|genomic_protein-coding	11q23.1	testis expressed 12
merck-ENST00000368153_at	0.0100897	0.000214164	0.475347	-2.33832	0.0193704	-4.59624	0.999381	0.999381		Sense	NG_002260 AF546280 AF546281 AF546282 AF546283 AF546284 AF546285 AF546286 AF546287 AF546288 AF546289 AF546290 AF546291 AF546292 AF546293	---	NG_002260 AF546280 AF546281 AF546282 AF546283 AF546284 AF546285 AF546286 AF546287 AF546288 AF546289 AF546290 AF546291 AF546292 AF546293	---	79514	1	0	OR10T1P	---	genomic_pseudo	1q23.1	olfactory receptor family 10 subfamily T member 1 pseudogene
merck-NM_173663_at	27.6668	1.71112	447.338	2.33825	0.0193744	3.32023	0.999381	0.999381		Sense	NM_173663 NM_001265615 AF155097	NM_173663 NM_001265615 AF155097	NC_000005 NC_018916	NP_775934 NP_001252544 AAD42863	285596 202134	2	2	FAM153A FAM153B	NY-REN-7	rna_protein-coding	5q35.3!5q35.2	family with sequence similarity 153 member A ||| family with sequence similarity 153 member B
merck-NM_022063_at	4.79182	1.28838	17.8221	2.33805	0.0193847	1.56691	0.999381	0.999381		Sense	NM_022063 NM_001134672 XM_005270024 XR_945795 XR_001747175 XR_001747176 AX880308 AK023250	NM_022063 NM_001134672 XM_005270024 XR_945795 XR_001747175 XR_001747176 AK023250	NC_000010 NC_018921 AX880308	NP_071346 NP_001128144 XP_005270081 BAB14487	63877	1	0	FAM204A	C10orf84 bA319I23.1	rna_protein-coding|genomic_protein-coding	10q26.11	family with sequence similarity 204 member A
merck2-DN993211_a_at	10.2175	1.45538	71.7327	2.33737	0.0194199	2.32411	0.999381	0.999381		Sense	NM_030571 AB097010 AB097037 AI929639 AK075495 AK075524 AK315481 AY192728 BC004317 DA236494 HQ447371	NM_030571 AB097010 AB097037 AI929639 AK075495 AK075524 AK315481 AY192728 BC004317 DA236494 HQ447371	NC_000005 NC_018916	NP_085048 BAC77363 BAC77390 BAC11652 BAC11670 BAG37865 AAP13460 AAH04317 ADQ31857	80762	1	0	NDFIP1	N4WBP5	rna_protein-coding	5q31.3	Nedd4 family interacting protein 1
merck2-AI936933_at	2.07204	1.12482	3.81693	2.33733	0.0194223	0.728534	0.999381	0.999381		Sense	NG_027845 AY341244	---	NG_027845 AY341244	---	1191	1	0	CLU	AAG4 APO-J APOJ CLI CLU1 CLU2 KUB1 NA1/NA2 SGP-2 SGP2 SP-40 TRPM-2 TRPM2	genomic_protein-coding	8p21.1	clusterin
merck-BM675228_at	1.89449	1.10849	3.2378	2.33663	0.0194583	0.638947	0.999381	0.999381		Uncertain	NG_021725	---	NG_021725	---	729409	1	0	C1GALT1P1	---	genomic_pseudo	12q15	core 1 synthase, glycoprotein-N-acetylgalactosamine 3-beta-galactosyltransferase 1 pseudogene 1
merck-NM_020361_at	1.65401	1.08447	2.52265	2.33651	0.0194649	0.503203	0.999381	0.999381		Sense	NM_020361 XM_011517570 XM_017013646 XR_001745565 AF466284 BC033684 BK000188 DQ892043 DQ895237	NM_020361 XM_011517570 XM_017013646 XR_001745565 BC033684 BK000188 DQ892043 DQ895237	NC_000008 NC_018919 NG_027682 AF466284	NP_065094 XP_011515872 XP_016869135 AAH33684 DAA00037 ABM82969 ABM86163	57094	1	0	CPA6	CPAH ETL5 FEB11	rna_protein-coding|genomic_protein-coding	8q13.2	carboxypeptidase A6
merck2-BX537523_at	4.5469	1.27639	16.1974	2.33646	0.0194673	1.51445	0.999381	0.999381		Uncertain	BX537523	BX537523	---	---	3895	1	0	KTN1	CG1 KNT MU-RMS-40.19	rna_protein-coding	14q22.3	kinectin 1
merck-AK055712_at	0.253919	0.0804087	0.801841	-2.33639	0.019471	-1.37074	0.999381	0.999381		Uncertain	AK055712 BC034428	AK055712 BC034428	---	---	728705	1	0	LOC728705	---	rna_unknown	12q23.3	uncharacterized LOC728705
merck-BX641095_a_at	2.54061	1.16196	5.55503	2.33604	0.0194891	0.932406	0.999381	0.999381		Sense	NM_133493 NM_001159587 NM_001159588 XM_005248659 XM_011535473 XM_017010283 AF410459 AK123960 AK313636 AL834478 AY149920 AY788891 BC148364 BC152996 BX641095 EF553520	NM_133493 NM_001159587 NM_001159588 XM_005248659 XM_011535473 XM_017010283 AF410459 AK123960 AK313636 AL834478 AY149920 AY788891 BC148364 BC152996 BX641095 EF553520	NC_000006 NC_018917 NG_033971	NP_598000 NP_001153059 NP_001153060 XP_005248716 XP_011533775 XP_016865772 AAL84159 BAG53987 BAG36395 CAD39137 AAN78483 AAX14639 AAI48365 AAI52997 CAE46045 ABQ66266	135228	1	0	CD109	CPAMD7 p180 r150	rna_protein-coding	6q13	CD109 molecule
merck-AF119880_at	2.58906	1.16528	5.75243	2.3355	0.0195171	0.951293	0.999381	0.999381		Uncertain	NG_029236	---	NG_029236	---	9628	1	0	RGS6	GAP HA117 S914	genomic_protein-coding	14q24.2	regulator of G-protein signaling 6
merck-ENST00000314295_at	0.0568499	0.00512208	0.630977	-2.33495	0.0195461	-2.86734	0.999381	0.999381		Uncertain	NG_028951	---	NG_028951	---	391804	1	0	RBMX2P5	---	genomic_pseudo	5q14.1	RNA binding motif protein, X-linked 2 pseudogene 5
merck-NM_001218_s_at	3.48053	1.22111	9.92059	2.33376	0.0196084	1.24719	0.999381	0.999381		Sense	NM_001218 NM_206925 NM_001293642 NR_135511 NG_028022 AK000158 BC001012 BC087838 BM994285 CA309380	NM_001218 NM_206925 NM_001293642 NR_135511 AK000158 BC001012 BC087838 BM994285 CA309380	NC_000015 NC_018926 NG_028022	NP_001209 NP_996808 NP_001280571 BAA90981 AAH01012	771	1	0	CA12	CA-XII CAXII HsT18816 T18816	rna_protein-coding|genomic_protein-coding	15q22.2	carbonic anhydrase 12
merck2-NM_032086_x_at	24.461	1.66833	358.648	2.33354	0.0196197	3.19708	0.999381	0.999381		Sense	NM_018919 NM_032086 AB209178 AF152326 AF152513 BC136702 BC136703 BC146651	NM_018919 NM_032086 AB209178 AF152326 AF152513 BC136702 BC136703 BC146651	NC_000005 NC_018916 NG_000012	NP_061742 NP_114475 BAD92415 AAD43720 AAD43773 AAI36703 AAI36704 AAI46652	56109	1	0	PCDHGA6	PCDH-GAMMA-A6	rna_protein-coding	5q31.3	protocadherin gamma subfamily A, 6
merck-ENST00000370591_a_at	0.122597	0.0210127	0.715284	-2.33231	0.0196844	-2.09885	0.999381	0.999381		Sense	NM_018058 NM_001206528 XM_017016366 XM_011539917 XM_005269938 XM_017016367 NG_029831 AJ276171 AJ279016 AJ421515 AK001182 AK057190 AK292084 BC034245 BG820409 R60584	NM_018058 NM_001206528 XM_017016366 XM_011539917 XM_005269938 XM_017016367 AJ276171 AJ279016 AJ421515 AK001182 AK057190 AK292084 BC034245 BG820409 R60584	NC_000010 NC_018921 NG_029831	NP_060528 NP_001193457 XP_016871855 XP_011538219 XP_005269995 XP_016871856 CAB98267 CAB98268 CAB98269 CAC08451 CAD13394 BAA91540 BAF84773 AAH34245	55118	1	0	CRTAC1	ASPIC ASPIC1 CEP-68	rna_protein-coding|genomic_protein-coding	10q24.2	cartilage acidic protein 1
merck-NM_003432_s_at	13.2941	1.5096	117.073	2.33101	0.0197528	2.58732	0.999381	0.999381		Sense	NM_001297548 NM_001330711 NM_001330712 NM_001330713 NM_001330714 NM_001330715 NM_001330716 NM_001330717 NM_003432 NM_001330704 NM_001330705 NM_001330706 NM_001330707 NM_001330708 NM_001330709 NM_001330710 NR_123719 NR_123720 XM_005248359 XM_017009833 XM_017009834 XM_017009835 XM_017009836 XM_011514123 XM_011514124 XM_017009837 XM_017009838 XM_005248367 XM_017009839 XM_005248360 XM_017009840 XM_01…	NM_001297548 NM_001330711 NM_001330712 NM_001330713 NM_001330714 NM_001330715 NM_001330716 NM_001330717 NM_003432 NM_001330704 NM_001330705 NM_001330706 NM_001330707 NM_001330708 NM_001330709 NM_001330710 NR_123719 NR_123720 XM_005248359 XM_017009833 XM_017009834 XM_017009835 XM_017009836 XM_011514123 XM_011514124 XM_017009837 XM_017009838 XM_005248367 XM_017009839 XM_005248360 XM_017009840 XM_01…	NC_000005 NC_018916 KT584760	NP_001284477 NP_001317640 NP_001317641 NP_001317642 NP_001317643 NP_001317644 NP_001317645 NP_001317646 NP_003423 NP_001317633 NP_001317634 NP_001317635 NP_001317636 NP_001317637 NP_001317638 NP_001317639 XP_005248416 XP_016865322 XP_016865323 XP_016865324 XP_016865325 XP_011512425 XP_011512426 XP_016865326 XP_016865327 XP_005248424 XP_016865328 XP_005248417 XP_016865329 XP_016865330 XP_016865331…	7690	1	0	ZNF131	ZBTB35 pHZ-10	rna_protein-coding|genomic_protein-coding	5p12	zinc finger protein 131
merck-BC020554_at	0.197696	0.0505863	0.772614	-2.33091	0.0197579	-1.62102	0.999381	0.999381		Sense	NM_014553 XM_017003902 XM_017003903 BC020554	NM_014553 XM_017003902 XM_017003903 BC020554	NC_000002 NC_018913	NP_055368 XP_016859391 XP_016859392	29842	1	0	TFCP2L1	CRTR1 LBP-9 LBP9	rna_protein-coding	2q14.2	transcription factor CP2 like 1
merck-G65579_at	0.151653	0.0310396	0.74095	-2.3304	0.0197848	-1.88616	0.999381	0.999381		Uncertain	NG_022928	---	NG_022928	---	9612	1	0	NCOR2	CTG26 N-CoR2 SMAP270 SMRT SMRTE SMRTE-tau TNRC14 TRAC TRAC-1 TRAC1	genomic_protein-coding	12q24.31	nuclear receptor corepressor 2
merck-BC039107_s_at	2.83775	1.18024	6.82305	2.33019	0.0197963	1.04301	0.999381	0.999381		Sense	NM_173802 NM_001135863 NM_001135864 AK290248 AL832339 BC039107 BC039535	NM_173802 NM_001135863 NM_001135864 AK290248 AL832339 BC039107 BC039535	NC_000012 NC_018923	NP_776163 NP_001129335 NP_001129336 BAF82937 AAH39107 AAH39535	254013	1	0	ETFBKMT	C12orf72 ETFB-KMT METTL20	rna_protein-coding	12p11.21	electron transfer flavoprotein beta subunit lysine methyltransferase
merck-NM_020318_a_at	7.88968	1.38839	44.8341	2.33014	0.0197988	2.06556	0.999381	0.999381		Sense	NM_020318 XM_011509857 XM_017002023 XM_017002024 XM_005245422 XM_017002025 XM_011509858 NG_023390 AX428040 AF342989 BC152552 BX649062	NM_020318 XM_011509857 XM_017002023 XM_017002024 XM_005245422 XM_017002025 XM_011509858 AF342989 BC152552 BX649062	NC_000001 NC_018912 NG_023390 AX428040	NP_064714 XP_011508159 XP_016857512 XP_016857513 XP_005245479 XP_016857514 XP_011508160 AAL17779	60676	1	0	PAPPA2	PAPP-A2 PAPP-E PAPPE PLAC3	rna_protein-coding|genomic_protein-coding	1q25.2	pappalysin 2
merck-NM_024938_a_at	2.87475	1.18254	6.98851	2.32989	0.0198118	1.05596	0.999381	0.999381		Sense	NM_014801 XM_017002391 XM_017002392 XM_011544278 XM_006711816 XR_001737429 XR_426919 XR_001737430 XR_001737431 XR_247042 XR_001737432 AK055374 AK074078 AK092353 AK097229 AK307812 BC008300 BC014639	NM_014801 XM_017002391 XM_017002392 XM_011544278 XM_006711816 XR_001737429 XR_426919 XR_001737430 XR_001737431 XR_247042 XR_001737432 AK055374 AK074078 AK092353 AK097229 AK307812 BC008300 BC014639	NC_000001 NC_018912 NG_050912	NP_055616 XP_016857880 XP_016857881 XP_011542580 XP_006711879 BAG51507 BAB84904 AAH08300	80003	1	0	PCNX2	PCNXL2	rna_protein-coding	1q42.2	pecanex homolog 2 (Drosophila)
merck-AK056532_a_at	6.76441	1.35443	33.7833	2.32968	0.0198229	1.91167	0.999381	0.999381		Sense	NM_001305008 NM_001305009 NM_001305010 NM_030650 NM_001305011 NR_130941 XM_006712783 XM_005246878 XM_011511945 XM_005246879 XM_005246880 XM_017005055 AB051502 AK056532 AL832947 BC031530 BC064661 CR936742	NM_001305008 NM_001305009 NM_001305010 NM_030650 NM_001305011 NR_130941 XM_006712783 XM_005246878 XM_011511945 XM_005246879 XM_005246880 XM_017005055 AB051502 AK056532 AL832947 BC031530 BC064661 CR936742	NC_000002 NC_018913	NP_001291937 NP_001291938 NP_001291939 NP_085153 NP_001291940 XP_006712846 XP_005246935 XP_011510247 XP_005246936 XP_005246937 XP_016860544 BAB21806 BAB71207 CAH56306 AAH31530	80856	1	0	LNPK	KIAA1715 LNP LNP1 Ul ulnaless	rna_protein-coding	2q31.1	lunapark, ER junction formation factor
merck-DA568978_a_at	3.65403	1.22824	10.8708	2.32955	0.0198301	1.29583	0.999381	0.999381		Sense	NR_110952 NR_110953 AA436218 AK095210 HG502132 HG502133 HG502134	NR_110952 NR_110953 AA436218 AK095210 HG502132 HG502133 HG502134	NC_000009 NC_018920	---	100507540	1	0	LINC01504	---	rna_ncRNA	9q21.13	long intergenic non-protein coding RNA 1504
merck-ENST00000377998_a_at	29.8955	1.71422	521.369	2.32948	0.0198339	3.39771	0.999381	0.999381		Sense	NM_015557 AB007913 AF425231 AK126012 AK127046 AL110281 AL117491 AL137693	NM_015557 AB007913 AF425231 AK126012 AK127046 AL110281 AL117491 AL137693	NC_000001 NC_018912	NP_056372 BAA32289 AAL98962 BAC86391 BAC86802 CAH56404 CAB55959 CAH56377	26038	1	0	CHD5	CHD-5	rna_protein-coding	1p36.31	chromodomain helicase DNA binding protein 5
merck-AI655168_at	7.18518	1.36706	37.7648	2.32927	0.0198447	1.97202	0.999381	0.999381		Sense	XR_001732326 XR_001749058	XR_001732326 XR_001749058	NC_018923 NC_000012	---	101928625	1	0	LOC101928625	---	rna_ncRNA	12p11.23	uncharacterized LOC101928625
merck2-NM_003250_a_at	0.254027	0.080188	0.804731	-2.32924	0.0198465	-1.37031	0.999381	0.999381		Sense	NM_003250 NM_001190918 NM_001190919 NG_023345 BC000261 BC002728 BC035137 J03239 M24899	NM_003250 NM_001190918 NM_001190919 BC000261 BC002728 BC035137 J03239 M24899	NC_000017 NC_018928 NG_023345	NP_003241 NP_001177847 NP_001177848 AAH00261 AAH02728 AAH35137 AAA61176 AAA35783	7067	1	0	THRA	AR7 CHNG6 EAR7 ERB-T-1 ERBA ERBA1 NR1A1 THRA1 THRA2 c-ERBA-1	rna_protein-coding|genomic_protein-coding	17q21.1	thyroid hormone receptor, alpha
merck-BC015357_at	0.155429	0.0324506	0.744464	-2.32918	0.0198495	-1.86156	0.999381	0.999381		Uncertain	BC015357	BC015357	---	---	105379186	1	0	LOC105379186	---	rna_ncRNA	---	uncharacterized LOC105379186
merck-AI990716_s_at	56.6817	1.89631	1694.24	2.32911	0.019853	4.03745	0.999381	0.999381		Uncertain	NG_029794	---	NG_029794	---	94120 100421018 100500851	3	2	SYTL3 AMZ2P2 MIR3918	SLP3 mir-3918	genomic_protein-coding|genomic_pseudo|genomic_ncRNA	6q25.3	synaptotagmin like 3 ||| archaelysin family metallopeptidase 2 pseudogene 2 ||| microRNA 3918
merck-NM_144973_at	2.51777	1.15758	5.47623	2.32905	0.0198564	0.923372	0.999381	0.999381		Sense	NM_144973 NM_001308339 XM_005253326 XM_005253327 XM_006719040 XM_017018896 XM_017018897 XM_005253330 XM_017018898 XM_017018899 XM_011520590 AB209341 AK021465 AK123642 BX537924 CR749639	NM_144973 NM_001308339 XM_005253326 XM_005253327 XM_006719040 XM_017018896 XM_017018897 XM_005253330 XM_017018898 XM_017018899 XM_011520590 AB209341 AK021465 AK123642 BX537924 CR749639	NC_000012 NC_018923	NP_659410 NP_001295268 XP_005253383 XP_005253384 XP_006719103 XP_016874385 XP_016874386 XP_005253387 XP_016874387 XP_016874388 XP_011518892 BAD92578 BAG53929 CAD97905 CAH18433	160518	1	0	DENND5B	---	rna_protein-coding	12p11.21	DENN domain containing 5B
merck-BC035471_at	12.8035	1.49761	109.461	2.32885	0.0198669	2.54972	0.999381	0.999381		AntiSense	NM_019091 XM_011511689 AF286162 AK074209 AK314459 BC035471 BC039812 BC044567 EU832321 EU832406	NM_019091 XM_011511689 AF286162 AK074209 AK314459 BC035471 BC039812 BC044567 EU832321 EU832406	NC_000002 NC_018913	NP_061964 XP_011509991 AAG15199 BAG37067 AAH44567 ACE87578 ACE86891	65977	1	0	PLEKHA3	FAPP1	rna_protein-coding	2q31.2	pleckstrin homology domain containing A3
merck-NM_198321_a_at	5.3371	1.30366	21.8497	2.3287	0.0198749	1.67468	0.999381	0.999381		Sense	NM_198321 AK023815 BE875528	NM_198321 AK023815 BE875528	NC_000005 NC_018916	NP_938080	55568	1	0	GALNT10	GALNACT10 PPGALNACT10 PPGANTASE10	rna_protein-coding	5q33.2	polypeptide N-acetylgalactosaminyltransferase 10
merck-NM_020783_at	0.0718918	0.00784121	0.659136	-2.32867	0.0198767	-2.63259	0.999381	0.999381		Sense	NM_020783 AB037763 AI912792 BC036538 BM311221	NM_020783 AB037763 AI912792 BC036538 BM311221	NC_000018 NC_018929	NP_065834 BAA92580 AAH36538	6860	1	0	SYT4	HsT1192	rna_protein-coding	18q12.3	synaptotagmin 4
merck2-BC047018_x_at	8.14254	1.39309	47.5929	2.32799	0.0199129	2.0971	0.999381	0.999381		Sense	NM_001329 NM_022802 NM_001083914 NM_001290214 NM_001290215 NM_001321012 NM_001321013 NM_001321014 XM_011539349 XM_005269567 XM_005269568 XM_011539355 XM_005269569 XM_005269572 XM_005269571 XM_011539357 XM_011539358 XM_005269561 XM_017015756 XM_005269564 XM_017015757 XM_006717642 XM_011539351 XM_011539353 XM_011539354 KT584974 AF016507 AF222711 AK290390 AL833398 BC002486 BC037900 BC047018 BC052276…	NM_001329 NM_022802 NM_001083914 NM_001290214 NM_001290215 NM_001321012 NM_001321013 NM_001321014 XM_011539349 XM_005269567 XM_005269568 XM_011539355 XM_005269569 XM_005269572 XM_005269571 XM_011539357 XM_011539358 XM_005269561 XM_017015756 XM_005269564 XM_017015757 XM_006717642 XM_011539351 XM_011539353 XM_011539354 AF016507 AF222711 AK290390 AL833398 BC002486 BC037900 BC047018 BC052276 BC072020…	NC_000010 NC_018921 KT584974	NP_001320 NP_073713 NP_001077383 NP_001277143 NP_001277144 NP_001307941 NP_001307942 NP_001307943 XP_011537651 XP_005269624 XP_005269625 XP_011537657 XP_005269626 XP_005269629 XP_005269628 XP_011537659 XP_011537660 XP_005269618 XP_016871245 XP_005269621 XP_016871246 XP_006717705 XP_011537653 XP_011537655 XP_011537656 AAC39603 AAG45951 BAF83079 CAH10590 AAH02486 AAH37900 AAH47018 AAH52276 AAH72020…	1488	1	0	CTBP2	---	rna_protein-coding|genomic_protein-coding	10q26.13	C-terminal binding protein 2
merck2-BC070107_at	4.96113	1.28804	19.1087	2.32785	0.0199198	1.60163	0.999381	0.999381		Sense	NM_133647 NM_005135 NM_001042494 NM_001042495 NM_001042496 NM_001042497 XM_006720793 NG_007951 AF105366 AF108831 AF477977 AF531258 AF531259 AF531260 AK128133 AL117500 BC033894 BC051709 BC051744 BC070107 BC126241 BC126243 BX648195 DQ138323	NM_133647 NM_005135 NM_001042494 NM_001042495 NM_001042496 NM_001042497 XM_006720793 AF105366 AF108831 AF477977 AF531258 AF531259 AF531260 AK128133 AL117500 BC033894 BC051709 BC051744 BC070107 BC126241 BC126243 BX648195 DQ138323	NC_000015 NC_018926 NG_007951	NP_598408 NP_005126 NP_001035959 NP_001035960 NP_001035961 NP_001035962 XP_006720856 AAD39742 AAD25337 AAL85335 AAQ10026 AAQ10027 AAQ10028 BAG54635 CAB55965 AAH51744 AAH70107 AAI26242 AAI26244 CAI46042 ABA02873	9990	1	0	SLC12A6	ACCPN KCC3 KCC3A KCC3B	rna_protein-coding|genomic_protein-coding	15q14	solute carrier family 12 member 6
merck-NM_025083_at	5.05809	1.29182	19.8048	2.32764	0.0199311	1.62099	0.999381	0.999381		Sense	NM_001142443 NM_001142444 NM_025083 XM_011522092 AL133447 BC011534 CA440205	NM_001142443 NM_001142444 NM_025083 XM_011522092 AL133447 BC011534 CA440205	NC_000015 NC_018926	NP_001135915 NP_001135916 NP_079359 XP_011520394 AAH11534	80153	1	0	EDC3	LSM16 MRT50 YJDC YJEFN2	rna_protein-coding	15q24.1	enhancer of mRNA decapping 3
merck-NM_001005276_at	0.025699	0.00117713	0.561054	-2.32733	0.0199475	-3.66131	0.999381	0.999381		Sense	NM_001005276 AB065478 CS248242 KP290172 BC137375 BC137376	NM_001005276 BC137375 BC137376	NC_000007 NC_018918 AB065478 CS248242 KP290172	NP_001005276 AAI37376 AAI37377	81392	1	0	OR2AE1	OR2AE2	rna_protein-coding|genomic_protein-coding	7q22.1	olfactory receptor family 2 subfamily AE member 1
merck-AK021681_a_at	8.29593	1.39613	49.2953	2.32698	0.0199664	2.11577	0.999381	0.999381		Sense	NM_144710 NM_001321504 NM_001321505 NM_001321506 NM_001321507 NM_001321509 NM_001321510 NM_001321511 NM_001321512 NM_001321513 NM_178584 NM_001321514 NM_001321515 NM_001321496 NM_001321498 NM_001321499 NM_001321500 NM_001321501 XM_011510703 XM_011510698 XM_011510699 XM_011510700 XM_006712317 XM_011510701 XM_011510702 AB208875 AF146760 AK021681 AK022682 AK092033 AK292038 AK294427 AK295560 AL049934…	NM_144710 NM_001321504 NM_001321505 NM_001321506 NM_001321507 NM_001321509 NM_001321510 NM_001321511 NM_001321512 NM_001321513 NM_178584 NM_001321514 NM_001321515 NM_001321496 NM_001321498 NM_001321499 NM_001321500 NM_001321501 XM_011510703 XM_011510698 XM_011510699 XM_011510700 XM_006712317 XM_011510701 XM_011510702 AB208875 AF146760 AK021681 AK022682 AK092033 AK292038 AK294427 AK295560 AL049934…	NC_000002 NC_018913	NP_653311 NP_001308433 NP_001308434 NP_001308435 NP_001308436 NP_001308438 NP_001308439 NP_001308440 NP_001308441 NP_001308442 NP_848699 NP_001308443 NP_001308444 NP_001308425 NP_001308427 NP_001308428 NP_001308429 NP_001308430 XP_011509005 XP_011509000 XP_011509001 XP_011509002 XP_006712380 XP_011509003 XP_011509004 BAD92112 AAF67469 BAB13873 BAB14176 BAG52471 BAF84727 BAH11763 BAH12107 CAB43213…	151011	1	0	SEPT10	---	rna_protein-coding	2q13	septin 10
merck-AF338232_x_at	3.06095	1.19282	7.85482	2.32667	0.0199829	1.11872	0.999381	0.999381		Sense	NM_001008747 NM_198495 NM_001278507 NM_001145659 BC146818 AF338232 DB515636 AI274481 AK292236 CB529778 CN272092 DB518866	NM_001008747 NM_198495 NM_001278507 NM_001145659 BC146818 AF338232 DB515636 AI274481 AK292236 CB529778 CN272092 DB518866	NC_000007 NC_018918 NC_000006 NC_018917 NG_033982	NP_001008747 NP_940897 NP_001265436 NP_001139131 AAI46819 AAN77609 BAF84925	441294 100128553 100142659 643854	4	5	CTAGE15 CTAGE4 CTAGE8 CTAGE9	CTAGE15P cTAGE-15 cTAGE-4	rna_protein-coding	7q35!6q23.2	CTAGE family member 15 ||| CTAGE family member 4 ||| CTAGE family member 8 ||| CTAGE family member 9
merck-NM_014325_at	10.0793	1.43861	70.6184	2.3261	0.0200132	2.31048	0.999381	0.999381		Sense	NM_001105237 NM_014325 NM_001276471 XM_017019121 XM_017019122 XM_017019123 XM_011538125 XR_944514 XR_001748650 AL162070 BM677390 Z24726	NM_001105237 NM_014325 NM_001276471 XM_017019121 XM_017019122 XM_017019123 XM_011538125 XR_944514 XR_001748650 AL162070 BM677390 Z24726	NC_000012 NC_018923	NP_001098707 NP_055140 NP_001263400 XP_016874610 XP_016874611 XP_016874612 XP_011536427 CAB82406	23603	1	0	CORO1C	HCRNN4	rna_protein-coding	12q24.11	coronin 1C
merck-NM_001039675_s_at	6.78978	1.35177	34.1043	2.32599	0.0200192	1.91542	0.999381	0.999381		Sense	NM_018671 NM_001039675 NM_001323620 NM_001323619 NM_001323621 XM_011521779 XM_005254963 XM_011521780 XM_017022407 AB014729 AB014736 AK125523 AK125721 AK291622 AL357537 AL357538 BC006214 BC010995 BC037992 BC045635	NM_018671 NM_001039675 NM_001323620 NM_001323619 NM_001323621 XM_011521779 XM_005254963 XM_011521780 XM_017022407 AB014729 AB014736 AK125523 AK125721 AK291622 AL357537 AL357538 BC006214 BC010995 BC037992 BC045635	NC_000015 NC_018926	NP_061141 NP_001034764 NP_001310549 NP_001310548 NP_001310550 XP_011520081 XP_005255020 XP_011520082 XP_016877896 BAB20266 BAB20273 BAG54239 BAF84311 CAB93428 CAB93429 AAH06214 AAH10995 AAH37992 AAH45635	55898	1	0	UNC45A	GC-UNC45 GCUNC-45 GCUNC45 IRO039700 SMAP-1 SMAP1 UNC-45A	rna_protein-coding	15q26.1	unc-45 myosin chaperone A
merck2-NM_021049_at	0.0742381	0.00829062	0.664762	-2.32504	0.0200698	-2.60048	0.999381	0.999381		Sense	NM_021049 NM_001204811 NG_016417 U10689 U10690 AI200443	NM_021049 NM_001204811 AI200443	NC_000023 NC_018934 NG_016417 U10689 U10690	NP_066387 NP_001191740	4104 100533997	1	0	MAGEA5 MAGEA10-MAGEA5	CT1.5 MAGE5 MAGEA4	rna_protein-coding|genomic_protein-coding	Xq28	MAGE family member A5 ||| MAGEA10-MAGEA5 readthrough
merck2-BC093051_at	20.5239	1.60709	262.109	2.32502	0.0200711	3.02159	0.999381	0.999381		Sense	NR_026723 NR_026722 AK290508 BC093051	NR_026723 NR_026722 AK290508 BC093051	NC_000012 NC_018923	BAF83197 AAH93051	84324	1	0	SARNP	CIP29 HCC1 HSPC316 THO1	rna_protein-coding	12q13.2	SAP domain containing ribonucleoprotein
merck-AA704891_at	4.24266	1.25457	14.3477	2.32479	0.020083	1.44519	0.999381	0.999381		Uncertain	NG_011443	---	NG_011443	---	2120	1	0	ETV6	TEL TEL/ABL THC5	genomic_protein-coding	12p13.2	ETS variant 6
merck-AW069499_at	10.3582	1.44194	74.4078	2.32376	0.0201382	2.33778	0.999381	0.999381		Uncertain	HG503069	HG503069	---	---	101929506	1	0	LOC101929506	---	rna_ncRNA	10q22.3	uncharacterized LOC101929506
merck2-BX456502_at	4.40503	1.26123	15.3852	2.32368	0.0201428	1.48275	0.999381	0.999381		Sense	NM_006310 NM_001330257 XM_017025372 XM_017025373 XM_011525496 AJ132583 AK293450 AK293995 AK296887 AK297107 AK303037 BC065294	NM_006310 NM_001330257 XM_017025372 XM_017025373 XM_011525496 AJ132583 AK293450 AK293995 AK296887 AK297107 AK303037 BC065294	NC_000017 NC_018928	NP_006301 NP_001317186 XP_016880861 XP_016880862 XP_011523798 CAA10709 BAH11510 BAH11645 BAH12449 BAH12498 BAH13885 AAH65294	9520	1	0	NPEPPS	AAP-S MP100 PSA	rna_protein-coding	17q21.32	aminopeptidase puromycin sensitive
merck2-AA064756_x_at	11.5779	1.46659	91.4013	2.32322	0.0201674	2.4491	0.999381	0.999381		Sense	NM_019098 XM_011517138 NG_016980 AF272900	NM_019098 XM_011517138 AF272900	NC_000008 NC_018919 NG_016980	NP_061971 XP_011515440 AAF86274	54714	1	0	CNGB3	ACHM1	rna_protein-coding|genomic_protein-coding	8q21.3	cyclic nucleotide gated channel beta 3
merck-AK095330_at	3.98026	1.24099	12.766	2.32307	0.0201754	1.38135	0.999381	0.999381		Uncertain	AK095330	AK095330	---	---	440905	1	0	FAR2P1	HEL-182	rna_pseudo	2q21.1	fatty acyl-CoA reductase 2 pseudogene 1
merck-NM_013400_at	0.140871	0.0269536	0.736248	-2.32285	0.0201871	-1.95991	0.999381	0.999381		Sense	NM_013400 NM_014374 NM_001099696 NM_001099695 XM_006715947 XM_017012082 XM_006715953 XM_006715949 XM_006715948 XM_006715951 XM_006715950 XM_011516112 XM_017012081 XM_006715952 XM_005249985 AF201303 AJ245553 AK025356 BC000363 BC001760 CA449524	NM_013400 NM_014374 NM_001099696 NM_001099695 XM_006715947 XM_017012082 XM_006715953 XM_006715949 XM_006715948 XM_006715951 XM_006715950 XM_011516112 XM_017012081 XM_006715952 XM_005249985 AF201303 AJ245553 AK025356 BC000363 BC001760 CA449524	NC_000007 NC_018918	NP_037532 NP_055189 NP_001093166 NP_001093165 XP_006716010 XP_016867571 XP_006716016 XP_006716012 XP_006716011 XP_006716014 XP_006716013 XP_011514414 XP_016867570 XP_006716015 XP_005250042 AAF26712 CAB53100 AAH00363 AAH01760	29803	1	0	REPIN1	AP4 RIP60 ZNF464 Zfp464	rna_protein-coding	7q36.1	replication initiator 1
merck2-NM_183058_s_at	0.00865823	0.000157406	0.476253	-2.32277	0.0201916	-4.74924	0.999381	0.999381		Sense	NM_032517 NM_183058 XM_005252627 XM_017016791 XM_011519306 XM_011519307 XR_428650 XR_930469 HC007138 HG931737 HG931738 AI393331 AY358694 BC021730 BF057063 BP369317 JF432492 AF139543 AI637906 BC066294 HQ448509	NM_032517 NM_183058 XM_005252627 XM_017016791 XM_011519306 XM_011519307 XR_428650 XR_930469 AI393331 AY358694 BC021730 BF057063 BP369317 JF432492 AF139543 AI637906 BC066294 HQ448509	NC_000010 NC_018921 HC007138 HG931737 HG931738	NP_115906 NP_898881 XP_005252684 XP_016872280 XP_011517608 XP_011517609 AAQ89057 AAH21730 ADZ15709 AAP97272 AAH66294 ADQ32989	84569 119180	2	2	LYZL1 LYZL2	KAAG648 LYC2 LYZD1 PRO1278 bA534G20.1 LYZD2	rna_protein-coding|genomic_protein-coding	10p12.1-p11.23!10p11.23	lysozyme like 1 ||| lysozyme like 2
merck-ENST00000378252_at	0.00405272	3.88281e-05	0.423007	-2.32276	0.0201919	-5.50837	0.999381	0.999381		Sense	XR_001735830 XR_001754494 XR_919883 XR_937256 BX281604 LN608745	XR_001735830 XR_001754494 XR_919883 XR_937256 BX281604 LN608745	NC_018931 NC_000020	---	728434	1	0	C20orf187	dJ727I10.1	rna_unknown	20p12.2	chromosome 20 open reading frame 187
merck-NM_017419_at	16.4078	1.54794	173.92	2.3227	0.0201955	2.79776	0.999381	0.999381		Sense	NM_017419 XM_017008291 AC125334 AJ252011 BC140356 BC146497	NM_017419 XM_017008291 AJ252011 BC140356 BC146497	NC_000004 NC_018915 NW_003315914 AC125334	NP_059115 XP_016863780 CAB85607 AAI40357 AAI46498	51802	1	0	ASIC5	ACCN5 HINAC INAC	rna_protein-coding|genomic_protein-coding	4q32.1	acid sensing ion channel subunit family member 5
merck2-AL599091_at	13.9735	1.5094	129.362	2.32256	0.0202026	2.63717	0.999381	0.999381		Sense	NM_020199 CS300550 AF226055 AK074963 AK298515 AK315362 AY157581 BC020875 BP245947 DQ892022 DQ895214	NM_020199 AF226055 AK074963 AK298515 AK315362 AY157581 BC020875 BP245947 DQ892022 DQ895214	NC_000005 NC_018916 CS300550	NP_064584 AAF86955 BAC11319 BAG60720 BAG37757 AAO13165 AAH20875 ABM82948 ABM86140	56951	1	0	C5orf15	HTGN29 KCT2	rna_protein-coding|genomic_protein-coding	5q31.1	chromosome 5 open reading frame 15
merck-BX648502_at	0.0635745	0.00621275	0.650552	-2.3223	0.0202167	-2.75554	0.999381	0.999381		Sense	NR_110416 BX648502 HG506286	NR_110416 BX648502 HG506286	NC_000014 NC_018925	---	101927780	1	0	LOC101927780	---	rna_ncRNA	14q23.1	uncharacterized LOC101927780
merck2-BX647333_at	6.67088	1.34375	33.1168	2.32138	0.0202663	1.89775	0.999381	0.999381		Uncertain	BX647333	BX647333	---	---	6938	1	0	TCF12	CRS3 HEB HTF4 HsT17266 TCF-12 bHLHb20	rna_protein-coding	15q21.3	transcription factor 12
merck2-BC021053_at	0.273592	0.0915874	0.81728	-2.32134	0.0202686	-1.29612	0.999381	0.999381		Sense	NM_005410 NM_001085486 NM_001093726 DQ022288 AK094640 AK096125 AK225801 AL833145 BC005244 BC015875 BC030009 BC040075 BC046152 BC058919 HM005482 Z11793	NM_005410 NM_001085486 NM_001093726 AK094640 AK096125 AK225801 AL833145 BC005244 BC015875 BC030009 BC040075 BC046152 BC058919 HM005482 Z11793	NC_000005 NC_018916 DQ022288	NP_005401 NP_001078955 NP_001087195 AAH15875 AAH40075 AAH46152 AAH58919 CAA77836	6414	1	0	SELENOP	SELP SEPP SEPP1 SeP	rna_protein-coding|genomic_protein-coding	5p12	selenoprotein P
[truncated: 50,897 more rows]

## Sheet: ER+ without margins
ChipID	HR	HR (low)	HR (high)	z	P	beta	P_fdr	Qvalue	trustworthy_viral	sense	accession	accession_rna	accession_genomic	accession_protein	gene_id	num_genes	warning_level	symbol	alias	type	location	description
[truncated: 51,717 more rows]

## Sheet: ER- without margins
ChipID	HR	HR (low)	HR (high)	z	P	beta	P_fdr	Qvalue	trustworthy_viral	sense	accession	accession_rna	accession_genomic	accession_protein	gene_id	num_genes	warning_level	symbol	alias	type	location	description
[truncated: 51,717 more rows]
