# Supplementary material for: Association between transcriptomic metrics of exogenous antigen presentation and adaptive immunity with locoregional recurrence in localized estrogen receptor negative breast cancer: retrospective review of multi-institutional datasets
Source: Breast Cancer Res. 2025 May 13;27:77. doi: 10.1186/s13058-025-01987-x (PMC12070507; doi:10.1186/s13058-025-01987-x)
Supplement: Supplementary file 5 — Additional file 5. [file 13058_2025_1987_MOESM5_ESM.xlsx]

## Sheet: ER+ Downreg.all
	Database	Module	Term	Overlap	Adjusted.P.value	Z.score	Combined.Score	Genes
16	GOBiologicalProcess	all	modification by symbiont of host morphology or physiology (GO:0044003)	1/8	0.0304224	-3.2462	19.085	RRAGA
17	GOBiologicalProcess	all	regulation of dopamine receptor signaling pathway (GO:0060159)	1/9	0.0304224	-2.90596	16.7428	PALM
18	GOBiologicalProcess	all	cellular response to growth hormone stimulus (GO:0071378)	1/11	0.0304224	-2.85459	15.8749	SOCS2
19	GOBiologicalProcess	all	ganglioside biosynthetic process (GO:0001574)	1/11	0.0304224	-2.48376	13.8126	B3GALT4
20	GOBiologicalProcess	all	poly-N-acetyllactosamine biosynthetic process (GO:0030311)	1/10	0.0304224	-2.39262	13.5335	B3GALT4
21	GOBiologicalProcess	all	poly-N-acetyllactosamine metabolic process (GO:0030309)	1/11	0.0304224	-2.39242	13.3047	B3GALT4
22	GOBiologicalProcess	all	negative regulation of lyase activity (GO:0051350)	1/23	0.0304224	-2.51601	12.1407	PALM
23	GOBiologicalProcess	all	regulation of cytolysis (GO:0042268)	1/14	0.0304224	-2.278	12.1201	RRAGA
25	GOBiologicalProcess	all	positive regulation of cytolysis (GO:0045919)	1/12	0.0304224	-2.13602	11.6932	RRAGA
26	GOBiologicalProcess	all	negative regulation of cyclase activity (GO:0031280)	1/21	0.0304224	-2.377	11.6855	PALM
27	GOBiologicalProcess	all	glycosphingolipid biosynthetic process (GO:0006688)	1/18	0.0304224	-2.25994	11.4574	B3GALT4
28	GOBiologicalProcess	all	modulation by virus of host morphology or physiology (GO:0019048)	1/19	0.0304224	-2.18684	10.9688	RRAGA
29	GOBiologicalProcess	all	glutathione derivative metabolic process (GO:1901685)	1/23	0.0304224	-2.26987	10.953	GSTK1
30	GOBiologicalProcess	all	ganglioside metabolic process (GO:0001573)	1/16	0.0304224	-2.07995	10.7892	B3GALT4
31	GOBiologicalProcess	all	growth hormone receptor signaling pathway (GO:0060396)	1/21	0.0304224	-2.14472	10.5436	SOCS2
32	GOBiologicalProcess	all	negative regulation of G-protein coupled receptor protein signaling pathway (GO:0045744)	1/22	0.0304224	-2.13409	10.3923	PALM
34	GOBiologicalProcess	all	negative regulation of cAMP biosynthetic process (GO:0030818)	1/22	0.0304224	-2.00729	9.77487	PALM
35	GOBiologicalProcess	all	cellular response to interleukin-7 (GO:0098761)	1/20	0.0304224	-1.96293	9.74534	SOCS2
36	GOBiologicalProcess	all	positive regulation of TORC1 signaling (GO:1904263)	1/9	0.0304224	-1.67027	9.62337	RRAGA
38	GOBiologicalProcess	all	interleukin-7-mediated signaling pathway (GO:0038111)	1/20	0.0304224	-1.85426	9.20582	SOCS2
39	GOBiologicalProcess	all	STAT cascade (GO:0097696)	1/23	0.0304224	-1.90679	9.20099	SOCS2
41	GOBiologicalProcess	all	cellular polysaccharide biosynthetic process (GO:0033692)	1/20	0.0304224	-1.74901	8.68328	B3GALT4
47	GOBiologicalProcess	all	glutathione derivative biosynthetic process (GO:1901687)	1/23	0.0304224	-1.71511	8.27608	GSTK1
50	GOBiologicalProcess	all	negative regulation of adenylate cyclase activity (GO:0007194)	1/21	0.0304224	-1.53668	7.55442	PALM
24	GOBiologicalProcess	all	regulation of adenylate cyclase activity (GO:0045761)	1/29	0.031688	-2.55641	11.7454	PALM
37	GOBiologicalProcess	all	positive regulation of filopodium assembly (GO:0051491)	1/26	0.031688	-2.04071	9.59794	PALM
40	GOBiologicalProcess	all	response to amino acid (GO:0043200)	1/35	0.031688	-2.01222	8.86849	RRAGA
42	GOBiologicalProcess	all	negative regulation of insulin receptor signaling pathway (GO:0046627)	1/26	0.031688	-1.82387	8.5781	SOCS2
43	GOBiologicalProcess	all	ceramide biosynthetic process (GO:0046513)	1/33	0.031688	-1.9036	8.50122	B3GALT4
46	GOBiologicalProcess	all	negative regulation of cellular response to insulin stimulus (GO:1900077)	1/27	0.031688	-1.78056	8.30745	SOCS2
48	GOBiologicalProcess	all	regulation of TORC1 signaling (GO:1903432)	1/29	0.031688	-1.78456	8.19915	RRAGA
51	GOBiologicalProcess	all	response to estradiol (GO:0032355)	1/31	0.031688	-1.65421	7.49039	SOCS2
52	GOBiologicalProcess	all	cellular response to amino acid stimulus (GO:0071230)	1/33	0.031688	-1.62599	7.26148	RRAGA
54	GOBiologicalProcess	all	positive regulation of TOR signaling (GO:0032008)	1/33	0.031688	-1.57378	7.0283	RRAGA
56	GOBiologicalProcess	all	regulation of insulin receptor signaling pathway (GO:0046626)	1/35	0.031688	-1.54251	6.79835	SOCS2
33	GOBiologicalProcess	all	regulation of filopodium assembly (GO:0051489)	1/37	0.0325585	-2.31447	10.0727	PALM
44	GOBiologicalProcess	all	cellular response to amino acid starvation (GO:0034198)	1/40	0.0340897	-1.988	8.4978	RRAGA
45	GOBiologicalProcess	all	JAK-STAT cascade (GO:0007259)	1/41	0.0340897	-1.9962	8.48385	SOCS2
57	GOBiologicalProcess	all	negative regulation of STAT cascade (GO:1904893)	1/42	0.0340897	-1.58679	6.70588	SOCS2
120	GOMolecularFunction	all	growth hormone receptor binding (GO:0005131)	1/8	0.034642	-3.16075	18.5826	SOCS2
121	GOMolecularFunction	all	N-acetyllactosaminide beta-1,3-N-acetylglucosaminyltransferase activity (GO:0008532)	1/11	0.034642	-2.52241	14.0276	B3GALT4
122	GOMolecularFunction	all	beta-1,3-galactosyltransferase activity (GO:0048531)	1/15	0.034642	-2.37285	12.4613	B3GALT4
123	GOMolecularFunction	all	UDP-galactose:beta-N-acetylglucosamine beta-1,3-galactosyltransferase activity (GO:0008499)	1/13	0.034642	-2.27868	12.2922	B3GALT4
124	GOMolecularFunction	all	insulin-like growth factor receptor binding (GO:0005159)	1/16	0.034642	-2.36191	12.2518	SOCS2
49	GOBiologicalProcess	all	negative regulation of autophagy (GO:0010507)	1/47	0.0361443	-1.97875	8.14122	RRAGA
59	GOBiologicalProcess	all	negative regulation of JAK-STAT cascade (GO:0046426)	1/48	0.0361443	-1.5175	6.21179	SOCS2
65	GOBiologicalProcess	all	aminoglycan biosynthetic process (GO:0006023)	1/47	0.0361443	-1.35067	5.55711	B3GALT4
60	GOBiologicalProcess	all	glutathione metabolic process (GO:0006749)	1/50	0.0367638	-1.52813	6.19338	GSTK1
1	KEGG	all	Glycosphingolipid biosynthesis - ganglio series_Homo sapiens_hsa00604	1/15	0.0391296	-1.8088	9.49915	B3GALT4
2	KEGG	all	Aldosterone-regulated sodium reabsorption_Homo sapiens_hsa04960	1/39	0.0391296	-1.77534	7.63346	SLC9A3R2
3	KEGG	all	Type II diabetes mellitus_Homo sapiens_hsa04930	1/48	0.0391296	-1.85929	7.61086	SOCS2
4	KEGG	all	mTOR signaling pathway_Homo sapiens_hsa04150	1/60	0.0391296	-1.79463	6.94893	RRAGA
5	KEGG	all	Other types of O-glycan biosynthesis_Homo sapiens_hsa00514	1/31	0.0391296	-1.52996	6.92777	B3GALT4
6	KEGG	all	Glutathione metabolism_Homo sapiens_hsa00480	1/52	0.0391296	-1.70828	6.85701	GSTK1
7	KEGG	all	Prolactin signaling pathway_Homo sapiens_hsa04917	1/72	0.0391296	-1.73911	6.42001	SOCS2
8	KEGG	all	Drug metabolism - cytochrome P450_Homo sapiens_hsa00982	1/69	0.0391296	-1.67253	6.24466	GSTK1
9	KEGG	all	Metabolism of xenobiotics by cytochrome P450_Homo sapiens_hsa00980	1/73	0.0391296	-1.56182	5.74425	GSTK1
10	KEGG	all	Chemical carcinogenesis_Homo sapiens_hsa05204	1/82	0.0391296	-1.42206	5.06681	GSTK1
11	KEGG	all	Peroxisome_Homo sapiens_hsa04146	1/83	0.0391296	-1.41457	5.02318	GSTK1
55	GOBiologicalProcess	all	cellular response to nutrient levels (GO:0031669)	1/55	0.0391363	-1.77369	7.02088	RRAGA
64	GOBiologicalProcess	all	regulation of cellular catabolic process (GO:0031329)	1/56	0.0391363	-1.42349	5.60921	RRAGA
73	GOBiologicalProcess	all	negative regulation of cellular catabolic process (GO:0031330)	1/57	0.0391363	-1.20122	4.71229	RRAGA
53	GOBiologicalProcess	all	positive regulation of plasma membrane bounded cell projection assembly (GO:0120034)	1/70	0.0441311	-1.89699	7.05573	PALM
63	GOBiologicalProcess	all	regulation of JAK-STAT cascade (GO:0046425)	1/66	0.0441311	-1.58528	5.98865	SOCS2
69	GOBiologicalProcess	all	response to organic cyclic compound (GO:0014070)	1/70	0.0441311	-1.33729	4.97394	SOCS2
70	GOBiologicalProcess	all	regulation of TOR signaling (GO:0032006)	1/68	0.0441311	-1.28396	4.81243	RRAGA
58	GOBiologicalProcess	all	glycoprotein biosynthetic process (GO:0009101)	1/73	0.0442324	-1.72527	6.34539	B3GALT4
62	GOBiologicalProcess	all	regulation of cell communication (GO:0010646)	1/72	0.0442324	-1.63256	6.02667	SOCS2
125	GOMolecularFunction	all	UDP-galactosyltransferase activity (GO:0035250)	1/25	0.0450459	-2.12483	10.0766	B3GALT4
126	GOMolecularFunction	all	glutathione transferase activity (GO:0004364)	1/31	0.0478343	-1.95299	8.84332	GSTK1
75	GOBiologicalProcess	all	cellular response to hormone stimulus (GO:0032870)	1/81	0.0480961	-1.26269	4.51427	SOCS2
128	GOMolecularFunction	all	SH3/SH2 adaptor activity (GO:0005070)	1/52	0.0509001	-1.93391	7.76268	SOCS2
129	GOMolecularFunction	all	acetylglucosaminyltransferase activity (GO:0008375)	1/51	0.0509001	-1.9092	7.70028	B3GALT4
130	GOMolecularFunction	all	hormone receptor binding (GO:0051427)	1/41	0.0509001	-1.52185	6.46788	SOCS2
131	GOMolecularFunction	all	acetylgalactosaminyltransferase activity (GO:0008376)	1/49	0.0509001	-1.51865	6.18537	B3GALT4
127	GOMolecularFunction	all	UDP-glycosyltransferase activity (GO:0008194)	1/64	0.0521732	-2.24488	8.54883	B3GALT4
132	GOMolecularFunction	all	kinase inhibitor activity (GO:0019210)	1/60	0.0521732	-1.47997	5.73056	SOCS2
135	GOMolecularFunction	all	protein kinase inhibitor activity (GO:0004860)	1/68	0.0521732	-1.22619	4.5959	SOCS2
71	GOBiologicalProcess	all	negative regulation of kinase activity (GO:0033673)	1/92	0.0525545	-1.39404	4.80866	SOCS2
72	GOBiologicalProcess	all	cellular response to acid chemical (GO:0071229)	1/92	0.0525545	-1.38281	4.7699	RRAGA
74	GOBiologicalProcess	all	cellular response to organonitrogen compound (GO:0071417)	1/98	0.0539692	-1.35943	4.6046	RRAGA
76	GOBiologicalProcess	all	epithelial cell differentiation (GO:0030855)	1/97	0.0539692	-1.29	4.38246	GSTK1
79	GOBiologicalProcess	all	peptide metabolic process (GO:0006518)	1/105	0.0567676	-1.24049	4.11746	GSTK1
84	GOBiologicalProcess	all	cellular response to starvation (GO:0009267)	1/108	0.0573741	-1.19974	3.94892	RRAGA
80	GOBiologicalProcess	all	negative regulation of protein kinase activity (GO:0006469)	1/110	0.0574455	-1.24612	4.0791	SOCS2
61	GOBiologicalProcess	all	epithelium development (GO:0060429)	1/116	0.0581305	-1.90558	6.13829	GSTK1
66	GOBiologicalProcess	all	regulation of macroautophagy (GO:0016241)	1/117	0.0581305	-1.64491	5.28475	RRAGA
82	GOBiologicalProcess	all	protein O-linked glycosylation (GO:0006493)	1/116	0.0581305	-1.2503	4.02748	B3GALT4
107	GOCellularComponent	all	filopodium membrane (GO:0031527)	1/13	0.0590436	-2.61867	14.1262	PALM
83	GOBiologicalProcess	all	macromolecular complex assembly (GO:0065003)	1/121	0.0591431	-1.25231	3.98205	SLC9A3R2
77	GOBiologicalProcess	all	sulfur compound biosynthetic process (GO:0044272)	1/123	0.0591781	-1.31634	4.16447	GSTK1
13	KEGG	all	Insulin signaling pathway_Homo sapiens_hsa04910	1/139	0.0595679	-1.50195	4.57161	SOCS2
67	GOBiologicalProcess	all	cellular protein modification process (GO:0006464)	2/1002	0.0610725	-1.65319	5.14462	SOCS2;B3GALT4
68	GOBiologicalProcess	all	protein glycosylation (GO:0006486)	1/131	0.0610725	-1.63426	5.06924	B3GALT4
86	GOBiologicalProcess	all	cellular response to organic substance (GO:0071310)	1/134	0.0615247	-1.09259	3.36483	SOCS2
12	KEGG	all	Jak-STAT signaling pathway_Homo sapiens_hsa04630	1/158	0.0623243	-1.62568	4.74456	SOCS2
81	GOBiologicalProcess	all	response to lipid (GO:0033993)	1/141	0.0628232	-1.33921	4.05752	SOCS2
92	GOBiologicalProcess	all	regulation of cellular component organization (GO:0051128)	1/141	0.0628232	-1.0467	3.17128	SOCS2
136	GOMolecularFunction	all	transferase activity, transferring hexosyl groups (GO:0016758)	1/101	0.0640643	-1.35905	4.56293	B3GALT4
137	GOMolecularFunction	all	protein kinase regulator activity (GO:0019887)	1/108	0.0640643	-1.2894	4.24403	SOCS2
138	GOMolecularFunction	all	double-stranded DNA binding (GO:0003690)	1/100	0.0640643	-1.2326	4.15048	AFF1
141	GOMolecularFunction	all	phosphatase binding (GO:0019902)	1/103	0.0640643	-1.11279	3.71465	SLC9A3R2
85	GOBiologicalProcess	all	regulation of protein kinase activity (GO:0045859)	1/148	0.0649452	-1.30109	3.88036	SOCS2
14	KEGG	all	Transcriptional misregulation in cancer_Homo sapiens_hsa05202	1/180	0.0657142	-1.44352	4.02949	AFF1
87	GOBiologicalProcess	all	negative regulation of protein phosphorylation (GO:0001933)	1/179	0.0770993	-1.19175	3.33315	SOCS2
133	GOMolecularFunction	all	cytokine receptor binding (GO:0005126)	1/138	0.077204	-1.79975	5.49079	SOCS2
88	GOBiologicalProcess	all	organonitrogen compound biosynthetic process (GO:1901566)	1/182	0.0772829	-1.19854	3.33276	GSTK1
145	GOMolecularFunction	all	GTP binding (GO:0005525)	1/148	0.0785409	-1.11769	3.33338	RRAGA
144	GOMolecularFunction	all	purine ribonucleoside binding (GO:0032550)	1/160	0.0807207	-1.14929	3.3401	RRAGA
134	GOMolecularFunction	all	guanyl ribonucleotide binding (GO:0032561)	1/171	0.0822135	-1.79946	5.11296	RRAGA
89	GOBiologicalProcess	all	regulation of autophagy (GO:0010506)	1/204	0.0840379	-1.24036	3.3116	RRAGA
93	GOBiologicalProcess	all	regulation of cell growth (GO:0001558)	1/202	0.0840379	-1.11605	2.99036	SOCS2
78	GOBiologicalProcess	all	viral process (GO:0016032)	1/221	0.0896151	-1.60545	4.16189	RRAGA
91	GOBiologicalProcess	all	regulation of signal transduction (GO:0009966)	1/234	0.0934726	-1.2717	3.22648	SOCS2
148	GOMolecularFunction	all	GTPase activity (GO:0003924)	1/223	0.101758	-1.0183	2.63092	RRAGA
108	GOCellularComponent	all	filopodium (GO:0030175)	1/61	0.104339	-2.0284	7.82091	PALM
109	GOCellularComponent	all	microbody (GO:0042579)	1/93	0.104339	-1.91437	6.58309	GSTK1
110	GOCellularComponent	all	peroxisome (GO:0005777)	1/93	0.104339	-1.79749	6.18116	GSTK1
96	GOBiologicalProcess	all	cellular response to oxygen-containing compound (GO:1901701)	1/275	0.10778	-1.11029	2.64452	RRAGA
94	GOBiologicalProcess	all	negative regulation of signal transduction (GO:0009968)	1/284	0.109751	-1.24187	2.91957	SOCS2
143	GOMolecularFunction	all	protein heterodimerization activity (GO:0046982)	1/266	0.115578	-1.39349	3.36352	RRAGA
142	GOMolecularFunction	all	ubiquitin protein ligase binding (GO:0031625)	1/285	0.118543	-1.45277	3.4105	RRAGA
140	GOMolecularFunction	all	ubiquitin-like protein ligase binding (GO:0044389)	1/298	0.118952	-1.70285	3.92495	RRAGA
139	GOMolecularFunction	all	cadherin binding (GO:0045296)	1/314	0.120409	-1.83125	4.1295	SLC9A3R2
97	GOBiologicalProcess	all	cellular protein localization (GO:0034613)	1/328	0.124351	-1.11423	2.46633	RRAGA
99	GOBiologicalProcess	all	post-translational protein modification (GO:0043687)	1/358	0.13345	-1.10183	2.34739	SOCS2
90	GOBiologicalProcess	all	transmembrane receptor protein tyrosine kinase signaling pathway (GO:0007169)	1/397	0.144266	-1.6212	3.29565	SOCS2
102	GOBiologicalProcess	all	protein modification by small protein conjugation (GO:0032446)	1/399	0.144266	-1.07411	2.17841	RRAGA
146	GOMolecularFunction	all	purine ribonucleoside triphosphate binding (GO:0035639)	1/397	0.144994	-1.61144	3.27582	RRAGA
98	GOBiologicalProcess	all	negative regulation of programmed cell death (GO:0043069)	1/409	0.145903	-1.20302	2.41188	SOCS2
111	GOCellularComponent	all	lytic vacuole (GO:0000323)	1/184	0.146885	-1.73142	4.79613	RRAGA
112	GOCellularComponent	all	cytoplasmic vesicle (GO:0031410)	1/216	0.146885	-1.31946	3.44973	PALM
114	GOCellularComponent	all	lytic vacuole membrane (GO:0098852)	1/234	0.146885	-1.18449	3.00521	RRAGA
113	GOCellularComponent	all	lysosomal membrane (GO:0005765)	1/292	0.149181	-1.31535	3.05737	RRAGA
115	GOCellularComponent	all	mitochondrial matrix (GO:0005759)	1/309	0.149181	-1.13975	2.5876	GSTK1
149	GOMolecularFunction	all	nucleoside-triphosphatase activity (GO:0017111)	1/425	0.149244	-1.08447	2.13518	RRAGA
116	GOCellularComponent	all	focal adhesion (GO:0005925)	1/357	0.154013	-1.0665	2.27494	SLC9A3R2
103	GOBiologicalProcess	all	cellular response to cytokine stimulus (GO:0071345)	1/457	0.159961	-1.09107	2.07416	SOCS2
117	GOCellularComponent	all	lysosome (GO:0005764)	1/423	0.164273	-1.09248	2.15577	RRAGA
95	GOBiologicalProcess	all	positive regulation of intracellular signal transduction (GO:1902533)	1/480	0.165486	-1.48119	2.74812	RRAGA
106	GOBiologicalProcess	all	negative regulation of apoptotic process (GO:0043066)	1/486	0.165486	-0.998352	1.84078	SOCS2
105	GOBiologicalProcess	all	protein ubiquitination (GO:0016567)	1/507	0.170143	-1.03126	1.86106	RRAGA
100	GOBiologicalProcess	all	positive regulation of cellular process (GO:0048522)	1/520	0.172212	-1.2711	2.26416	RRAGA
104	GOBiologicalProcess	all	cytokine-mediated signaling pathway (GO:0019221)	1/634	0.204148	-1.26379	2.02201	SOCS2
147	GOMolecularFunction	all	protein homodimerization activity (GO:0042803)	1/665	0.217833	-1.94985	3.03556	RRAGA
101	GOBiologicalProcess	all	regulation of apoptotic process (GO:0042981)	1/816	0.252958	-1.64583	2.26224	SOCS2
150	GOMolecularFunction	all	DNA binding (GO:0003677)	1/894	0.273966	-1.0852	1.40507	AFF1
118	GOCellularComponent	all	mitochondrion (GO:0005739)	1/1027	0.334337	-1.67381	1.96781	GSTK1
15	KEGG	all	Metabolic pathways_Homo sapiens_hsa01100	1/1239	0.360925	-1.66393	1.69568	B3GALT4
119	GOCellularComponent	all	integral component of plasma membrane (GO:0005887)	1/1464	0.412692	-1.50188	1.32924	PALM

## Sheet: ER+ Upreg.all
	Database	Module	Term	Overlap	Adjusted.P.value	Z.score	Combined.Score	Genes
330	GOCellularComponent	all	condensed nuclear chromosome kinetochore (GO:0000778)	2/12	0.00724648	-2.43974	19.6174	CCNB1;BUB1
331	GOCellularComponent	all	chromosome, centromeric region (GO:0000775)	3/50	0.00724648	-2.27791	19.4737	SGO1;HELLS;CENPW
333	GOCellularComponent	all	chromosomal region (GO:0098687)	3/77	0.0103962	-1.65665	12.0511	SGO1;HELLS;CENPW
25	GOBiologicalProcess	all	centromeric sister chromatid cohesion (GO:0070601)	2/7	0.0104933	-3.84295	35.2734	SGO1;BUB1
26	GOBiologicalProcess	all	chromatin remodeling at centromere (GO:0031055)	3/33	0.0104933	-2.29917	22.5343	HELLS;CENPW;CENPI
27	GOBiologicalProcess	all	centromere complex assembly (GO:0034508)	3/37	0.0104933	-1.70406	16.1098	HELLS;CENPW;CENPI
332	GOCellularComponent	all	condensed chromosome, centromeric region (GO:0000779)	2/27	0.0165835	-2.10286	13.4396	SGO1;BUB1
334	GOCellularComponent	all	spindle pole (GO:0000922)	3/108	0.0165835	-1.77831	11.1973	SGO1;CCNB1;AUNIP
375	GOMolecularFunction	all	Lys63-specific deubiquitinase activity (GO:0061578)	2/12	0.0199681	-2.08009	16.7255	ATXN3;PSMD14
50	GOBiologicalProcess	all	proteasome-mediated ubiquitin-dependent protein catabolic process (GO:0043161)	5/292	0.0370259	-1.30803	9.98048	PCNP;ATXN3;CCNB1;PSMD14;KLHL42
342	GOCellularComponent	all	spindle (GO:0005819)	3/187	0.064174	-1.15051	5.47767	SGO1;CCNB1;AUNIP
1	KEGG	all	Cell cycle_Homo sapiens_hsa04110	3/124	0.065516	-1.7332	10.232	CCNB1;RBL1;BUB1
31	GOBiologicalProcess	all	CENP-A containing nucleosome assembly (GO:0034080)	2/31	0.0841897	-2.11504	12.9346	CENPW;CENPI
33	GOBiologicalProcess	all	CENP-A containing chromatin organization (GO:0061641)	2/31	0.0841897	-2.09048	12.7844	CENPW;CENPI
37	GOBiologicalProcess	all	protein K63-linked deubiquitination (GO:0070536)	2/29	0.0841897	-1.82402	11.3972	ATXN3;PSMD14
54	GOBiologicalProcess	all	proteasomal protein catabolic process (GO:0010498)	4/238	0.0841897	-1.57661	9.80821	PCNP;ATXN3;PSMD14;KLHL42
40	GOBiologicalProcess	all	histone exchange (GO:0043486)	2/37	0.106269	-1.95595	11.2758	CENPW;CENPI
71	GOBiologicalProcess	all	DNA replication-independent nucleosome assembly (GO:0006336)	2/40	0.111535	-1.46099	8.19783	CENPW;CENPI
28	GOBiologicalProcess	all	regulation of mitotic spindle checkpoint (GO:1903504)	1/7	0.141362	-3.55449	14.7778	CCNB1
29	GOBiologicalProcess	all	oxygen transport (GO:0015671)	1/8	0.141362	-3.30512	13.3034	NGB
30	GOBiologicalProcess	all	positive regulation of RNA export from nucleus (GO:0046833)	1/7	0.141362	-3.11556	12.953	NCBP2
32	GOBiologicalProcess	all	positive regulation of nucleobase-containing compound transport (GO:0032241)	1/7	0.141362	-3.08022	12.806	NCBP2
34	GOBiologicalProcess	all	long-chain fatty acid biosynthetic process (GO:0042759)	1/10	0.141362	-3.09613	11.7781	ASAH2
35	GOBiologicalProcess	all	DNA dealkylation involved in DNA repair (GO:0006307)	1/11	0.141362	-3.08875	11.459	ASCC1
36	GOBiologicalProcess	all	regulation of attachment of spindle microtubules to kinetochore (GO:0051988)	1/11	0.141362	-3.08133	11.4315	CCNB1
38	GOBiologicalProcess	all	diol biosynthetic process (GO:0034312)	1/9	0.141362	-2.90447	11.3518	ASAH2
39	GOBiologicalProcess	all	ceramide catabolic process (GO:0046514)	1/11	0.141362	-3.05981	11.3517	ASAH2
41	GOBiologicalProcess	all	sphingoid biosynthetic process (GO:0046520)	1/10	0.141362	-2.90637	11.0562	ASAH2
42	GOBiologicalProcess	all	positive regulation of chromosome segregation (GO:0051984)	1/12	0.141362	-3.02811	10.9739	CCNB1
43	GOBiologicalProcess	all	positive regulation of mRNA 3'-end processing (GO:0031442)	1/9	0.141362	-2.79098	10.9083	NCBP2
44	GOBiologicalProcess	all	heterochromatin assembly (GO:0031507)	1/9	0.141362	-2.78687	10.8922	HELLS
45	GOBiologicalProcess	all	kinetochore assembly (GO:0051382)	1/9	0.141362	-2.78247	10.875	CENPW
46	GOBiologicalProcess	all	sphingosine biosynthetic process (GO:0046512)	1/9	0.141362	-2.76197	10.7949	ASAH2
47	GOBiologicalProcess	all	regulation of ERAD pathway (GO:1904292)	1/9	0.141362	-2.71047	10.5936	ATXN3
48	GOBiologicalProcess	all	positive regulation of production of miRNAs involved in gene silencing by miRNA (GO:1903800)	1/9	0.141362	-2.65228	10.3662	LIN28A
49	GOBiologicalProcess	all	DNA dealkylation (GO:0035510)	1/11	0.141362	-2.75682	10.2276	ASCC1
51	GOBiologicalProcess	all	maturation of LSU-rRNA from tricistronic rRNA transcript (SSU-rRNA, 5.8S rRNA, LSU-rRNA) (GO:0000463)	1/10	0.141362	-2.6217	9.97331	WDR12
52	GOBiologicalProcess	all	response to misfolded protein (GO:0051788)	1/8	0.141362	-2.45793	9.89336	ATXN3
53	GOBiologicalProcess	all	sphingosine metabolic process (GO:0006670)	1/10	0.141362	-2.59873	9.88591	ASAH2
55	GOBiologicalProcess	all	methylation-dependent chromatin silencing (GO:0006346)	1/12	0.141362	-2.7017	9.79097	HELLS
56	GOBiologicalProcess	all	regulation of cytoplasmic translation (GO:2000765)	1/11	0.141362	-2.56169	9.50366	LIN28A
57	GOBiologicalProcess	all	negative regulation of cellular senescence (GO:2000773)	1/12	0.141362	-2.608	9.4514	RBL1
60	GOBiologicalProcess	all	regulation of lipid kinase activity (GO:0043550)	1/12	0.141362	-2.51263	9.10579	RBL1
61	GOBiologicalProcess	all	kinetochore organization (GO:0051383)	1/13	0.141362	-2.53069	8.97145	CENPW
62	GOBiologicalProcess	all	pre-mRNA cleavage required for polyadenylation (GO:0098789)	1/13	0.141362	-2.5198	8.93286	NCBP2
63	GOBiologicalProcess	all	regulation of sister chromatid cohesion (GO:0007063)	1/13	0.141362	-2.5194	8.93142	BUB1
65	GOBiologicalProcess	all	double-strand break repair via homologous recombination (GO:0000724)	2/77	0.141362	-1.98256	8.60769	PSMD14;AUNIP
66	GOBiologicalProcess	all	positive regulation of ubiquitin protein ligase activity (GO:1904668)	2/83	0.141362	-2.01038	8.44197	CCNB1;PSMD14
67	GOBiologicalProcess	all	striated muscle myosin thick filament assembly (GO:0071688)	1/14	0.141362	-2.40166	8.33869	MYBPH
68	GOBiologicalProcess	all	sphingolipid catabolic process (GO:0030149)	1/12	0.141362	-2.29768	8.32679	ASAH2
69	GOBiologicalProcess	all	mRNA cleavage involved in mRNA processing (GO:0098787)	1/14	0.141362	-2.39602	8.31911	NCBP2
70	GOBiologicalProcess	all	myosin filament assembly (GO:0031034)	1/12	0.141362	-2.27689	8.25145	MYBPH
72	GOBiologicalProcess	all	histone H3 deacetylation (GO:0070932)	1/13	0.141362	-2.2945	8.13415	ELK4
73	GOBiologicalProcess	all	positive regulation of ERAD pathway (GO:1904294)	1/14	0.141362	-2.30425	8.00048	ATXN3
76	GOBiologicalProcess	all	positive regulation of protein ubiquitination involved in ubiquitin-dependent protein catabolic process (GO:2000060)	2/88	0.141362	-1.87028	7.6468	CCNB1;PSMD14
77	GOBiologicalProcess	all	gas transport (GO:0015669)	1/11	0.141362	-2.05528	7.62494	NGB
78	GOBiologicalProcess	all	pre-miRNA processing (GO:0031054)	1/14	0.141362	-2.18128	7.57352	LIN28A
79	GOBiologicalProcess	all	monoubiquitinated protein deubiquitination (GO:0035520)	1/7	0.141362	-1.81181	7.53262	ATXN3
80	GOBiologicalProcess	all	cell wall macromolecule catabolic process (GO:0016998)	1/13	0.141362	-2.10796	7.47286	SPACA7
81	GOBiologicalProcess	all	regulation of double-strand break repair via nonhomologous end joining (GO:2001032)	1/13	0.141362	-2.10484	7.46179	AUNIP
85	GOBiologicalProcess	all	regulation of production of miRNAs involved in gene silencing by miRNA (GO:1903798)	1/14	0.141362	-2.08956	7.25507	LIN28A
89	GOBiologicalProcess	all	recombinational repair (GO:0000725)	2/72	0.141362	-1.55623	6.95604	PSMD14;AUNIP
93	GOBiologicalProcess	all	negative regulation of ubiquitin-protein ligase activity involved in mitotic cell cycle (GO:0051436)	2/72	0.141362	-1.51834	6.78666	CCNB1;PSMD14
95	GOBiologicalProcess	all	negative regulation of mitotic cell cycle phase transition (GO:1901991)	2/80	0.141362	-1.56496	6.68084	RBL1;PSMD14
98	GOBiologicalProcess	all	positive regulation of ubiquitin-protein ligase activity involved in regulation of mitotic cell cycle transition (GO:0051437)	2/77	0.141362	-1.45185	6.3035	CCNB1;PSMD14
101	GOBiologicalProcess	all	anaphase-promoting complex-dependent catabolic process (GO:0031145)	2/80	0.141362	-1.46108	6.23738	CCNB1;PSMD14
102	GOBiologicalProcess	all	RNA 3'-end processing (GO:0031123)	2/62	0.141362	-1.30612	6.21313	LIN28A;NCBP2
104	GOBiologicalProcess	all	regulation of mRNA 3'-end processing (GO:0031440)	1/11	0.141362	-1.65598	6.14356	NCBP2
106	GOBiologicalProcess	all	regulation of ubiquitin-protein ligase activity involved in mitotic cell cycle (GO:0051439)	2/73	0.141362	-1.34512	5.97696	CCNB1;PSMD14
108	GOBiologicalProcess	all	negative regulation of ubiquitin protein ligase activity (GO:1904667)	2/78	0.141362	-1.3667	5.90023	CCNB1;PSMD14
114	GOBiologicalProcess	all	regulation of cell cycle (GO:0051726)	3/216	0.141362	-1.30292	5.69564	CCNB1;RBL1;LIN9
119	GOBiologicalProcess	all	protein polyubiquitination (GO:0000209)	3/284	0.141362	-1.5025	5.4876	PSMD14;RNF152;KLHL42
124	GOBiologicalProcess	all	ubiquitin-dependent protein catabolic process (GO:0006511)	4/342	0.141362	-1.07077	5.28142	PCNP;ATXN3;PSMD14;KLHL42
162	GOBiologicalProcess	all	actin filament organization (GO:0007015)	2/121	0.141362	-1.13722	3.97479	NEBL;MYBPH
164	GOBiologicalProcess	all	protein ubiquitination (GO:0016567)	4/507	0.141362	-1.05633	3.82255	PCNP;PSMD14;RNF152;KLHL42
58	GOBiologicalProcess	all	positive regulation of cell cycle G2/M phase transition (GO:1902751)	1/18	0.142413	-2.86987	9.25565	CCNB1
59	GOBiologicalProcess	all	regulation of mitotic cell cycle spindle assembly checkpoint (GO:0090266)	1/15	0.142413	-2.71293	9.23521	CCNB1
64	GOBiologicalProcess	all	positive regulation of G2/M transition of mitotic cell cycle (GO:0010971)	1/17	0.142413	-2.71047	8.89354	CCNB1
74	GOBiologicalProcess	all	negative regulation of cell aging (GO:0090344)	1/16	0.142413	-2.37527	7.93507	RBL1
75	GOBiologicalProcess	all	cellular protein complex disassembly (GO:0043624)	1/15	0.142413	-2.26397	7.70688	MTRF1L
82	GOBiologicalProcess	all	negative regulation of TORC1 signaling (GO:1904262)	1/16	0.142413	-2.21746	7.40789	RNF152
83	GOBiologicalProcess	all	mitotic sister chromatid cohesion (GO:0007064)	1/16	0.142413	-2.18741	7.3075	SGO1
84	GOBiologicalProcess	all	positive regulation of response to endoplasmic reticulum stress (GO:1905898)	1/17	0.142413	-2.22442	7.29873	ATXN3
86	GOBiologicalProcess	all	miRNA metabolic process (GO:0010586)	1/17	0.142413	-2.19519	7.20282	LIN28A
87	GOBiologicalProcess	all	positive regulation of mRNA processing (GO:0050685)	1/17	0.142413	-2.18217	7.16008	NCBP2
88	GOBiologicalProcess	all	regulation of RNA export from nucleus (GO:0046831)	1/16	0.142413	-2.14089	7.1521	NCBP2
91	GOBiologicalProcess	all	negative regulation of tumor necrosis factor-mediated signaling pathway (GO:0010804)	1/18	0.142413	-2.10734	6.7964	TRAIP
92	GOBiologicalProcess	all	maturation of 5.8S rRNA (GO:0000460)	1/18	0.142413	-2.10696	6.79518	WDR12
97	GOBiologicalProcess	all	mitotic spindle checkpoint (GO:0071174)	1/18	0.142413	-1.95456	6.30367	BUB1
99	GOBiologicalProcess	all	mitotic spindle assembly checkpoint (GO:0007094)	1/18	0.142413	-1.94607	6.2763	BUB1
100	GOBiologicalProcess	all	spindle assembly checkpoint (GO:0071173)	1/18	0.142413	-1.93761	6.24901	BUB1
103	GOBiologicalProcess	all	cardiac myofibril assembly (GO:0055003)	1/18	0.142413	-1.90595	6.14691	NEBL
109	GOBiologicalProcess	all	double-strand break repair (GO:0006302)	2/142	0.142413	-1.84069	5.89651	PSMD14;AUNIP
110	GOBiologicalProcess	all	mRNA cis splicing, via spliceosome (GO:0045292)	1/18	0.142413	-1.81656	5.85862	NCBP2
152	GOBiologicalProcess	all	modification-dependent protein catabolic process (GO:0019941)	2/142	0.142413	-1.28775	4.12523	ATXN3;PSMD14
335	GOCellularComponent	all	pericentric heterochromatin (GO:0005721)	1/13	0.144335	-2.69587	9.55701	HELLS
336	GOCellularComponent	all	condensed nuclear chromosome, centromeric region (GO:0000780)	1/13	0.144335	-2.25156	7.98191	BUB1
337	GOCellularComponent	all	nuclear inclusion body (GO:0042405)	1/12	0.144335	-1.97207	7.1468	ATXN3
346	GOCellularComponent	all	mitochondrial matrix (GO:0005759)	3/309	0.144737	-1.13246	3.89216	ATXN3;CCNB1;MTRF1L
90	GOBiologicalProcess	all	negative regulation of double-strand break repair (GO:2000780)	1/20	0.151031	-2.18529	6.82235	AUNIP
115	GOBiologicalProcess	all	maturation of 5.8S rRNA from tricistronic rRNA transcript (SSU-rRNA, 5.8S rRNA, LSU-rRNA) (GO:0000466)	1/20	0.151031	-1.81896	5.67869	WDR12
376	GOMolecularFunction	all	G-quadruplex RNA binding (GO:0002151)	1/7	0.151773	-3.87222	16.0988	LIN28A
377	GOMolecularFunction	all	ceramidase activity (GO:0017040)	1/7	0.151773	-3.74073	15.5521	ASAH2
378	GOMolecularFunction	all	patched binding (GO:0005113)	1/7	0.151773	-3.64636	15.1598	CCNB1
379	GOMolecularFunction	all	sequence-specific mRNA binding (GO:1990825)	1/9	0.151773	-3.27474	12.799	LIN28A
380	GOMolecularFunction	all	RNA 7-methylguanosine cap binding (GO:0000340)	1/10	0.151773	-2.54266	9.67263	NCBP2
381	GOMolecularFunction	all	filamin binding (GO:0031005)	1/11	0.151773	-2.57579	9.55598	NEBL
382	GOMolecularFunction	all	Lys48-specific deubiquitinase activity (GO:1990380)	1/11	0.151773	-2.2373	8.30021	ATXN3
389	GOMolecularFunction	all	ubiquitin-like protein-specific protease activity (GO:0019783)	2/75	0.151773	-1.33065	5.844	ATXN3;PSMD14
391	GOMolecularFunction	all	thiol-dependent ubiquitinyl hydrolase activity (GO:0036459)	2/93	0.151773	-1.40273	5.58922	ATXN3;PSMD14
126	GOBiologicalProcess	all	regulation of G2/M transition of mitotic cell cycle (GO:0010389)	2/150	0.151956	-1.65224	5.12966	CCNB1;PSMD14
107	GOBiologicalProcess	all	covalent chromatin modification (GO:0016569)	1/21	0.153244	-1.92248	5.91017	HELLS
113	GOBiologicalProcess	all	positive regulation of gene silencing by miRNA (GO:2000637)	1/21	0.153244	-1.85349	5.69809	LIN28A
117	GOBiologicalProcess	all	cellular response to hexose stimulus (GO:0071331)	1/22	0.156954	-1.8507	5.60544	LIN28A
123	GOBiologicalProcess	all	cellular response to misfolded protein (GO:0071218)	1/22	0.156954	-1.77324	5.37083	ATXN3
94	GOBiologicalProcess	all	ncRNA catabolic process (GO:0034661)	1/23	0.15884	-2.27285	6.7855	LIN28A
120	GOBiologicalProcess	all	negative regulation of cell cycle G1/S phase transition (GO:1902807)	1/23	0.15884	-1.83351	5.47386	RBL1
148	GOBiologicalProcess	all	maturation of LSU-rRNA (GO:0000470)	1/23	0.15884	-1.40374	4.19082	WDR12
96	GOBiologicalProcess	all	histone mRNA metabolic process (GO:0008334)	1/25	0.159149	-2.20131	6.39318	NCBP2
105	GOBiologicalProcess	all	regulation of proteolysis involved in cellular protein catabolic process (GO:1903050)	1/24	0.159149	-2.03777	5.99919	PSMD14
111	GOBiologicalProcess	all	regulation of cellular senescence (GO:2000772)	1/25	0.159149	-2.01148	5.84187	RBL1
122	GOBiologicalProcess	all	protein K48-linked deubiquitination (GO:0071108)	1/24	0.159149	-1.83381	5.39871	ATXN3
125	GOBiologicalProcess	all	cellular nitrogen compound biosynthetic process (GO:0044271)	1/24	0.159149	-1.74949	5.1505	ASAH2
128	GOBiologicalProcess	all	negative regulation of G1/S transition of mitotic cell cycle (GO:2000134)	1/25	0.159149	-1.71006	4.96646	RBL1
144	GOBiologicalProcess	all	positive regulation of dephosphorylation (GO:0035306)	1/25	0.159149	-1.48808	4.32178	CDCA2
179	GOBiologicalProcess	all	regulation of mitotic cell cycle (GO:0007346)	2/166	0.159149	-1.1854	3.46581	CCNB1;RBL1
112	GOBiologicalProcess	all	misfolded or incompletely synthesized protein catabolic process (GO:0006515)	1/26	0.163775	-2.03617	5.83593	ATXN3
2	KEGG	all	Progesterone-mediated oocyte maturation_Homo sapiens_hsa04914	2/98	0.164168	-1.88436	7.32322	CCNB1;BUB1
3	KEGG	all	mRNA surveillance pathway_Homo sapiens_hsa03015	2/91	0.164168	-1.69909	6.83956	NCBP2;MSI2
383	GOMolecularFunction	all	tropomyosin binding (GO:0005523)	1/15	0.164305	-2.39566	8.15519	NEBL
384	GOMolecularFunction	all	muscle alpha-actinin binding (GO:0051371)	1/17	0.164305	-2.36947	7.77467	MYBPH
385	GOMolecularFunction	all	RNA cap binding (GO:0000339)	1/18	0.164305	-2.2251	7.17622	NCBP2
386	GOMolecularFunction	all	peptidase activator activity (GO:0016504)	1/17	0.164305	-2.05308	6.73651	PSMD14
390	GOMolecularFunction	all	actin filament binding (GO:0051015)	2/128	0.164305	-1.71868	5.82996	NEBL;MYBPH
338	GOCellularComponent	all	condensed chromosome kinetochore (GO:0000777)	1/20	0.165268	-2.22485	6.94586	BUB1
341	GOCellularComponent	all	striated muscle thin filament (GO:0005865)	1/20	0.165268	-1.84877	5.77175	MYBPH
127	GOBiologicalProcess	all	regulation of muscle contraction (GO:0006937)	1/27	0.166742	-1.75922	4.97769	MYBPH
133	GOBiologicalProcess	all	regulation of microtubule-based process (GO:0032886)	1/27	0.166742	-1.64786	4.66259	KLHL42
118	GOBiologicalProcess	all	cellular response to topologically incorrect protein (GO:0035967)	1/28	0.168061	-1.96523	5.49126	ATXN3
121	GOBiologicalProcess	all	cellular response to glucose stimulus (GO:0071333)	1/28	0.168061	-1.95589	5.46516	LIN28A
194	GOBiologicalProcess	all	protein modification by small protein conjugation (GO:0032446)	3/399	0.168061	-1.05276	2.95404	PCNP;RNF152;KLHL42
132	GOBiologicalProcess	all	regulation of TORC1 signaling (GO:1903432)	1/29	0.170796	-1.71964	4.74657	RNF152
135	GOBiologicalProcess	all	production of miRNAs involved in gene silencing by miRNA (GO:0035196)	1/29	0.170796	-1.66505	4.59589	LIN28A
129	GOBiologicalProcess	all	regulation of mitotic cell cycle phase transition (GO:1901990)	2/185	0.171929	-1.75744	4.80296	CCNB1;PSMD14
139	GOBiologicalProcess	all	regulation of striated muscle contraction (GO:0006942)	1/30	0.171929	-1.65881	4.52423	MYBPH
140	GOBiologicalProcess	all	regulation of chromosome segregation (GO:0051983)	1/30	0.171929	-1.65498	4.51379	BUB1
388	GOMolecularFunction	all	proteasome binding (GO:0070628)	1/21	0.17912	-2.10005	6.45607	PSMD14
116	GOBiologicalProcess	all	sarcomere organization (GO:0045214)	1/32	0.179234	-2.11659	5.6408	MYBPH
134	GOBiologicalProcess	all	positive regulation of protein dephosphorylation (GO:0035307)	1/32	0.179234	-1.73559	4.62542	CDCA2
137	GOBiologicalProcess	all	7-methylguanosine mRNA capping (GO:0006370)	1/33	0.179234	-1.72715	4.55167	NCBP2
157	GOBiologicalProcess	all	7-methylguanosine RNA capping (GO:0009452)	1/33	0.179234	-1.52985	4.03169	NCBP2
158	GOBiologicalProcess	all	positive regulation of TOR signaling (GO:0032008)	1/33	0.179234	-1.52608	4.02175	LIN28A
186	GOBiologicalProcess	all	RNA processing (GO:0006396)	2/194	0.179234	-1.22061	3.23489	LIN28A;NCBP2
130	GOBiologicalProcess	all	cellular glucose homeostasis (GO:0001678)	1/34	0.180037	-1.83063	4.7717	LIN28A
143	GOBiologicalProcess	all	regulation of cell-substrate adhesion (GO:0010810)	1/34	0.180037	-1.65823	4.32232	ATXN3
161	GOBiologicalProcess	all	positive regulation of nucleocytoplasmic transport (GO:0046824)	1/34	0.180037	-1.53415	3.9989	NCBP2
159	GOBiologicalProcess	all	positive regulation of RNA metabolic process (GO:0051254)	1/36	0.187217	-1.57184	4.01071	LIN28A
184	GOBiologicalProcess	all	positive regulation of ATPase activity (GO:0032781)	1/36	0.187217	-1.2841	3.27653	DNAJC9
4	KEGG	all	Oocyte meiosis_Homo sapiens_hsa04114	2/123	0.187624	-1.80427	6.25193	CCNB1;BUB1
149	GOBiologicalProcess	all	histone deacetylation (GO:0016575)	1/37	0.187773	-1.65465	4.1785	ELK4
153	GOBiologicalProcess	all	regulation of ubiquitin protein ligase activity (GO:1904666)	1/37	0.187773	-1.61674	4.08276	CCNB1
163	GOBiologicalProcess	all	lymphocyte proliferation (GO:0046651)	1/37	0.187773	-1.56208	3.94472	HELLS
173	GOBiologicalProcess	all	protein K63-linked ubiquitination (GO:0070534)	1/38	0.191168	-1.4318	3.5791	RNF152
177	GOBiologicalProcess	all	regulation of translation (GO:0006417)	2/214	0.193241	-1.42357	3.53234	LIN28A;NCBP2
339	GOCellularComponent	all	preribosome, large subunit precursor (GO:0030687)	1/27	0.193623	-2.14211	6.06107	WDR12
340	GOCellularComponent	all	rough endoplasmic reticulum (GO:0005791)	1/29	0.193623	-2.1586	5.95818	LIN28A
343	GOCellularComponent	all	cytoplasmic stress granule (GO:0010494)	1/42	0.193623	-1.99814	4.80348	LIN28A
344	GOCellularComponent	all	condensed chromosome (GO:0000793)	1/41	0.193623	-1.78693	4.33686	SGO1
347	GOCellularComponent	all	site of DNA damage (GO:0090734)	1/38	0.193623	-1.48226	3.70522	AUNIP
348	GOCellularComponent	all	heterochromatin (GO:0000792)	1/42	0.193623	-1.50618	3.62082	HELLS
349	GOCellularComponent	all	contractile actin filament bundle (GO:0097517)	1/41	0.193623	-1.48837	3.61226	NEBL
350	GOCellularComponent	all	centrosome (GO:0005813)	3/462	0.193623	-1.43155	3.52333	SGO1;CCNB1;AUNIP
351	GOCellularComponent	all	stress fiber (GO:0001725)	1/41	0.193623	-1.44162	3.4988	NEBL
136	GOBiologicalProcess	all	cellular response to amino acid starvation (GO:0034198)	1/40	0.193756	-1.86512	4.57067	RNF152
142	GOBiologicalProcess	all	regulation of protein dephosphorylation (GO:0035304)	1/41	0.193756	-1.80559	4.38216	CDCA2
150	GOBiologicalProcess	all	positive regulation of mitotic cell cycle phase transition (GO:1901992)	1/41	0.193756	-1.71817	4.16997	CCNB1
166	GOBiologicalProcess	all	regulation of proteasomal protein catabolic process (GO:0061136)	1/40	0.193756	-1.53016	3.74981	PSMD14
169	GOBiologicalProcess	all	negative regulation of cytokine-mediated signaling pathway (GO:0001960)	1/41	0.193756	-1.52947	3.71202	TRAIP
176	GOBiologicalProcess	all	negative regulation of TOR signaling (GO:0032007)	1/41	0.193756	-1.46052	3.54467	RNF152
185	GOBiologicalProcess	all	regulation of ATPase activity (GO:0043462)	1/41	0.193756	-1.33918	3.25017	DNAJC9
387	GOMolecularFunction	all	miRNA binding (GO:0035198)	1/25	0.198485	-2.23994	6.50536	LIN28A
392	GOMolecularFunction	all	alpha-actinin binding (GO:0051393)	1/30	0.198485	-1.91787	5.23079	MYBPH
393	GOMolecularFunction	all	protein serine/threonine kinase activator activity (GO:0043539)	1/32	0.198485	-1.8417	4.90819	CCNB1
395	GOMolecularFunction	all	endopeptidase regulator activity (GO:0061135)	1/37	0.198485	-1.88383	4.75724	PSMD14
396	GOMolecularFunction	all	cyclin-dependent protein serine/threonine kinase regulator activity (GO:0016538)	1/28	0.198485	-1.69361	4.73229	CCNB1
397	GOMolecularFunction	all	cyclin-dependent protein kinase activity (GO:0097472)	1/35	0.198485	-1.77059	4.56581	CCNB1
398	GOMolecularFunction	all	cyclin-dependent protein serine/threonine kinase activity (GO:0004693)	1/34	0.198485	-1.73385	4.51944	CCNB1
399	GOMolecularFunction	all	snRNA binding (GO:0017069)	1/37	0.198485	-1.76098	4.44699	NCBP2
405	GOMolecularFunction	all	mRNA binding (GO:0003729)	2/180	0.198485	-1.12381	3.12521	LIN28A;NCBP2
154	GOBiologicalProcess	all	ceramide metabolic process (GO:0006672)	1/43	0.201319	-1.71126	4.07543	ASAH2
155	GOBiologicalProcess	all	ncRNA processing (GO:0034470)	2/228	0.201459	-1.7138	4.06808	LIN28A;WDR12
147	GOBiologicalProcess	all	apoptotic process (GO:0006915)	2/232	0.201586	-1.80807	4.23886	RNF152;TRAIP
160	GOBiologicalProcess	all	mitotic metaphase plate congression (GO:0007080)	1/44	0.201586	-1.69713	4.0046	CCNB1
170	GOBiologicalProcess	all	microtubule cytoskeleton organization involved in mitosis (GO:1902850)	1/45	0.201586	-1.56641	3.66264	CCNB1
178	GOBiologicalProcess	all	mitotic nuclear envelope disassembly (GO:0007077)	1/45	0.201586	-1.48857	3.48063	CCNB1
190	GOBiologicalProcess	all	metaphase plate congression (GO:0051310)	1/45	0.201586	-1.30197	3.04433	CCNB1
131	GOBiologicalProcess	all	cellular response to heat (GO:0034605)	1/48	0.204521	-2.08935	4.75736	ATXN3
141	GOBiologicalProcess	all	nuclear envelope disassembly (GO:0051081)	1/47	0.204521	-1.93011	4.43332	CCNB1
146	GOBiologicalProcess	all	regulation of G1/S transition of mitotic cell cycle (GO:2000045)	1/47	0.204521	-1.84785	4.24437	RBL1
151	GOBiologicalProcess	all	nucleocytoplasmic transport (GO:0006913)	1/47	0.204521	-1.79985	4.13412	NCBP2
168	GOBiologicalProcess	all	myofibril assembly (GO:0030239)	1/48	0.204521	-1.63736	3.72819	MYBPH
172	GOBiologicalProcess	all	response to glucose (GO:0009749)	1/48	0.204521	-1.57804	3.59312	LIN28A
196	GOBiologicalProcess	all	fatty acid biosynthetic process (GO:0006633)	1/48	0.204521	-1.27931	2.91293	ASAH2
345	GOCellularComponent	all	microtubule organizing center (GO:0005815)	3/508	0.207121	-1.7352	3.89661	SGO1;CCNB1;AUNIP
352	GOCellularComponent	all	actomyosin (GO:0042641)	1/49	0.207121	-1.25362	2.82996	NEBL
165	GOBiologicalProcess	all	protein K48-linked ubiquitination (GO:0070936)	1/49	0.207202	-1.68979	3.81457	RNF152
156	GOBiologicalProcess	all	non-recombinational repair (GO:0000726)	1/50	0.209839	-1.80194	4.03328	PSMD14
145	GOBiologicalProcess	all	double-strand break repair via nonhomologous end joining (GO:0006303)	1/51	0.212434	-1.94198	4.31038	PSMD14
138	GOBiologicalProcess	all	regulation of cellular amino acid metabolic process (GO:0006521)	1/52	0.213626	-2.05873	4.53177	PSMD14
183	GOBiologicalProcess	all	regulation of cellular amine metabolic process (GO:0033238)	1/52	0.213626	-1.49139	3.28292	PSMD14
189	GOBiologicalProcess	all	positive regulation of mitotic cell cycle (GO:0045931)	1/53	0.216131	-1.39555	3.04687	CCNB1
182	GOBiologicalProcess	all	protein deubiquitination (GO:0016579)	2/258	0.218207	-1.57182	3.40683	ATXN3;PSMD14
199	GOBiologicalProcess	all	positive regulation of response to stimulus (GO:0048584)	1/55	0.221022	-1.29238	2.77656	LIN28A
218	GOBiologicalProcess	all	protein modification by small protein removal (GO:0070646)	2/262	0.221039	-1.10783	2.37311	ATXN3;PSMD14
192	GOBiologicalProcess	all	long-chain fatty acid metabolic process (GO:0001676)	1/56	0.222039	-1.4043	2.99321	ASAH2
180	GOBiologicalProcess	all	regulation of tumor necrosis factor-mediated signaling pathway (GO:0010803)	1/57	0.223024	-1.63239	3.45225	TRAIP
188	GOBiologicalProcess	all	chromosome organization (GO:0051276)	1/57	0.223024	-1.47201	3.11308	CENPW
401	GOMolecularFunction	all	RNA polymerase II activating transcription factor binding (GO:0001102)	1/48	0.235591	-1.77789	4.04819	RBL1
402	GOMolecularFunction	all	damaged DNA binding (GO:0003684)	1/47	0.235591	-1.66578	3.82617	AUNIP
175	GOBiologicalProcess	all	negative regulation of G2/M transition of mitotic cell cycle (GO:0010972)	1/63	0.236316	-1.76184	3.56109	PSMD14
181	GOBiologicalProcess	all	regulation of translational initiation (GO:0006446)	1/63	0.236316	-1.69916	3.4344	NCBP2
198	GOBiologicalProcess	all	regulation of cellular ketone metabolic process (GO:0010565)	1/62	0.236316	-1.36543	2.78023	PSMD14
203	GOBiologicalProcess	all	cellular amide metabolic process (GO:0043603)	1/63	0.236316	-1.30367	2.63503	ASAH2
217	GOBiologicalProcess	all	DNA damage response, signal transduction by p53 class mediator resulting in cell cycle arrest (GO:0006977)	1/63	0.236316	-1.17778	2.38056	CCNB1
224	GOBiologicalProcess	all	striated muscle contraction (GO:0006941)	1/62	0.236316	-1.13409	2.30918	MYBPH
205	GOBiologicalProcess	all	ribosomal large subunit biogenesis (GO:0042273)	1/64	0.237036	-1.30497	2.61851	WDR12
225	GOBiologicalProcess	all	signal transduction involved in mitotic G1 DNA damage checkpoint (GO:0072431)	1/64	0.237036	-1.14857	2.30468	CCNB1
174	GOBiologicalProcess	all	defense response to Gram-positive bacterium (GO:0050830)	1/66	0.24113	-1.80291	3.56606	SPACA7
195	GOBiologicalProcess	all	DNA repair (GO:0006281)	2/289	0.24113	-1.48522	2.94479	ATXN3;ASCC1
167	GOBiologicalProcess	all	positive regulation of autophagy (GO:0010508)	1/68	0.245101	-1.92205	3.74848	RNF152
220	GOBiologicalProcess	all	regulation of TOR signaling (GO:0032006)	1/68	0.245101	-1.21183	2.36336	LIN28A
353	GOCellularComponent	all	polysome (GO:0005844)	1/64	0.246726	-1.39617	2.8015	LIN28A
354	GOCellularComponent	all	Cul3-RING ubiquitin ligase complex (GO:0031463)	1/71	0.246726	-1.42187	2.71621	KLHL42
356	GOCellularComponent	all	chromatin (GO:0000785)	2/297	0.246726	-1.36803	2.65258	RBL1;TMPO
358	GOCellularComponent	all	P-body (GO:0000932)	1/69	0.246726	-1.14621	2.21989	LIN28A
216	GOBiologicalProcess	all	termination of RNA polymerase II transcription (GO:0006369)	1/69	0.247042	-1.23691	2.39555	NCBP2
394	GOMolecularFunction	all	actin binding (GO:0003779)	2/255	0.248622	-2.18049	4.76818	NEBL;MYBPH
214	GOBiologicalProcess	all	negative regulation of cell cycle G2/M phase transition (GO:1902750)	1/70	0.248955	-1.25524	2.41435	PSMD14
231	GOBiologicalProcess	all	snRNA transcription (GO:0009301)	1/71	0.249453	-1.16457	2.22468	NCBP2
235	GOBiologicalProcess	all	snRNA transcription from RNA polymerase II promoter (GO:0042795)	1/71	0.249453	-1.14845	2.19389	NCBP2
207	GOBiologicalProcess	all	defense response to Gram-negative bacterium (GO:0050829)	1/72	0.249933	-1.34711	2.556	SPACA7
211	GOBiologicalProcess	all	actomyosin structure organization (GO:0031032)	1/72	0.249933	-1.30987	2.48533	MYBPH
226	GOBiologicalProcess	all	SCF-dependent proteasomal ubiquitin-dependent protein catabolic process (GO:0031146)	1/73	0.251756	-1.21624	2.2922	PSMD14
359	GOCellularComponent	all	preribosome (GO:0030684)	1/76	0.253305	-1.1888	2.19645	WDR12
193	GOBiologicalProcess	all	positive regulation of proteasomal protein catabolic process (GO:1901800)	1/74	0.253553	-1.5905	2.97763	ATXN3
215	GOBiologicalProcess	all	mRNA 3'-end processing (GO:0031124)	1/75	0.253958	-1.29102	2.40102	NCBP2
222	GOBiologicalProcess	all	mitotic spindle organization (GO:0007052)	1/75	0.253958	-1.25494	2.33393	CCNB1
171	GOBiologicalProcess	all	regulation of hematopoietic progenitor cell differentiation (GO:1901532)	1/78	0.254126	-1.9887	3.62696	PSMD14
212	GOBiologicalProcess	all	negative regulation of cellular amide metabolic process (GO:0034249)	1/76	0.254126	-1.31535	2.43027	LIN28A
219	GOBiologicalProcess	all	fibroblast growth factor receptor signaling pathway (GO:0008543)	1/79	0.254126	-1.30855	2.37124	NCBP2
228	GOBiologicalProcess	all	regulation of hematopoietic stem cell differentiation (GO:1902036)	1/77	0.254126	-1.23986	2.27592	PSMD14
232	GOBiologicalProcess	all	positive regulation of translation (GO:0045727)	1/79	0.254126	-1.22702	2.22351	LIN28A
234	GOBiologicalProcess	all	regulation of transcription from RNA polymerase II promoter in response to hypoxia (GO:0061418)	1/79	0.254126	-1.2127	2.19756	PSMD14
238	GOBiologicalProcess	all	antigen processing and presentation of exogenous peptide antigen via MHC class I, TAP-dependent (GO:0002479)	1/76	0.254126	-1.14176	2.10954	PSMD14
242	GOBiologicalProcess	all	antigen processing and presentation of exogenous peptide antigen via MHC class I (GO:0042590)	1/79	0.254126	-1.15046	2.08478	PSMD14
251	GOBiologicalProcess	all	ERAD pathway (GO:0036503)	1/78	0.254126	-1.07788	1.96582	ATXN3
200	GOBiologicalProcess	all	RNA transport (GO:0050658)	1/81	0.256082	-1.51426	2.70942	NCBP2
209	GOBiologicalProcess	all	nucleic acid metabolic process (GO:0090304)	1/81	0.256082	-1.40647	2.51654	NCBP2
230	GOBiologicalProcess	all	NIK/NF-kappaB signaling (GO:0038061)	1/81	0.256082	-1.25366	2.24313	PSMD14
206	GOBiologicalProcess	all	positive regulation of cell cycle arrest (GO:0071158)	1/83	0.256685	-1.4702	2.59786	CCNB1
229	GOBiologicalProcess	all	positive regulation of cell cycle (GO:0045787)	1/83	0.256685	-1.28627	2.27285	CCNB1
233	GOBiologicalProcess	all	DNA damage response, signal transduction by p53 class mediator (GO:0030330)	1/83	0.256685	-1.25803	2.22295	CCNB1
236	GOBiologicalProcess	all	mitotic sister chromatid segregation (GO:0000070)	1/83	0.256685	-1.21894	2.15388	CCNB1
191	GOBiologicalProcess	all	Wnt signaling pathway, planar cell polarity pathway (GO:0060071)	1/89	0.268326	-1.78614	3.04293	PSMD14
197	GOBiologicalProcess	all	regulation of stem cell differentiation (GO:2000736)	1/89	0.268326	-1.67523	2.85398	PSMD14
204	GOBiologicalProcess	all	mitochondrial translational termination (GO:0070126)	1/90	0.268326	-1.54654	2.61911	MTRF1L
237	GOBiologicalProcess	all	negative regulation of cellular protein metabolic process (GO:0032269)	1/90	0.268326	-1.27081	2.15215	LIN28A
240	GOBiologicalProcess	all	regulation of establishment of planar polarity (GO:0090175)	1/90	0.268326	-1.23121	2.08509	PSMD14
241	GOBiologicalProcess	all	negative regulation of translation (GO:0017148)	1/89	0.268326	-1.22373	2.08478	LIN28A
403	GOMolecularFunction	all	small GTPase binding (GO:0031267)	1/64	0.2689	-1.77534	3.56233	RNF152
407	GOMolecularFunction	all	ATPase binding (GO:0051117)	1/64	0.2689	-1.52027	3.05053	ATXN3
408	GOMolecularFunction	all	transcription factor activity, RNA polymerase II core promoter proximal region sequence-specific binding (GO:0000982)	2/281	0.2689	-1.46683	2.97471	ELK4;RBL1
400	GOMolecularFunction	all	activating transcription factor binding (GO:0033613)	1/69	0.271717	-2.22105	4.30155	RBL1
404	GOMolecularFunction	all	ubiquitin-like protein ligase binding (GO:0044389)	2/298	0.271717	-1.65306	3.19639	ATXN3;CCNB1
5	KEGG	all	RNA transport_Homo sapiens_hsa03013	2/172	0.274641	-1.77014	5.0642	NCBP2;EIF4E1B
406	GOMolecularFunction	all	GTPase binding (GO:0051020)	1/77	0.27472	-1.67511	3.07486	RNF152
409	GOMolecularFunction	all	thiol-dependent ubiquitin-specific protease activity (GO:0004843)	1/77	0.27472	-1.45224	2.66576	ATXN3
410	GOMolecularFunction	all	hydrolase activity, acting on carbon-nitrogen (but not peptide) bonds, in linear amides (GO:0016811)	1/76	0.27472	-1.22462	2.26264	ASAH2
247	GOBiologicalProcess	all	nuclear export (GO:0051168)	1/93	0.275068	-1.21583	2.02308	NCBP2
187	GOBiologicalProcess	all	proteolysis involved in cellular protein catabolic process (GO:0051603)	1/94	0.275109	-1.93852	3.20692	ATXN3
252	GOBiologicalProcess	all	regulation of transcription from RNA polymerase II promoter in response to stress (GO:0043618)	1/94	0.275109	-1.1715	1.93804	PSMD14
201	GOBiologicalProcess	all	cellular response to fibroblast growth factor stimulus (GO:0044344)	1/95	0.275144	-1.62048	2.66536	NCBP2
263	GOBiologicalProcess	all	post-translational protein modification (GO:0043687)	2/358	0.275144	-1.00285	1.6526	PSMD14;KLHL42
210	GOBiologicalProcess	all	interleukin-1-mediated signaling pathway (GO:0070498)	1/96	0.275172	-1.53545	2.51106	PSMD14
245	GOBiologicalProcess	all	transcription elongation from RNA polymerase II promoter (GO:0006368)	1/96	0.275172	-1.25635	2.05462	NCBP2
243	GOBiologicalProcess	all	translational termination (GO:0006415)	1/97	0.276463	-1.2752	2.07359	MTRF1L
221	GOBiologicalProcess	all	mRNA metabolic process (GO:0016071)	1/98	0.277736	-1.451	2.34613	NCBP2
223	GOBiologicalProcess	all	mRNA-containing ribonucleoprotein complex export from nucleus (GO:0071427)	1/101	0.282731	-1.46539	2.32988	NCBP2
254	GOBiologicalProcess	all	regulation of lipid metabolic process (GO:0019216)	1/101	0.282731	-1.15583	1.83771	RBL1
253	GOBiologicalProcess	all	regulation of kinase activity (GO:0043549)	1/102	0.283936	-1.17416	1.85653	RBL1
213	GOBiologicalProcess	all	RNA splicing (GO:0008380)	1/107	0.288137	-1.57288	2.42005	NCBP2
227	GOBiologicalProcess	all	DNA-templated transcription, elongation (GO:0006354)	1/109	0.288137	-1.49717	2.27902	NCBP2
248	GOBiologicalProcess	all	DNA-templated transcription, termination (GO:0006353)	1/107	0.288137	-1.29958	1.99954	NCBP2
249	GOBiologicalProcess	all	nucleotide-excision repair (GO:0006289)	1/109	0.288137	-1.29669	1.97384	ATXN3
255	GOBiologicalProcess	all	mitochondrial translation (GO:0032543)	1/108	0.288137	-1.18945	1.82029	MTRF1L
258	GOBiologicalProcess	all	positive regulation of cell cycle process (GO:0090068)	1/108	0.288137	-1.11343	1.70397	CCNB1
259	GOBiologicalProcess	all	cellular response to starvation (GO:0009267)	1/108	0.288137	-1.09336	1.67325	RNF152
260	GOBiologicalProcess	all	mRNA export from nucleus (GO:0006406)	1/106	0.288137	-1.07816	1.66785	NCBP2
261	GOBiologicalProcess	all	mRNA transport (GO:0051028)	1/105	0.288137	-1.07154	1.66663	NCBP2
264	GOBiologicalProcess	all	positive regulation of cellular catabolic process (GO:0031331)	1/107	0.288137	-1.06818	1.64351	RNF152
208	GOBiologicalProcess	all	nuclear-transcribed mRNA catabolic process, nonsense-mediated decay (GO:0000184)	1/113	0.296165	-1.70638	2.54322	NCBP2
202	GOBiologicalProcess	all	positive regulation of canonical Wnt signaling pathway (GO:0090263)	1/114	0.297188	-1.78211	2.64227	PSMD14
266	GOBiologicalProcess	all	sphingolipid metabolic process (GO:0006665)	1/117	0.302743	-1.1075	1.6168	ASAH2
355	GOCellularComponent	all	chromosome (GO:0005694)	1/98	0.308037	-1.64608	2.66155	CDCA2
271	GOBiologicalProcess	all	RNA export from nucleus (GO:0006405)	1/120	0.308205	-1.09416	1.5731	NCBP2
265	GOBiologicalProcess	all	stimulatory C-type lectin receptor signaling pathway (GO:0002223)	1/122	0.311355	-1.14751	1.63326	PSMD14
239	GOBiologicalProcess	all	non-canonical Wnt signaling pathway (GO:0035567)	1/128	0.313964	-1.51208	2.08913	PSMD14
244	GOBiologicalProcess	all	cell cycle G2/M phase transition (GO:0044839)	1/128	0.313964	-1.50002	2.07247	CCNB1
246	GOBiologicalProcess	all	negative regulation of macromolecule metabolic process (GO:0010605)	1/125	0.313964	-1.45589	2.04141	RBL1
256	GOBiologicalProcess	all	innate immune response activating cell surface receptor signaling pathway (GO:0002220)	1/125	0.313964	-1.24279	1.74261	PSMD14
267	GOBiologicalProcess	all	tumor necrosis factor-mediated signaling pathway (GO:0033209)	1/124	0.313964	-1.13388	1.5978	PSMD14
268	GOBiologicalProcess	all	G2/M transition of mitotic cell cycle (GO:0000086)	1/127	0.313964	-1.13767	1.57955	CCNB1
269	GOBiologicalProcess	all	negative regulation of response to stimulus (GO:0048585)	1/128	0.313964	-1.14174	1.57745	RBL1
278	GOBiologicalProcess	all	positive regulation of protein kinase B signaling (GO:0051897)	1/128	0.313964	-1.03347	1.42786	LIN28A
250	GOBiologicalProcess	all	regulation of mRNA stability (GO:0043488)	1/129	0.314793	-1.43464	1.97247	PSMD14
411	GOMolecularFunction	all	metallopeptidase activity (GO:0008237)	1/103	0.321677	-1.28294	2.01737	PSMD14
412	GOMolecularFunction	all	transcriptional repressor activity, RNA polymerase II core promoter proximal region sequence-specific binding (GO:0001078)	1/98	0.321677	-1.19332	1.92948	RBL1
415	GOMolecularFunction	all	core promoter binding (GO:0001047)	1/98	0.321677	-1.18027	1.90837	ELK4
416	GOMolecularFunction	all	transcription regulatory region DNA binding (GO:0044212)	2/375	0.321677	-1.17154	1.84869	ELK4;RBL1
273	GOBiologicalProcess	all	cellular response to hypoxia (GO:0071456)	1/133	0.321877	-1.15952	1.56369	PSMD14
280	GOBiologicalProcess	all	muscle contraction (GO:0006936)	1/138	0.330882	-1.00642	1.32537	MYBPH
362	GOCellularComponent	all	nuclear chromosome part (GO:0044454)	2/393	0.331902	-0.980925	1.47961	CCNB1;BUB1
279	GOBiologicalProcess	all	regulation of primary metabolic process (GO:0080090)	1/140	0.333623	-1.02975	1.34343	PSMD14
277	GOBiologicalProcess	all	positive regulation of Wnt signaling pathway (GO:0030177)	1/141	0.334306	-1.1216	1.45646	PSMD14
360	GOCellularComponent	all	nucleoplasm part (GO:0044451)	2/408	0.339303	-1.32074	1.91974	PCNP;CENPI
276	GOBiologicalProcess	all	cellular protein complex assembly (GO:0043623)	1/145	0.340982	-1.16038	1.47923	CENPW
357	GOCellularComponent	all	ficolin-1-rich granule lumen (GO:1904813)	1/124	0.343618	-1.7009	2.39682	PSMD14
6	KEGG	all	Sphingolipid metabolism_Homo sapiens_hsa00600	1/47	0.344803	-1.67981	3.85841	ASAH2
8	KEGG	all	Proteasome_Homo sapiens_hsa03050	1/44	0.344803	-1.48055	3.49355	PSMD14
361	GOCellularComponent	all	cytoplasmic vesicle lumen (GO:0060205)	1/130	0.347126	-1.23513	1.68993	PSMD14
275	GOBiologicalProcess	all	negative regulation of canonical Wnt signaling pathway (GO:0090090)	1/149	0.347534	-1.18714	1.48601	PSMD14
283	GOBiologicalProcess	all	cellular response to interleukin-1 (GO:0071347)	1/151	0.350069	-0.996699	1.23641	PSMD14
414	GOMolecularFunction	all	kinase binding (GO:0019900)	2/419	0.350258	-1.35531	1.9178	SGO1;CCNB1
422	GOMolecularFunction	all	RNA polymerase II transcription factor binding (GO:0001085)	1/122	0.350258	-1.02881	1.46431	RBL1
423	GOMolecularFunction	all	ubiquitin-protein transferase activity (GO:0004842)	2/418	0.350258	-0.959625	1.36119	RNF152;KLHL42
287	GOBiologicalProcess	all	transcription from RNA polymerase II promoter (GO:0006366)	2/486	0.360486	-0.993476	1.19935	CCNB1;NCBP2
257	GOBiologicalProcess	all	transcription initiation from RNA polymerase II promoter (GO:0006367)	1/161	0.366469	-1.45644	1.72853	CCNB1
282	GOBiologicalProcess	all	regulation of protein kinase B signaling (GO:0051896)	1/164	0.36779	-1.06155	1.24358	LIN28A
284	GOBiologicalProcess	all	T cell receptor signaling pathway (GO:0050852)	1/164	0.36779	-1.04339	1.22231	PSMD14
293	GOBiologicalProcess	all	positive regulation of protein modification process (GO:0031401)	1/164	0.36779	-0.904609	1.05973	CDCA2
7	KEGG	all	mTOR signaling pathway_Homo sapiens_hsa04150	1/60	0.379775	-1.71809	3.55093	EIF4E1B
270	GOBiologicalProcess	all	positive regulation of hydrolase activity (GO:0051345)	1/173	0.382874	-1.39656	1.57449	DNAJC9
272	GOBiologicalProcess	all	negative regulation of Wnt signaling pathway (GO:0030178)	1/175	0.383525	-1.40046	1.56568	PSMD14
288	GOBiologicalProcess	all	nuclear-transcribed mRNA catabolic process (GO:0000956)	1/175	0.383525	-1.06233	1.18766	NCBP2
9	KEGG	all	p53 signaling pathway_Homo sapiens_hsa04115	1/69	0.384468	-1.49489	2.89518	CCNB1
289	GOBiologicalProcess	all	Fc-epsilon receptor signaling pathway (GO:0038095)	1/183	0.396228	-1.03891	1.12364	PSMD14
285	GOBiologicalProcess	all	Fc receptor signaling pathway (GO:0038093)	1/184	0.396463	-1.12716	1.21411	PSMD14
286	GOBiologicalProcess	all	DNA-templated transcription, initiation (GO:0006352)	1/187	0.400154	-1.13027	1.20268	CCNB1
10	KEGG	all	TGF-beta signaling pathway_Homo sapiens_hsa04350	1/84	0.404428	-1.6018	2.81293	RBL1
11	KEGG	all	Longevity regulating pathway - mammal_Homo sapiens_hsa04211	1/94	0.404428	-1.63234	2.70041	EIF4E1B
12	KEGG	all	HIF-1 signaling pathway_Homo sapiens_hsa04066	1/103	0.404428	-1.54745	2.4333	EIF4E1B
13	KEGG	all	Sphingolipid signaling pathway_Homo sapiens_hsa04071	1/120	0.404428	-1.46701	2.10915	ASAH2
14	KEGG	all	FoxO signaling pathway_Homo sapiens_hsa04068	1/133	0.404428	-1.49587	2.01728	CCNB1
15	KEGG	all	Spliceosome_Homo sapiens_hsa03040	1/134	0.404428	-1.45152	1.94813	NCBP2
16	KEGG	all	Insulin signaling pathway_Homo sapiens_hsa04910	1/139	0.404428	-1.40357	1.83973	EIF4E1B
262	GOBiologicalProcess	all	RNA metabolic process (GO:0016070)	1/192	0.407193	-1.58829	1.65632	NCBP2
292	GOBiologicalProcess	all	cellular response to tumor necrosis factor (GO:0071356)	1/195	0.410724	-1.06089	1.09316	PSMD14
363	GOCellularComponent	all	cullin-RING ubiquitin ligase complex (GO:0031461)	1/182	0.416026	-1.25356	1.36137	KLHL42
364	GOCellularComponent	all	lytic vacuole (GO:0000323)	1/184	0.416026	-1.25485	1.35165	RNF152
365	GOCellularComponent	all	cytoplasmic ribonucleoprotein granule (GO:0036464)	1/171	0.416026	-1.18368	1.34579	LIN28A
366	GOCellularComponent	all	ficolin-1-rich granule (GO:0101002)	1/185	0.416026	-1.01451	1.08831	PSMD14
274	GOBiologicalProcess	all	rRNA metabolic process (GO:0016072)	1/201	0.419178	-1.53789	1.54754	WDR12
281	GOBiologicalProcess	all	rRNA processing (GO:0006364)	1/203	0.420899	-1.31592	1.31385	WDR12
295	GOBiologicalProcess	all	regulation of autophagy (GO:0010506)	1/204	0.420962	-1.05873	1.05295	RNF152
417	GOMolecularFunction	all	transcriptional repressor activity, RNA polymerase II transcription regulatory region sequence-specific binding (GO:0001227)	1/160	0.427816	-1.51807	1.80955	RBL1
294	GOBiologicalProcess	all	regulation of canonical Wnt signaling pathway (GO:0060828)	1/214	0.435476	-1.10357	1.05603	PSMD14
418	GOMolecularFunction	all	transcriptional activator activity, RNA polymerase II core promoter proximal region sequence-specific binding (GO:0001077)	1/176	0.442717	-1.61754	1.80084	ELK4
424	GOMolecularFunction	all	DNA binding (GO:0003677)	3/894	0.442717	-1.03101	1.15419	ELK4;AUNIP;LIN9
17	KEGG	all	Protein processing in endoplasmic reticulum_Homo sapiens_hsa04141	1/169	0.445592	-1.43233	1.64237	ATXN3
18	KEGG	all	Epstein-Barr virus infection_Homo sapiens_hsa05169	1/202	0.445592	-1.50343	1.50694	PSMD14
19	KEGG	all	Viral carcinogenesis_Homo sapiens_hsa05203	1/205	0.445592	-1.49902	1.48504	RBL1
20	KEGG	all	Transcriptional misregulation in cancer_Homo sapiens_hsa05202	1/180	0.445592	-1.3493	1.47746	ELK4
413	GOMolecularFunction	all	peptidase activity, acting on L-amino acid peptides (GO:0070011)	1/186	0.44569	-1.80013	1.92325	PSMD14
420	GOMolecularFunction	all	ubiquitin-like protein ligase activity (GO:0061659)	1/187	0.44569	-1.59371	1.69581	RNF152
299	GOBiologicalProcess	all	mitotic cell cycle phase transition (GO:0044772)	1/222	0.446424	-0.974314	0.904529	CCNB1
421	GOMolecularFunction	all	ubiquitin protein ligase activity (GO:0061630)	1/193	0.447825	-1.43519	1.49069	RNF152
296	GOBiologicalProcess	all	ribosome biogenesis (GO:0042254)	1/227	0.452486	-1.03127	0.939687	WDR12
419	GOMolecularFunction	all	RNA polymerase II regulatory region DNA binding (GO:0001012)	1/202	0.455105	-1.70251	1.70649	RBL1
300	GOBiologicalProcess	all	negative regulation of gene expression (GO:0010629)	2/619	0.457426	-0.989759	0.887467	RBL1;LIN28A
297	GOBiologicalProcess	all	translation (GO:0006412)	1/233	0.458243	-1.04021	0.927032	MTRF1L
298	GOBiologicalProcess	all	RNA splicing, via transesterification reactions with bulged adenosine as nucleophile (GO:0000377)	1/237	0.462529	-1.04174	0.914889	NCBP2
291	GOBiologicalProcess	all	defense response to bacterium (GO:0042742)	1/242	0.466498	-1.29303	1.11513	SPACA7
302	GOBiologicalProcess	all	anterograde trans-synaptic signaling (GO:0098916)	1/241	0.466498	-1.00257	0.867768	ATXN3
367	GOCellularComponent	all	nuclear body (GO:0016604)	2/619	0.474816	-1.00434	0.90054	PCNP;CENPI
368	GOCellularComponent	all	lytic vacuole membrane (GO:0098852)	1/234	0.474816	-0.956625	0.849414	RNF152
21	KEGG	all	MAPK signaling pathway_Homo sapiens_hsa04010	1/255	0.483111	-1.48859	1.22541	ELK4
22	KEGG	all	HTLV-I infection_Homo sapiens_hsa05166	1/258	0.483111	-1.41842	1.15533	ELK4
307	GOBiologicalProcess	all	antigen receptor-mediated signaling pathway (GO:0050851)	1/258	0.487617	-0.886892	0.722391	PSMD14
290	GOBiologicalProcess	all	mRNA splicing, via spliceosome (GO:0000398)	1/262	0.491418	-1.39301	1.1188	NCBP2
369	GOCellularComponent	all	nucleolus (GO:0005730)	2/677	0.509739	-1.01282	0.801792	ATXN3;WDR12
308	GOBiologicalProcess	all	MAPK cascade (GO:0000165)	1/279	0.512635	-0.920842	0.697345	PSMD14
301	GOBiologicalProcess	all	mRNA processing (GO:0006397)	1/284	0.517375	-1.18829	0.884693	NCBP2
370	GOCellularComponent	all	lysosomal membrane (GO:0005765)	1/292	0.52286	-0.967265	0.700958	RNF152
372	GOCellularComponent	all	actin cytoskeleton (GO:0015629)	1/295	0.52286	-0.873706	0.626826	MYBPH
304	GOBiologicalProcess	all	chemical synaptic transmission (GO:0007268)	1/290	0.523294	-1.0862	0.792458	ATXN3
426	GOMolecularFunction	all	kinase activity (GO:0016301)	1/281	0.527183	-1.40712	1.05836	BUB1
427	GOMolecularFunction	all	core promoter proximal region sequence-specific DNA binding (GO:0000987)	1/279	0.527183	-1.30097	0.985209	ELK4
428	GOMolecularFunction	all	ubiquitin protein ligase binding (GO:0031625)	1/285	0.527183	-1.28573	0.954002	ATXN3
429	GOMolecularFunction	all	phosphotransferase activity, alcohol group as acceptor (GO:0016773)	1/255	0.527183	-1.09479	0.901231	BUB1
430	GOMolecularFunction	all	transcriptional activator activity, RNA polymerase II transcription regulatory region sequence-specific binding (GO:0001228)	1/285	0.527183	-1.20051	0.890765	ELK4
431	GOMolecularFunction	all	RNA polymerase II core promoter proximal region sequence-specific DNA binding (GO:0000978)	1/263	0.527183	-1.01488	0.812255	ELK4
371	GOCellularComponent	all	secretory granule lumen (GO:0034774)	1/318	0.538163	-0.979001	0.651091	PSMD14
306	GOBiologicalProcess	all	DNA metabolic process (GO:0006259)	1/315	0.552567	-1.10038	0.738998	HELLS
425	GOMolecularFunction	all	cadherin binding (GO:0045296)	1/314	0.554495	-1.58184	1.06582	TMPO
23	KEGG	all	PI3K-Akt signaling pathway_Homo sapiens_hsa04151	1/341	0.562612	-1.49665	0.924518	EIF4E1B
303	GOBiologicalProcess	all	transcription, DNA-templated (GO:0006351)	1/357	0.598972	-1.42376	0.836325	NCBP2
433	GOMolecularFunction	all	protein serine/threonine kinase activity (GO:0004674)	1/369	0.606991	-1.05531	0.597235	CCNB1
305	GOBiologicalProcess	all	positive regulation of transcription from RNA polymerase II promoter (GO:0045944)	2/849	0.616012	-1.42991	0.791233	ELK4;RBL1
311	GOBiologicalProcess	all	transmembrane transport (GO:0055085)	1/379	0.616012	-1.10573	0.606833	PSMD14
313	GOBiologicalProcess	all	organelle assembly (GO:0070925)	1/377	0.616012	-0.976168	0.53902	CENPW
309	GOBiologicalProcess	all	transmembrane receptor protein tyrosine kinase signaling pathway (GO:0007169)	1/397	0.632046	-1.31408	0.682826	NCBP2
374	GOCellularComponent	all	lysosome (GO:0005764)	1/423	0.632317	-0.830733	0.399447	RNF152
434	GOMolecularFunction	all	RNA binding (GO:0003723)	3/1388	0.643901	-1.07219	0.525164	LIN28A;NCBP2;MSI2
316	GOBiologicalProcess	all	gene expression (GO:0010467)	1/412	0.644399	-0.995642	0.494623	NCBP2
432	GOMolecularFunction	all	RNA polymerase II regulatory region sequence-specific DNA binding (GO:0000977)	1/461	0.671934	-1.43315	0.616806	ELK4
373	GOCellularComponent	all	mitochondrion (GO:0005739)	2/1027	0.679851	-1.13426	0.437691	ASAH2;MTRF1L
318	GOBiologicalProcess	all	nervous system development (GO:0007399)	1/456	0.68198	-1.04711	0.45721	ATXN3
435	GOMolecularFunction	all	protein kinase binding (GO:0019901)	1/496	0.688502	-0.914872	0.356341	CCNB1
321	GOBiologicalProcess	all	regulation of transcription from RNA polymerase II promoter (GO:0006357)	3/1479	0.690502	-1.02711	0.432173	ELK4;RBL1;LIN9
436	GOMolecularFunction	all	protein kinase activity (GO:0004672)	1/514	0.690541	-0.897219	0.332223	BUB1
310	GOBiologicalProcess	all	neutrophil degranulation (GO:0043312)	1/480	0.693338	-1.53606	0.626072	PSMD14
314	GOBiologicalProcess	all	cellular protein modification process (GO:0006464)	2/1002	0.693338	-1.32005	0.535642	PSMD14;KLHL42
317	GOBiologicalProcess	all	positive regulation of intracellular signal transduction (GO:1902533)	1/480	0.693338	-1.18005	0.480968	LIN28A
322	GOBiologicalProcess	all	neutrophil activation involved in immune response (GO:0002283)	1/484	0.693338	-1.00361	0.404425	PSMD14
312	GOBiologicalProcess	all	neutrophil mediated immunity (GO:0002446)	1/488	0.69414	-1.48464	0.591506	PSMD14
315	GOBiologicalProcess	all	regulation of gene expression (GO:0010468)	2/1038	0.706454	-1.38512	0.522812	RBL1;ASCC1
324	GOBiologicalProcess	all	negative regulation of cellular macromolecule biosynthetic process (GO:2000113)	1/513	0.708405	-0.843453	0.313189	LIN28A
319	GOBiologicalProcess	all	regulation of transcription, DNA-templated (GO:0006355)	3/1599	0.725594	-1.30652	0.449419	ELK4;ASCC1;LIN9
323	GOBiologicalProcess	all	positive regulation of transcription, DNA-templated (GO:0045893)	2/1121	0.738537	-1.231	0.393444	ELK4;RBL1
327	GOBiologicalProcess	all	negative regulation of transcription from RNA polymerase II promoter (GO:0000122)	1/566	0.738537	-0.849692	0.272498	ELK4
320	GOBiologicalProcess	all	regulation of nucleic acid-templated transcription (GO:1903506)	1/608	0.7611	-1.53538	0.439413	ASCC1
325	GOBiologicalProcess	all	cytokine-mediated signaling pathway (GO:0019221)	1/634	0.770771	-1.068	0.285095	PSMD14
326	GOBiologicalProcess	all	regulation of cellular macromolecule biosynthetic process (GO:2000112)	1/632	0.770771	-1.02683	0.275571	ASCC1
328	GOBiologicalProcess	all	positive regulation of gene expression (GO:0010628)	1/772	0.832977	-1.24029	0.230736	LIN28A
329	GOBiologicalProcess	all	negative regulation of transcription, DNA-templated (GO:0045892)	1/814	0.846172	-1.25731	0.210012	ELK4
24	KEGG	all	Metabolic pathways_Homo sapiens_hsa01100	1/1239	0.943928	-1.44043	0.083121	ASAH2
