# Supplementary material for: Association between transcriptomic metrics of exogenous antigen presentation and adaptive immunity with locoregional recurrence in localized estrogen receptor negative breast cancer: retrospective review of multi-institutional datasets
Source: Breast Cancer Res. 2025 May 13;27:77. doi: 10.1186/s13058-025-01987-x (PMC12070507; doi:10.1186/s13058-025-01987-x)
Supplement: Supplementary file 6 — Additional file 6. [file 13058_2025_1987_MOESM6_ESM.xlsx]

## Sheet: ER- downreg.all.mod
	Database	Module	Term	Overlap	Adjusted.P.value	Z.score	Combined.Score	Genes
1835	GOCellularComponent	all	preribosome (GO:0030684)	10/76	0.000775339	-1.37807	17.192	BOP1;CMSS1;RRP1;HEATR1;UTP23;RRS1;RRP1B;DCAF13;DIEXF;RRP9
1838	GOCellularComponent	all	nucleolar part (GO:0044452)	12/154	0.00953637	-1.36718	12.6774	AKNA;POLR1A;POP1;EEF1D;HEATR1;RRS1;POLR1E;RRP1B;TERF1;FHIT;RRP9;MTDH
165	GOBiologicalProcess	all	maturation of SSU-rRNA from tricistronic rRNA transcript (SSU-rRNA, 5.8S rRNA, LSU-rRNA) (GO:0000462)	7/36	0.0132579	-1.75887	20.6557	MRPS9;HEATR1;UTP23;RRS1;RPS24;DCAF13;DIEXF
166	GOBiologicalProcess	all	ncRNA processing (GO:0034470)	16/228	0.020586	-1.93041	20.4828	RPL32;POP1;RPL11;RRP1;HEATR1;ISG20L2;RRP1B;RPL8;DIEXF;RPL7;RRP9;BOP1;AGO2;INTS8;RPS24;DCAF13
1840	GOCellularComponent	all	nucleolus (GO:0005730)	28/677	0.031731	-1.54325	11.8291	POP1;PRKDC;RPL11;RRP1;HEATR1;UTP23;DDX21;PWP1;RPL7;RRP9;ATXN3;TOP1MT;RRS1;DCAF13;ARFGEF1;DFFB;SURF2;DDX10;DDX51;RRP1B;TERF1;DIEXF;ZNF16;BOP1;MRPS9;TCEA1;POLR1E;NF2
1836	GOCellularComponent	all	small-subunit processome (GO:0032040)	5/36	0.0427443	-2.0511	14.5206	HEATR1;UTP23;DCAF13;DIEXF;RRP9
184	GOBiologicalProcess	all	ribosome biogenesis (GO:0042254)	15/227	0.0485089	-1.21081	11.3186	RPL32;MTERF3;RPL11;RRP1;HEATR1;ISG20L2;RRP1B;RPL8;DIEXF;RPL7;RRP9;BOP1;RRS1;RPS24;DCAF13
186	GOBiologicalProcess	all	translation (GO:0006412)	15/233	0.0486728	-1.22496	11.0944	MRPS17;RPL32;MTERF3;RPL11;DARS2;EPRS;RPL8;MRPL13;RPL7;MRPS9;COPS5;EEF1D;AGO2;IARS;RPS24
2039	GOMolecularFunction	all	rRNA binding (GO:0019843)	6/44	0.0577632	-2.09232	17.0984	MTERF3;RPL11;UTP23;RRS1;DDX21;DIEXF
2041	GOMolecularFunction	all	RNA binding (GO:0003723)	49/1388	0.0577632	-1.37251	11.7009	RPL32;POP1;RRP1;GPATCH4;C4BPA;ENO1;EPRS;RPL8;RPL7;RRP9;SYNCRIP;PSMD4;DHX57;ZNF385C;HSP90AA1;DARS2;DDX10;DDX51;YWHAZ;DIEXF;MRPS9;EEF1D;PRKDC;RPL11;HEATR1;UTP23;ISG20L2;DDX21;MRPL15;WDR62;MRPL13;HSP90B1;MTDH;PUF60;POLR2D;RRS1;DCAF13;MTERF3;SORBS2;RRP1B;MANF;CCT6A;BOP1;CMSS1;AGO2;EIF3E;KIAA0907;RPS24;METAP2
1837	GOCellularComponent	all	preribosome, large subunit precursor (GO:0030687)	4/27	0.0899765	-2.24082	13.6959	BOP1;RRP1;RRS1;RRP1B
169	GOBiologicalProcess	all	rRNA metabolic process (GO:0016072)	13/201	0.0959803	-1.9413	15.6622	RPL32;RPL11;RRP1;HEATR1;ISG20L2;RRP1B;RPL8;DIEXF;RPL7;RRP9;BOP1;RPS24;DCAF13
173	GOBiologicalProcess	all	rRNA processing (GO:0006364)	13/203	0.0959803	-1.6162	12.885	RPL32;RPL11;RRP1;HEATR1;ISG20L2;RRP1B;RPL8;DIEXF;RPL7;RRP9;BOP1;RPS24;DCAF13
178	GOBiologicalProcess	all	maturation of SSU-rRNA (GO:0030490)	6/47	0.0972646	-1.57385	12.2839	MRPS9;HEATR1;UTP23;RPS24;DCAF13;DIEXF
2038	GOMolecularFunction	all	natural killer cell lectin-like receptor binding (GO:0046703)	3/10	0.131095	-2.6464	18.3844	RAET1G;RAET1L;ULBP2
1842	GOCellularComponent	all	fibrillar center (GO:0001650)	8/132	0.18654	-1.63997	8.27594	AKNA;EEF1D;HEATR1;RRS1;POLR1E;TERF1;FHIT;MTDH
1843	GOCellularComponent	all	cytosolic part (GO:0044445)	9/160	0.18654	-1.58047	7.98201	CCT6A;MRPS9;RPL32;RPL11;CCT8;RPL8;UBQLN4;RPS24;RPL7
175	GOBiologicalProcess	all	cellular response to misfolded protein (GO:0071218)	4/22	0.209296	-1.82066	12.5719	UBE2W;ATXN3;DERL1;UGGT1
167	GOBiologicalProcess	all	regulation of establishment of protein localization to telomere (GO:0070203)	3/11	0.241563	-2.57143	17.0845	CCT6A;CCT8;TERF1
171	GOBiologicalProcess	all	misfolded or incompletely synthesized protein catabolic process (GO:0006515)	4/26	0.292535	-2.15029	13.4521	UBE2W;ATXN3;DERL1;UGGT1
189	GOBiologicalProcess	all	cellular macromolecule biosynthetic process (GO:0034645)	17/368	0.292535	-1.74911	10.9352	MRPS17;RPL32;RPL11;RPL8;PWP1;MRPL13;RPL7;EXT1;RECQL4;MRPS9;COPS5;EEF1D;TOP1MT;POLR2D;AGO2;MCM4;RPS24
196	GOBiologicalProcess	all	response to unfolded protein (GO:0006986)	5/44	0.294759	-1.56471	9.63436	HSP90AA1;HSPA4;HSF1;DERL1;STT3B
177	GOBiologicalProcess	all	cellular response to topologically incorrect protein (GO:0035967)	4/28	0.326753	-2.0786	12.4179	UBE2W;ATXN3;HSPA4;HSF1
1	KEGG	all	Ribosome_Homo sapiens_hsa03010	9/137	0.343159	-1.74614	10.6032	MRPS17;MRPS9;RPL32;RPL11;MRPL15;RPL8;MRPL13;RPS24;RPL7
2	KEGG	all	RNA polymerase_Homo sapiens_hsa03020	4/32	0.343159	-1.89225	10.3625	POLR3C;POLR1A;POLR2D;POLR1E
201	GOBiologicalProcess	all	positive regulation of gene expression, epigenetic (GO:0045815)	5/48	0.37227	-1.59583	9.20742	HIST2H3A;POLR1A;POLR1E;DDX21;ARID1B
2043	GOMolecularFunction	all	snoRNA binding (GO:0030515)	4/31	0.38057	-1.8977	10.6148	HEATR1;DDX21;DIEXF;RRP9
213	GOBiologicalProcess	all	cotranslational protein targeting to membrane (GO:0006613)	7/94	0.386618	-1.36096	7.7069	TRAM1;RPL32;SSR2;RPL11;RPL8;RPS24;RPL7
191	GOBiologicalProcess	all	peptide biosynthetic process (GO:0043043)	10/175	0.388688	-1.90416	10.6499	MRPS17;MRPS9;COPS5;RPL32;RPL11;AGO2;RPL8;MRPL13;RPS24;RPL7
1839	GOCellularComponent	all	axon initial segment (GO:0043194)	2/10	0.441296	-2.94994	11.9526	NFASC;KCNQ3
1841	GOCellularComponent	all	node of Ranvier (GO:0033268)	2/13	0.450625	-2.49747	8.84802	NFASC;KCNQ3
1844	GOCellularComponent	all	DNA-directed RNA polymerase I complex (GO:0005736)	2/14	0.450625	-2.26114	7.69303	POLR1A;POLR1E
1845	GOCellularComponent	all	chaperonin-containing T-complex (GO:0005832)	2/14	0.450625	-2.25888	7.68534	CCT6A;CCT8
1847	GOCellularComponent	all	polysomal ribosome (GO:0042788)	3/29	0.450625	-1.79569	6.86397	RPL32;RPL11;RPL8
1849	GOCellularComponent	all	nuclear DNA-directed RNA polymerase complex (GO:0055029)	4/53	0.450625	-1.80511	6.71264	POLR3C;POLR1A;POLR2D;POLR1E
1851	GOCellularComponent	all	perinuclear region of cytoplasm (GO:0048471)	14/379	0.450625	-1.67863	5.99683	ARFGEF1;LYN;CHODL;FAF1;NDRG1;HSP90B1;MTDH;NELL1;BAG5;UBR5;HSF1;FLRT1;TP53BP2;NF2
1852	GOCellularComponent	all	nucleoplasm part (GO:0044451)	15/408	0.450625	-1.6038	5.95225	NSMCE2;TONSL;TERF1;CLK2;MTDH;GON4L;POLR3C;IMPAD1;POLR2D;TCEA1;ALX1;EIF3E;FLYWCH1;SIM2;TAF2
1853	GOCellularComponent	all	condensed nuclear chromosome (GO:0000794)	3/35	0.453941	-1.74667	5.81712	RAD21;RRS1;RCC1
1846	GOCellularComponent	all	90S preribosome (GO:0030686)	2/17	0.484931	-2.34077	7.11881	CMSS1;HEATR1
1848	GOCellularComponent	all	vacuolar proton-transporting V-type ATPase complex (GO:0016471)	2/17	0.484931	-2.21237	6.72829	ATP6V1H;ATP6V1C1
1869	GOCellularComponent	all	polysome (GO:0005844)	4/64	0.484931	-1.45697	4.54516	RPL32;RPL11;AGO2;RPL8
1875	GOCellularComponent	all	cytosolic ribosome (GO:0022626)	6/125	0.484931	-1.22519	3.75553	MRPS9;RPL32;RPL11;RPL8;RPS24;RPL7
222	GOBiologicalProcess	all	C-terminal protein lipidation (GO:0006501)	6/76	0.492723	-1.38298	7.32314	LY6K;CNTN5;RAET1G;RAET1L;LY6G6D;ULBP2
3	KEGG	all	Protein processing in endoplasmic reticulum_Homo sapiens_hsa04141	9/169	0.493827	-1.76655	8.31485	ATXN3;TRAM1;HSP90AA1;SSR2;DERL1;STT3B;UGGT1;UBQLN4;HSP90B1
259	GOBiologicalProcess	all	ERAD pathway (GO:0036503)	6/78	0.528185	-1.17566	6.07642	ATXN3;BRSK2;DERL1;STT3B;UGGT1;HSP90B1
1850	GOCellularComponent	all	endocytic vesicle lumen (GO:0071682)	2/19	0.539514	-2.35117	6.67555	HSP90AA1;HSP90B1
1859	GOCellularComponent	all	cytosolic large ribosomal subunit (GO:0022625)	4/70	0.539514	-1.8843	5.36627	RPL32;RPL11;RPL8;RPL7
1860	GOCellularComponent	all	small nuclear ribonucleoprotein complex (GO:0030532)	2/20	0.542177	-1.92187	5.28008	ARFGEF1;TGS1
1868	GOCellularComponent	all	cell cortex part (GO:0044448)	3/45	0.542177	-1.68165	4.55138	ASPH;ENO1;SEPT3
1878	GOCellularComponent	all	large ribosomal subunit (GO:0015934)	4/73	0.542177	-1.33406	3.63363	RPL32;RPL11;RPL8;RPL7
1866	GOCellularComponent	all	ribosome (GO:0005840)	4/77	0.576084	-1.7932	4.60651	RPL32;RPL11;RPL8;MRPL13
1876	GOCellularComponent	all	chromosomal region (GO:0098687)	4/77	0.576084	-1.45217	3.73044	RECQL4;DSCC1;RAD21;NSMCE2
2040	GOMolecularFunction	all	U3 snoRNA binding (GO:0034511)	2/7	0.576529	-2.91458	13.9104	DIEXF;RRP9
2042	GOMolecularFunction	all	DNA-directed 5'-3' RNA polymerase activity (GO:0003899)	4/37	0.576529	-2.26382	11.2052	POLR3C;POLR1A;POLR2D;POLR1E
168	GOBiologicalProcess	all	negative regulation of complement activation (GO:0045916)	2/7	0.58851	-3.33377	15.911	C4BPA;C4BPB
181	GOBiologicalProcess	all	renal filtration cell differentiation (GO:0061318)	2/7	0.58851	-2.47656	11.8198	WT1;PTPRO
183	GOBiologicalProcess	all	glomerular epithelial cell differentiation (GO:0072311)	2/7	0.58851	-2.37787	11.3488	WT1;PTPRO
188	GOBiologicalProcess	all	negative regulation of double-strand break repair (GO:2000780)	3/20	0.58851	-2.27292	11.0234	UBR5;HSF1;AUNIP
223	GOBiologicalProcess	all	glycogen catabolic process (GO:0005980)	3/19	0.58851	-1.46548	7.32308	RB1CC1;PGM2;PYGL
258	GOBiologicalProcess	all	C-terminal protein amino acid modification (GO:0018410)	6/83	0.58851	-1.25069	6.09051	LY6K;CNTN5;RAET1G;RAET1L;LY6G6D;ULBP2
170	GOBiologicalProcess	all	outer mitochondrial membrane organization (GO:0007008)	2/8	0.599182	-3.22338	14.5013	HSP90AA1;HSPA4
172	GOBiologicalProcess	all	riboflavin metabolic process (GO:0006771)	2/8	0.599182	-2.93374	13.1983	FLAD1;SLC52A2
187	GOBiologicalProcess	all	response to misfolded protein (GO:0051788)	2/8	0.599182	-2.45705	11.0537	UBE2W;ATXN3
204	GOBiologicalProcess	all	flavin-containing compound metabolic process (GO:0042726)	2/8	0.599182	-2.01644	9.07151	FLAD1;SLC52A2
205	GOBiologicalProcess	all	organelle disassembly (GO:1903008)	3/21	0.599182	-1.91331	9.01374	DYRK3;RB1CC1;KLC1
206	GOBiologicalProcess	all	double-strand break repair (GO:0006302)	8/142	0.599182	-1.91643	8.86172	RECQL4;PRKDC;EYA3;RAD21;NSMCE2;UBE2V2;TONSL;AUNIP
216	GOBiologicalProcess	all	signal transduction by p53 class mediator (GO:0072331)	4/40	0.599182	-1.60515	7.50179	TP53BP2;ZNF385C;FHIT;NDRG1
174	GOBiologicalProcess	all	peptidyl-lysine hydroxylation (GO:0017185)	2/9	0.610912	-3.01522	12.8485	PLOD3;PLOD1
176	GOBiologicalProcess	all	regulation of protein localization to Cajal body (GO:1904869)	2/9	0.610912	-2.93252	12.4961	CCT6A;CCT8
179	GOBiologicalProcess	all	positive regulation of protein localization to Cajal body (GO:1904871)	2/9	0.610912	-2.86904	12.2256	CCT6A;CCT8
180	GOBiologicalProcess	all	telomeric D-loop disassembly (GO:0061820)	2/9	0.610912	-2.77701	11.8334	RECQL4;TERF1
182	GOBiologicalProcess	all	regulation of ERAD pathway (GO:1904292)	2/9	0.610912	-2.70975	11.5468	ATXN3;BRSK2
193	GOBiologicalProcess	all	negative regulation of protein complex disassembly (GO:0043242)	2/9	0.610912	-2.34705	10.0013	CLEC16A;UBQLN4
211	GOBiologicalProcess	all	protein K48-linked deubiquitination (GO:0071108)	3/24	0.610912	-1.88181	8.16155	VCPIP1;ATXN3;OTUD7B
214	GOBiologicalProcess	all	negative regulation of proteasomal ubiquitin-dependent protein catabolic process (GO:0032435)	3/25	0.610912	-1.81135	7.65206	BAG5;RPL11;FHIT
230	GOBiologicalProcess	all	cellular modified amino acid biosynthetic process (GO:0042398)	3/25	0.610912	-1.6888	7.13436	PTDSS1;PLOD3;PLOD1
2044	GOMolecularFunction	all	RNA polymerase I activity (GO:0001054)	2/13	0.624003	-2.86204	10.1396	POLR1A;POLR1E
2045	GOMolecularFunction	all	polyubiquitin modification-dependent protein binding (GO:0031593)	4/44	0.624003	-2.21246	9.60779	SHARPIN;PSMD4;OTUD7B;UBQLN4
2046	GOMolecularFunction	all	5S rRNA binding (GO:0008097)	2/10	0.624003	-2.3283	9.43382	RPL11;RRS1
2047	GOMolecularFunction	all	hexose transmembrane transporter activity (GO:0015149)	2/14	0.624003	-2.73602	9.3087	SLC2A1;PPBP
2048	GOMolecularFunction	all	5'-3' RNA polymerase activity (GO:0034062)	3/31	0.624003	-2.48736	9.0681	POLR3C;POLR1A;POLR2D
2049	GOMolecularFunction	all	Lys48-specific deubiquitinase activity (GO:1990380)	2/11	0.624003	-2.2373	8.64681	ATXN3;OTUD7B
2050	GOMolecularFunction	all	annealing helicase activity (GO:0036310)	1/7	0.624003	-3.89982	7.75645	RECQL4
2051	GOMolecularFunction	all	proton-transporting ATPase activity, rotational mechanism (GO:0046961)	2/17	0.624003	-2.43997	7.42049	ATP6V1H;ATP6V1C1
2052	GOMolecularFunction	all	NF-kappaB binding (GO:0051059)	3/25	0.624003	-1.71401	7.24084	FAF1;TP53BP2;MTDH
2053	GOMolecularFunction	all	small ribosomal subunit rRNA binding (GO:0070181)	1/8	0.624003	-3.80873	7.10559	UTP23
2054	GOMolecularFunction	all	nucleosomal DNA binding (GO:0031492)	3/30	0.624003	-1.79739	6.70837	HIST2H3A;RCC1;GATAD2B
2055	GOMolecularFunction	all	JUN kinase binding (GO:0008432)	1/7	0.624003	-3.29528	6.55408	PTK2
2056	GOMolecularFunction	all	phosphorylase activity (GO:0004645)	1/7	0.624003	-3.24346	6.451	PYGL
2057	GOMolecularFunction	all	adenylate kinase activity (GO:0004017)	1/8	0.624003	-3.32666	6.20624	AK2
2058	GOMolecularFunction	all	peptidase activator activity (GO:0016504)	2/17	0.624003	-2.03546	6.19028	PSME3;EBAG9
2059	GOMolecularFunction	all	primary amine oxidase activity (GO:0008131)	1/7	0.624003	-3.10647	6.17855	MAOB
2060	GOMolecularFunction	all	ATPase activity, coupled to transmembrane movement of ions, rotational mechanism (GO:0044769)	2/26	0.624003	-2.66936	6.11529	ATP6V1H;ATP6V1C1
2061	GOMolecularFunction	all	hydrogen-exporting ATPase activity (GO:0036442)	2/22	0.624003	-2.36097	6.08862	ATP6V1H;ATP6V1C1
2062	GOMolecularFunction	all	protein carboxyl O-methyltransferase activity (GO:0051998)	1/7	0.624003	-2.99212	5.95111	PCMTD1
2063	GOMolecularFunction	all	RNA helicase activity (GO:0003724)	4/68	0.624003	-2.0114	5.90309	DHX57;DDX10;DDX21;DDX51
2064	GOMolecularFunction	all	glucosyltransferase activity (GO:0046527)	1/7	0.624003	-2.95005	5.86744	PLOD3
2065	GOMolecularFunction	all	ephrin receptor binding (GO:0046875)	2/20	0.624003	-2.11359	5.80681	LYN;SHC1
2066	GOMolecularFunction	all	G-protein coupled acetylcholine receptor activity (GO:0016907)	1/7	0.624003	-2.91911	5.8059	CHRM2
2067	GOMolecularFunction	all	glucose transmembrane transporter activity (GO:0005355)	2/21	0.624003	-2.17492	5.78691	SLC2A1;PPBP
2068	GOMolecularFunction	all	ubiquitin-protein transferase inhibitor activity (GO:0055105)	1/7	0.624003	-2.88079	5.72967	RPL11
2069	GOMolecularFunction	all	G-protein coupled neurotransmitter receptor activity (GO:0099528)	1/7	0.624003	-2.82387	5.61647	CHRM2
2070	GOMolecularFunction	all	translation initiation factor activity (GO:0003743)	3/37	0.624003	-1.7378	5.54177	COPS5;AGO2;EIF3E
2071	GOMolecularFunction	all	7SK snRNA binding (GO:0097322)	1/7	0.624003	-2.76991	5.50915	DDX21
2072	GOMolecularFunction	all	omega peptidase activity (GO:0008242)	1/8	0.624003	-2.9394	5.48376	GGH
2073	GOMolecularFunction	all	RNA polymerase II intronic transcription regulatory region sequence-specific DNA binding (GO:0001162)	1/7	0.624003	-2.74092	5.45149	HSF1
2074	GOMolecularFunction	all	receptor antagonist activity (GO:0048019)	2/18	0.624003	-1.8537	5.44425	DKK4;DKKL1
2075	GOMolecularFunction	all	nucleotide kinase activity (GO:0019201)	2/24	0.624003	-2.22502	5.4016	AK2;SCRIB
2076	GOMolecularFunction	all	ATP-dependent 3'-5' DNA helicase activity (GO:0043140)	1/8	0.624003	-2.86904	5.3525	RECQL4
2077	GOMolecularFunction	all	endoribonuclease activity, producing 5'-phosphomonoesters (GO:0016891)	2/25	0.624003	-2.25136	5.30788	POP1;AGO2
2078	GOMolecularFunction	all	ubiquitin-like protein ligase binding (GO:0044389)	11/298	0.624003	-1.7313	5.25043	UBE2W;ATXN3;GPR37;BAG5;FAF1;RPL11;DERL1;UBE2V2;FHIT;YWHAZ;SCAMP3
2079	GOMolecularFunction	all	aminoacyl-tRNA ligase activity (GO:0004812)	3/42	0.624003	-1.80914	5.19881	DARS2;IARS;EPRS
2080	GOMolecularFunction	all	ATP-dependent RNA helicase activity (GO:0004004)	4/68	0.624003	-1.74451	5.11982	DHX57;DDX10;DDX21;DDX51
2081	GOMolecularFunction	all	MAP kinase tyrosine/serine/threonine phosphatase activity (GO:0017017)	1/8	0.624003	-2.72796	5.0893	DUSP7
2082	GOMolecularFunction	all	disordered domain specific binding (GO:0097718)	2/24	0.624003	-2.07899	5.0471	DFFB;HSP90AA1
2083	GOMolecularFunction	all	protein-DNA loading ATPase activity (GO:0033170)	1/8	0.624003	-2.7013	5.03956	DSCC1
2084	GOMolecularFunction	all	chitinase activity (GO:0004568)	1/8	0.624003	-2.66952	4.98027	CHI3L2
2085	GOMolecularFunction	all	neuropeptide hormone activity (GO:0005184)	2/27	0.624003	-2.23041	4.96772	NPY;CRH
2086	GOMolecularFunction	all	neurotrophin TRKA receptor binding (GO:0005168)	1/7	0.624003	-2.49717	4.96669	SHC1
2087	GOMolecularFunction	all	intracellular cGMP activated cation channel activity (GO:0005223)	1/8	0.624003	-2.65962	4.96181	CNGB3
2088	GOMolecularFunction	all	ubiquitin protein ligase binding (GO:0031625)	11/285	0.624003	-1.50126	4.95237	UBE2W;ATXN3;GPR37;BAG5;FAF1;RPL11;DERL1;UBE2V2;FHIT;YWHAZ;SCAMP3
2089	GOMolecularFunction	all	ATP-dependent helicase activity (GO:0008026)	5/86	0.624003	-1.45619	4.94036	DHX57;DDX10;DDX21;MCM4;DDX51
2090	GOMolecularFunction	all	miRNA binding (GO:0035198)	2/25	0.624003	-2.0761	4.89469	AGO2;DDX21
2091	GOMolecularFunction	all	dolichyl-diphosphooligosaccharide-protein glycotransferase activity (GO:0004579)	1/10	0.624003	-2.9266	4.86628	STT3B
2092	GOMolecularFunction	all	carboxy-lyase activity (GO:0016831)	2/27	0.624003	-2.15801	4.80646	AMD1;AZIN1
2093	GOMolecularFunction	all	extracellular ATP-gated cation channel activity (GO:0004931)	1/8	0.624003	-2.5583	4.77279	P2RX2
2094	GOMolecularFunction	all	nucleotide receptor activity (GO:0016502)	1/8	0.624003	-2.5504	4.75803	P2RX2
2095	GOMolecularFunction	all	hydrogen-exporting ATPase activity, phosphorylative mechanism (GO:0008553)	1/10	0.624003	-2.85964	4.75494	ATP6V1C1
2096	GOMolecularFunction	all	siRNA binding (GO:0035197)	1/10	0.624003	-2.85865	4.75329	AGO2
2097	GOMolecularFunction	all	ATP-gated ion channel activity (GO:0035381)	1/8	0.624003	-2.53858	4.73598	P2RX2
2098	GOMolecularFunction	all	cyclic nucleotide binding (GO:0030551)	2/22	0.624003	-1.83008	4.71951	PDE4B;CNGB3
2099	GOMolecularFunction	all	UDP-glucosyltransferase activity (GO:0035251)	1/10	0.624003	-2.81905	4.68745	UGGT1
2100	GOMolecularFunction	all	telomerase activity (GO:0003720)	1/9	0.624003	-2.64076	4.64245	TERF1
2101	GOMolecularFunction	all	bile acid binding (GO:0032052)	1/9	0.624003	-2.59032	4.55378	PYGL
2102	GOMolecularFunction	all	cGMP binding (GO:0030553)	1/11	0.624003	-2.86526	4.52016	CNGB3
2103	GOMolecularFunction	all	non-membrane spanning protein tyrosine kinase activity (GO:0004715)	3/44	0.624003	-1.63721	4.51964	LYN;ABL2;PTK2
2104	GOMolecularFunction	all	retinoid binding (GO:0005501)	2/25	0.624003	-1.91511	4.51513	CRABP1;POLR2D
2105	GOMolecularFunction	all	oxidized DNA binding (GO:0032356)	1/9	0.624003	-2.55671	4.49469	RECQL4
2106	GOMolecularFunction	all	DEAD/H-box RNA helicase binding (GO:0017151)	1/8	0.624003	-2.40351	4.48401	SP7
2107	GOMolecularFunction	all	protein tyrosine phosphatase activity (GO:0004725)	4/63	0.624003	-1.4023	4.44284	DUSP21;EYA3;PTPRO;DUSP7
2108	GOMolecularFunction	all	intronic transcription regulatory region sequence-specific DNA binding (GO:0001161)	1/9	0.624003	-2.50109	4.39692	HSF1
2109	GOMolecularFunction	all	NEDD8-specific protease activity (GO:0019784)	1/8	0.624003	-2.35203	4.38796	COPS5
2110	GOMolecularFunction	all	ubiquitin binding (GO:0043130)	4/63	0.624003	-1.35447	4.29128	SHARPIN;FAF1;VPS28;CKS1B
2111	GOMolecularFunction	all	GTPase binding (GO:0051020)	4/77	0.624003	-1.65845	4.26034	HSP90AA1;ENO1;IARS;EPRS
2112	GOMolecularFunction	all	exopeptidase activity (GO:0008238)	3/46	0.624003	-1.59438	4.2314	METAP1D;GGH;METAP2
2113	GOMolecularFunction	all	sodium-dependent phosphate transmembrane transporter activity (GO:0015321)	1/8	0.624003	-2.23846	4.17609	SLC20A2
2114	GOMolecularFunction	all	transcription factor activity, RNA polymerase II core promoter sequence-specific binding involved in preinitiation complex assembly (GO:0001075)	1/10	0.624003	-2.5094	4.17258	TAF2
2115	GOMolecularFunction	all	cytoskeletal adaptor activity (GO:0008093)	1/10	0.624003	-2.5026	4.16127	SORBS2
2116	GOMolecularFunction	all	cAMP response element binding protein binding (GO:0008140)	1/9	0.624003	-2.36377	4.1555	CRTC2
2117	GOMolecularFunction	all	RNA-directed DNA polymerase activity (GO:0003964)	1/9	0.624003	-2.35979	4.1485	TERF1
2118	GOMolecularFunction	all	anion:cation symporter activity (GO:0015296)	3/44	0.624003	-1.49695	4.13243	SLC6A8;SLC20A2;SLC6A15
2119	GOMolecularFunction	all	double-stranded telomeric DNA binding (GO:0003691)	1/10	0.624003	-2.48384	4.13007	TERF1
2120	GOMolecularFunction	all	purinergic receptor activity (GO:0035586)	1/9	0.624003	-2.34298	4.11896	P2RX2
2121	GOMolecularFunction	all	intracellular cAMP activated cation channel activity (GO:0005222)	1/10	0.624003	-2.40387	3.9971	CNGB3
2122	GOMolecularFunction	all	oligosaccharyl transferase activity (GO:0004576)	1/11	0.624003	-2.51634	3.96971	STT3B
2123	GOMolecularFunction	all	single-stranded RNA binding (GO:0003727)	3/46	0.624003	-1.47577	3.9166	MTERF3;POLR2D;AGO2
2124	GOMolecularFunction	all	RNA-dependent ATPase activity (GO:0008186)	4/69	0.624003	-1.34856	3.89859	DHX57;DDX10;DDX21;DDX51
2125	GOMolecularFunction	all	ATP-dependent DNA helicase activity (GO:0004003)	2/29	0.624003	-1.84069	3.8806	RECQL4;MCM4
2126	GOMolecularFunction	all	ribonuclease P activity (GO:0004526)	1/10	0.624003	-2.33151	3.87678	POP1
2127	GOMolecularFunction	all	bubble DNA binding (GO:0000405)	1/8	0.624003	-2.0136	3.75658	RECQL4
2128	GOMolecularFunction	all	phosphotyrosine residue binding (GO:0001784)	2/30	0.624003	-1.825	3.74574	SHC1;ABL2
2129	GOMolecularFunction	all	tau-protein kinase activity (GO:0050321)	1/11	0.624003	-2.36842	3.73635	BRSK2
2130	GOMolecularFunction	all	L-proline transmembrane transporter activity (GO:0015193)	1/8	0.624003	-1.9796	3.69316	SLC6A15
2131	GOMolecularFunction	all	thiol-dependent ubiquitin-specific protease activity (GO:0004843)	4/77	0.624003	-1.43578	3.68833	VCPIP1;ATXN3;COPS5;OTUD7B
2132	GOMolecularFunction	all	retinol binding (GO:0019841)	1/7	0.624003	-1.82287	3.62555	POLR2D
2133	GOMolecularFunction	all	D-glucose transmembrane transporter activity (GO:0055056)	1/10	0.624003	-2.16248	3.59573	SLC2A1
2134	GOMolecularFunction	all	RNA 7-methylguanosine cap binding (GO:0000340)	1/10	0.624003	-2.15559	3.58427	AGO2
2135	GOMolecularFunction	all	cation channel activity (GO:0005261)	6/147	0.624003	-1.45375	3.5508	KCNF1;KCNK9;P2RX2;TRPM8;TRPM6;TRPM3
2136	GOMolecularFunction	all	neurotrophin TRK receptor binding (GO:0005167)	1/9	0.624003	-2.01385	3.54035	SHC1
2137	GOMolecularFunction	all	ATP binding (GO:0005524)	9/256	0.624003	-1.44733	3.52042	RECQL4;DYRK3;BRSK2;HSP90AA1;P2RX2;HSPA4;DARS2;PYGL;STK3
2138	GOMolecularFunction	all	deoxyribonuclease activity (GO:0004536)	2/31	0.624003	-1.75483	3.50786	DFFB;TATDN1
2139	GOMolecularFunction	all	translation factor activity, RNA binding (GO:0008135)	4/68	0.624003	-1.17425	3.44621	COPS5;EEF1D;AGO2;EIF3E
2140	GOMolecularFunction	all	adenyl ribonucleotide binding (GO:0032559)	10/280	0.624003	-1.27273	3.40553	RECQL4;DYRK3;BRSK2;HSP90AA1;P2RX2;HSPA4;PDE4B;DARS2;PYGL;STK3
2141	GOMolecularFunction	all	Hsp90 protein binding (GO:0051879)	2/31	0.624003	-1.69073	3.37972	TTC4;HSF1
2142	GOMolecularFunction	all	C2H2 zinc finger domain binding (GO:0070742)	1/13	0.624003	-2.35414	3.36787	WT1
2143	GOMolecularFunction	all	MAP kinase phosphatase activity (GO:0033549)	1/10	0.624003	-1.98289	3.29711	DUSP7
2144	GOMolecularFunction	all	hydrolase activity, hydrolyzing O-glycosyl compounds (GO:0004553)	2/33	0.624003	-1.72889	3.28185	GBA;CHI3L2
2145	GOMolecularFunction	all	microtubule minus-end binding (GO:0051011)	1/11	0.624003	-2.07324	3.27068	CAMSAP2
2146	GOMolecularFunction	all	protein channel activity (GO:0015266)	1/12	0.624003	-2.17353	3.26166	TIMM17A
2147	GOMolecularFunction	all	oxidized purine DNA binding (GO:0032357)	1/11	0.624003	-2.05072	3.23516	RECQL4
2148	GOMolecularFunction	all	calcium channel activity (GO:0005262)	4/94	0.624003	-1.59387	3.22162	CACNB1;TRPM8;TRPM6;TRPM3
2149	GOMolecularFunction	all	nucleotide diphosphatase activity (GO:0004551)	1/12	0.624003	-2.04504	3.06885	FHIT
2150	GOMolecularFunction	all	G-rich strand telomeric DNA binding (GO:0098505)	1/11	0.624003	-1.92098	3.03049	TERF1
2151	GOMolecularFunction	all	protein serine/threonine kinase activator activity (GO:0043539)	2/32	0.624003	-1.55214	3.02296	CKS1B;STK3
2152	GOMolecularFunction	all	adenyl nucleotide binding (GO:0030554)	1/12	0.624003	-1.99506	2.99384	BAG5
2153	GOMolecularFunction	all	high voltage-gated calcium channel activity (GO:0008331)	1/13	0.624003	-2.09068	2.99096	CACNB1
2154	GOMolecularFunction	all	sodium:phosphate symporter activity (GO:0005436)	1/11	0.624003	-1.88424	2.97252	SLC20A2
2155	GOMolecularFunction	all	protein phosphorylated amino acid binding (GO:0045309)	2/35	0.624003	-1.64058	2.96123	SHC1;ABL2
2156	GOMolecularFunction	all	vitamin D receptor binding (GO:0042809)	1/15	0.624003	-2.26367	2.95967	MED30
2157	GOMolecularFunction	all	single-stranded telomeric DNA binding (GO:0043047)	1/13	0.624003	-2.04327	2.92314	TERF1
2158	GOMolecularFunction	all	magnesium ion binding (GO:0000287)	5/128	0.624003	-1.41832	2.90637	DYRK3;BRSK2;ABL2;YDJC;STK3
2159	GOMolecularFunction	all	2 iron, 2 sulfur cluster binding (GO:0051537)	1/12	0.624003	-1.90993	2.86609	FXN
2160	GOMolecularFunction	all	annealing activity (GO:0097617)	1/13	0.624003	-1.99808	2.85848	RECQL4
2161	GOMolecularFunction	all	sodium:amino acid symporter activity (GO:0005283)	1/13	0.624003	-1.978	2.82976	SLC6A15
2162	GOMolecularFunction	all	helicase activity (GO:0004386)	2/35	0.624003	-1.56413	2.82325	RECQL4;DDX10
2163	GOMolecularFunction	all	tRNA-specific ribonuclease activity (GO:0004549)	1/14	0.624003	-2.0571	2.81103	POP1
2164	GOMolecularFunction	all	3'-5' DNA helicase activity (GO:0043138)	1/14	0.624003	-2.02123	2.76201	RECQL4
2165	GOMolecularFunction	all	oxidoreductase activity, acting on the CH-NH2 group of donors, oxygen as acceptor (GO:0016641)	1/16	0.624003	-2.16478	2.71215	MAOB
2166	GOMolecularFunction	all	protein tyrosine/serine/threonine phosphatase activity (GO:0008138)	2/35	0.624003	-1.47484	2.66207	DUSP21;DUSP7
2167	GOMolecularFunction	all	intermediate filament binding (GO:0019215)	1/12	0.624003	-1.76973	2.6557	MTM1
2168	GOMolecularFunction	all	phosphatidylinositol monophosphate phosphatase activity (GO:0052744)	1/15	0.624003	-2.03038	2.65465	MTM1
2169	GOMolecularFunction	all	pseudouridine synthase activity (GO:0009982)	1/13	0.624003	-1.84816	2.64401	PUSL1
2170	GOMolecularFunction	all	DNA clamp loader activity (GO:0003689)	1/8	0.624003	-1.3987	2.60942	DSCC1
2171	GOMolecularFunction	all	Lys63-specific deubiquitinase activity (GO:0061578)	1/12	0.624003	-1.73017	2.59633	ATXN3
2172	GOMolecularFunction	all	ATPase binding (GO:0051117)	3/64	0.624003	-1.35559	2.58801	ATXN3;BRSK2;DERL1
2173	GOMolecularFunction	all	3',5'-cyclic-AMP phosphodiesterase activity (GO:0004115)	1/16	0.624003	-2.05387	2.57319	PDE4B
2174	GOMolecularFunction	all	phosphate ion transmembrane transporter activity (GO:0015114)	1/14	0.624003	-1.87774	2.56594	SLC20A2
2175	GOMolecularFunction	all	intracellular cyclic nucleotide activated cation channel activity (GO:0005221)	1/12	0.624003	-1.6898	2.53575	CNGB3
2176	GOMolecularFunction	all	thiol-dependent ubiquitinyl hydrolase activity (GO:0036459)	4/93	0.624003	-1.22416	2.50864	VCPIP1;ATXN3;COPS5;OTUD7B
2177	GOMolecularFunction	all	RNA stem-loop binding (GO:0035613)	1/14	0.624003	-1.83044	2.5013	EPRS
2178	GOMolecularFunction	all	DNA helicase activity (GO:0003678)	2/41	0.624003	-1.60017	2.49993	RECQL4;MCM4
2179	GOMolecularFunction	all	single-stranded DNA-dependent ATPase activity (GO:0043142)	1/13	0.624003	-1.7469	2.49914	DSCC1
2180	GOMolecularFunction	all	adenyl-nucleotide exchange factor activity (GO:0000774)	1/12	0.624003	-1.6572	2.48685	BAG5
2181	GOMolecularFunction	all	organic acid:sodium symporter activity (GO:0005343)	1/14	0.624003	-1.81847	2.48494	SLC6A8
2182	GOMolecularFunction	all	aminopeptidase activity (GO:0004177)	2/35	0.624003	-1.3709	2.47446	METAP1D;METAP2
2183	GOMolecularFunction	all	ionotropic glutamate receptor binding (GO:0035255)	1/14	0.624003	-1.76383	2.41027	SCRIB
2184	GOMolecularFunction	all	neuropeptide receptor binding (GO:0071855)	1/12	0.624003	-1.59733	2.39699	NPY
2185	GOMolecularFunction	all	Rac guanyl-nucleotide exchange factor activity (GO:0030676)	1/15	0.624003	-1.83258	2.39604	EPS8L2
2186	GOMolecularFunction	all	ubiquitin-ubiquitin ligase activity (GO:0034450)	1/14	0.624003	-1.73101	2.36543	UBR5
2187	GOMolecularFunction	all	cAMP binding (GO:0030552)	1/13	0.624003	-1.65244	2.364	PDE4B
2188	GOMolecularFunction	all	MHC class I protein binding (GO:0042288)	1/15	0.624003	-1.78488	2.33367	DERL1
2189	GOMolecularFunction	all	intramolecular transferase activity, phosphotransferases (GO:0016868)	1/12	0.624003	-1.54293	2.31536	PGM2
2190	GOMolecularFunction	all	3'-5' exonuclease activity (GO:0008408)	2/39	0.624003	-1.41034	2.3097	EXD3;ISG20L2
2191	GOMolecularFunction	all	lipoprotein transporter activity (GO:0042954)	1/15	0.624003	-1.73235	2.26499	CTAGE15
2192	GOMolecularFunction	all	purinergic nucleotide receptor activity (GO:0001614)	1/16	0.624003	-1.78007	2.23016	P2RX2
2193	GOMolecularFunction	all	phosphatidylinositol-3-phosphatase activity (GO:0004438)	1/15	0.624003	-1.69597	2.21743	MTM1
2194	GOMolecularFunction	all	RNA polymerase III activity (GO:0001056)	1/17	0.624003	-1.8381	2.2096	POLR3C
2195	GOMolecularFunction	all	voltage-gated cation channel activity (GO:0022843)	4/101	0.624003	-1.19136	2.18878	CACNB1;KCNF1;KCNQ3;CNGB3
2196	GOMolecularFunction	all	RNA polymerase II transcription coactivator activity (GO:0001105)	2/40	0.624003	-1.36819	2.18824	SOX12;RRP1B
2197	GOMolecularFunction	all	potassium ion transmembrane transporter activity (GO:0015079)	2/39	0.624003	-1.33582	2.18766	KCNF1;KCNK9
2198	GOMolecularFunction	all	muscle alpha-actinin binding (GO:0051371)	1/17	0.624003	-1.79555	2.15845	MYBPH
2199	GOMolecularFunction	all	phosphotransferase activity, phosphate group as acceptor (GO:0016776)	2/42	0.624003	-1.40833	2.1497	AK2;SCRIB
2200	GOMolecularFunction	all	lipoprotein particle receptor activity (GO:0030228)	1/16	0.624003	-1.70187	2.13218	LRP8
2202	GOMolecularFunction	all	ATPase regulator activity (GO:0060590)	2/39	0.624003	-1.28744	2.10842	BRSK2;BAG5
2203	GOMolecularFunction	all	protein transmembrane transporter activity (GO:0008320)	1/17	0.624003	-1.714	2.06042	TIMM17A
2204	GOMolecularFunction	all	peptidoglycan binding (GO:0042834)	1/17	0.624003	-1.6804	2.02003	REG1A
2205	GOMolecularFunction	all	phosphatidylinositol-3,5-bisphosphate 3-phosphatase activity (GO:0052629)	1/13	0.624003	-1.40854	2.01507	MTM1
2206	GOMolecularFunction	all	transmembrane receptor protein phosphatase activity (GO:0019198)	1/16	0.624003	-1.56854	1.96515	PTPRO
2207	GOMolecularFunction	all	G-protein coupled chemoattractant receptor activity (GO:0001637)	1/16	0.624003	-1.52228	1.90719	CCR9
2209	GOMolecularFunction	all	phosphatidylinositol-3,5-bisphosphate phosphatase activity (GO:0106018)	1/16	0.624003	-1.50874	1.89022	MTM1
2210	GOMolecularFunction	all	insulin-like growth factor receptor binding (GO:0005159)	1/16	0.624003	-1.50607	1.88688	SHC1
2211	GOMolecularFunction	all	intracellular ligand-gated ion channel activity (GO:0005217)	1/16	0.624003	-1.50576	1.88649	JPH1
2212	GOMolecularFunction	all	transmembrane receptor protein tyrosine phosphatase activity (GO:0005001)	1/16	0.624003	-1.48842	1.86477	PTPRO
2213	GOMolecularFunction	all	potassium channel activity (GO:0005267)	4/101	0.624003	-1.0106	1.85668	KCNF1;KCNK9;KCNQ3;CNGB3
2214	GOMolecularFunction	all	guanylate kinase activity (GO:0004385)	1/14	0.624003	-1.33868	1.8293	SCRIB
2215	GOMolecularFunction	all	potassium ion leak channel activity (GO:0022841)	1/17	0.624003	-1.50442	1.80848	KCNK9
2216	GOMolecularFunction	all	phosphoprotein phosphatase activity (GO:0004721)	5/137	0.624003	-0.967689	1.7883	DUSP21;EYA3;PTPRO;DUSP7;MTM1
2217	GOMolecularFunction	all	calcium ion transmembrane transporter activity (GO:0015085)	3/78	0.624003	-1.13876	1.71807	TRPM8;TRPM6;TRPM3
2218	GOMolecularFunction	all	G-protein coupled photoreceptor activity (GO:0008020)	1/14	0.624003	-1.25422	1.71389	RGR
2223	GOMolecularFunction	all	low-density lipoprotein receptor activity (GO:0005041)	1/14	0.624003	-1.21382	1.65869	LRP8
2225	GOMolecularFunction	all	ubiquitin-like protein-specific protease activity (GO:0019783)	3/75	0.624003	-1.01656	1.61131	ATXN3;COPS5;OTUD7B
2226	GOMolecularFunction	all	protein tyrosine kinase binding (GO:1990782)	2/49	0.624003	-1.21519	1.58496	HSP90AA1;SHC1
2229	GOMolecularFunction	all	ubiquitin-specific protease binding (GO:1990381)	1/17	0.624003	-1.28944	1.55005	DERL1
2230	GOMolecularFunction	all	hydrogen ion transmembrane transporter activity (GO:0015078)	2/52	0.624003	-1.26479	1.54592	ATP6V1H;ATP6V1C1
2232	GOMolecularFunction	all	cadherin binding (GO:0045296)	9/314	0.624003	-0.974944	1.52683	PUF60;EEF1D;EPS8L2;SCRIB;EIF3E;ENO1;CCT8;YWHAZ;NDRG1
2235	GOMolecularFunction	all	protein tyrosine kinase activity (GO:0004713)	5/148	0.624003	-0.894474	1.45864	LYN;ALK;HSP90AA1;ABL2;PTK2
2239	GOMolecularFunction	all	ATPase activity (GO:0016887)	6/204	0.624003	-1.0101	1.39243	HSP90AA1;KIFC2;HSPA4;DNAH14;ATP6V1H;CCT8
2243	GOMolecularFunction	all	transcriptional activator activity, RNA polymerase II transcription factor binding (GO:0001190)	2/51	0.624003	-1.08295	1.35243	SOX12;RRP1B
2248	GOMolecularFunction	all	nucleotidase activity (GO:0008252)	1/17	0.624003	-1.08346	1.30244	IMPAD1
2249	GOMolecularFunction	all	ribonuclease activity (GO:0004540)	2/50	0.624003	-1.01775	1.29882	POP1;AGO2
2253	GOMolecularFunction	all	DNA polymerase binding (GO:0070182)	1/17	0.624003	-1.05906	1.27311	HSP90AA1
2254	GOMolecularFunction	all	RNA polymerase II transcription cofactor activity (GO:0001104)	3/85	0.624003	-0.931259	1.25442	MED30;SOX12;RRP1B
2255	GOMolecularFunction	all	MHC class II protein complex binding (GO:0023026)	1/17	0.624003	-1.03577	1.24511	HSP90AA1
2257	GOMolecularFunction	all	voltage-gated potassium channel activity (GO:0005249)	3/86	0.624003	-0.920634	1.22041	KCNF1;KCNQ3;CNGB3
2261	GOMolecularFunction	all	Rab guanyl-nucleotide exchange factor activity (GO:0017112)	2/52	0.624003	-0.961753	1.17552	DENND1A;TRAPPC9
2268	GOMolecularFunction	all	actin filament binding (GO:0051015)	4/128	0.624003	-0.819609	1.05338	TMEM201;SAMD14;MYBPH;ABL2
2275	GOMolecularFunction	all	actin binding (GO:0003779)	7/255	0.624003	-0.779011	0.98714	TMEM201;SAMD14;MYBPH;KLHL21;ABL2;EPS8L2;PTK2
2201	GOMolecularFunction	all	CXCR chemokine receptor binding (GO:0045236)	1/18	0.626687	-1.83388	2.11777	PPBP
2208	GOMolecularFunction	all	semaphorin receptor binding (GO:0030215)	1/19	0.626687	-1.70943	1.8984	SH3BP1
2219	GOMolecularFunction	all	DNA binding, bending (GO:0008301)	1/18	0.626687	-1.46914	1.69657	TERF1
2220	GOMolecularFunction	all	3',5'-cyclic-nucleotide phosphodiesterase activity (GO:0004114)	1/21	0.626687	-1.6457	1.69505	PDE4B
2221	GOMolecularFunction	all	MHC protein complex binding (GO:0023023)	1/20	0.626687	-1.55934	1.66699	HSP90AA1
2222	GOMolecularFunction	all	ATP-dependent microtubule motor activity, minus-end-directed (GO:0008569)	1/18	0.626687	-1.43983	1.66272	DNAH14
2224	GOMolecularFunction	all	K63-linked polyubiquitin modification-dependent protein binding (GO:0070530)	1/21	0.626687	-1.59189	1.63962	OTUD7B
2227	GOMolecularFunction	all	gamma-tubulin binding (GO:0043015)	1/20	0.626687	-1.47738	1.57937	NDRG1
2228	GOMolecularFunction	all	peptidase activator activity involved in apoptotic process (GO:0016505)	1/19	0.626687	-1.41841	1.57521	EBAG9
2231	GOMolecularFunction	all	protein kinase A regulatory subunit binding (GO:0034237)	1/19	0.626687	-1.37579	1.52788	ARFGEF1
2233	GOMolecularFunction	all	transcription factor activity, RNA polymerase II core promoter sequence-specific (GO:0000983)	1/21	0.626687	-1.46227	1.50612	TAF2
2234	GOMolecularFunction	all	low-density lipoprotein particle receptor binding (GO:0050750)	1/21	0.626687	-1.43715	1.48024	HSP90B1
2236	GOMolecularFunction	all	leak channel activity (GO:0022840)	1/20	0.626687	-1.3636	1.45773	KCNK9
2237	GOMolecularFunction	all	glutamate receptor binding (GO:0035254)	1/21	0.626687	-1.38953	1.43119	SCRIB
2238	GOMolecularFunction	all	RNA methyltransferase activity (GO:0008173)	1/20	0.626687	-1.32587	1.41739	TGS1
2244	GOMolecularFunction	all	RNA cap binding (GO:0000339)	1/18	0.626687	-1.15343	1.33198	AGO2
2245	GOMolecularFunction	all	methyl-CpG binding (GO:0008327)	1/21	0.626687	-1.29292	1.33169	MBD3L2
2250	GOMolecularFunction	all	ligand-gated calcium channel activity (GO:0099604)	1/21	0.626687	-1.25559	1.29323	JPH1
2251	GOMolecularFunction	all	Ran GTPase binding (GO:0008536)	1/19	0.626687	-1.15512	1.28282	RCC1
2256	GOMolecularFunction	all	intramolecular oxidoreductase activity, transposing S-S bonds (GO:0016864)	1/21	0.626687	-1.1853	1.22084	QSOX2
2259	GOMolecularFunction	all	protein disulfide isomerase activity (GO:0003756)	1/21	0.626687	-1.16197	1.19681	QSOX2
2263	GOMolecularFunction	all	SUMO transferase activity (GO:0019789)	1/19	0.626687	-1.01824	1.13081	NSMCE2
2266	GOMolecularFunction	all	ferrous iron binding (GO:0008198)	1/21	0.626687	-1.09252	1.12528	FXN
2271	GOMolecularFunction	all	DNA-directed DNA polymerase activity (GO:0003887)	1/21	0.626687	-1.00817	1.0384	CHRAC1
2273	GOMolecularFunction	all	metalloexopeptidase activity (GO:0008235)	2/55	0.626687	-0.872334	1.0004	METAP1D;METAP2
2281	GOMolecularFunction	all	insulin receptor binding (GO:0005158)	1/20	0.626687	-0.772814	0.826164	SHC1
2282	GOMolecularFunction	all	double-stranded DNA binding (GO:0003690)	3/100	0.626687	-0.771251	0.820271	WT1;PRKDC;TERF1
2283	GOMolecularFunction	all	nuclease activity (GO:0004518)	2/60	0.626687	-0.756528	0.782	DFFB;TATDN1
2286	GOMolecularFunction	all	Rho guanyl-nucleotide exchange factor activity (GO:0005089)	2/60	0.626687	-0.697177	0.720651	ARHGEF19;EPS8L2
2292	GOMolecularFunction	all	G-protein coupled amine receptor activity (GO:0008227)	2/57	0.626687	-0.625927	0.688377	CHRM2;HTR2A
2296	GOMolecularFunction	all	double-stranded RNA binding (GO:0003725)	2/60	0.626687	-0.654285	0.676315	AGO2;MTDH
2305	GOMolecularFunction	all	transcriptional repressor activity, RNA polymerase II core promoter proximal region sequence-specific binding (GO:0001078)	3/98	0.626687	-0.560823	0.615297	HAND1;HSF1;ENO1
2306	GOMolecularFunction	all	purine ribonucleoside triphosphate binding (GO:0035639)	10/397	0.626687	-0.516604	0.598729	RAB2A;RECQL4;DYRK3;BRSK2;HSP90AA1;P2RX2;HSPA4;DARS2;PYGL;STK3
2307	GOMolecularFunction	all	regulatory region DNA binding (GO:0000975)	6/225	0.626687	-0.519469	0.580418	HDAC5;MTERF3;WT1;HAND1;GATA5;TAF2
2308	GOMolecularFunction	all	G-protein coupled receptor activity (GO:0004930)	7/268	0.626687	-0.474645	0.534214	GPR37;NPY;FZD9;GPR20;TAS1R1;HTR2A;RGR
2322	GOMolecularFunction	all	protein heterodimerization activity (GO:0046982)	7/266	0.626687	-0.312147	0.357807	EXT1;SCUBE1;HSF1;FZD9;RCC1;TAS1R1;ZHX1
2241	GOMolecularFunction	all	adenylyltransferase activity (GO:0070566)	1/22	0.631224	-1.39034	1.38085	FLAD1
2246	GOMolecularFunction	all	DNA polymerase activity (GO:0034061)	1/22	0.631224	-1.33908	1.32993	CHRAC1
2258	GOMolecularFunction	all	calcium-dependent cysteine-type endopeptidase activity (GO:0004198)	1/22	0.631224	-1.2069	1.19866	CAPN12
2289	GOMolecularFunction	all	metallopeptidase activity (GO:0008237)	3/103	0.631224	-0.697158	0.707841	METAP1D;COPS5;METAP2
2290	GOMolecularFunction	all	chemokine receptor activity (GO:0004950)	1/22	0.631224	-0.696392	0.691635	CCR9
2294	GOMolecularFunction	all	solute:proton symporter activity (GO:0015295)	1/22	0.631224	-0.682591	0.677929	MFSD3
2333	GOMolecularFunction	all	transcription factor activity, RNA polymerase II core promoter proximal region sequence-specific binding (GO:0000982)	7/281	0.631224	-0.288285	0.287947	FOSL1;AKNA;WT1;HAND1;HSF1;SOX12;ENO1
190	GOBiologicalProcess	all	positive regulation of establishment of protein localization to telomere (GO:1904851)	2/10	0.634362	-2.67224	10.8274	CCT6A;CCT8
192	GOBiologicalProcess	all	maturation of LSU-rRNA from tricistronic rRNA transcript (SSU-rRNA, 5.8S rRNA, LSU-rRNA) (GO:0000463)	2/10	0.634362	-2.61819	10.6084	BOP1;RPL7
194	GOBiologicalProcess	all	peptidyl-amino acid modification (GO:0018193)	2/10	0.634362	-2.415	9.78512	METAP1D;METAP2
195	GOBiologicalProcess	all	peptidyl-tyrosine dephosphorylation (GO:0035335)	3/26	0.634362	-2.36501	9.73708	DUSP21;PTPRO;DUSP7
202	GOBiologicalProcess	all	cellular response to heat (GO:0034605)	4/48	0.634362	-2.25974	9.14534	ATXN3;HSPA4;HSF1;POLR2D
238	GOBiologicalProcess	all	RNA secondary structure unwinding (GO:0010501)	4/47	0.634362	-1.62099	6.6752	AGO2;DDX10;DDX21;DDX51
2240	GOMolecularFunction	all	zinc ion transmembrane transporter activity (GO:0005385)	1/23	0.637626	-1.44157	1.38158	SLC39A8
2242	GOMolecularFunction	all	ATPase activity, coupled to transmembrane movement of ions, phosphorylative mechanism (GO:0015662)	1/23	0.637626	-1.43101	1.37146	ATP6V1C1
2247	GOMolecularFunction	all	mRNA 5'-UTR binding (GO:0048027)	1/23	0.637626	-1.37373	1.31657	UTP23
2252	GOMolecularFunction	all	Wnt-activated receptor activity (GO:0042813)	1/23	0.637626	-1.33774	1.28207	FZD9
2262	GOMolecularFunction	all	bHLH transcription factor binding (GO:0043425)	1/23	0.637626	-1.20626	1.15606	HAND1
2270	GOMolecularFunction	all	monocarboxylic acid binding (GO:0033293)	1/23	0.637626	-1.09119	1.04578	PYGL
228	GOBiologicalProcess	all	regulation of muscle contraction (GO:0006937)	3/27	0.641361	-1.79265	7.19676	CHRM2;MYBPH;ENO1
2265	GOMolecularFunction	all	acetylcholine receptor activity (GO:0015464)	1/24	0.65103	-1.21892	1.12806	CHRM2
2267	GOMolecularFunction	all	calcium-release channel activity (GO:0015278)	1/24	0.65103	-1.15347	1.06749	JPH1
2274	GOMolecularFunction	all	endoribonuclease activity (GO:0004521)	1/24	0.65103	-1.07614	0.995928	AGO2
1854	GOCellularComponent	all	nucleolar ribonuclease P complex (GO:0005655)	1/7	0.652748	-2.80752	5.58396	POP1
1855	GOCellularComponent	all	cyclin-dependent protein kinase activating kinase holoenzyme complex (GO:0019907)	1/8	0.652748	-2.98219	5.5636	PUF60
1856	GOCellularComponent	all	shelterin complex (GO:0070187)	1/8	0.652748	-2.94125	5.48722	TERF1
1857	GOCellularComponent	all	HFE-transferrin receptor complex (GO:1990712)	1/9	0.652748	-3.07036	5.39769	TFR2
1858	GOCellularComponent	all	elongin complex (GO:0070449)	1/9	0.652748	-3.06221	5.38335	ELOC
1861	GOCellularComponent	all	death-inducing signaling complex (GO:0031264)	1/9	0.652748	-2.98419	5.24621	FAF1
1862	GOCellularComponent	all	micro-ribonucleoprotein complex (GO:0035068)	1/8	0.652748	-2.65486	4.95293	AGO2
1863	GOCellularComponent	all	microtubule minus-end (GO:0036449)	1/9	0.652748	-2.76935	4.86852	CAMSAP2
1864	GOCellularComponent	all	box C/D snoRNP complex (GO:0031428)	1/7	0.652748	-2.36415	4.70211	RRP9
1865	GOCellularComponent	all	multivesicular body lumen (GO:0097486)	1/8	0.652748	-2.49098	4.64719	SFTPB
1867	GOCellularComponent	all	junctional sarcoplasmic reticulum membrane (GO:0014701)	1/10	0.652748	-2.7559	4.58245	JPH1
1870	GOCellularComponent	all	cell cortex region (GO:0099738)	1/12	0.652748	-2.91477	4.37398	ENO1
1871	GOCellularComponent	all	nuclear proteasome complex (GO:0031595)	1/9	0.652748	-2.317	4.07329	UBQLN4
1872	GOCellularComponent	all	RISC-loading complex (GO:0070578)	1/10	0.652748	-2.37907	3.95586	AGO2
1873	GOCellularComponent	all	cytosolic proteasome complex (GO:0031597)	1/10	0.652748	-2.33405	3.88101	UBQLN4
1874	GOCellularComponent	all	mitochondrial small ribosomal subunit (GO:0005763)	2/28	0.652748	-1.75995	3.81282	MRPS17;MRPS9
1877	GOCellularComponent	all	RISC complex (GO:0016442)	1/10	0.652748	-2.21442	3.68209	AGO2
1879	GOCellularComponent	all	microtubule organizing center (GO:0005815)	15/508	0.652748	-1.64621	3.6162	BRSK2;PXK;AKNA;EYA3;CEP164;DDHD2;WDR62;NDRG1;CAMSAP2;TBC1D31;HSF1;AUNIP;CCT8;CLUAP1;DCAF13
1880	GOCellularComponent	all	small nucleolar ribonucleoprotein complex (GO:0005732)	1/13	0.652748	-2.41166	3.45015	RRP9
1881	GOCellularComponent	all	RNAi effector complex (GO:0031332)	1/10	0.652748	-2.04365	3.39814	AGO2
1882	GOCellularComponent	all	late endosome lumen (GO:0031906)	1/10	0.652748	-2.02479	3.36678	SFTPB
1883	GOCellularComponent	all	signal recognition particle (GO:0048500)	1/10	0.652748	-1.9911	3.31075	DERL1
1884	GOCellularComponent	all	integral component of nuclear inner membrane (GO:0005639)	1/13	0.652748	-2.21808	3.17321	P2RX2
1885	GOCellularComponent	all	axonal growth cone (GO:0044295)	1/12	0.652748	-2.09712	3.147	L1CAM
1886	GOCellularComponent	all	ISWI-type complex (GO:0031010)	1/12	0.652748	-2.06362	3.09672	CHRAC1
1887	GOCellularComponent	all	mitochondrial inner membrane presequence translocase complex (GO:0005744)	1/14	0.652748	-2.16837	2.96308	TIMM17A
1888	GOCellularComponent	all	multimeric ribonuclease P complex (GO:0030681)	1/11	0.652748	-1.82306	2.87601	POP1
1889	GOCellularComponent	all	endoribonuclease complex (GO:1902555)	1/14	0.652748	-2.05374	2.80644	AGO2
1890	GOCellularComponent	all	nuclear replication fork (GO:0043596)	1/12	0.652748	-1.81247	2.71983	TONSL
1891	GOCellularComponent	all	main axon (GO:0044304)	2/34	0.652748	-1.44202	2.66881	NFASC;KCNQ3
1892	GOCellularComponent	all	mitochondrial envelope (GO:0005740)	3/70	0.652748	-1.50193	2.58796	MAOB;AK2;FBXL4
1893	GOCellularComponent	all	septin ring (GO:0005940)	1/15	0.652748	-1.94854	2.54765	SEPT3
1894	GOCellularComponent	all	cytoplasmic vesicle lumen (GO:0060205)	5/130	0.652748	-1.2536	2.51028	HSP90AA1;PGM2;PYGL;CCT8;HSP90B1
1895	GOCellularComponent	all	endolysosome membrane (GO:0036020)	1/15	0.652748	-1.90803	2.49468	CLEC16A
1896	GOCellularComponent	all	septin cytoskeleton (GO:0032156)	1/15	0.652748	-1.83351	2.39725	SEPT3
1897	GOCellularComponent	all	transcription factor TFIID complex (GO:0005669)	2/36	0.652748	-1.34782	2.3734	TCEA1;TAF2
1898	GOCellularComponent	all	nuclear inclusion body (GO:0042405)	1/12	0.652748	-1.57985	2.37077	ATXN3
1899	GOCellularComponent	all	ribonuclease P complex (GO:0030677)	1/12	0.652748	-1.57224	2.35934	POP1
1900	GOCellularComponent	all	neurotransmitter receptor complex (GO:0098878)	1/13	0.652748	-1.64414	2.35212	SCRIB
1901	GOCellularComponent	all	chromosome, telomeric region (GO:0000781)	5/125	0.652748	-1.04299	2.21267	RECQL4;PRKDC;NSMCE2;MCM4;TERF1
1902	GOCellularComponent	all	PML body (GO:0016605)	3/63	0.652748	-1.13303	2.20103	NSMCE2;HSF1;EIF3E
1903	GOCellularComponent	all	lamellar body (GO:0042599)	1/16	0.652748	-1.71092	2.14353	SFTPB
1904	GOCellularComponent	all	nuclear telomere cap complex (GO:0000783)	1/14	0.652748	-1.54611	2.11276	TERF1
1905	GOCellularComponent	all	SWI/SNF complex (GO:0016514)	1/16	0.652748	-1.64079	2.05566	ARID1B
1906	GOCellularComponent	all	nuclear replisome (GO:0043601)	1/17	0.652748	-1.68961	2.0311	CHRAC1
1907	GOCellularComponent	all	CHD-type complex (GO:0090545)	1/17	0.652748	-1.6784	2.01763	GATAD2B
1908	GOCellularComponent	all	spindle pole (GO:0000922)	4/108	0.652748	-1.20106	2.00847	HSF1;KLHL21;AUNIP;WDR62
1909	GOCellularComponent	all	nuclear body (GO:0016604)	17/619	0.652748	-1.04025	1.97417	HDAC5;SURF2;NSMCE2;TONSL;TERF1;CLK2;MTDH;GON4L;WT1;IMPAD1;HSF1;POLR2D;ALX1;EIF3E;FLYWCH1;FBXL4;SIM2
1910	GOCellularComponent	all	transcription factor TFTC complex (GO:0033276)	1/15	0.652748	-1.50046	1.9618	TAF2
1911	GOCellularComponent	all	centrosome (GO:0005813)	13/462	0.652748	-1.09261	1.94701	BRSK2;AKNA;EYA3;CEP164;WDR62;NDRG1;CAMSAP2;TBC1D31;HSF1;AUNIP;CCT8;CLUAP1;DCAF13
1912	GOCellularComponent	all	condensed chromosome (GO:0000793)	2/41	0.652748	-1.187	1.85444	RRS1;RCC1
1913	GOCellularComponent	all	BAF-type complex (GO:0090544)	1/18	0.652748	-1.5395	1.77782	ARID1B
1914	GOCellularComponent	all	nuclear cyclin-dependent protein kinase holoenzyme complex (GO:0019908)	1/17	0.652748	-1.46533	1.76149	PUF60
1915	GOCellularComponent	all	NuRD complex (GO:0016581)	1/17	0.652748	-1.37247	1.64986	GATAD2B
1917	GOCellularComponent	all	endoplasmic reticulum tubular network (GO:0071782)	1/18	0.652748	-1.36517	1.5765	ASPH
1918	GOCellularComponent	all	septin filament array (GO:0032160)	1/15	0.652748	-1.19595	1.56366	SEPT3
1919	GOCellularComponent	all	ficolin-1-rich granule (GO:0101002)	6/185	0.652748	-0.917246	1.52845	NFASC;HSP90AA1;PGM2;PYGL;CCT8;DSC1
1920	GOCellularComponent	all	mitochondrial outer membrane (GO:0005741)	4/116	0.652748	-0.971991	1.46173	MSTO1;MAOB;MTERF3;RTN4IP1
1921	GOCellularComponent	all	chromosome, centromeric region (GO:0000775)	2/50	0.652748	-1.11497	1.42289	DSCC1;RAD21
1923	GOCellularComponent	all	vacuolar lumen (GO:0005775)	5/162	0.652748	-1.00847	1.4043	HSP90AA1;FABP5;GBA;GGH;CCT8
1924	GOCellularComponent	all	cytosolic small ribosomal subunit (GO:0022627)	2/50	0.652748	-0.993907	1.2684	MRPS9;RPS24
1926	GOCellularComponent	all	ficolin-1-rich granule lumen (GO:1904813)	4/124	0.652748	-0.909124	1.23095	HSP90AA1;PGM2;PYGL;CCT8
1928	GOCellularComponent	all	DNA-directed RNA polymerase II, core complex (GO:0005665)	1/18	0.652748	-0.958221	1.10656	POLR2D
1929	GOCellularComponent	all	small ribosomal subunit (GO:0015935)	2/54	0.652748	-0.887403	1.0394	MRPS9;RPS24
1930	GOCellularComponent	all	kinesin complex (GO:0005871)	2/51	0.652748	-0.829712	1.03618	KIFC2;KLC1
1931	GOCellularComponent	all	nuclear chromosome (GO:0000228)	2/53	0.652748	-0.838303	1.00297	RRS1;RCC1
1932	GOCellularComponent	all	mitochondrial large ribosomal subunit (GO:0005762)	2/53	0.652748	-0.817398	0.977955	MRPL15;MRPL13
1933	GOCellularComponent	all	azurophil granule lumen (GO:0035578)	3/91	0.652748	-0.796921	0.975734	FABP5;GGH;CCT8
1936	GOCellularComponent	all	chromatin (GO:0000785)	8/297	0.652748	-0.612286	0.782328	DFFB;MTBP;DFFA;COPS5;DSCC1;RCC1;EIF3E;GATAD2B
1938	GOCellularComponent	all	DNA-directed RNA polymerase II, holoenzyme (GO:0016591)	3/91	0.652748	-0.618122	0.756816	POLR2D;TCEA1;TAF2
1954	GOCellularComponent	all	nuclear chromosome part (GO:0044454)	10/393	0.652748	-0.387549	0.462682	DFFB;DFFA;CHRAC1;PRKDC;RAD21;TONSL;RCC1;MCM4;TERF1;GATAD2B
1939	GOCellularComponent	all	centriole (GO:0005814)	3/96	0.660379	-0.662575	0.749964	MPHOSPH9;CEP164;FAM92A
1946	GOCellularComponent	all	tertiary granule lumen (GO:1904724)	2/56	0.660379	-0.597966	0.671502	GGH;PPBP
2264	GOMolecularFunction	all	UDP-galactosyltransferase activity (GO:0035250)	1/25	0.66106	-1.26403	1.13034	PLOD3
2295	GOMolecularFunction	all	DNA secondary structure binding (GO:0000217)	1/25	0.66106	-0.756314	0.676324	RECQL4
2304	GOMolecularFunction	all	G-protein coupled serotonin receptor activity (GO:0004993)	1/25	0.66106	-0.693934	0.620542	HTR2A
2348	GOMolecularFunction	all	transcription coactivator activity (GO:0003713)	7/292	0.66106	-0.224802	0.202805	COPS5;MED30;HAND1;SOX12;RRP1B;ARID1B;MTDH
1925	GOCellularComponent	all	DNA-directed RNA polymerase III complex (GO:0005666)	1/19	0.662017	-1.13794	1.26374	POLR3C
2272	GOMolecularFunction	all	lipoprotein particle receptor binding (GO:0070325)	1/26	0.665185	-1.15846	1.00158	HSP90B1
2280	GOMolecularFunction	all	actin monomer binding (GO:0003785)	1/26	0.665185	-0.962173	0.831874	ABL2
2288	GOMolecularFunction	all	exoribonuclease activity, producing 5'-phosphomonoesters (GO:0016896)	1/26	0.665185	-0.821699	0.710423	ISG20L2
2303	GOMolecularFunction	all	epidermal growth factor receptor binding (GO:0005154)	1/26	0.665185	-0.726564	0.628171	SHC1
2313	GOMolecularFunction	all	triglyceride lipase activity (GO:0004806)	1/26	0.665185	-0.5816	0.502839	DDHD2
2332	GOMolecularFunction	all	transcription corepressor activity (GO:0003714)	5/204	0.665185	-0.332376	0.288909	NAB2;HAND1;TONSL;ALX1;ZHX1
1935	GOCellularComponent	all	striated muscle thin filament (GO:0005865)	1/20	0.670174	-0.831473	0.888873	MYBPH
1942	GOCellularComponent	all	mitochondrial intermembrane space (GO:0005758)	2/58	0.670174	-0.649201	0.699298	AK2;FBXL4
1947	GOCellularComponent	all	Golgi lumen (GO:0005796)	3/99	0.670174	-0.587167	0.634258	IMPAD1;MUC13;MUC5B
2260	GOMolecularFunction	all	calcium channel regulator activity (GO:0005246)	1/27	0.673813	-1.41288	1.18168	NPY
2269	GOMolecularFunction	all	SH2 domain binding (GO:0042169)	1/27	0.673813	-1.25147	1.04669	PTK2
2297	GOMolecularFunction	all	thyroid hormone receptor binding (GO:0046966)	1/27	0.673813	-0.802107	0.670853	MED30
2331	GOMolecularFunction	all	RNA polymerase II core binding (GO:0000993)	1/27	0.673813	-0.349526	0.292331	AGO2
1951	GOCellularComponent	all	clathrin-coated vesicle (GO:0030136)	3/101	0.678441	-0.455629	0.477137	CHRM2;SFTPB;DENND1A
1916	GOCellularComponent	all	endolysosome (GO:0036019)	1/21	0.683713	-1.59715	1.64504	CLEC16A
2276	GOMolecularFunction	all	cyclin-dependent protein serine/threonine kinase regulator activity (GO:0016538)	1/28	0.684363	-1.12409	0.909932	CKS1B
2298	GOMolecularFunction	all	basal RNA polymerase II transcription machinery binding (GO:0001099)	1/28	0.684363	-0.820374	0.66408	AGO2
2315	GOMolecularFunction	all	Hsp70 protein binding (GO:0030544)	1/28	0.684363	-0.591864	0.479105	GPR37
185	GOBiologicalProcess	all	negative regulation of protein localization to nucleus (GO:1900181)	2/12	0.686255	-3.0475	11.2642	POLR1A;OTUD7B
197	GOBiologicalProcess	all	mitochondrion distribution (GO:0048311)	2/12	0.686255	-2.56763	9.49046	MSTO1;MTM1
198	GOBiologicalProcess	all	negative regulation of ubiquitin-protein transferase activity (GO:0051444)	2/14	0.686255	-2.75146	9.36121	BAG5;RPL11
199	GOBiologicalProcess	all	regulation of autophagosome maturation (GO:1901096)	2/12	0.686255	-2.52956	9.34977	CLEC16A;UBQLN4
200	GOBiologicalProcess	all	positive regulation of protein localization to chromosome, telomeric region (GO:1904816)	2/12	0.686255	-2.50137	9.24555	CCT6A;CCT8
203	GOBiologicalProcess	all	telomeric loop disassembly (GO:0090657)	2/11	0.686255	-2.35205	9.0903	RECQL4;TERF1
207	GOBiologicalProcess	all	regulation of cellular protein catabolic process (GO:1903362)	2/18	0.686255	-3.00201	8.8168	NELL1;HSP90AA1
208	GOBiologicalProcess	all	regulation of execution phase of apoptosis (GO:1900117)	2/14	0.686255	-2.47567	8.4229	DFFA;TP53BP2
209	GOBiologicalProcess	all	epithelial structure maintenance (GO:0010669)	2/13	0.686255	-2.37344	8.40862	POLR2D;MUC13
210	GOBiologicalProcess	all	response to iron ion (GO:0010039)	2/14	0.686255	-2.4057	8.18486	TFR2;FXN
212	GOBiologicalProcess	all	positive regulation of cellular protein catabolic process (GO:1903364)	2/18	0.686255	-2.64992	7.78273	HSP90AA1;GBA
215	GOBiologicalProcess	all	maintenance of gastrointestinal epithelium (GO:0030277)	2/14	0.686255	-2.23548	7.60572	POLR2D;MUC13
217	GOBiologicalProcess	all	regulation of double-strand break repair via nonhomologous end joining (GO:2001032)	2/13	0.686255	-2.0983	7.43383	HSF1;AUNIP
218	GOBiologicalProcess	all	N-terminal protein amino acid modification (GO:0031365)	2/18	0.686255	-2.52516	7.41633	METAP1D;METAP2
219	GOBiologicalProcess	all	endoplasmic reticulum to cytosol transport (GO:1903513)	2/17	0.686255	-2.43725	7.41221	DERL1;HSP90B1
220	GOBiologicalProcess	all	modified amino acid transport (GO:0072337)	2/15	0.686255	-2.25536	7.38128	SLC6A8;SLC25A32
221	GOBiologicalProcess	all	ribosomal large subunit assembly (GO:0000027)	3/31	0.686255	-2.02093	7.36765	BOP1;RPL11;RRS1
224	GOBiologicalProcess	all	positive regulation of CREB transcription factor activity (GO:0032793)	2/16	0.686255	-2.31759	7.30695	CRTC2;LRP8
225	GOBiologicalProcess	all	protein K11-linked deubiquitination (GO:0035871)	2/11	0.686255	-1.88814	7.29735	VCPIP1;OTUD7B
226	GOBiologicalProcess	all	mitochondrion localization (GO:0051646)	2/16	0.686255	-2.29138	7.22434	MSTO1;MTM1
227	GOBiologicalProcess	all	ER-associated misfolded protein catabolic process (GO:0071712)	2/14	0.686255	-2.11593	7.19899	DERL1;UGGT1
229	GOBiologicalProcess	all	ribonucleoprotein complex disassembly (GO:0032988)	2/14	0.686255	-2.09873	7.14046	DYRK3;KLC1
231	GOBiologicalProcess	all	positive regulation of telomerase RNA localization to Cajal body (GO:1904874)	2/16	0.686255	-2.25184	7.09965	CCT6A;CCT8
232	GOBiologicalProcess	all	negative regulation of translational initiation (GO:0045947)	2/17	0.686255	-2.3318	7.09152	AGO2;EIF3E
233	GOBiologicalProcess	all	negative regulation of proteasomal protein catabolic process (GO:1901799)	3/29	0.686255	-1.79104	6.84622	BAG5;RPL11;FHIT
234	GOBiologicalProcess	all	hexose transmembrane transport (GO:0035428)	2/20	0.686255	-2.47608	6.80271	SLC2A1;PPBP
235	GOBiologicalProcess	all	protein localization to nucleolus (GO:1902570)	1/7	0.686255	-3.40964	6.78151	RRS1
236	GOBiologicalProcess	all	lipopolysaccharide-mediated signaling pathway (GO:0031663)	2/17	0.686255	-2.20623	6.70965	LYN;MTDH
237	GOBiologicalProcess	all	apoptotic DNA fragmentation (GO:0006309)	2/16	0.686255	-2.11966	6.68292	DFFB;DFFA
239	GOBiologicalProcess	all	nuclear-transcribed mRNA catabolic process, nonsense-mediated decay (GO:0000184)	6/113	0.686255	-1.91354	6.66127	RPL32;RPL11;EIF3E;RPL8;RPS24;RPL7
240	GOBiologicalProcess	all	dopamine catabolic process (GO:0042420)	1/7	0.686255	-3.321	6.60521	MAOB
241	GOBiologicalProcess	all	immune response-inhibiting cell surface receptor signaling pathway (GO:0002767)	1/7	0.686255	-3.28531	6.53424	LYN
242	GOBiologicalProcess	all	negative regulation of DNA replication (GO:0008156)	2/17	0.686255	-2.13889	6.50485	NF2;TERF1
243	GOBiologicalProcess	all	regulation of male gonad development (GO:2000018)	1/7	0.686255	-3.26658	6.49698	WT1
244	GOBiologicalProcess	all	positive regulation of RNA binding (GO:1905216)	1/7	0.686255	-3.25828	6.48048	EIF3E
245	GOBiologicalProcess	all	positive regulation of mRNA binding (GO:1902416)	1/8	0.686255	-3.46561	6.46546	EIF3E
246	GOBiologicalProcess	all	positive regulation of establishment of protein localization (GO:1904951)	2/13	0.686255	-1.82395	6.46188	CCT6A;CCT8
247	GOBiologicalProcess	all	aspartate family amino acid biosynthetic process (GO:0009067)	2/12	0.686255	-1.72152	6.36308	PLOD3;PLOD1
248	GOBiologicalProcess	all	glucose transmembrane transport (GO:1904659)	2/17	0.686255	-2.07807	6.31987	SLC2A1;PPBP
249	GOBiologicalProcess	all	protein exit from endoplasmic reticulum (GO:0032527)	2/20	0.686255	-2.29422	6.30307	DERL1;HSP90B1
250	GOBiologicalProcess	all	retrograde protein transport, ER to cytosol (GO:0030970)	2/19	0.686255	-2.20797	6.26898	DERL1;HSP90B1
251	GOBiologicalProcess	all	transferrin transport (GO:0033572)	3/37	0.686255	-1.96225	6.25754	TFR2;ATP6V1H;ATP6V1C1
252	GOBiologicalProcess	all	DNA catabolic process (GO:0006308)	2/18	0.686255	-2.12108	6.22955	DFFB;TATDN1
253	GOBiologicalProcess	all	chromatin-mediated maintenance of transcription (GO:0048096)	1/8	0.686255	-3.32532	6.20374	ARID1B
254	GOBiologicalProcess	all	tRNA metabolic process (GO:0006399)	2/19	0.686255	-2.17332	6.17061	POP1;DARS2
255	GOBiologicalProcess	all	DNA-templated transcription, elongation (GO:0006354)	6/109	0.686255	-1.69117	6.14657	POLR1A;POLR2D;TCEA1;POLR1E;ELOC;TAF2
256	GOBiologicalProcess	all	establishment of apical/basal cell polarity (GO:0035089)	2/13	0.686255	-1.72819	6.12263	SH3BP1;SCRIB
257	GOBiologicalProcess	all	ribosome assembly (GO:0042255)	4/57	0.686255	-1.75044	6.09743	BOP1;MTERF3;RPL11;RRS1
260	GOBiologicalProcess	all	adenylate cyclase-inhibiting G-protein coupled acetylcholine receptor signaling pathway (GO:0007197)	1/7	0.686255	-3.05022	6.06666	CHRM2
261	GOBiologicalProcess	all	protein hydroxylation (GO:0018126)	2/13	0.686255	-1.69825	6.01656	PLOD3;PLOD1
262	GOBiologicalProcess	all	positive regulation of transcription from RNA polymerase II promoter in response to heat stress (GO:0061408)	1/7	0.686255	-3.02474	6.01599	HSF1
263	GOBiologicalProcess	all	regulation of stem cell differentiation (GO:2000736)	5/89	0.686255	-1.83555	5.99616	LMO1;HIST2H3A;PSMD4;PSME3;SP7
264	GOBiologicalProcess	all	regulation of protein depolymerization (GO:1901879)	1/7	0.686255	-3.00045	5.96768	SH3BP1
265	GOBiologicalProcess	all	establishment of epithelial cell polarity (GO:0090162)	2/19	0.686255	-2.09301	5.94257	FERMT1;SH3BP1
266	GOBiologicalProcess	all	cytoplasmic sequestering of transcription factor (GO:0042994)	2/17	0.686255	-1.94724	5.92199	FAF1;TONSL
267	GOBiologicalProcess	all	zinc II ion transmembrane import (GO:0071578)	1/8	0.686255	-3.15596	5.88778	SLC39A8
268	GOBiologicalProcess	all	cytoplasmic translation (GO:0002181)	4/55	0.686255	-1.63556	5.88517	RPL32;RPL11;RPL8;RPL7
269	GOBiologicalProcess	all	regulation of protein complex disassembly (GO:0043244)	2/16	0.686255	-1.85925	5.86189	GBA;CLEC16A
270	GOBiologicalProcess	all	regulation of phosphatidylinositol biosynthetic process (GO:0010511)	1/7	0.686255	-2.936	5.83948	HTR2A
271	GOBiologicalProcess	all	iron ion import (GO:0097286)	1/7	0.686255	-2.91718	5.80205	TFR2
272	GOBiologicalProcess	all	regulation of telomerase RNA localization to Cajal body (GO:1904872)	2/19	0.686255	-2.03822	5.78701	CCT6A;CCT8
273	GOBiologicalProcess	all	male genitalia development (GO:0030539)	1/7	0.686255	-2.90937	5.78653	WT1
274	GOBiologicalProcess	all	negative regulation of catecholamine secretion (GO:0033604)	1/7	0.686255	-2.89968	5.76726	CRH
275	GOBiologicalProcess	all	insulin receptor signaling pathway (GO:0008286)	4/68	0.686255	-1.96507	5.76713	BAIAP2L2;SHC1;ATP6V1H;ATP6V1C1
276	GOBiologicalProcess	all	regulation of cell-substrate adhesion (GO:0010810)	3/34	0.686255	-1.69222	5.7619	ATXN3;PTPRO;PTK2
277	GOBiologicalProcess	all	response to gonadotropin (GO:0034698)	1/7	0.686255	-2.88129	5.73067	WT1
278	GOBiologicalProcess	all	peptidyl-methionine modification (GO:0018206)	2/13	0.686255	-1.61229	5.71201	METAP1D;METAP2
279	GOBiologicalProcess	all	gluconeogenesis (GO:0006094)	3/42	0.686255	-1.98163	5.69448	CRTC2;POLR2D;ENO1
280	GOBiologicalProcess	all	positive regulation of aspartic-type endopeptidase activity involved in amyloid precursor protein catabolic process (GO:1902961)	1/7	0.686255	-2.8581	5.68455	LYN
281	GOBiologicalProcess	all	establishment of protein localization to mitochondrial membrane (GO:0090151)	2/13	0.686255	-1.60215	5.67608	HSP90AA1;HSPA4
282	GOBiologicalProcess	all	phospholipase C-activating G-protein coupled acetylcholine receptor signaling pathway (GO:0007207)	1/7	0.686255	-2.84577	5.66002	CHRM2
283	GOBiologicalProcess	all	positive regulation of spindle checkpoint (GO:0090232)	1/9	0.686255	-3.21565	5.65311	NDRG1
284	GOBiologicalProcess	all	SRP-dependent cotranslational protein targeting to membrane (GO:0006614)	5/90	0.686255	-1.74874	5.64148	RPL32;RPL11;RPL8;RPS24;RPL7
285	GOBiologicalProcess	all	protein targeting to ER (GO:0045047)	5/98	0.686255	-1.91742	5.60346	RPL32;RPL11;RPL8;RPS24;RPL7
286	GOBiologicalProcess	all	hematopoietic stem cell differentiation (GO:0060218)	1/7	0.686255	-2.77129	5.5119	SP7
287	GOBiologicalProcess	all	growth hormone receptor signaling pathway (GO:0060396)	2/21	0.686255	-2.06925	5.50573	LYN;PTK2
288	GOBiologicalProcess	all	positive regulation of chromosome organization (GO:2001252)	2/20	0.686255	-1.99941	5.49311	RAD21;TERF1
289	GOBiologicalProcess	all	regulation of relaxation of cardiac muscle (GO:1901897)	1/7	0.686255	-2.75013	5.46981	PDE4B
290	GOBiologicalProcess	all	positive regulation of mitotic sister chromatid separation (GO:1901970)	1/8	0.686255	-2.91983	5.44726	NSMCE2
291	GOBiologicalProcess	all	positive regulation of metanephros development (GO:0072216)	1/9	0.686255	-3.09773	5.4458	WT1
292	GOBiologicalProcess	all	positive regulation of protein import into nucleus, translocation (GO:0033160)	1/7	0.686255	-2.72191	5.41368	UBR5
293	GOBiologicalProcess	all	chitin metabolic process (GO:0006030)	1/8	0.686255	-2.88001	5.37297	CHI3L2
294	GOBiologicalProcess	all	positive regulation of oxidoreductase activity (GO:0051353)	2/20	0.686255	-1.95264	5.36462	ABL2;FXN
295	GOBiologicalProcess	all	regulation of glomerular filtration (GO:0003093)	1/7	0.686255	-2.69367	5.35752	PTPRO
296	GOBiologicalProcess	all	protein deubiquitination involved in ubiquitin-dependent protein catabolic process (GO:0071947)	1/7	0.686255	-2.6929	5.35599	OTUD7B
297	GOBiologicalProcess	all	glucan catabolic process (GO:0009251)	2/19	0.686255	-1.88408	5.34938	PGM2;PYGL
298	GOBiologicalProcess	all	cardiac ventricle formation (GO:0003211)	1/7	0.686255	-2.68785	5.34594	HAND1
299	GOBiologicalProcess	all	negative regulation of macroautophagy (GO:0016242)	2/22	0.686255	-2.07204	5.34352	CLEC16A;UBQLN4
300	GOBiologicalProcess	all	cellular macromolecule catabolic process (GO:0044265)	3/49	0.686255	-2.12955	5.33417	DFFB;TATDN1;STT3B
301	GOBiologicalProcess	all	telomere maintenance (GO:0000723)	4/52	0.686255	-1.40223	5.30198	RECQL4;PRKDC;NSMCE2;TERF1
302	GOBiologicalProcess	all	regulation of high voltage-gated calcium channel activity (GO:1901841)	1/8	0.686255	-2.83601	5.29088	PDE4B
303	GOBiologicalProcess	all	regulation of gene expression, epigenetic (GO:0040029)	5/75	0.686255	-1.34678	5.2689	HDAC5;HIST2H3A;POLR1A;POLR1E;DDX21
304	GOBiologicalProcess	all	polyamine biosynthetic process (GO:0006596)	1/7	0.686255	-2.64878	5.26822	AMD1
305	GOBiologicalProcess	all	kidney epithelium development (GO:0072073)	1/8	0.686255	-2.82157	5.26394	WT1
306	GOBiologicalProcess	all	TORC1 signaling (GO:0038202)	1/9	0.686255	-2.99004	5.25649	CLEC16A
307	GOBiologicalProcess	all	regulation of hematopoietic progenitor cell differentiation (GO:1901532)	4/78	0.686255	-2.06768	5.2352	LMO1;HIST2H3A;PSMD4;PSME3
308	GOBiologicalProcess	all	negative regulation of necroptotic process (GO:0060546)	1/7	0.686255	-2.63147	5.23381	FZD9
309	GOBiologicalProcess	all	renal system process involved in regulation of blood volume (GO:0001977)	1/7	0.686255	-2.62955	5.22998	PTPRO
310	GOBiologicalProcess	all	tRNA catabolic process (GO:0016078)	1/7	0.686255	-2.61613	5.2033	POP1
311	GOBiologicalProcess	all	spermine metabolic process (GO:0008215)	1/7	0.686255	-2.60579	5.18273	AMD1
312	GOBiologicalProcess	all	positive regulation of action potential (GO:0045760)	1/7	0.686255	-2.58891	5.14915	GBA
313	GOBiologicalProcess	all	vitamin transport (GO:0051180)	2/24	0.686255	-2.11492	5.13432	SLC52A2;SLC25A32
314	GOBiologicalProcess	all	negative regulation of protein modification by small protein conjugation or removal (GO:1903321)	3/47	0.686255	-1.96447	5.11323	BAG5;RPL11;VPS28
315	GOBiologicalProcess	all	glomerular visceral epithelial cell differentiation (GO:0072112)	2/14	0.686255	-1.50197	5.11013	WT1;PTPRO
316	GOBiologicalProcess	all	telomere maintenance via telomerase (GO:0007004)	2/21	0.686255	-1.91753	5.10206	HSP90AA1;TERF1
317	GOBiologicalProcess	all	regulation of aspartic-type endopeptidase activity involved in amyloid precursor protein catabolic process (GO:1902959)	1/9	0.686255	-2.89832	5.09524	LYN
318	GOBiologicalProcess	all	endonucleolytic cleavage in ITS1 to separate SSU-rRNA from 5.8S rRNA and LSU-rRNA from tricistronic rRNA transcript (SSU-rRNA, 5.8S rRNA, LSU-rRNA) (GO:0000447)	1/8	0.686255	-2.72947	5.09212	RRS1
319	GOBiologicalProcess	all	positive regulation of metaphase/anaphase transition of cell cycle (GO:1902101)	1/8	0.686255	-2.70824	5.0525	NSMCE2
320	GOBiologicalProcess	all	negative regulation of mitochondrial outer membrane permeabilization involved in apoptotic signaling pathway (GO:1901029)	1/8	0.686255	-2.7048	5.04609	FZD9
321	GOBiologicalProcess	all	peptidyl-diphthamide metabolic process (GO:0017182)	1/9	0.686255	-2.86446	5.03572	DPH3P1
322	GOBiologicalProcess	all	positive regulation of ATP biosynthetic process (GO:2001171)	1/7	0.686255	-2.53136	5.03468	ENO1
323	GOBiologicalProcess	all	catecholamine catabolic process (GO:0042424)	1/9	0.686255	-2.83825	4.98964	MAOB
324	GOBiologicalProcess	all	positive regulation of proteolysis involved in cellular protein catabolic process (GO:1903052)	2/23	0.686255	-1.99456	4.98898	GBA;PTK2
325	GOBiologicalProcess	all	regulation of protein catabolic process (GO:0042176)	5/92	0.686255	-1.58238	4.97908	FAF1;C4BPA;C4BPB;AZIN1;VPS28
326	GOBiologicalProcess	all	RNA-dependent DNA biosynthetic process (GO:0006278)	2/22	0.686255	-1.9296	4.97617	HSP90AA1;TERF1
327	GOBiologicalProcess	all	positive regulation of cell aging (GO:0090343)	1/9	0.686255	-2.82928	4.97387	LMNA
328	GOBiologicalProcess	all	positive regulation of dendritic spine morphogenesis (GO:0061003)	1/8	0.686255	-2.66412	4.9702	LRP8
329	GOBiologicalProcess	all	glucose transport (GO:0015758)	2/23	0.686255	-1.98532	4.96586	SLC2A1;PPBP
330	GOBiologicalProcess	all	cellular response to unfolded protein (GO:0034620)	2/23	0.686255	-1.96307	4.91023	HSPA4;HSF1
331	GOBiologicalProcess	all	protein autoprocessing (GO:0016540)	1/10	0.686255	-2.94881	4.90322	FXN
332	GOBiologicalProcess	all	regulation of lysosomal protein catabolic process (GO:1905165)	1/7	0.686255	-2.46436	4.90144	GBA
333	GOBiologicalProcess	all	regulation of DNA repair (GO:0006282)	3/38	0.686255	-1.56799	4.89488	EYA3;UBR5;UBE2V2
334	GOBiologicalProcess	all	positive regulation of smooth muscle cell migration (GO:0014911)	1/11	0.686255	-3.09988	4.89028	DOCK5
335	GOBiologicalProcess	all	phosphate ion transmembrane transport (GO:0035435)	1/8	0.686255	-2.62106	4.88987	SLC20A2
336	GOBiologicalProcess	all	regulation of lymphocyte apoptotic process (GO:0070228)	1/7	0.686255	-2.45832	4.88943	LYN
337	GOBiologicalProcess	all	mitochondrial ribosome assembly (GO:0061668)	1/7	0.686255	-2.45313	4.8791	MTERF3
338	GOBiologicalProcess	all	DNA catabolic process, endonucleolytic (GO:0000737)	2/23	0.686255	-1.95057	4.87895	DFFB;DFFA
339	GOBiologicalProcess	all	negative regulation of cellular response to hypoxia (GO:1900038)	1/7	0.686255	-2.45079	4.87444	ENO1
340	GOBiologicalProcess	all	female genitalia development (GO:0030540)	1/8	0.686255	-2.60675	4.86316	POLR2D
341	GOBiologicalProcess	all	protein transmembrane import into intracellular organelle (GO:0044743)	3/44	0.686255	-1.75956	4.85739	HSP90AA1;HSPA4;TIMM17A
342	GOBiologicalProcess	all	regulation of dendrite development (GO:0050773)	3/38	0.686255	-1.55235	4.84606	RTN4IP1;LRP8;CAMSAP2
343	GOBiologicalProcess	all	regulation of proteolysis involved in cellular protein catabolic process (GO:1903050)	2/24	0.686255	-1.99377	4.84021	PSME3;GBA
344	GOBiologicalProcess	all	positive regulation of protein glycosylation (GO:0060050)	1/7	0.686255	-2.4147	4.80267	ARFGEF1
345	GOBiologicalProcess	all	regulation of cellular amino acid metabolic process (GO:0006521)	3/52	0.686255	-2.02873	4.80263	PSMD4;PSME3;AZIN1
346	GOBiologicalProcess	all	folic acid-containing compound metabolic process (GO:0006760)	2/24	0.686255	-1.968	4.77765	GGH;SLC25A32
347	GOBiologicalProcess	all	reproductive system development (GO:0061458)	1/8	0.686255	-2.5568	4.76998	WT1
348	GOBiologicalProcess	all	ribosomal large subunit export from nucleus (GO:0000055)	1/9	0.686255	-2.70643	4.7579	RRS1
349	GOBiologicalProcess	all	cellular response to gonadotropin stimulus (GO:0071371)	1/8	0.686255	-2.54135	4.74116	WT1
350	GOBiologicalProcess	all	double-strand break repair via homologous recombination (GO:0000724)	4/77	0.686255	-1.84357	4.73589	RECQL4;NSMCE2;TONSL;AUNIP
351	GOBiologicalProcess	all	chaperone-mediated protein complex assembly (GO:0051131)	2/18	0.686255	-1.61236	4.73546	HSP90AA1;HSPA4
352	GOBiologicalProcess	all	tRNA pseudouridine synthesis (GO:0031119)	1/8	0.686255	-2.53615	4.73146	PUSL1
353	GOBiologicalProcess	all	ferric iron transport (GO:0015682)	3/37	0.686255	-1.48018	4.72024	TFR2;ATP6V1H;ATP6V1C1
354	GOBiologicalProcess	all	peptidyl-tyrosine autophosphorylation (GO:0038083)	3/46	0.686255	-1.76766	4.69128	LYN;ABL2;PTK2
355	GOBiologicalProcess	all	cellular polysaccharide catabolic process (GO:0044247)	2/20	0.686255	-1.70715	4.69017	PGM2;PYGL
356	GOBiologicalProcess	all	positive regulation of DNA biosynthetic process (GO:2000573)	4/56	0.686255	-1.32386	4.68664	CCT6A;HSP90AA1;DSCC1;CCT8
357	GOBiologicalProcess	all	negative regulation of osteoblast proliferation (GO:0033689)	1/8	0.686255	-2.50927	4.68131	NELL1
358	GOBiologicalProcess	all	ATP hydrolysis coupled cation transmembrane transport (GO:0099132)	1/8	0.686255	-2.50674	4.6766	ATP6V1H
359	GOBiologicalProcess	all	tRNA aminoacylation for protein translation (GO:0006418)	3/47	0.686255	-1.79145	4.66289	DARS2;IARS;EPRS
360	GOBiologicalProcess	all	diol biosynthetic process (GO:0034312)	1/9	0.686255	-2.65236	4.66285	GBA
361	GOBiologicalProcess	all	positive regulation of trophoblast cell migration (GO:1901165)	1/7	0.686255	-2.34425	4.66255	AGO2
362	GOBiologicalProcess	all	positive regulation of aspartic-type peptidase activity (GO:1905247)	1/7	0.686255	-2.34393	4.6619	LYN
363	GOBiologicalProcess	all	cytoplasmic sequestering of NF-kappaB (GO:0007253)	1/8	0.686255	-2.49156	4.64828	FAF1
364	GOBiologicalProcess	all	positive regulation of canonical Wnt signaling pathway (GO:0090263)	5/114	0.686255	-1.89993	4.58335	JRK;PSMD4;PSME3;UBR5;FZD9
365	GOBiologicalProcess	all	positive regulation of DNA-directed DNA polymerase activity (GO:1900264)	1/7	0.686255	-2.28677	4.54822	DSCC1
366	GOBiologicalProcess	all	positive regulation of peptide hormone secretion (GO:0090277)	3/40	0.686255	-1.51896	4.54743	TFR2;POLR2D;CRH
367	GOBiologicalProcess	all	regulation of transcription from RNA polymerase III promoter (GO:0006359)	2/23	0.686255	-1.81545	4.54097	POLR3C;NAB2
368	GOBiologicalProcess	all	heparan sulfate proteoglycan biosynthetic process, polysaccharide chain biosynthetic process (GO:0015014)	1/7	0.686255	-2.28116	4.53705	EXT1
369	GOBiologicalProcess	all	regulation of stress-activated protein kinase signaling cascade (GO:0070302)	1/9	0.686255	-2.57938	4.53455	LYN
370	GOBiologicalProcess	all	regulation of protein heterodimerization activity (GO:0043497)	1/8	0.686255	-2.41974	4.51428	HSF1
371	GOBiologicalProcess	all	regulation of striated muscle cell differentiation (GO:0051153)	1/9	0.686255	-2.55937	4.49938	HDAC5
372	GOBiologicalProcess	all	cAMP metabolic process (GO:0046058)	2/25	0.686255	-1.90365	4.48812	PDE4B;ADM
373	GOBiologicalProcess	all	positive regulation of endopeptidase activity (GO:0010950)	2/25	0.686255	-1.90031	4.48024	LYN;PSME3
374	GOBiologicalProcess	all	positive regulation of mRNA 3'-end processing (GO:0031442)	1/9	0.686255	-2.54523	4.4745	HSF1
375	GOBiologicalProcess	all	positive regulation of catenin import into nucleus (GO:0035413)	1/9	0.686255	-2.53024	4.44816	UBR5
376	GOBiologicalProcess	all	ketone biosynthetic process (GO:0042181)	1/9	0.686255	-2.52463	4.4383	ADM
377	GOBiologicalProcess	all	miRNA loading onto RISC involved in gene silencing by miRNA (GO:0035280)	1/8	0.686255	-2.37638	4.4334	AGO2
378	GOBiologicalProcess	all	positive regulation of phospholipid biosynthetic process (GO:0071073)	1/8	0.686255	-2.37628	4.4332	HTR2A
379	GOBiologicalProcess	all	regulation of protein polymerization (GO:0032271)	2/31	0.686255	-2.21753	4.43278	EPS8L2;CAMSAP2
380	GOBiologicalProcess	all	apoptotic nuclear changes (GO:0030262)	2/24	0.686255	-1.82349	4.42683	DFFB;DFFA
381	GOBiologicalProcess	all	late endosome to vacuole transport via multivesicular body sorting pathway (GO:0032511)	1/9	0.686255	-2.51752	4.4258	VPS28
382	GOBiologicalProcess	all	regulation of RNA polymerase II regulatory region sequence-specific DNA binding (GO:1903025)	1/8	0.686255	-2.37176	4.42477	HAND1
383	GOBiologicalProcess	all	sphingosine biosynthetic process (GO:0046512)	1/9	0.686255	-2.51553	4.4223	GBA
384	GOBiologicalProcess	all	hexose biosynthetic process (GO:0019319)	3/45	0.686255	-1.6332	4.42023	CRTC2;POLR2D;ENO1
385	GOBiologicalProcess	all	regulation of endoplasmic reticulum unfolded protein response (GO:1900101)	1/10	0.686255	-2.65089	4.40785	COPS5
386	GOBiologicalProcess	all	telomere capping (GO:0016233)	2/20	0.686255	-1.59881	4.39252	PRKDC;TERF1
387	GOBiologicalProcess	all	transcription, DNA-templated (GO:0006351)	12/357	0.686255	-1.65966	4.38896	FOSL1;COPS5;MTERF3;HAND1;HSF1;POLR2D;TCEA1;DDX21;ALX1;ELOC;PWP1;TAF2
388	GOBiologicalProcess	all	negative regulation of tyrosine phosphorylation of STAT protein (GO:0042532)	1/10	0.686255	-2.61254	4.34408	NF2
389	GOBiologicalProcess	all	desensitization of G-protein coupled receptor protein signaling pathway (GO:0002029)	1/9	0.686255	-2.46785	4.33848	ADM
390	GOBiologicalProcess	all	cellular response to iron ion (GO:0071281)	1/7	0.686255	-2.17616	4.32822	TFR2
391	GOBiologicalProcess	all	cellular response to insulin stimulus (GO:0032869)	6/111	0.686255	-1.21642	4.32656	HDAC5;BAIAP2L2;SHC1;PRKDC;ATP6V1H;ATP6V1C1
392	GOBiologicalProcess	all	tRNA aminoacylation (GO:0043039)	3/41	0.686255	-1.47439	4.32405	DARS2;IARS;EPRS
393	GOBiologicalProcess	all	chitin catabolic process (GO:0006032)	1/8	0.686255	-2.3153	4.31944	CHI3L2
394	GOBiologicalProcess	all	folic acid transport (GO:0015884)	1/8	0.686255	-2.30339	4.29721	SLC25A32
395	GOBiologicalProcess	all	regulation of calcium ion transmembrane transport via high voltage-gated calcium channel (GO:1902514)	1/9	0.686255	-2.44337	4.29544	CACNB1
396	GOBiologicalProcess	all	ATP hydrolysis coupled proton transport (GO:0015991)	1/8	0.686255	-2.29554	4.28257	ATP6V1H
397	GOBiologicalProcess	all	regulation of canonical Wnt signaling pathway (GO:0060828)	9/214	0.686255	-1.27413	4.25124	DKK4;JRK;PSMD4;PSME3;PTPRO;UBR5;FZD9;DKKL1;STK3
398	GOBiologicalProcess	all	sphingoid biosynthetic process (GO:0046520)	1/10	0.686255	-2.53849	4.22095	GBA
399	GOBiologicalProcess	all	regulation of toll-like receptor 2 signaling pathway (GO:0034135)	1/9	0.686255	-2.39655	4.21313	LYN
400	GOBiologicalProcess	all	ribosomal large subunit biogenesis (GO:0042273)	4/64	0.686255	-1.34838	4.20642	BOP1;RPL11;RRS1;RPL7
401	GOBiologicalProcess	all	chromatin remodeling (GO:0006338)	5/117	0.686255	-1.79712	4.18509	HDAC5;CHRAC1;TOP1MT;ARID1B;GATAD2B
402	GOBiologicalProcess	all	negative regulation of oxidative stress-induced cell death (GO:1903202)	2/25	0.686255	-1.77331	4.18082	GPR37;BAG5
403	GOBiologicalProcess	all	positive regulation of rRNA processing (GO:2000234)	1/10	0.686255	-2.50858	4.17122	HEATR1
404	GOBiologicalProcess	all	regulation of leukocyte degranulation (GO:0043300)	1/10	0.686255	-2.50744	4.16931	LYN
405	GOBiologicalProcess	all	regulation of leukocyte activation (GO:0002694)	1/10	0.686255	-2.50447	4.16437	LYN
406	GOBiologicalProcess	all	negative regulation of anion transmembrane transport (GO:1903960)	1/9	0.686255	-2.36061	4.14996	TCAF2
407	GOBiologicalProcess	all	telomere maintenance via recombination (GO:0000722)	1/11	0.686255	-2.62891	4.14729	NSMCE2
408	GOBiologicalProcess	all	L-ascorbic acid metabolic process (GO:0019852)	1/10	0.686255	-2.49399	4.14695	SLC2A1
409	GOBiologicalProcess	all	ornithine metabolic process (GO:0006591)	1/10	0.686255	-2.48829	4.13748	AZIN1
410	GOBiologicalProcess	all	regulation of calcium ion transmembrane transporter activity (GO:1901019)	2/28	0.686255	-1.90104	4.11849	CACNB1;JPH1
411	GOBiologicalProcess	all	regulation of voltage-gated calcium channel activity (GO:1901385)	2/26	0.686255	-1.79425	4.1105	CACNB1;PDE4B
412	GOBiologicalProcess	all	recombinational repair (GO:0000725)	4/72	0.686255	-1.48565	4.10683	RECQL4;NSMCE2;TONSL;AUNIP
413	GOBiologicalProcess	all	regulation of ATP biosynthetic process (GO:2001169)	1/9	0.686255	-2.33078	4.09751	ENO1
414	GOBiologicalProcess	all	negative regulation of response to reactive oxygen species (GO:1901032)	1/10	0.686255	-2.4618	4.09343	GPR37
415	GOBiologicalProcess	all	regulation of DNA replication (GO:0006275)	4/62	0.686255	-1.27059	4.08868	SHC1;DSCC1;NF2;TERF1
416	GOBiologicalProcess	all	positive regulation of ribosome biogenesis (GO:0090070)	1/10	0.686255	-2.44935	4.07273	HEATR1
417	GOBiologicalProcess	all	glycoprotein catabolic process (GO:0006516)	1/11	0.686255	-2.56893	4.05267	STT3B
418	GOBiologicalProcess	all	cAMP catabolic process (GO:0006198)	1/8	0.686255	-2.17057	4.04944	PDE4B
419	GOBiologicalProcess	all	progesterone receptor signaling pathway (GO:0050847)	1/8	0.686255	-2.16074	4.0311	UBR5
420	GOBiologicalProcess	all	epidermal growth factor receptor signaling pathway (GO:0007173)	3/58	0.686255	-1.89962	4.03071	SHC1;ABL2;PTK2
421	GOBiologicalProcess	all	transcription elongation from RNA polymerase I promoter (GO:0006362)	2/29	0.686255	-1.90862	4.02381	POLR1A;POLR1E
422	GOBiologicalProcess	all	intrinsic apoptotic signaling pathway by p53 class mediator (GO:0072332)	3/44	0.686255	-1.45653	4.02087	TP53BP2;ZNF385C;FHIT
423	GOBiologicalProcess	all	telomere maintenance via telomere lengthening (GO:0010833)	2/28	0.686255	-1.84853	4.00473	HSP90AA1;TERF1
424	GOBiologicalProcess	all	columnar/cuboidal epithelial cell differentiation (GO:0002065)	1/10	0.686255	-2.40725	4.00272	GATA5
425	GOBiologicalProcess	all	negative regulation of DNA metabolic process (GO:0051053)	3/44	0.686255	-1.44778	3.99671	DFFA;NF2;TERF1
426	GOBiologicalProcess	all	positive regulation of protein metabolic process (GO:0051247)	5/97	0.686255	-1.34796	3.98776	TFR2;GBA;C4BPA;C4BPB;VPS28
427	GOBiologicalProcess	all	regulation of DNA-directed DNA polymerase activity (GO:1900262)	1/7	0.686255	-1.99562	3.96913	DSCC1
428	GOBiologicalProcess	all	dimeric G-protein coupled receptor signaling pathway (GO:0038042)	1/9	0.686255	-2.25	3.95551	ADM
429	GOBiologicalProcess	all	negative regulation of necrotic cell death (GO:0060547)	1/8	0.686255	-2.11917	3.95354	FZD9
430	GOBiologicalProcess	all	peptidyl-tyrosine modification (GO:0018212)	3/52	0.686255	-1.66078	3.93158	LYN;ABL2;PTK2
431	GOBiologicalProcess	all	cellular biogenic amine metabolic process (GO:0006576)	1/11	0.686255	-2.47942	3.91146	AMD1
432	GOBiologicalProcess	all	cellular response to epinephrine stimulus (GO:0071872)	1/9	0.686255	-2.21378	3.89182	PDE4B
433	GOBiologicalProcess	all	heart trabecula formation (GO:0060347)	1/7	0.686255	-1.95659	3.8915	POLR2D
434	GOBiologicalProcess	all	regulation of protein ubiquitination involved in ubiquitin-dependent protein catabolic process (GO:2000058)	2/26	0.686255	-1.69776	3.88945	RPL11;PTK2
435	GOBiologicalProcess	all	spermidine metabolic process (GO:0008216)	1/8	0.686255	-2.08095	3.88223	AMD1
436	GOBiologicalProcess	all	viral transcription (GO:0019083)	5/114	0.686255	-1.60369	3.86869	RPL32;RPL11;RPL8;RPS24;RPL7
437	GOBiologicalProcess	all	positive regulation of chromosome segregation (GO:0051984)	1/12	0.686255	-2.57657	3.86647	RAD21
438	GOBiologicalProcess	all	mitochondrion morphogenesis (GO:0070584)	1/10	0.686255	-2.32474	3.86553	MTM1
439	GOBiologicalProcess	all	mitotic G1 DNA damage checkpoint (GO:0031571)	1/11	0.686255	-2.44705	3.8604	PRKDC
440	GOBiologicalProcess	all	muscle cell fate commitment (GO:0042693)	1/10	0.686255	-2.31837	3.85493	WT1
441	GOBiologicalProcess	all	negative regulation of cellular protein catabolic process (GO:1903363)	1/11	0.686255	-2.43506	3.84148	NELL1
442	GOBiologicalProcess	all	regulation of vascular associated smooth muscle cell migration (GO:1904752)	1/9	0.686255	-2.18364	3.83884	DOCK5
443	GOBiologicalProcess	all	regulation of anion channel activity (GO:0010359)	1/7	0.686255	-1.9281	3.83485	TCAF2
444	GOBiologicalProcess	all	negative regulation of transferase activity (GO:0051348)	2/31	0.686255	-1.91769	3.8334	BAG5;TERF1
445	GOBiologicalProcess	all	establishment of Golgi localization (GO:0051683)	1/9	0.686255	-2.17654	3.82635	YWHAZ
446	GOBiologicalProcess	all	amylin receptor signaling pathway (GO:0097647)	1/7	0.686255	-1.92115	3.82102	ADM
447	GOBiologicalProcess	all	RNA metabolic process (GO:0016070)	7/192	0.686255	-1.70755	3.81945	SYNCRIP;DHX57;POLR2D;AGO2;DDX10;DDX21;DDX51
448	GOBiologicalProcess	all	kidney mesenchyme development (GO:0072074)	1/9	0.686255	-2.17213	3.8186	WT1
449	GOBiologicalProcess	all	cellular response to growth hormone stimulus (GO:0071378)	1/11	0.686255	-2.42023	3.81809	PTK2
450	GOBiologicalProcess	all	tRNA aminoacylation for mitochondrial protein translation (GO:0070127)	1/9	0.686255	-2.16394	3.80421	DARS2
451	GOBiologicalProcess	all	glycine metabolic process (GO:0006544)	1/11	0.686255	-2.4113	3.804	SLC25A32
452	GOBiologicalProcess	all	regulation of protein insertion into mitochondrial membrane involved in apoptotic signaling pathway (GO:1900739)	2/31	0.686255	-1.90032	3.7987	TP53BP2;YWHAZ
453	GOBiologicalProcess	all	ribosomal subunit export from nucleus (GO:0000054)	1/13	0.686255	-2.65497	3.79825	RRS1
454	GOBiologicalProcess	all	response to retinoic acid (GO:0032526)	3/58	0.686255	-1.78487	3.78722	LYN;POLR2D;ABL2
455	GOBiologicalProcess	all	t-circle formation (GO:0090656)	1/12	0.686255	-2.52206	3.78468	TERF1
456	GOBiologicalProcess	all	positive regulation of mitotic metaphase/anaphase transition (GO:0045842)	1/9	0.686255	-2.15117	3.78176	NSMCE2
457	GOBiologicalProcess	all	glucosamine-containing compound catabolic process (GO:1901072)	1/11	0.686255	-2.38858	3.76816	CHI3L2
458	GOBiologicalProcess	all	positive regulation of transmembrane transport (GO:0034764)	1/8	0.686255	-2.01951	3.76762	AZIN1
459	GOBiologicalProcess	all	positive regulation of execution phase of apoptosis (GO:1900119)	1/11	0.686255	-2.38515	3.76274	TP53BP2
460	GOBiologicalProcess	all	pri-miRNA transcription from RNA polymerase II promoter (GO:0061614)	1/8	0.686255	-2.01606	3.76118	FOSL1
461	GOBiologicalProcess	all	heart development (GO:0007507)	6/150	0.686255	-1.58457	3.75397	SCUBE1;WT1;HAND1;POLR2D;GATA5;PTK2
462	GOBiologicalProcess	all	regulation of cardiac muscle hypertrophy in response to stress (GO:1903242)	1/7	0.686255	-1.88693	3.75297	LMNA
463	GOBiologicalProcess	all	negative regulation of cardiac muscle hypertrophy (GO:0010614)	1/12	0.686255	-2.49089	3.7379	LMNA
464	GOBiologicalProcess	all	RNA phosphodiester bond hydrolysis, endonucleolytic (GO:0090502)	1/11	0.686255	-2.36638	3.73314	POP1
465	GOBiologicalProcess	all	galactose metabolic process (GO:0006012)	1/11	0.686255	-2.36612	3.73272	PGM2
466	GOBiologicalProcess	all	regulation of apoptotic process (GO:0042981)	23/816	0.686255	-1.53089	3.73162	ALK;DFFA;SHC1;PRKDC;FAF1;ARHGEF19;FZD9;DKKL1;SCRIB;RRP1B;YWHAZ;NDRG1;PTK2;HSP90B1;STK3;MTDH;ZNF16;COPS5;WT1;TP53BP2;ABL2;NF2;FXN
467	GOBiologicalProcess	all	negative regulation of telomerase activity (GO:0051974)	1/9	0.686255	-2.11796	3.72338	TERF1
468	GOBiologicalProcess	all	response to epinephrine (GO:0071871)	1/9	0.686255	-2.11761	3.72276	PDE4B
469	GOBiologicalProcess	all	negative regulation of establishment of protein localization (GO:1904950)	1/9	0.686255	-2.11029	3.70989	TERF1
470	GOBiologicalProcess	all	regulation of organ morphogenesis (GO:2000027)	1/10	0.686255	-2.23017	3.70828	WT1
471	GOBiologicalProcess	all	Golgi inheritance (GO:0048313)	1/10	0.686255	-2.22458	3.69899	YWHAZ
472	GOBiologicalProcess	all	regulation of cytoplasmic translational elongation (GO:1900247)	1/11	0.686255	-2.34233	3.69519	DPH3P1
473	GOBiologicalProcess	all	respiratory system development (GO:0060541)	2/30	0.686255	-1.79846	3.69127	WT1;POLR2D
474	GOBiologicalProcess	all	positive regulation of behavior (GO:0048520)	1/9	0.686255	-2.09375	3.68082	CRH
475	GOBiologicalProcess	all	regulation of Rac protein signal transduction (GO:0035020)	1/10	0.686255	-2.21135	3.67699	SH3BP1
476	GOBiologicalProcess	all	regulation of leukocyte chemotaxis (GO:0002688)	2/31	0.686255	-1.83423	3.66659	LYN;PPBP
477	GOBiologicalProcess	all	regulation of actin polymerization or depolymerization (GO:0008064)	2/29	0.686255	-1.73417	3.65603	SH3BP1;EPS8L2
478	GOBiologicalProcess	all	nuclear migration (GO:0007097)	1/10	0.686255	-2.1948	3.64947	TMEM201
479	GOBiologicalProcess	all	cellular defense response (GO:0006968)	3/57	0.686255	-1.68484	3.63974	FOSL1;IL1RL2;CCR9
480	GOBiologicalProcess	all	negative regulation of execution phase of apoptosis (GO:1900118)	1/9	0.686255	-2.06824	3.63597	DFFA
481	GOBiologicalProcess	all	ribonucleoprotein complex assembly (GO:0022618)	7/157	0.686255	-1.1824	3.63565	BOP1;HSP90AA1;MTERF3;TGS1;RPL11;POLR2D;RRS1
482	GOBiologicalProcess	all	regulation of immunoglobulin secretion (GO:0051023)	1/10	0.686255	-2.1794	3.62386	POLR2D
483	GOBiologicalProcess	all	protein localization to synapse (GO:0035418)	1/11	0.686255	-2.29576	3.62172	SCRIB
484	GOBiologicalProcess	all	viral gene expression (GO:0019080)	5/111	0.686255	-1.44786	3.61888	RPL32;RPL11;RPL8;RPS24;RPL7
485	GOBiologicalProcess	all	positive regulation of bone mineralization (GO:0030501)	2/32	0.686255	-1.85397	3.61082	NELL1;FZD9
486	GOBiologicalProcess	all	negative regulation of GTPase activity (GO:0034260)	2/23	0.686255	-1.44047	3.60304	ARFGEF1;RRP1B
487	GOBiologicalProcess	all	actin crosslink formation (GO:0051764)	1/10	0.686255	-2.16198	3.5949	BAIAP2L2
488	GOBiologicalProcess	all	cell part morphogenesis (GO:0032990)	1/12	0.686255	-2.39325	3.59137	MTM1
489	GOBiologicalProcess	all	negative regulation of protein homooligomerization (GO:0032463)	1/9	0.686255	-2.03993	3.58619	GBA
490	GOBiologicalProcess	all	production of siRNA involved in RNA interference (GO:0030422)	1/10	0.686255	-2.15666	3.58604	AGO2
491	GOBiologicalProcess	all	regulation of neuron projection development (GO:0010975)	6/120	0.686255	-1.10798	3.57986	LYN;BAG5;PTPRO;ABL2;RTN4IP1;CAMSAP2
492	GOBiologicalProcess	all	regulation of mast cell activation involved in immune response (GO:0033006)	1/10	0.686255	-2.15168	3.57777	LYN
493	GOBiologicalProcess	all	vitamin transmembrane transport (GO:0035461)	1/10	0.686255	-2.14899	3.5733	SLC25A32
494	GOBiologicalProcess	all	viral process (GO:0016032)	8/221	0.686255	-1.49036	3.56541	RPL32;RPL11;ATP6V1H;RCC1;RPL8;RPS24;VPS28;RPL7
495	GOBiologicalProcess	all	protein deneddylation (GO:0000338)	1/11	0.686255	-2.2549	3.55726	COPS5
496	GOBiologicalProcess	all	calcitonin family receptor signaling pathway (GO:0097646)	1/8	0.686255	-1.90645	3.5567	ADM
497	GOBiologicalProcess	all	methylation-dependent chromatin silencing (GO:0006346)	1/12	0.686255	-2.36979	3.55617	MBD3L2
498	GOBiologicalProcess	all	mesenchymal to epithelial transition (GO:0060231)	1/11	0.686255	-2.25064	3.55055	WT1
499	GOBiologicalProcess	all	central nervous system neuron development (GO:0021954)	1/10	0.686255	-2.13216	3.54531	NPY
500	GOBiologicalProcess	all	metanephric mesenchyme development (GO:0072075)	1/12	0.686255	-2.35457	3.53333	WT1
501	GOBiologicalProcess	all	protein lipidation (GO:0006497)	6/128	0.686255	-1.18801	3.5291	LY6K;CNTN5;RAET1G;RAET1L;LY6G6D;ULBP2
502	GOBiologicalProcess	all	regulation of macroautophagy (GO:0016241)	5/117	0.686255	-1.51524	3.52865	RB1CC1;GBA;CLEC16A;ATP6V1H;ATP6V1C1
503	GOBiologicalProcess	all	adult heart development (GO:0007512)	1/10	0.686255	-2.12121	3.5271	SCUBE1
504	GOBiologicalProcess	all	regulation of protein tyrosine kinase activity (GO:0061097)	2/32	0.686255	-1.80977	3.52472	SHC1;LRP8
505	GOBiologicalProcess	all	phagosome acidification (GO:0090383)	2/28	0.686255	-1.6219	3.51375	ATP6V1H;ATP6V1C1
506	GOBiologicalProcess	all	regulation of cellular amine metabolic process (GO:0033238)	3/52	0.686255	-1.48043	3.50464	PSMD4;PSME3;AZIN1
507	GOBiologicalProcess	all	nucleotide-excision repair (GO:0006289)	5/109	0.686255	-1.36856	3.50291	ATXN3;COPS5;POLR2D;UBE2V2;TCEA1
508	GOBiologicalProcess	all	cellular response to ATP (GO:0071318)	1/11	0.686255	-2.21841	3.49969	HSP90B1
509	GOBiologicalProcess	all	neurotransmitter receptor transport (GO:0099637)	1/11	0.686255	-2.21698	3.49744	SCRIB
510	GOBiologicalProcess	all	positive regulation of protein maturation (GO:1903319)	1/10	0.686255	-2.09398	3.48183	TFR2
511	GOBiologicalProcess	all	regulation of TORC1 signaling (GO:1903432)	2/29	0.686255	-1.64699	3.47223	DYRK3;CLEC16A
512	GOBiologicalProcess	all	regulation of urine volume (GO:0035809)	1/11	0.686255	-2.20074	3.47183	ADM
513	GOBiologicalProcess	all	gene expression (GO:0010467)	14/412	0.686255	-1.1623	3.47128	MRPS17;RPL32;RPL11;RPL8;PWP1;MRPL13;RPL7;SYNCRIP;MRPS9;COPS5;DHX57;POLR2D;AGO2;RPS24
514	GOBiologicalProcess	all	transition metal ion transport (GO:0000041)	2/28	0.686255	-1.6003	3.46695	TFR2;SLC39A8
515	GOBiologicalProcess	all	regulation of proteasomal ubiquitin-dependent protein catabolic process (GO:0032434)	4/89	0.686255	-1.59955	3.46481	BAG5;RPL11;UBQLN4;FHIT
516	GOBiologicalProcess	all	creatine metabolic process (GO:0006600)	1/11	0.686255	-2.19179	3.4577	SLC6A8
517	GOBiologicalProcess	all	positive regulation of immunoglobulin secretion (GO:0051024)	1/10	0.686255	-2.07656	3.45287	POLR2D
518	GOBiologicalProcess	all	water-soluble vitamin metabolic process (GO:0006767)	4/78	0.686255	-1.36271	3.45028	FLAD1;SLC52A2;SLC2A1;SLC25A32
519	GOBiologicalProcess	all	sphingosine metabolic process (GO:0006670)	1/10	0.686255	-2.0718	3.44494	GBA
520	GOBiologicalProcess	all	positive regulation of circadian rhythm (GO:0042753)	1/11	0.686255	-2.17498	3.43119	CRH
521	GOBiologicalProcess	all	endothelium development (GO:0003158)	1/11	0.686255	-2.17432	3.43014	SCUBE1
522	GOBiologicalProcess	all	progesterone metabolic process (GO:0042448)	1/12	0.686255	-2.27603	3.41547	ADM
523	GOBiologicalProcess	all	maturation of LSU-rRNA (GO:0000470)	2/23	0.686255	-1.36404	3.41186	BOP1;RPL7
524	GOBiologicalProcess	all	small RNA loading onto RISC (GO:0070922)	1/10	0.686255	-2.03999	3.39206	AGO2
525	GOBiologicalProcess	all	ATF6-mediated unfolded protein response (GO:0036500)	1/10	0.686255	-2.03547	3.38454	HSP90B1
526	GOBiologicalProcess	all	protein K63-linked deubiquitination (GO:0070536)	2/29	0.686255	-1.60529	3.38432	ATXN3;OTUD7B
527	GOBiologicalProcess	all	negative regulation of B cell proliferation (GO:0030889)	1/11	0.686255	-2.13828	3.37328	LYN
528	GOBiologicalProcess	all	regulation of protein binding (GO:0043393)	5/112	0.686255	-1.36507	3.37177	HDAC5;RPL11;HSF1;DERL1;STK3
529	GOBiologicalProcess	all	regulation of cell adhesion mediated by integrin (GO:0033628)	2/31	0.686255	-1.68156	3.36139	LYN;PTK2
530	GOBiologicalProcess	all	regulation of hydrogen peroxide-induced cell death (GO:1903205)	1/12	0.686255	-2.23658	3.35627	GPR37
531	GOBiologicalProcess	all	positive regulation of megakaryocyte differentiation (GO:0045654)	1/7	0.686255	-1.68597	3.35327	ZNF16
532	GOBiologicalProcess	all	energy coupled proton transmembrane transport, against electrochemical gradient (GO:0015988)	1/11	0.686255	-2.12507	3.35244	ATP6V1H
533	GOBiologicalProcess	all	regulation of hippo signaling (GO:0035330)	1/12	0.686255	-2.22878	3.34457	NF2
534	GOBiologicalProcess	all	positive regulation of leukocyte apoptotic process (GO:2000108)	1/10	0.686255	-2.01106	3.34395	LYN
535	GOBiologicalProcess	all	formation of extrachromosomal circular DNA (GO:0001325)	1/12	0.686255	-2.2253	3.33935	TERF1
536	GOBiologicalProcess	all	cellular response to interleukin-2 (GO:0071352)	1/12	0.686255	-2.22282	3.33563	SHC1
537	GOBiologicalProcess	all	cellular protein metabolic process (GO:0044267)	16/485	0.686255	-1.09392	3.32481	MRPS17;SFTPB;RPL32;PRKDC;RPL11;PLOD1;RPL8;MRPL13;RPL7;HSP90B1;MRPS9;COPS5;HIST2H3A;AGO2;ABL2;RPS24
538	GOBiologicalProcess	all	mitochondrial translational termination (GO:0070126)	4/90	0.686255	-1.55358	3.31873	MRPS17;MRPS9;MRPL15;MRPL13
539	GOBiologicalProcess	all	telomere maintenance via telomere trimming (GO:0090737)	1/12	0.686255	-2.21131	3.31835	TERF1
541	GOBiologicalProcess	all	erythrocyte differentiation (GO:0030218)	2/36	0.686255	-1.88235	3.31465	LYN;DYRK3
542	GOBiologicalProcess	all	ERBB signaling pathway (GO:0038127)	4/81	0.686255	-1.36515	3.31053	HSP90AA1;SHC1;ABL2;PTK2
543	GOBiologicalProcess	all	polarized epithelial cell differentiation (GO:0030859)	1/11	0.686255	-2.08908	3.29567	SH3BP1
544	GOBiologicalProcess	all	monoubiquitinated protein deubiquitination (GO:0035520)	1/7	0.686255	-1.65674	3.29513	ATXN3
545	GOBiologicalProcess	all	DNA topological change (GO:0006265)	1/10	0.686255	-1.97791	3.28883	TOP1MT
546	GOBiologicalProcess	all	galactose catabolic process (GO:0019388)	1/9	0.686255	-1.86557	3.27967	PGM2
547	GOBiologicalProcess	all	regulation of actin filament-based movement (GO:1903115)	1/11	0.686255	-2.07754	3.27746	PDE4B
548	GOBiologicalProcess	all	translational elongation (GO:0006414)	5/106	0.686255	-1.23514	3.27671	MRPS17;MRPS9;EEF1D;MRPL15;MRPL13
549	GOBiologicalProcess	all	regulation of hematopoietic stem cell differentiation (GO:1902036)	4/77	0.686255	-1.27527	3.27601	LMO1;HIST2H3A;PSMD4;PSME3
550	GOBiologicalProcess	all	positive regulation of amyloid precursor protein catabolic process (GO:1902993)	1/13	0.686255	-2.2856	3.26982	LYN
551	GOBiologicalProcess	all	protein kinase C signaling (GO:0070528)	1/12	0.686255	-2.17624	3.26573	PRSS33
552	GOBiologicalProcess	all	regulation of telomere maintenance via telomerase (GO:0032210)	3/52	0.686255	-1.37904	3.26462	CCT6A;CCT8;TERF1
553	GOBiologicalProcess	all	regulation of mast cell activation (GO:0033003)	1/10	0.686255	-1.96173	3.26192	LYN
555	GOBiologicalProcess	all	regulation of homotypic cell-cell adhesion (GO:0034110)	1/10	0.686255	-1.9445	3.23328	LYN
556	GOBiologicalProcess	all	positive regulation of cell cycle phase transition (GO:1901989)	1/12	0.686255	-2.14835	3.22387	ZNF16
557	GOBiologicalProcess	all	vasculogenesis (GO:0001570)	2/33	0.686255	-1.69655	3.22046	WT1;ADM
558	GOBiologicalProcess	all	adrenal gland development (GO:0030325)	1/11	0.686255	-2.04042	3.2189	WT1
559	GOBiologicalProcess	all	mitochondrial translation (GO:0032543)	5/108	0.686255	-1.24223	3.21768	MRPS17;MRPS9;MTERF3;MRPL15;MRPL13
560	GOBiologicalProcess	all	negative regulation of protein ubiquitination (GO:0031397)	3/51	0.686255	-1.33283	3.21473	BAG5;RPL11;VPS28
561	GOBiologicalProcess	all	positive regulation of reproductive process (GO:2000243)	1/11	0.686255	-2.03047	3.2032	AGO2
562	GOBiologicalProcess	all	positive regulation of ruffle assembly (GO:1900029)	1/13	0.686255	-2.23678	3.19997	EPS8L2
563	GOBiologicalProcess	all	negative regulation of protein ubiquitination involved in ubiquitin-dependent protein catabolic process (GO:2000059)	1/12	0.686255	-2.12892	3.19471	RPL11
564	GOBiologicalProcess	all	cellular response to arsenic-containing substance (GO:0071243)	1/13	0.686255	-2.2303	3.19069	HSF1
565	GOBiologicalProcess	all	negative regulation of toll-like receptor 4 signaling pathway (GO:0034144)	1/9	0.686255	-1.81168	3.18494	LYN
566	GOBiologicalProcess	all	non-canonical Wnt signaling pathway (GO:0035567)	5/128	0.686255	-1.55408	3.18455	PSMD4;PSME3;AGO2;ARHGEF19;FZD9
567	GOBiologicalProcess	all	regulation of DNA-templated transcription, initiation (GO:2000142)	1/11	0.686255	-2.01614	3.18061	FOSL1
568	GOBiologicalProcess	all	regulation of actin cytoskeleton reorganization (GO:2000249)	2/31	0.686255	-1.58971	3.17779	BAIAP2L2;ABL2
569	GOBiologicalProcess	all	regulation of B cell apoptotic process (GO:0002902)	1/11	0.686255	-2.01342	3.17631	LYN
570	GOBiologicalProcess	all	negative regulation of cell-cell adhesion (GO:0022408)	2/32	0.686255	-1.62775	3.17022	NF2;PTK2
571	GOBiologicalProcess	all	protein targeting to mitochondrion (GO:0006626)	3/55	0.686255	-1.41351	3.16629	HSP90AA1;HSPA4;TIMM17A
572	GOBiologicalProcess	all	tRNA 5'-leader removal (GO:0001682)	1/13	0.686255	-2.21065	3.16258	POP1
573	GOBiologicalProcess	all	negative regulation of DNA repair (GO:0045738)	1/7	0.686255	-1.58642	3.15528	UBR5
574	GOBiologicalProcess	all	activation of cysteine-type endopeptidase activity (GO:0097202)	1/13	0.686255	-2.20199	3.1502	ASPH
575	GOBiologicalProcess	all	regulation of gene silencing by RNA (GO:0060966)	3/56	0.686255	-1.42521	3.13499	HIST2H3A;POLR2D;AGO2
576	GOBiologicalProcess	all	icosanoid biosynthetic process (GO:0046456)	1/12	0.686255	-2.08852	3.13409	MGST3
577	GOBiologicalProcess	all	cyclic nucleotide catabolic process (GO:0009214)	1/10	0.686255	-1.88079	3.12733	PDE4B
578	GOBiologicalProcess	all	proline transport (GO:0015824)	1/10	0.686255	-1.88075	3.12727	SLC6A15
579	GOBiologicalProcess	all	regulation of posttranscriptional gene silencing (GO:0060147)	3/56	0.686255	-1.41982	3.12313	HIST2H3A;POLR2D;AGO2
580	GOBiologicalProcess	all	negative regulation of gluconeogenesis (GO:0045721)	1/10	0.686255	-1.87677	3.12065	CLK2
581	GOBiologicalProcess	all	iron ion transport (GO:0006826)	1/13	0.686255	-2.17373	3.10977	TFR2
582	GOBiologicalProcess	all	mitotic nuclear envelope reassembly (GO:0007084)	1/11	0.686255	-1.96895	3.10616	LMNA
583	GOBiologicalProcess	all	regulation of mitochondrial depolarization (GO:0051900)	1/11	0.686255	-1.95054	3.07712	FZD9
584	GOBiologicalProcess	all	establishment of epithelial cell apical/basal polarity (GO:0045198)	1/10	0.686255	-1.84987	3.07592	SH3BP1
585	GOBiologicalProcess	all	endonucleolytic cleavage of tricistronic rRNA transcript (SSU-rRNA, 5.8S rRNA, LSU-rRNA) (GO:0000479)	1/12	0.686255	-2.04472	3.06836	RRS1
586	GOBiologicalProcess	all	positive regulation of receptor recycling (GO:0001921)	1/11	0.686255	-1.93295	3.04937	SCRIB
587	GOBiologicalProcess	all	regulation of phospholipase C activity (GO:1900274)	1/11	0.686255	-1.9323	3.04835	ABL2
588	GOBiologicalProcess	all	regulation of myeloid leukocyte mediated immunity (GO:0002886)	1/12	0.686255	-2.02652	3.04105	LYN
589	GOBiologicalProcess	all	regulation of translational initiation (GO:0006446)	3/63	0.686255	-1.56512	3.04041	POLR2D;AGO2;EIF3E
590	GOBiologicalProcess	all	phosphatidylinositol dephosphorylation (GO:0046856)	1/12	0.686255	-2.02371	3.03683	MTM1
591	GOBiologicalProcess	all	'de novo' posttranslational protein folding (GO:0051084)	2/31	0.686255	-1.50866	3.01578	HSPA4;UGGT1
592	GOBiologicalProcess	all	positive regulation of phospholipase C activity (GO:0010863)	2/31	0.686255	-1.50649	3.01144	ABL2;HTR2A
593	GOBiologicalProcess	all	negative regulation of canonical Wnt signaling pathway (GO:0090090)	6/149	0.686255	-1.25273	2.99813	DKK4;PSMD4;PSME3;PTPRO;DKKL1;STK3
594	GOBiologicalProcess	all	regulation of actin filament depolymerization (GO:0030834)	1/12	0.686255	-1.99577	2.9949	SH3BP1
595	GOBiologicalProcess	all	mitochondrial translational elongation (GO:0070125)	4/88	0.686255	-1.36262	2.99308	MRPS17;MRPS9;MRPL15;MRPL13
596	GOBiologicalProcess	all	regulation of inclusion body assembly (GO:0090083)	1/12	0.686255	-1.98767	2.98276	BAG5
597	GOBiologicalProcess	all	proteasome assembly (GO:0043248)	1/12	0.686255	-1.98708	2.98187	PSMD4
598	GOBiologicalProcess	all	nuclear-transcribed mRNA catabolic process (GO:0000956)	7/175	0.686255	-1.14232	2.9798	RPL32;RPL11;POLR2D;EIF3E;RPL8;RPS24;RPL7
599	GOBiologicalProcess	all	regulation of nuclear-transcribed mRNA poly(A) tail shortening (GO:0060211)	1/12	0.686255	-1.98355	2.97657	AGO2
600	GOBiologicalProcess	all	negative regulation of myotube differentiation (GO:0010832)	1/12	0.686255	-1.98258	2.97511	HDAC5
601	GOBiologicalProcess	all	negative regulation of apoptotic signaling pathway (GO:2001234)	3/66	0.686255	-1.61105	2.97144	PSME3;FZD9;FXN
602	GOBiologicalProcess	all	cellular macromolecular complex assembly (GO:0034622)	2/35	0.686255	-1.63489	2.95097	HSF1;CTAGE15
603	GOBiologicalProcess	all	positive regulation of telomere maintenance via telomerase (GO:0032212)	2/33	0.686255	-1.55294	2.94786	CCT6A;CCT8
604	GOBiologicalProcess	all	protein localization to kinetochore (GO:0034501)	1/13	0.686255	-2.05703	2.94282	MTBP
605	GOBiologicalProcess	all	cardiac right ventricle morphogenesis (GO:0003215)	1/13	0.686255	-2.05696	2.94271	HAND1
607	GOBiologicalProcess	all	regulation of response to stress (GO:0080134)	1/11	0.686255	-1.85581	2.92767	DYRK3
608	GOBiologicalProcess	all	intracellular pH reduction (GO:0051452)	2/34	0.686255	-1.57871	2.92177	ATP6V1H;ATP6V1C1
609	GOBiologicalProcess	all	myosin filament assembly (GO:0031034)	1/12	0.686255	-1.94551	2.91949	MYBPH
610	GOBiologicalProcess	all	cation transport (GO:0006812)	4/80	0.686255	-1.18131	2.90604	P2RX2;SLC6A15;CNGB3;TRPM3
611	GOBiologicalProcess	all	positive regulation of peptidase activity (GO:0010952)	1/13	0.686255	-2.01928	2.88881	PSME3
612	GOBiologicalProcess	all	positive regulation of catabolic process (GO:0009896)	3/63	0.686255	-1.48613	2.88696	C4BPA;C4BPB;VPS28
613	GOBiologicalProcess	all	regulation of protein import into nucleus, translocation (GO:0033158)	1/13	0.686255	-2.0161	2.88426	UBR5
615	GOBiologicalProcess	all	regulation of cell-cell adhesion (GO:0022407)	2/33	0.686255	-1.51588	2.87751	NF2;PTK2
616	GOBiologicalProcess	all	regulation of mononuclear cell migration (GO:0071675)	1/13	0.686255	-2.00834	2.87315	LYN
617	GOBiologicalProcess	all	positive regulation of mitochondrial outer membrane permeabilization involved in apoptotic signaling pathway (GO:1901030)	2/38	0.686255	-1.70913	2.86678	TP53BP2;YWHAZ
618	GOBiologicalProcess	all	cellular glucan metabolic process (GO:0006073)	1/13	0.686255	-1.98573	2.84081	PYGL
619	GOBiologicalProcess	all	positive regulation of catalytic activity (GO:0043085)	2/34	0.686255	-1.52734	2.82671	ABL2;FXN
620	GOBiologicalProcess	all	transcription initiation from RNA polymerase I promoter (GO:0006361)	2/34	0.686255	-1.52011	2.81333	POLR1A;POLR1E
621	GOBiologicalProcess	all	positive regulation of protein insertion into mitochondrial membrane involved in apoptotic signaling pathway (GO:1900740)	2/31	0.686255	-1.40648	2.81151	TP53BP2;YWHAZ
622	GOBiologicalProcess	all	regulation of IRE1-mediated unfolded protein response (GO:1903894)	1/13	0.686255	-1.94761	2.78628	COPS5
623	GOBiologicalProcess	all	proteasomal protein catabolic process (GO:0010498)	8/238	0.686255	-1.33715	2.78306	UBE2W;ATXN3;BRSK2;SHARPIN;PSMD4;FAF1;PSME3;DERL1
624	GOBiologicalProcess	all	positive regulation of lyase activity (GO:0051349)	1/13	0.686255	-1.93981	2.77511	FXN
625	GOBiologicalProcess	all	positive regulation of protein catabolic process (GO:0045732)	4/82	0.686255	-1.16022	2.77368	HSP90AA1;C4BPA;C4BPB;VPS28
626	GOBiologicalProcess	all	chromatin silencing at rDNA (GO:0000183)	1/12	0.686255	-1.8424	2.76475	HIST2H3A
628	GOBiologicalProcess	all	spinal cord development (GO:0021510)	1/12	0.686255	-1.83435	2.75267	SOX12
629	GOBiologicalProcess	all	transcription from RNA polymerase I promoter (GO:0006360)	2/34	0.686255	-1.47897	2.73719	POLR1A;POLR1E
631	GOBiologicalProcess	all	retinol metabolic process (GO:0042572)	1/13	0.686255	-1.90571	2.72634	POLR2D
632	GOBiologicalProcess	all	Golgi localization (GO:0051645)	1/13	0.686255	-1.89916	2.71697	YWHAZ
633	GOBiologicalProcess	all	regulation of protein exit from endoplasmic reticulum (GO:0070861)	1/11	0.686255	-1.71909	2.71199	BRSK2
634	GOBiologicalProcess	all	innate immune response activating cell surface receptor signaling pathway (GO:0002220)	5/125	0.686255	-1.27551	2.70597	LYN;PSMD4;PSME3;MUC13;MUC5B
635	GOBiologicalProcess	all	peptidyl-diphthamide biosynthetic process from peptidyl-histidine (GO:0017183)	1/9	0.686255	-1.53853	2.70473	DPH3P1
636	GOBiologicalProcess	all	protein localization to nucleus (GO:0034504)	4/97	0.686255	-1.38963	2.69568	IPO9;LMNA;RPL11;RRS1
637	GOBiologicalProcess	all	synaptic transmission, dopaminergic (GO:0001963)	1/12	0.686255	-1.78823	2.68346	CRH
639	GOBiologicalProcess	all	miRNA mediated inhibition of translation (GO:0035278)	1/12	0.686255	-1.78443	2.67776	AGO2
640	GOBiologicalProcess	all	regulation of rRNA processing (GO:2000232)	1/13	0.686255	-1.87007	2.67535	HEATR1
641	GOBiologicalProcess	all	positive regulation of protein binding (GO:0032092)	3/61	0.686255	-1.32567	2.66702	RPL11;DERL1;STK3
642	GOBiologicalProcess	all	polyamine metabolic process (GO:0006595)	1/13	0.686255	-1.86043	2.66156	AMD1
643	GOBiologicalProcess	all	negative regulation of translation (GO:0017148)	4/89	0.686255	-1.22802	2.66003	SYNCRIP;AGO2;EIF3E;EPRS
644	GOBiologicalProcess	all	neuron development (GO:0048666)	6/145	0.686255	-1.0558	2.63195	LYN;ALK;SAMD14;NPY;L1CAM;MANF
645	GOBiologicalProcess	all	negative regulation of cell adhesion (GO:0007162)	3/66	0.686255	-1.42607	2.63027	PTPRO;NF2;PTK2
646	GOBiologicalProcess	all	negative regulation of mitochondrion organization (GO:0010823)	2/34	0.686255	-1.4212	2.63027	FZD9;FXN
647	GOBiologicalProcess	all	glycogen metabolic process (GO:0005977)	2/34	0.686255	-1.42073	2.62941	PGM2;PYGL
648	GOBiologicalProcess	all	positive regulation of telomere maintenance via telomere lengthening (GO:1904358)	2/35	0.686255	-1.45506	2.62637	CCT6A;CCT8
649	GOBiologicalProcess	all	regulation of sister chromatid cohesion (GO:0007063)	1/13	0.686255	-1.82938	2.61714	RAD21
650	GOBiologicalProcess	all	regulation of dendritic cell apoptotic process (GO:2000668)	1/11	0.686255	-1.65593	2.61234	LYN
651	GOBiologicalProcess	all	stimulatory C-type lectin receptor signaling pathway (GO:0002223)	5/122	0.686255	-1.18604	2.60533	LYN;PSMD4;PSME3;MUC13;MUC5B
652	GOBiologicalProcess	all	negative regulation of protein oligomerization (GO:0032460)	1/13	0.686255	-1.81728	2.59983	GBA
654	GOBiologicalProcess	all	phagosome maturation (GO:0090382)	2/33	0.686255	-1.35706	2.57603	ATP6V1H;ATP6V1C1
655	GOBiologicalProcess	all	regulation of cellular ketone metabolic process (GO:0010565)	3/62	0.686255	-1.30204	2.5739	PSMD4;PSME3;AZIN1
656	GOBiologicalProcess	all	carbohydrate derivative catabolic process (GO:1901136)	1/12	0.686255	-1.71053	2.56687	STT3B
657	GOBiologicalProcess	all	regulation of trophoblast cell migration (GO:1901163)	1/12	0.686255	-1.7068	2.56127	AGO2
659	GOBiologicalProcess	all	regulation of plasminogen activation (GO:0010755)	1/11	0.686255	-1.62263	2.55982	ENO1
661	GOBiologicalProcess	all	regulation of mRNA polyadenylation (GO:1900363)	1/12	0.686255	-1.69455	2.54288	HSF1
662	GOBiologicalProcess	all	ubiquitin-dependent ERAD pathway (GO:0030433)	3/59	0.686255	-1.21946	2.54173	DERL1;STT3B;HSP90B1
664	GOBiologicalProcess	all	peptidyl-arginine modification (GO:0018195)	1/13	0.686255	-1.77358	2.5373	KRTCAP2
665	GOBiologicalProcess	all	establishment or maintenance of epithelial cell apical/basal polarity (GO:0045197)	2/34	0.686255	-1.35669	2.51088	SH3BP1;SCRIB
666	GOBiologicalProcess	all	positive regulation of TORC1 signaling (GO:1904263)	1/9	0.686255	-1.42717	2.50896	CLEC16A
667	GOBiologicalProcess	all	regulation of gene silencing by miRNA (GO:0060964)	3/68	0.686255	-1.40372	2.50207	HIST2H3A;POLR2D;AGO2
668	GOBiologicalProcess	all	regulation of catabolic process (GO:0009894)	1/13	0.686255	-1.74144	2.49132	FAF1
669	GOBiologicalProcess	all	negative regulation of ATPase activity (GO:0032780)	1/13	0.686255	-1.73801	2.48642	PXK
671	GOBiologicalProcess	all	termination of RNA polymerase I transcription (GO:0006363)	2/32	0.686255	-1.26822	2.47001	POLR1A;POLR1E
673	GOBiologicalProcess	all	positive regulation of nuclear-transcribed mRNA poly(A) tail shortening (GO:0060213)	1/12	0.686255	-1.63614	2.45524	AGO2
675	GOBiologicalProcess	all	DNA metabolic process (GO:0006259)	10/315	0.686255	-1.16783	2.44585	RECQL4;DFFB;TATDN1;PRKDC;TOP1MT;RAD21;UBE2V2;MCM4;TERF1;MBD3L2
676	GOBiologicalProcess	all	intrinsic apoptotic signaling pathway (GO:0097193)	4/102	0.686255	-1.34802	2.44333	BRSK2;TP53BP2;ZNF385C;FHIT
677	GOBiologicalProcess	all	positive regulation of biomineral tissue development (GO:0070169)	2/34	0.686255	-1.31665	2.43678	NELL1;FZD9
678	GOBiologicalProcess	all	immune response-regulating cell surface receptor signaling pathway (GO:0002768)	1/12	0.686255	-1.62161	2.43343	LYN
679	GOBiologicalProcess	all	positive regulation of stem cell differentiation (GO:2000738)	1/13	0.686255	-1.69635	2.42683	SP7
681	GOBiologicalProcess	all	pentose-phosphate shunt (GO:0006098)	1/13	0.686255	-1.69363	2.42294	PGM2
682	GOBiologicalProcess	all	negative regulation of Wnt signaling pathway (GO:0030178)	6/175	0.686255	-1.30827	2.40927	DKK4;PSMD4;PSME3;PTPRO;DKKL1;STK3
684	GOBiologicalProcess	all	hexose catabolic process (GO:0019320)	1/10	0.686255	-1.44149	2.39688	PGM2
685	GOBiologicalProcess	all	protein dephosphorylation (GO:0006470)	5/126	0.686255	-1.14265	2.39621	DUSP21;EYA3;PTPRO;DUSP7;MTM1
687	GOBiologicalProcess	all	translational termination (GO:0006415)	4/97	0.686255	-1.22417	2.37471	MRPS17;MRPS9;MRPL15;MRPL13
689	GOBiologicalProcess	all	interleukin-2-mediated signaling pathway (GO:0038110)	1/12	0.686255	-1.57733	2.36699	SHC1
690	GOBiologicalProcess	all	regulation of transcription from RNA polymerase II promoter in response to stress (GO:0043618)	4/94	0.686255	-1.16912	2.36309	PSMD4;PSME3;HSF1;ELOC
691	GOBiologicalProcess	all	transcription elongation from RNA polymerase II promoter (GO:0006368)	4/96	0.686255	-1.19813	2.35617	POLR2D;TCEA1;ELOC;TAF2
692	GOBiologicalProcess	all	plasma membrane bounded cell projection organization (GO:0120036)	5/119	0.686255	-1.02641	2.33496	LYN;SAMD14;NPY;L1CAM;MANF
699	GOBiologicalProcess	all	B cell homeostasis (GO:0001782)	1/10	0.686255	-1.39604	2.3213	LYN
700	GOBiologicalProcess	all	regulation of erythrocyte differentiation (GO:0045646)	2/33	0.686255	-1.22284	2.32124	LYN;ZNF16
707	GOBiologicalProcess	all	negative regulation of cell-substrate adhesion (GO:0010812)	2/36	0.686255	-1.30025	2.28962	PTPRO;NF2
710	GOBiologicalProcess	all	carbohydrate homeostasis (GO:0033500)	3/64	0.686255	-1.19565	2.28266	CRTC2;POLR2D;PYGL
712	GOBiologicalProcess	all	RNA splicing (GO:0008380)	4/107	0.686255	-1.33416	2.26106	SYNCRIP;MTERF3;WT1;WDR62
714	GOBiologicalProcess	all	regulation of systemic arterial blood pressure (GO:0003073)	1/13	0.686255	-1.57439	2.25234	ADM
715	GOBiologicalProcess	all	anatomical structure homeostasis (GO:0060249)	2/36	0.686255	-1.27709	2.24884	RECQL4;TERF1
717	GOBiologicalProcess	all	negative regulation of MAP kinase activity (GO:0043407)	3/62	0.686255	-1.13233	2.23841	LYN;GBA;DUSP7
720	GOBiologicalProcess	all	neuron projection development (GO:0031175)	6/168	0.686255	-1.12368	2.21977	LYN;SAMD14;NPY;L1CAM;MANF;CAMSAP2
723	GOBiologicalProcess	all	cellular response to hypoxia (GO:0071456)	5/133	0.686255	-1.12917	2.1845	PSMD4;PSME3;LMNA;ELOC;NDRG1
726	GOBiologicalProcess	all	ubiquitin-dependent protein catabolic process (GO:0006511)	11/342	0.686255	-0.953593	2.17067	UBE2W;ATXN3;SHARPIN;PSMD4;FAF1;PSME3;UBR5;OTUD7B;ELOC;FBXL4;VPS28
727	GOBiologicalProcess	all	regulation of retrograde protein transport, ER to cytosol (GO:1904152)	1/13	0.686255	-1.51485	2.16717	BRSK2
728	GOBiologicalProcess	all	regulation of substrate adhesion-dependent cell spreading (GO:1900024)	2/42	0.686255	-1.4168	2.16262	DOCK5;PTK2
729	GOBiologicalProcess	all	regulation of protein modification process (GO:0031399)	2/43	0.686255	-1.44861	2.16086	LYN;PTK2
732	GOBiologicalProcess	all	regulation of signal transduction by p53 class mediator (GO:1901796)	5/139	0.686255	-1.17473	2.12192	BOP1;RPL11;RRS1;TP53BP2;TAF2
735	GOBiologicalProcess	all	regulation of proteasomal protein catabolic process (GO:0061136)	2/40	0.686255	-1.32216	2.11462	PSME3;UBQLN4
736	GOBiologicalProcess	all	cellular response to retinoic acid (GO:0071300)	2/43	0.686255	-1.41746	2.11439	LYN;ABL2
737	GOBiologicalProcess	all	ERBB2 signaling pathway (GO:0038128)	2/40	0.686255	-1.3215	2.11355	HSP90AA1;SHC1
738	GOBiologicalProcess	all	regulation of protein dephosphorylation (GO:0035304)	2/41	0.686255	-1.34367	2.09921	GBA;HSP90B1
743	GOBiologicalProcess	all	telomere organization (GO:0032200)	2/42	0.686255	-1.3575	2.07211	RECQL4;TERF1
744	GOBiologicalProcess	all	cellular response to radiation (GO:0071478)	2/43	0.686255	-1.38521	2.06628	EEF1D;RGR
745	GOBiologicalProcess	all	positive regulation of protein localization to nucleus (GO:1900182)	2/43	0.686255	-1.37938	2.05759	CCT6A;CCT8
747	GOBiologicalProcess	all	post-translational protein modification (GO:0043687)	11/358	0.686255	-1.00135	2.0509	RAB2A;COPS5;PSMD4;PSME3;DSCC1;KLHL21;STT3B;ELOC;FBXL4;DCAF13;HSP90B1
748	GOBiologicalProcess	all	positive regulation of cytosolic calcium ion concentration (GO:0007204)	5/134	0.686255	-1.07094	2.04823	P2RX2;CCR9;ABL2;GPR20;JPH1
749	GOBiologicalProcess	all	negative regulation of STAT cascade (GO:1904893)	2/42	0.686255	-1.34129	2.04737	FLRT1;NF2
750	GOBiologicalProcess	all	glucose metabolic process (GO:0006006)	3/65	0.686255	-1.09097	2.04713	CRTC2;POLR2D;ENO1
753	GOBiologicalProcess	all	negative regulation of protein serine/threonine kinase activity (GO:0071901)	3/68	0.686255	-1.13689	2.02646	LYN;GBA;DUSP7
754	GOBiologicalProcess	all	ribose phosphate metabolic process (GO:0019693)	1/13	0.686255	-1.41498	2.02429	PGM2
759	GOBiologicalProcess	all	histone modification (GO:0016570)	4/99	0.686255	-1.06154	2.00389	NSD3;HDAC5;MRGBP;EYA3
765	GOBiologicalProcess	all	regulation of actin filament polymerization (GO:0030833)	3/69	0.686255	-1.12054	1.9637	ARFGEF1;BAIAP2L2;EPS8L2
766	GOBiologicalProcess	all	regulation of phagocytosis (GO:0050764)	2/42	0.686255	-1.28425	1.96029	C4BPA;C4BPB
767	GOBiologicalProcess	all	transcription-coupled nucleotide-excision repair (GO:0006283)	3/74	0.686255	-1.21344	1.95552	COPS5;POLR2D;TCEA1
769	GOBiologicalProcess	all	negative regulation of translation, ncRNA-mediated (GO:0040033)	1/12	0.686255	-1.29501	1.94332	AGO2
771	GOBiologicalProcess	all	negative regulation of programmed cell death (GO:0043069)	12/409	0.686255	-1.01502	1.94282	ALK;COPS5;WT1;SHC1;PRKDC;FZD9;YWHAZ;FXN;PTK2;HSP90B1;MTDH;ZNF16
777	GOBiologicalProcess	all	negative regulation of cell projection organization (GO:0031345)	2/42	0.686255	-1.26197	1.92629	BAG5;PTPRO
781	GOBiologicalProcess	all	regulation of protein ubiquitination (GO:0031396)	4/102	0.686255	-1.05178	1.90638	HSP90AA1;BAG5;DERL1;VPS28
785	GOBiologicalProcess	all	negative regulation of protein catabolic process (GO:0042177)	2/40	0.686255	-1.18554	1.8961	NELL1;AZIN1
786	GOBiologicalProcess	all	regulation of ion transmembrane transporter activity (GO:0032412)	2/43	0.686255	-1.26687	1.88975	TCAF2;FXYD6
787	GOBiologicalProcess	all	regulation of cellular response to stress (GO:0080135)	4/105	0.686255	-1.08478	1.88835	DYRK3;HSP90AA1;BAG5;HSF1
791	GOBiologicalProcess	all	circulatory system development (GO:0072359)	4/110	0.686255	-1.14206	1.85955	WT1;HAND1;POLR2D;GATA5
792	GOBiologicalProcess	all	transcription from mitochondrial promoter (GO:0006390)	1/13	0.686255	-1.29656	1.85488	MTERF3
793	GOBiologicalProcess	all	proteasome-mediated ubiquitin-dependent protein catabolic process (GO:0043161)	9/292	0.686255	-0.998214	1.84959	UBE2W;ATXN3;SHARPIN;PSMD4;FAF1;PSME3;DERL1;STT3B;HSP90B1
795	GOBiologicalProcess	all	positive regulation of sequence-specific DNA binding transcription factor activity (GO:0051091)	7/216	0.686255	-1.01994	1.83819	ALK;HDAC5;CRTC2;COPS5;LRP8;STK3;MTDH
796	GOBiologicalProcess	all	positive regulation of Wnt signaling pathway (GO:0030177)	5/141	0.686255	-1.03804	1.83277	JRK;PSMD4;PSME3;UBR5;FZD9
797	GOBiologicalProcess	all	regulation of antigen receptor-mediated signaling pathway (GO:0050854)	1/13	0.686255	-1.27913	1.82994	LYN
805	GOBiologicalProcess	all	regulation of telomerase activity (GO:0051972)	2/43	0.686255	-1.19753	1.78632	HSP90AA1;TERF1
812	GOBiologicalProcess	all	actin filament bundle assembly (GO:0051017)	2/38	0.686255	-1.05031	1.76173	BAIAP2L2;HSP90B1
813	GOBiologicalProcess	all	positive regulation of viral transcription (GO:0050434)	2/42	0.686255	-1.15318	1.76023	POLR2D;RRP1B
817	GOBiologicalProcess	all	protein N-linked glycosylation (GO:0006487)	3/74	0.686255	-1.08745	1.75249	KRTCAP2;STT3B;UGGT1
819	GOBiologicalProcess	all	regulation of calcium-mediated signaling (GO:0050848)	2/42	0.686255	-1.14561	1.74868	P2RX2;JPH1
826	GOBiologicalProcess	all	regulation of primary metabolic process (GO:0080090)	5/140	0.686255	-0.962912	1.7196	PSMD4;TGS1;PSME3;PLIN2;AZIN1
828	GOBiologicalProcess	all	regulation of RNA metabolic process (GO:0051252)	2/40	0.686255	-1.07443	1.71839	RRP1B;CLK2
829	GOBiologicalProcess	all	response to metal ion (GO:0010038)	3/73	0.686255	-1.04836	1.71783	TFR2;NDRG1;FXN
830	GOBiologicalProcess	all	eye development (GO:0001654)	2/44	0.686255	-1.17007	1.70597	WT1;POLR2D
840	GOBiologicalProcess	all	regulation of actin cytoskeleton organization (GO:0032956)	3/76	0.686255	-1.0751	1.67619	SH3BP1;ARHGEF19;ABL2
849	GOBiologicalProcess	all	protein homooligomerization (GO:0051260)	6/191	0.686255	-1.03926	1.63108	DFFB;SCUBE1;P2RX2;HSF1;DERL1;LY6G6D
850	GOBiologicalProcess	all	nucleobase-containing compound catabolic process (GO:0034655)	2/44	0.686255	-1.11407	1.62433	DFFB;TATDN1
851	GOBiologicalProcess	all	regulation of ATPase activity (GO:0043462)	2/41	0.686255	-1.0369	1.61994	BRSK2;PXK
858	GOBiologicalProcess	all	negative regulation of ubiquitin protein ligase activity (GO:1904667)	3/78	0.686255	-1.06143	1.6014	PSMD4;PSME3;RPL11
859	GOBiologicalProcess	all	glucose homeostasis (GO:0042593)	3/75	0.686255	-1.00834	1.59829	CRTC2;POLR2D;PYGL
864	GOBiologicalProcess	all	regulation of organelle organization (GO:0033043)	4/114	0.686255	-1.02451	1.58196	CLEC16A;PTK2;MTM1;CAMSAP2
871	GOBiologicalProcess	all	regulation of cation channel activity (GO:2001257)	3/72	0.686255	-0.935389	1.55852	CACNB1;CRH;JPH1
873	GOBiologicalProcess	all	negative regulation of MAPK cascade (GO:0043409)	3/81	0.686255	-1.07387	1.54288	LYN;GBA;DUSP7
875	GOBiologicalProcess	all	regulation of cellular component organization (GO:0051128)	5/141	0.686255	-0.872239	1.54003	HSP90AA1;BAG5;ABL2;EBAG9;CAMSAP2
888	GOBiologicalProcess	all	regulation of transcription from RNA polymerase II promoter in response to hypoxia (GO:0061418)	3/79	0.686255	-1.01213	1.50226	PSMD4;PSME3;ELOC
891	GOBiologicalProcess	all	peptidyl-tyrosine phosphorylation (GO:0018108)	3/80	0.686255	-1.02551	1.49753	LYN;ABL2;PTK2
901	GOBiologicalProcess	all	calcium ion transport (GO:0006816)	4/119	0.686255	-1.0065	1.45503	NPY;TRPM8;TRPM6;TRPM3
918	GOBiologicalProcess	all	regulation of cellular response to heat (GO:1900034)	3/79	0.686255	-0.948165	1.40732	HSP90AA1;BAG5;HSF1
933	GOBiologicalProcess	all	response to ionizing radiation (GO:0010212)	3/78	0.686255	-0.899476	1.35705	EEF1D;EYA3;CLK2
943	GOBiologicalProcess	all	protein stabilization (GO:0050821)	5/153	0.686255	-0.864014	1.33153	CCT6A;HSP90AA1;RPL11;CCT8;STK3
1003	GOBiologicalProcess	all	anterograde trans-synaptic signaling (GO:0098916)	7/241	0.686255	-0.795719	1.14475	CACNB1;ATXN3;NPY;CRH;KCNQ3;SCRIB;HTR2A
1030	GOBiologicalProcess	all	negative regulation of apoptotic process (GO:0043066)	13/486	0.686255	-0.697264	1.07298	ALK;DFFA;SHC1;PRKDC;FZD9;YWHAZ;PTK2;HSP90B1;MTDH;ZNF16;COPS5;WT1;FXN
746	GOBiologicalProcess	all	myeloid cell differentiation (GO:0030099)	2/45	0.686313	-1.4424	2.05597	LYN;DYRK3
790	GOBiologicalProcess	all	microtubule cytoskeleton organization involved in mitosis (GO:1902850)	2/45	0.686313	-1.32094	1.88285	RCC1;WDR62
886	GOBiologicalProcess	all	protein N-linked glycosylation via asparagine (GO:0018279)	2/45	0.686313	-1.05835	1.50856	STT3B;UGGT1
2309	GOMolecularFunction	all	DNA-dependent ATPase activity (GO:0008094)	2/73	0.689986	-0.665343	0.530644	DSCC1;MCM4
540	GOBiologicalProcess	all	nucleotide metabolic process (GO:0009117)	1/14	0.691459	-2.42593	3.31504	FHIT
554	GOBiologicalProcess	all	mammary gland epithelium development (GO:0061180)	1/14	0.691459	-2.37783	3.2493	SCRIB
606	GOBiologicalProcess	all	positive regulation of muscle contraction (GO:0045933)	1/14	0.691459	-2.1518	2.94044	ENO1
614	GOBiologicalProcess	all	phosphate ion transport (GO:0006817)	1/14	0.691459	-2.10583	2.87762	SLC20A2
627	GOBiologicalProcess	all	cellular response to interleukin-15 (GO:0071350)	1/14	0.691459	-2.01576	2.75454	SHC1
630	GOBiologicalProcess	all	negative regulation of hormone secretion (GO:0046888)	1/14	0.691459	-1.99545	2.72679	CRH
638	GOBiologicalProcess	all	positive regulation of ERAD pathway (GO:1904294)	1/14	0.691459	-1.95987	2.67816	ATXN3
658	GOBiologicalProcess	all	regulation of oxidoreductase activity (GO:0051341)	1/14	0.691459	-1.87329	2.55985	ABL2
670	GOBiologicalProcess	all	RNA interference (GO:0016246)	1/14	0.691459	-1.8188	2.48539	AGO2
672	GOBiologicalProcess	all	positive regulation of protein complex disassembly (GO:0043243)	1/14	0.691459	-1.80498	2.46651	GBA
683	GOBiologicalProcess	all	sensory perception of taste (GO:0050909)	1/14	0.691459	-1.7579	2.40218	TAS1R1
696	GOBiologicalProcess	all	regulation of cAMP metabolic process (GO:0030814)	1/14	0.691459	-1.70051	2.32375	ADM
697	GOBiologicalProcess	all	regulation of DNA-templated transcription in response to stress (GO:0043620)	1/14	0.691459	-1.70019	2.32332	HSF1
706	GOBiologicalProcess	all	striated muscle myosin thick filament assembly (GO:0071688)	1/14	0.691459	-1.68135	2.29757	MYBPH
708	GOBiologicalProcess	all	placenta development (GO:0001890)	1/14	0.691459	-1.67253	2.28552	PTK2
716	GOBiologicalProcess	all	endothelial cell differentiation (GO:0045446)	1/14	0.691459	-1.64329	2.24556	SCUBE1
719	GOBiologicalProcess	all	leukocyte differentiation (GO:0002521)	1/14	0.691459	-1.63252	2.23084	LYN
733	GOBiologicalProcess	all	regulation of NMDA receptor activity (GO:2000310)	1/14	0.691459	-1.55084	2.11922	CRH
739	GOBiologicalProcess	all	pre-miRNA processing (GO:0031054)	1/14	0.691459	-1.53459	2.09702	AGO2
763	GOBiologicalProcess	all	regulation of cell aging (GO:0090342)	1/14	0.691459	-1.44639	1.97649	LMNA
816	GOBiologicalProcess	all	cellular response to ionizing radiation (GO:0071479)	2/47	0.691459	-1.28583	1.75264	EEF1D;HSF1
820	GOBiologicalProcess	all	interleukin-15-mediated signaling pathway (GO:0035723)	1/14	0.691459	-1.27704	1.74507	SHC1
855	GOBiologicalProcess	all	regulation of DNA metabolic process (GO:0051052)	2/47	0.691459	-1.18329	1.61288	DSCC1;UBE2V2
883	GOBiologicalProcess	all	mitochondrial gene expression (GO:0140053)	2/46	0.691459	-1.09226	1.52233	MRPS17;MTERF3
889	GOBiologicalProcess	all	enzyme linked receptor protein signaling pathway (GO:0007167)	4/121	0.691459	-1.06514	1.49993	LYN;SHC1;ABL2;PTK2
895	GOBiologicalProcess	all	regulation of cellular component movement (GO:0051270)	2/47	0.691459	-1.08265	1.47569	LYN;ABL2
897	GOBiologicalProcess	all	peptidyl-asparagine modification (GO:0018196)	2/46	0.691459	-1.05071	1.46442	STT3B;UGGT1
920	GOBiologicalProcess	all	positive regulation of cell cycle (GO:0045787)	3/83	0.691459	-1.00779	1.40187	HSF1;FZD9;CKS1B
930	GOBiologicalProcess	all	positive regulation of binding (GO:0051099)	3/82	0.691459	-0.976427	1.38034	RPL11;DERL1;STK3
992	GOBiologicalProcess	all	actin filament organization (GO:0007015)	4/121	0.691459	-0.833413	1.17361	SAMD14;BAIAP2L2;SH3BP1;MYBPH
1001	GOBiologicalProcess	all	Golgi organization (GO:0007030)	4/122	0.691459	-0.829023	1.15223	ARFGEF1;RAB2A;BAG5;YWHAZ
1027	GOBiologicalProcess	all	nervous system development (GO:0007399)	12/456	0.691459	-0.758917	1.07434	LYN;CHRM2;NELL1;ATXN3;NUMBL;NFASC;NAB2;FZD9;WDR62;L1CAM;SCRG1;SIM2
1044	GOBiologicalProcess	all	regulation of autophagy (GO:0010506)	6/204	0.691459	-0.751933	1.03655	RB1CC1;GBA;ATP6V1H;ABL2;ATP6V1C1;MTDH
2278	GOMolecularFunction	all	channel activity (GO:0015267)	1/29	0.692886	-1.09068	0.854929	TIMM17A
2325	GOMolecularFunction	all	cytokine receptor activity (GO:0004896)	2/74	0.692886	-0.44683	0.34951	IL1RL2;CCR9
2350	GOMolecularFunction	all	protein kinase binding (GO:0019901)	11/496	0.692886	-0.239332	0.187201	ALK;HDAC5;HSP90AA1;BAG5;SHC1;FAF1;RB1CC1;HSF1;YWHAZ;PTK2;CKS1B
1045	GOBiologicalProcess	all	chemical synaptic transmission (GO:0007268)	8/290	0.694947	-0.764849	1.0362	CHRM2;CACNB1;ATXN3;NPY;CRH;KCNQ3;SCRIB;HTR2A
1062	GOBiologicalProcess	all	ion transport (GO:0006811)	8/290	0.694947	-0.724341	0.981322	ASPH;SLC20A2;P2RX2;ATP6V1H;CNGB3;FXYD6;ATP6V1C1;TRPM3
2277	GOMolecularFunction	all	alpha-actinin binding (GO:0051393)	1/30	0.69599	-1.16728	0.886388	MYBPH
2284	GOMolecularFunction	all	WW domain binding (GO:0050699)	1/30	0.69599	-0.989866	0.751669	FAM189B
2287	GOMolecularFunction	all	excitatory extracellular ligand-gated ion channel activity (GO:0005231)	1/30	0.69599	-0.943605	0.71654	P2RX2
2314	GOMolecularFunction	all	delayed rectifier potassium channel activity (GO:0005251)	1/30	0.69599	-0.644123	0.489124	KCNQ3
2330	GOMolecularFunction	all	RNA polymerase II transcription factor binding (GO:0001085)	3/122	0.69599	-0.386188	0.293526	HDAC5;GATA5;MTDH
967	GOBiologicalProcess	all	protein modification process (GO:0036211)	3/85	0.699236	-0.93058	1.2535	PRKDC;ABL2;PLOD1
653	GOBiologicalProcess	all	cofactor transport (GO:0051181)	1/16	0.699242	-2.06628	2.58874	SLC25A32
660	GOBiologicalProcess	all	regulation of transferase activity (GO:0051338)	1/15	0.699242	-1.94521	2.5433	BAG5
663	GOBiologicalProcess	all	cellular response to nitrogen compound (GO:1901699)	1/15	0.699242	-1.94114	2.53798	HSF1
674	GOBiologicalProcess	all	regulation of neural precursor cell proliferation (GO:2000177)	1/15	0.699242	-1.87399	2.45018	FZD9
680	GOBiologicalProcess	all	cAMP biosynthetic process (GO:0006171)	1/15	0.699242	-1.85394	2.42397	ADM
686	GOBiologicalProcess	all	regulation of establishment of cell polarity (GO:2000114)	1/16	0.699242	-1.90804	2.39049	ARFGEF1
688	GOBiologicalProcess	all	intermediate filament organization (GO:0045109)	1/15	0.699242	-1.81206	2.36921	MTM1
693	GOBiologicalProcess	all	regulation of mitotic metaphase/anaphase transition (GO:0030071)	1/16	0.699242	-1.86044	2.33086	NSMCE2
694	GOBiologicalProcess	all	negative regulation of release of cytochrome c from mitochondria (GO:0090201)	1/16	0.699242	-1.85815	2.32798	FXN
695	GOBiologicalProcess	all	regulation of protein modification by small protein conjugation or removal (GO:1903320)	1/15	0.699242	-1.77917	2.32621	HSP90AA1
698	GOBiologicalProcess	all	negative regulation of cell migration involved in sprouting angiogenesis (GO:0090051)	1/15	0.699242	-1.77645	2.32265	HDAC5
701	GOBiologicalProcess	all	cellular response to virus (GO:0098586)	1/16	0.699242	-1.85143	2.31957	RRP1B
702	GOBiologicalProcess	all	G-protein coupled acetylcholine receptor signaling pathway (GO:0007213)	1/17	0.699242	-1.92802	2.31769	CHRM2
703	GOBiologicalProcess	all	negative regulation of hydrogen peroxide-induced cell death (GO:1903206)	1/15	0.699242	-1.76604	2.30904	GPR37
704	GOBiologicalProcess	all	regulation of platelet aggregation (GO:0090330)	1/15	0.699242	-1.76412	2.30653	LYN
705	GOBiologicalProcess	all	positive regulation of response to wounding (GO:1903036)	1/16	0.699242	-1.83698	2.30145	ARFGEF1
709	GOBiologicalProcess	all	regulation of receptor recycling (GO:0001919)	1/18	0.699242	-1.97813	2.28435	SCRIB
711	GOBiologicalProcess	all	genitalia development (GO:0048806)	1/17	0.699242	-1.88397	2.26474	WT1
713	GOBiologicalProcess	all	regulation of mast cell degranulation (GO:0043304)	1/16	0.699242	-1.80461	2.2609	LYN
718	GOBiologicalProcess	all	amide transport (GO:0042886)	1/16	0.699242	-1.78455	2.23577	SLC25A32
721	GOBiologicalProcess	all	mitotic sister chromatid cohesion (GO:0007064)	1/16	0.699242	-1.75646	2.20058	DSCC1
722	GOBiologicalProcess	all	protein localization to chromosome, centromeric region (GO:0071459)	1/16	0.699242	-1.74825	2.19029	MTBP
724	GOBiologicalProcess	all	pseudouridine synthesis (GO:0001522)	1/16	0.699242	-1.73891	2.17859	PUSL1
725	GOBiologicalProcess	all	miRNA metabolic process (GO:0010586)	1/17	0.699242	-1.81201	2.17824	AGO2
730	GOBiologicalProcess	all	regulation of cell-substrate junction assembly (GO:0090109)	1/16	0.699242	-1.7012	2.13135	PTK2
731	GOBiologicalProcess	all	negative regulation of transcription regulatory region DNA binding (GO:2000678)	1/17	0.699242	-1.76907	2.12662	HAND1
734	GOBiologicalProcess	all	cardiac left ventricle morphogenesis (GO:0003214)	1/15	0.699242	-1.62062	2.11891	HAND1
740	GOBiologicalProcess	all	positive regulation of mesonephros development (GO:0061213)	1/16	0.699242	-1.66661	2.08801	WT1
741	GOBiologicalProcess	all	stabilization of membrane potential (GO:0030322)	1/17	0.699242	-1.73679	2.08781	KCNK9
742	GOBiologicalProcess	all	cardiac muscle cell differentiation (GO:0055007)	1/16	0.699242	-1.66444	2.08529	WT1
751	GOBiologicalProcess	all	positive regulation of transcription elongation from RNA polymerase II promoter (GO:0032968)	1/16	0.699242	-1.63352	2.04656	ELOC
752	GOBiologicalProcess	all	iron-sulfur cluster assembly (GO:0016226)	1/19	0.699242	-1.83783	2.041	FXN
755	GOBiologicalProcess	all	C21-steroid hormone biosynthetic process (GO:0006700)	1/17	0.699242	-1.6833	2.02352	ADM
756	GOBiologicalProcess	all	DNA double-strand break processing (GO:0000729)	1/20	0.699242	-1.89045	2.02095	UBE2V2
757	GOBiologicalProcess	all	regulation of transcription from RNA polymerase I promoter (GO:0006356)	1/18	0.699242	-1.74976	2.02063	HEATR1
758	GOBiologicalProcess	all	positive regulation of neural precursor cell proliferation (GO:2000179)	1/15	0.699242	-1.54189	2.01597	FZD9
760	GOBiologicalProcess	all	negative regulation of telomere maintenance (GO:0032205)	1/18	0.699242	-1.72727	1.99466	TERF1
761	GOBiologicalProcess	all	positive regulation of cyclic nucleotide metabolic process (GO:0030801)	1/17	0.699242	-1.65201	1.9859	ADM
762	GOBiologicalProcess	all	response to ATP (GO:0033198)	1/15	0.699242	-1.5124	1.97741	HSP90B1
764	GOBiologicalProcess	all	leukotriene biosynthetic process (GO:0019370)	1/19	0.699242	-1.7719	1.96778	MGST3
768	GOBiologicalProcess	all	selective autophagy (GO:0061912)	1/16	0.699242	-1.55811	1.95207	RB1CC1
770	GOBiologicalProcess	all	regulation of nuclear-transcribed mRNA catabolic process, deadenylation-dependent decay (GO:1900151)	1/15	0.699242	-1.48597	1.94285	AGO2
772	GOBiologicalProcess	all	positive regulation of metabolic process (GO:0009893)	1/19	0.699242	-1.74701	1.94014	ABL2
773	GOBiologicalProcess	all	nuclear envelope reassembly (GO:0031468)	1/19	0.699242	-1.74482	1.93771	LMNA
774	GOBiologicalProcess	all	negative regulation of peptide hormone secretion (GO:0090278)	1/17	0.699242	-1.61192	1.93771	CRH
775	GOBiologicalProcess	all	purine ribonucleoside bisphosphate metabolic process (GO:0034035)	1/20	0.699242	-1.80806	1.93288	IMPAD1
776	GOBiologicalProcess	all	positive regulation of stress-activated protein kinase signaling cascade (GO:0070304)	1/16	0.699242	-1.54013	1.92955	LYN
778	GOBiologicalProcess	all	regulation of mitochondrial outer membrane permeabilization involved in apoptotic signaling pathway (GO:1901028)	1/18	0.699242	-1.66389	1.92146	FZD9
779	GOBiologicalProcess	all	positive regulation of immunoglobulin production (GO:0002639)	1/20	0.699242	-1.78987	1.91343	POLR2D
780	GOBiologicalProcess	all	heme biosynthetic process (GO:0006783)	1/17	0.699242	-1.59154	1.91321	FXN
782	GOBiologicalProcess	all	positive regulation of actin cytoskeleton reorganization (GO:2000251)	1/19	0.699242	-1.71424	1.90374	BAIAP2L2
783	GOBiologicalProcess	all	positive regulation of cytokine production involved in immune response (GO:0002720)	1/16	0.699242	-1.51757	1.90128	RAET1G
784	GOBiologicalProcess	all	regulation of osteoblast proliferation (GO:0033688)	1/17	0.699242	-1.57731	1.8961	NELL1
788	GOBiologicalProcess	all	negative regulation of NF-kappaB import into nucleus (GO:0042347)	1/17	0.699242	-1.5698	1.88707	FAF1
789	GOBiologicalProcess	all	negative regulation of interleukin-8 production (GO:0032717)	1/18	0.699242	-1.63074	1.88319	OTUD7B
794	GOBiologicalProcess	all	negative regulation of microtubule depolymerization (GO:0007026)	1/19	0.699242	-1.66188	1.8456	CAMSAP2
798	GOBiologicalProcess	all	septin ring assembly (GO:0000921)	1/16	0.699242	-1.46047	1.82975	SEPT3
799	GOBiologicalProcess	all	positive regulation of hormone secretion (GO:0046887)	1/18	0.699242	-1.5777	1.82193	TFR2
800	GOBiologicalProcess	all	cellular response to gamma radiation (GO:0071480)	1/18	0.699242	-1.5747	1.81847	HSF1
801	GOBiologicalProcess	all	positive regulation of blood vessel diameter (GO:0097755)	1/15	0.699242	-1.38872	1.81571	ADM
802	GOBiologicalProcess	all	establishment or maintenance of apical/basal cell polarity (GO:0035088)	1/19	0.699242	-1.61034	1.78836	SCRIB
803	GOBiologicalProcess	all	acetylcholine receptor signaling pathway (GO:0095500)	1/20	0.699242	-1.67186	1.78727	CHRM2
804	GOBiologicalProcess	all	negative regulation of anoikis (GO:2000811)	1/16	0.699242	-1.42601	1.78658	PTK2
806	GOBiologicalProcess	all	protein deacylation (GO:0035601)	1/17	0.699242	-1.48221	1.78178	HDAC5
807	GOBiologicalProcess	all	negative regulation of intracellular transport (GO:0032387)	1/18	0.699242	-1.53989	1.77827	FZD9
808	GOBiologicalProcess	all	positive regulation of protein processing (GO:0010954)	1/18	0.699242	-1.539	1.77725	ENO1
809	GOBiologicalProcess	all	heparan sulfate proteoglycan biosynthetic process (GO:0015012)	1/16	0.699242	-1.41525	1.77309	EXT1
810	GOBiologicalProcess	all	ureteric bud development (GO:0001657)	1/18	0.699242	-1.53356	1.77096	WT1
811	GOBiologicalProcess	all	regulation of cell cycle phase transition (GO:1901987)	1/17	0.699242	-1.46625	1.7626	ZNF16
814	GOBiologicalProcess	all	regulation of Golgi organization (GO:1903358)	1/15	0.699242	-1.34523	1.75884	CAMSAP2
815	GOBiologicalProcess	all	purine-containing compound metabolic process (GO:0072521)	1/18	0.699242	-1.51914	1.7543	FHIT
818	GOBiologicalProcess	all	regulation of protein homooligomerization (GO:0032462)	1/16	0.699242	-1.3981	1.75161	GBA
822	GOBiologicalProcess	all	negative regulation of striated muscle cell differentiation (GO:0051154)	1/17	0.699242	-1.44166	1.73303	HDAC5
823	GOBiologicalProcess	all	neurotransmitter transport (GO:0006836)	1/17	0.699242	-1.43756	1.7281	SLC6A15
824	GOBiologicalProcess	all	positive regulation of response to endoplasmic reticulum stress (GO:1905898)	1/17	0.699242	-1.43702	1.72746	ATXN3
825	GOBiologicalProcess	all	regulation of glucose transport (GO:0010827)	1/17	0.699242	-1.43601	1.72624	SLC2A1
827	GOBiologicalProcess	all	folic acid metabolic process (GO:0046655)	1/20	0.699242	-1.60776	1.71875	SLC25A32
831	GOBiologicalProcess	all	heart trabecula morphogenesis (GO:0061384)	1/19	0.699242	-1.5316	1.70091	POLR2D
832	GOBiologicalProcess	all	regulation of cardiac muscle cell proliferation (GO:0060043)	1/19	0.699242	-1.52151	1.68971	POLR2D
833	GOBiologicalProcess	all	negative regulation of B cell activation (GO:0050869)	1/18	0.699242	-1.46318	1.68968	LYN
834	GOBiologicalProcess	all	cytoplasmic sequestering of protein (GO:0051220)	1/16	0.699242	-1.34766	1.68841	TONSL
835	GOBiologicalProcess	all	leukotriene metabolic process (GO:0006691)	1/20	0.699242	-1.57849	1.68746	MGST3
836	GOBiologicalProcess	all	negative regulation of steroid biosynthetic process (GO:0010894)	1/17	0.699242	-1.40247	1.68592	DKKL1
838	GOBiologicalProcess	all	release of cytochrome c from mitochondria (GO:0001836)	1/19	0.699242	-1.51293	1.68018	FZD9
839	GOBiologicalProcess	all	positive regulation of nuclear-transcribed mRNA catabolic process, deadenylation-dependent decay (GO:1900153)	1/17	0.699242	-1.39451	1.67636	AGO2
841	GOBiologicalProcess	all	negative regulation of proteolysis involved in cellular protein catabolic process (GO:1903051)	1/20	0.699242	-1.5667	1.67486	RPL11
842	GOBiologicalProcess	all	positive regulation of phospholipase activity (GO:0010518)	1/20	0.699242	-1.55802	1.66557	ABL2
844	GOBiologicalProcess	all	regulation of toll-like receptor 4 signaling pathway (GO:0034143)	1/17	0.699242	-1.38009	1.65902	LYN
845	GOBiologicalProcess	all	regulation of B cell receptor signaling pathway (GO:0050855)	1/18	0.699242	-1.43555	1.65777	LYN
846	GOBiologicalProcess	all	regulation of oxidative stress-induced intrinsic apoptotic signaling pathway (GO:1902175)	1/19	0.699242	-1.48309	1.64705	BAG5
847	GOBiologicalProcess	all	ubiquitin-dependent protein catabolic process via the multivesicular body sorting pathway (GO:0043162)	1/19	0.699242	-1.4756	1.63872	VPS28
848	GOBiologicalProcess	all	regulation of telomere maintenance via telomere lengthening (GO:1904356)	1/18	0.699242	-1.41286	1.63157	TERF1
852	GOBiologicalProcess	all	positive regulation of nitrogen compound metabolic process (GO:0051173)	1/18	0.699242	-1.40028	1.61705	GBA
853	GOBiologicalProcess	all	regulation of establishment or maintenance of cell polarity (GO:0032878)	1/18	0.699242	-1.39952	1.61617	ARFGEF1
854	GOBiologicalProcess	all	regulation of platelet activation (GO:0010543)	1/20	0.699242	-1.51001	1.61425	LYN
856	GOBiologicalProcess	all	endosome to lysosome transport (GO:0008333)	2/49	0.699242	-1.23574	1.61177	CLEC16A;MTM1
857	GOBiologicalProcess	all	cellular response to interleukin-7 (GO:0098761)	1/20	0.699242	-1.50703	1.61107	HIST2H3A
860	GOBiologicalProcess	all	non-recombinational repair (GO:0000726)	2/50	0.699242	-1.24582	1.58988	PRKDC;UBE2V2
861	GOBiologicalProcess	all	calcium ion transport into cytosol (GO:0060402)	1/20	0.699242	-1.48474	1.58723	JPH1
863	GOBiologicalProcess	all	negative regulation of JAK-STAT cascade (GO:0046426)	2/48	0.699242	-1.18668	1.58212	FLRT1;NF2
866	GOBiologicalProcess	all	snRNA metabolic process (GO:0016073)	1/19	0.699242	-1.42228	1.57951	INTS8
867	GOBiologicalProcess	all	positive regulation of DNA-templated transcription, initiation (GO:2000144)	1/17	0.699242	-1.30722	1.57142	FOSL1
869	GOBiologicalProcess	all	posttranscriptional gene silencing by RNA (GO:0035194)	1/19	0.699242	-1.40819	1.56386	AGO2
872	GOBiologicalProcess	all	positive regulation of natural killer cell mediated immunity (GO:0002717)	1/18	0.699242	-1.34915	1.55801	RAET1G
874	GOBiologicalProcess	all	regulation of adherens junction organization (GO:1903391)	1/19	0.699242	-1.3891	1.54266	PTK2
876	GOBiologicalProcess	all	glucan biosynthetic process (GO:0009250)	1/19	0.699242	-1.38522	1.53835	PGM2
877	GOBiologicalProcess	all	platelet-derived growth factor receptor signaling pathway (GO:0048008)	1/18	0.699242	-1.33125	1.53733	ABL2
879	GOBiologicalProcess	all	negative regulation of cellular carbohydrate metabolic process (GO:0010677)	1/18	0.699242	-1.3251	1.53023	CLK2
882	GOBiologicalProcess	all	double-strand break repair via nonhomologous end joining (GO:0006303)	2/51	0.699242	-1.22028	1.52394	PRKDC;UBE2V2
884	GOBiologicalProcess	all	negative regulation of axon guidance (GO:1902668)	1/18	0.699242	-1.30766	1.51009	PTPRO
885	GOBiologicalProcess	all	regulation of epithelial cell migration (GO:0010632)	2/49	0.699242	-1.1575	1.50972	DOCK5;PTK2
887	GOBiologicalProcess	all	mesonephric tubule development (GO:0072164)	1/18	0.699242	-1.30419	1.50608	WT1
892	GOBiologicalProcess	all	positive regulation of purine nucleotide metabolic process (GO:1900544)	1/15	0.699242	-1.13297	1.48132	ADM
893	GOBiologicalProcess	all	interleukin-7-mediated signaling pathway (GO:0038111)	1/20	0.699242	-1.38447	1.48004	HIST2H3A
894	GOBiologicalProcess	all	positive regulation of heart rate (GO:0010460)	1/15	0.699242	-1.13078	1.47846	ADM
896	GOBiologicalProcess	all	JAK-STAT cascade involved in growth hormone signaling pathway (GO:0060397)	1/16	0.699242	-1.17774	1.47553	LYN
899	GOBiologicalProcess	all	mitotic recombination (GO:0006312)	1/19	0.699242	-1.31369	1.45891	NSMCE2
900	GOBiologicalProcess	all	maturation of 5.8S rRNA from tricistronic rRNA transcript (SSU-rRNA, 5.8S rRNA, LSU-rRNA) (GO:0000466)	1/20	0.699242	-1.36129	1.45526	RRS1
902	GOBiologicalProcess	all	porphyrin-containing compound biosynthetic process (GO:0006779)	1/19	0.699242	-1.30445	1.44866	FXN
903	GOBiologicalProcess	all	positive chemotaxis (GO:0050918)	1/18	0.699242	-1.25432	1.44849	SCRIB
904	GOBiologicalProcess	all	glucose 6-phosphate metabolic process (GO:0051156)	1/17	0.699242	-1.20247	1.4455	PGM2
906	GOBiologicalProcess	all	negative regulation of I-kappaB kinase/NF-kappaB signaling (GO:0043124)	2/48	0.699242	-1.08158	1.44201	FAF1;OTUD7B
908	GOBiologicalProcess	all	purine ribonucleotide catabolic process (GO:0009154)	1/20	0.699242	-1.3432	1.43593	PDE4B
911	GOBiologicalProcess	all	primary alcohol metabolic process (GO:0034308)	1/20	0.699242	-1.33901	1.43145	POLR2D
913	GOBiologicalProcess	all	regulation of necroptotic process (GO:0060544)	1/17	0.699242	-1.1892	1.42955	FZD9
914	GOBiologicalProcess	all	histone methylation (GO:0016571)	1/20	0.699242	-1.3357	1.4279	NSD3
917	GOBiologicalProcess	all	cellular polysaccharide biosynthetic process (GO:0033692)	1/20	0.699242	-1.31673	1.40763	EXT1
919	GOBiologicalProcess	all	Wnt signaling pathway, planar cell polarity pathway (GO:0060071)	3/89	0.699242	-1.11181	1.40507	PSMD4;PSME3;ARHGEF19
921	GOBiologicalProcess	all	positive regulation of protein ubiquitination involved in ubiquitin-dependent protein catabolic process (GO:2000060)	3/88	0.699242	-1.09084	1.40065	PSMD4;PSME3;PTK2
922	GOBiologicalProcess	all	regulation of MAP kinase activity (GO:0043405)	3/88	0.699242	-1.08763	1.39652	LYN;GBA;DUSP7
923	GOBiologicalProcess	all	receptor localization to synapse (GO:0097120)	1/19	0.699242	-1.25529	1.39406	SCRIB
925	GOBiologicalProcess	all	septin ring organization (GO:0031106)	1/18	0.699242	-1.20469	1.39117	SEPT3
926	GOBiologicalProcess	all	positive regulation of heart contraction (GO:0045823)	1/20	0.699242	-1.29723	1.38678	ADM
928	GOBiologicalProcess	all	positive regulation of dendrite morphogenesis (GO:0050775)	1/17	0.699242	-1.15233	1.38523	LRP8
931	GOBiologicalProcess	all	regulation of microtubule polymerization or depolymerization (GO:0031110)	1/19	0.699242	-1.23232	1.36855	CAMSAP2
935	GOBiologicalProcess	all	protein heterotetramerization (GO:0051290)	1/20	0.699242	-1.2673	1.35478	RCC1
938	GOBiologicalProcess	all	negative regulation of cellular biosynthetic process (GO:0031327)	2/48	0.699242	-1.0116	1.34871	DKKL1;CLK2
940	GOBiologicalProcess	all	amino acid transport (GO:0006865)	2/49	0.699242	-1.03278	1.34705	SLC6A8;SLC6A15
942	GOBiologicalProcess	all	regulation of myotube differentiation (GO:0010830)	1/20	0.699242	-1.24805	1.33421	HDAC5
944	GOBiologicalProcess	all	glyceraldehyde-3-phosphate metabolic process (GO:0019682)	1/19	0.699242	-1.19574	1.32793	PGM2
945	GOBiologicalProcess	all	response to organonitrogen compound (GO:0010243)	2/52	0.699242	-1.0845	1.32555	BRSK2;DERL1
946	GOBiologicalProcess	all	NADP metabolic process (GO:0006739)	1/20	0.699242	-1.23467	1.3199	PGM2
947	GOBiologicalProcess	all	endoplasmic reticulum mannose trimming (GO:1904380)	1/20	0.699242	-1.23081	1.31578	UGGT1
948	GOBiologicalProcess	all	regulation of catenin import into nucleus (GO:0035412)	1/20	0.699242	-1.22497	1.30953	UBR5
949	GOBiologicalProcess	all	regulation of megakaryocyte differentiation (GO:0045652)	2/50	0.699242	-1.02404	1.30685	HIST2H3A;ZNF16
951	GOBiologicalProcess	all	positive regulation of axon extension (GO:0045773)	1/20	0.699242	-1.22134	1.30566	L1CAM
952	GOBiologicalProcess	all	embryonic heart tube development (GO:0035050)	1/17	0.699242	-1.08611	1.30562	HAND1
954	GOBiologicalProcess	all	regulation of bone mineralization (GO:0030500)	2/51	0.699242	-1.03967	1.29839	NELL1;FZD9
960	GOBiologicalProcess	all	positive regulation of proteolysis (GO:0045862)	2/53	0.699242	-1.05894	1.26695	ASPH;GBA
969	GOBiologicalProcess	all	regulation of gluconeogenesis (GO:0006111)	1/20	0.699242	-1.16405	1.24441	CLK2
970	GOBiologicalProcess	all	cellular iron ion homeostasis (GO:0006879)	2/57	0.699242	-1.13143	1.24431	TFR2;FXN
974	GOBiologicalProcess	all	protein import into mitochondrial matrix (GO:0030150)	1/20	0.699242	-1.16015	1.24024	TIMM17A
979	GOBiologicalProcess	all	cell cycle G2/M phase transition (GO:0044839)	4/128	0.699242	-0.952482	1.22415	BRSK2;HSP90AA1;CEP164;TAF2
981	GOBiologicalProcess	all	regulation of Ras protein signal transduction (GO:0046578)	3/91	0.699242	-0.996563	1.22017	SH3BP1;DENND1A;EPS8L2
982	GOBiologicalProcess	all	production of small RNA involved in gene silencing by RNA (GO:0070918)	1/20	0.699242	-1.13935	1.218	AGO2
984	GOBiologicalProcess	all	positive regulation of ossification (GO:0045778)	2/53	0.699242	-1.01404	1.21322	NELL1;FZD9
987	GOBiologicalProcess	all	embryonic organ development (GO:0048568)	2/54	0.699242	-1.02038	1.19515	HAND1;POLR2D
994	GOBiologicalProcess	all	calcium ion transmembrane transport (GO:0070588)	3/87	0.699242	-0.896714	1.16987	TRPM8;TRPM6;TRPM3
995	GOBiologicalProcess	all	proteolysis involved in cellular protein catabolic process (GO:0051603)	3/94	0.699242	-0.996862	1.16424	UBE2W;ATXN3;OTUD7B
996	GOBiologicalProcess	all	glycogen biosynthetic process (GO:0005978)	1/19	0.699242	-1.04628	1.16195	PGM2
997	GOBiologicalProcess	all	regulation of establishment of planar polarity (GO:0090175)	3/90	0.699242	-0.931236	1.15836	PSMD4;PSME3;ARHGEF19
998	GOBiologicalProcess	all	protein localization to chromatin (GO:0071168)	1/17	0.699242	-0.961618	1.15597	RAD21
1007	GOBiologicalProcess	all	negative regulation of neuron projection development (GO:0010977)	2/52	0.699242	-0.928446	1.13481	BAG5;PTPRO
1008	GOBiologicalProcess	all	regulation of Rho protein signal transduction (GO:0035023)	2/58	0.699242	-1.05131	1.13244	GPR20;EPS8L2
1009	GOBiologicalProcess	all	positive regulation by host of viral transcription (GO:0043923)	1/18	0.699242	-0.973513	1.12422	RRP1B
1011	GOBiologicalProcess	all	regulation of cell-matrix adhesion (GO:0001952)	2/53	0.699242	-0.932936	1.11619	NF2;PTK2
1015	GOBiologicalProcess	all	cellular transition metal ion homeostasis (GO:0046916)	3/94	0.699242	-0.948741	1.10804	TFR2;SLC39A8;FXN
1019	GOBiologicalProcess	all	serine family amino acid metabolic process (GO:0009069)	1/18	0.699242	-0.947607	1.0943	SLC25A32
1024	GOBiologicalProcess	all	negative regulation of oxidative stress-induced intrinsic apoptotic signaling pathway (GO:1902176)	1/19	0.699242	-0.976455	1.0844	BAG5
1032	GOBiologicalProcess	all	negative regulation of cellular protein metabolic process (GO:0032269)	3/90	0.699242	-0.859206	1.06876	NELL1;SYNCRIP;EPRS
1033	GOBiologicalProcess	all	regulation of RNA splicing (GO:0043484)	2/56	0.699242	-0.950861	1.0678	RRP1B;CLK2
1034	GOBiologicalProcess	all	DNA conformation change (GO:0071103)	1/19	0.699242	-0.960469	1.06665	TOP1MT
1037	GOBiologicalProcess	all	mitochondrion organization (GO:0007005)	5/168	0.699242	-0.816362	1.06269	MSTO1;TIMM17A;MTFR1;FXN;MTM1
1038	GOBiologicalProcess	all	G2/M transition of mitotic cell cycle (GO:0000086)	4/127	0.699242	-0.811593	1.05674	BRSK2;HSP90AA1;CEP164;TAF2
1039	GOBiologicalProcess	all	cellular response to lipopolysaccharide (GO:0071222)	3/92	0.699242	-0.872835	1.05195	LYN;PDE4B;MTDH
1041	GOBiologicalProcess	all	positive regulation of cellular protein metabolic process (GO:0032270)	3/92	0.699242	-0.869749	1.04824	HSP90AA1;ASPH;EIF3E
1052	GOBiologicalProcess	all	regulation of mitotic cell cycle (GO:0007346)	5/166	0.699242	-0.767883	1.02228	HSF1;RCC1;SCRIB;CKS1B;STK3
1070	GOBiologicalProcess	all	protein autophosphorylation (GO:0046777)	5/176	0.699242	-0.808613	0.962262	LYN;ALK;ABL2;PTK2;CLK2
1072	GOBiologicalProcess	all	positive regulation of protein localization to membrane (GO:1905477)	3/96	0.699242	-0.844146	0.955484	TCAF2;TP53BP2;YWHAZ
1081	GOBiologicalProcess	all	IRE1-mediated unfolded protein response (GO:0036498)	2/58	0.699242	-0.870268	0.937424	SHC1;LMNA
1087	GOBiologicalProcess	all	axon development (GO:0061564)	3/95	0.699242	-0.80046	0.92032	BRSK2;L1CAM;CAMSAP2
1088	GOBiologicalProcess	all	DNA recombination (GO:0006310)	2/56	0.699242	-0.81918	0.91992	RECQL4;RAD21
1090	GOBiologicalProcess	all	protein oligomerization (GO:0051259)	6/218	0.699242	-0.764365	0.916101	DFFB;SCUBE1;P2RX2;HSF1;DERL1;LY6G6D
1093	GOBiologicalProcess	all	phospholipase C-activating G-protein coupled receptor signaling pathway (GO:0007200)	3/92	0.699242	-0.757247	0.912646	CHRM2;GPR20;HTR2A
1095	GOBiologicalProcess	all	regulation of translation (GO:0006417)	6/214	0.699242	-0.728382	0.908619	SYNCRIP;HIST2H3A;POLR2D;AGO2;EIF3E;EPRS
1096	GOBiologicalProcess	all	negative regulation of supramolecular fiber organization (GO:1902904)	2/55	0.699242	-0.789725	0.90566	ARFGEF1;CAMSAP2
1101	GOBiologicalProcess	all	positive regulation of apoptotic process (GO:0043065)	8/308	0.699242	-0.765196	0.891293	FAF1;ARHGEF19;FZD9;DKKL1;TP53BP2;SCRIB;RRP1B;STK3
1107	GOBiologicalProcess	all	positive regulation of programmed cell death (GO:0043068)	7/258	0.699242	-0.71252	0.878576	FAF1;ARHGEF19;FZD9;DKKL1;SCRIB;RRP1B;STK3
1120	GOBiologicalProcess	all	regulation of heart contraction (GO:0008016)	3/96	0.699242	-0.749096	0.847897	CHRM2;ASPH;FXYD6
1126	GOBiologicalProcess	all	positive regulation of transferase activity (GO:0051347)	4/138	0.699242	-0.733344	0.828012	ALK;HSP90AA1;DSCC1;ZNF16
1133	GOBiologicalProcess	all	regulation of cytoskeleton organization (GO:0051493)	3/96	0.699242	-0.707316	0.800607	SH3BP1;ARHGEF19;PTK2
1134	GOBiologicalProcess	all	mitochondrial transport (GO:0006839)	4/136	0.699242	-0.689267	0.798606	HSP90AA1;HSPA4;TIMM17A;SLC25A32
1141	GOBiologicalProcess	all	regulation of programmed cell death (GO:0043067)	7/269	0.699242	-0.701176	0.781985	ALK;DFFA;TP53BP2;ABL2;NF2;NDRG1;STK3
1152	GOBiologicalProcess	all	transmembrane receptor protein tyrosine kinase signaling pathway (GO:0007169)	10/397	0.699242	-0.656396	0.760744	LYN;HSP90AA1;BAIAP2L2;SHC1;POLR2D;FLRT1;ATP6V1H;ABL2;PTK2;ATP6V1C1
1159	GOBiologicalProcess	all	regulation of insulin secretion (GO:0050796)	3/99	0.699242	-0.697258	0.753178	BRSK2;POLR2D;SLC2A1
1170	GOBiologicalProcess	all	mitotic cell cycle phase transition (GO:0044772)	6/222	0.699242	-0.621226	0.715309	BRSK2;HSP90AA1;CEP164;RCC1;MCM4;TAF2
1196	GOBiologicalProcess	all	positive regulation of neuron projection development (GO:0010976)	3/98	0.699242	-0.590527	0.647886	LYN;ABL2;LRP8
1198	GOBiologicalProcess	all	inorganic cation transmembrane transport (GO:0098662)	4/141	0.699242	-0.588097	0.638824	TRPM8;TRPM6;ATP6V1C1;TRPM3
1204	GOBiologicalProcess	all	cellular protein modification process (GO:0006464)	23/1002	0.699242	-0.586265	0.62746	LYN;RAB2A;DYRK3;BRSK2;METAP1D;PRKDC;PTPRO;KLHL21;PLOD1;CLK2;DUSP7;MTM1;HSP90B1;STK3;COPS5;PSMD4;PSME3;ABL2;STT3B;ELOC;FBXL4;DCAF13;METAP2
821	GOBiologicalProcess	all	negative regulation of telomere maintenance via telomerase (GO:0032211)	1/21	0.701424	-1.68886	1.7395	TERF1
837	GOBiologicalProcess	all	branching involved in ureteric bud morphogenesis (GO:0001658)	1/21	0.701424	-1.63462	1.68363	WT1
862	GOBiologicalProcess	all	regulation of anoikis (GO:2000209)	1/21	0.701424	-1.54007	1.58625	PTK2
868	GOBiologicalProcess	all	negative regulation of protein depolymerization (GO:1901880)	1/21	0.701424	-1.52151	1.56713	CAMSAP2
878	GOBiologicalProcess	all	steroid hormone mediated signaling pathway (GO:0043401)	1/21	0.701424	-1.49217	1.53691	MED30
881	GOBiologicalProcess	all	covalent chromatin modification (GO:0016569)	1/21	0.701424	-1.48368	1.52817	MBD3L2
890	GOBiologicalProcess	all	heparan sulfate proteoglycan metabolic process (GO:0030201)	1/21	0.701424	-1.4542	1.4978	EXT1
898	GOBiologicalProcess	all	positive regulation of gene silencing by miRNA (GO:2000637)	1/21	0.701424	-1.42107	1.46368	AGO2
905	GOBiologicalProcess	all	ureteric bud morphogenesis (GO:0060675)	1/21	0.701424	-1.40063	1.44262	WT1
907	GOBiologicalProcess	all	positive regulation of dendritic spine development (GO:0060999)	1/21	0.701424	-1.39988	1.44186	LRP8
909	GOBiologicalProcess	all	hydrogen peroxide metabolic process (GO:0042743)	1/21	0.701424	-1.39321	1.43498	MAOB
924	GOBiologicalProcess	all	purine nucleotide metabolic process (GO:0006163)	1/21	0.701424	-1.35225	1.39279	FHIT
932	GOBiologicalProcess	all	immune response-activating cell surface receptor signaling pathway (GO:0002429)	1/21	0.701424	-1.32682	1.3666	LYN
941	GOBiologicalProcess	all	regulation of vacuole organization (GO:0044088)	1/21	0.701424	-1.3065	1.34567	MTM1
950	GOBiologicalProcess	all	regulation of calcium ion transmembrane transport (GO:1903169)	1/21	0.701424	-1.2681	1.30612	CACNB1
965	GOBiologicalProcess	all	dopamine metabolic process (GO:0042417)	1/21	0.701424	-1.22221	1.25886	MAOB
968	GOBiologicalProcess	all	mitochondrial RNA metabolic process (GO:0000959)	1/21	0.701424	-1.20996	1.24624	MTERF3
971	GOBiologicalProcess	all	negative regulation of ion transport (GO:0043271)	1/21	0.701424	-1.20767	1.24388	PXK
972	GOBiologicalProcess	all	vacuolar acidification (GO:0007035)	1/21	0.701424	-1.20623	1.2424	ATP6V1H
973	GOBiologicalProcess	all	dopaminergic neuron differentiation (GO:0071542)	1/21	0.701424	-1.20588	1.24204	MANF
978	GOBiologicalProcess	all	regulation of transport (GO:0051049)	1/21	0.701424	-1.18856	1.2242	SLC2A1
980	GOBiologicalProcess	all	positive regulation of interleukin-2 production (GO:0032743)	1/21	0.701424	-1.18638	1.22195	PDE4B
999	GOBiologicalProcess	all	neuromuscular junction development (GO:0007528)	1/21	0.701424	-1.12132	1.15494	CACNB1
1002	GOBiologicalProcess	all	viral budding via host ESCRT complex (GO:0039702)	1/21	0.701424	-1.11218	1.14553	VPS28
1025	GOBiologicalProcess	all	regulation of protein metabolic process (GO:0051246)	2/60	0.701424	-1.04503	1.08021	FAF1;GBA
1136	GOBiologicalProcess	all	renal system development (GO:0072001)	2/60	0.701424	-0.767622	0.793468	WT1;POLR2D
1171	GOBiologicalProcess	all	DNA-templated transcription, initiation (GO:0006352)	5/187	0.701424	-0.677262	0.712462	MED30;POLR1A;POLR2D;POLR1E;TAF2
1188	GOBiologicalProcess	all	cellular protein complex assembly (GO:0043623)	4/145	0.701424	-0.637402	0.657648	HSP90AA1;PSMD4;HSPA4;SEPT3
1263	GOBiologicalProcess	all	vesicle-mediated transport (GO:0016192)	10/411	0.701424	-0.499755	0.521672	ARFGEF1;DENND1A;CLEC16A;ATP6V1H;SCRIB;SFT2D2;LRP8;MON1A;MTM1;CTAGE15
1340	GOBiologicalProcess	all	cellular response to cytokine stimulus (GO:0071345)	11/457	0.701424	-0.398923	0.414309	SYNCRIP;NUMBL;IL1RL2;HSP90AA1;SHC1;GBA;FLRT1;EPRS;LRP8;YWHAZ;HSP90B1
1941	GOCellularComponent	all	ficolin-1-rich granule membrane (GO:0101003)	2/62	0.703316	-0.710078	0.704629	NFASC;DSC1
2293	GOMolecularFunction	all	MHC protein binding (GO:0042287)	1/31	0.707329	-0.929667	0.684195	DERL1
2310	GOMolecularFunction	all	glutathione transferase activity (GO:0004364)	1/31	0.707329	-0.708105	0.521135	MGST3
843	GOBiologicalProcess	all	mRNA transcription (GO:0009299)	1/22	0.709434	-1.67065	1.65924	HSF1
865	GOBiologicalProcess	all	zinc II ion transport (GO:0006829)	1/22	0.709434	-1.59216	1.58128	SLC39A8
870	GOBiologicalProcess	all	regulation of smooth muscle contraction (GO:0006940)	1/24	0.709434	-1.68471	1.55913	CHRM2
880	GOBiologicalProcess	all	positive regulation of translational initiation (GO:0045948)	1/22	0.709434	-1.54071	1.53018	POLR2D
910	GOBiologicalProcess	all	mitochondrial fission (GO:0000266)	1/22	0.709434	-1.44477	1.43491	MTFR1
912	GOBiologicalProcess	all	regulation of nuclear division (GO:0051783)	1/22	0.709434	-1.44072	1.43088	RCC1
915	GOBiologicalProcess	all	energy reserve metabolic process (GO:0006112)	1/22	0.709434	-1.4289	1.41914	PYGL
916	GOBiologicalProcess	all	regulation of microtubule depolymerization (GO:0031114)	1/23	0.709434	-1.47767	1.41618	CAMSAP2
927	GOBiologicalProcess	all	regulation of ruffle assembly (GO:1900027)	1/22	0.709434	-1.39569	1.38616	EPS8L2
929	GOBiologicalProcess	all	regulation of interleukin-2 production (GO:0032663)	1/22	0.709434	-1.3947	1.38518	PDE4B
934	GOBiologicalProcess	all	zinc II ion transmembrane transport (GO:0071577)	1/24	0.709434	-1.46457	1.3554	SLC39A8
936	GOBiologicalProcess	all	peripheral nervous system development (GO:0007422)	1/23	0.709434	-1.41234	1.35357	NFASC
937	GOBiologicalProcess	all	cellular protein complex localization (GO:0034629)	1/22	0.709434	-1.36073	1.35144	KLHL21
939	GOBiologicalProcess	all	positive regulation of ATP metabolic process (GO:1903580)	1/24	0.709434	-1.45695	1.34835	ENO1
955	GOBiologicalProcess	all	positive regulation of erythrocyte differentiation (GO:0045648)	1/23	0.709434	-1.35447	1.29811	ZNF16
956	GOBiologicalProcess	all	positive regulation of transcription from RNA polymerase I promoter (GO:0045943)	1/22	0.709434	-1.30358	1.29467	HEATR1
957	GOBiologicalProcess	all	metanephros development (GO:0001656)	1/24	0.709434	-1.39292	1.28909	WT1
958	GOBiologicalProcess	all	nucleotide-excision repair, DNA damage recognition (GO:0000715)	1/24	0.709434	-1.39022	1.2866	COPS5
959	GOBiologicalProcess	all	phospholipid dephosphorylation (GO:0046839)	1/24	0.709434	-1.3902	1.28658	MTM1
961	GOBiologicalProcess	all	regulation of dendritic spine morphogenesis (GO:0061001)	1/24	0.709434	-1.36374	1.26209	LRP8
962	GOBiologicalProcess	all	negative regulation of actin filament polymerization (GO:0030837)	1/23	0.709434	-1.31597	1.26121	ARFGEF1
963	GOBiologicalProcess	all	negative regulation of sprouting angiogenesis (GO:1903671)	1/23	0.709434	-1.31476	1.26005	HDAC5
964	GOBiologicalProcess	all	cytosolic calcium ion transport (GO:0060401)	1/23	0.709434	-1.3138	1.25913	JPH1
966	GOBiologicalProcess	all	negative regulation of extrinsic apoptotic signaling pathway in absence of ligand (GO:2001240)	1/24	0.709434	-1.35527	1.25425	EYA3
975	GOBiologicalProcess	all	negative regulation of signal transduction in absence of ligand (GO:1901099)	1/24	0.709434	-1.3366	1.23697	EYA3
976	GOBiologicalProcess	all	positive regulation of cellular component movement (GO:0051272)	1/22	0.709434	-1.23843	1.22997	LYN
983	GOBiologicalProcess	all	triglyceride catabolic process (GO:0019433)	1/23	0.709434	-1.26805	1.21528	FABP5
985	GOBiologicalProcess	all	ventricular cardiac muscle tissue development (GO:0003229)	1/22	0.709434	-1.21534	1.20704	HAND1
986	GOBiologicalProcess	all	membrane assembly (GO:0071709)	1/24	0.709434	-1.30153	1.20451	DMKN
988	GOBiologicalProcess	all	cellular nitrogen compound biosynthetic process (GO:0044271)	1/24	0.709434	-1.2872	1.19125	GBA
991	GOBiologicalProcess	all	regulation of calcium ion transport into cytosol (GO:0010522)	1/23	0.709434	-1.23139	1.18015	P2RX2
1000	GOBiologicalProcess	all	positive regulation of protein targeting to membrane (GO:0090314)	1/23	0.709434	-1.20435	1.15424	TCAF2
1004	GOBiologicalProcess	all	protein homotrimerization (GO:0070207)	1/23	0.709434	-1.19172	1.14213	HSF1
1005	GOBiologicalProcess	all	negative regulation of protein polymerization (GO:0032272)	1/23	0.709434	-1.19168	1.1421	ARFGEF1
1006	GOBiologicalProcess	all	negative regulation of cell cycle arrest (GO:0071157)	1/22	0.709434	-1.14641	1.13858	FZD9
1014	GOBiologicalProcess	all	lamellipodium assembly (GO:0030032)	1/24	0.709434	-1.19995	1.1105	PTPRO
1017	GOBiologicalProcess	all	cellular response to catecholamine stimulus (GO:0071870)	1/24	0.709434	-1.18454	1.09625	PDE4B
1018	GOBiologicalProcess	all	dendritic cell differentiation (GO:0097028)	1/22	0.709434	-1.10371	1.09617	LYN
1020	GOBiologicalProcess	all	negative regulation of ion transmembrane transporter activity (GO:0032413)	1/22	0.709434	-1.09661	1.08912	TCAF2
1022	GOBiologicalProcess	all	glutathione derivative metabolic process (GO:1901685)	1/23	0.709434	-1.13479	1.08757	MGST3
1026	GOBiologicalProcess	all	activation of phospholipase C activity (GO:0007202)	1/23	0.709434	-1.12477	1.07797	HTR2A
1036	GOBiologicalProcess	all	glutathione derivative biosynthetic process (GO:1901687)	1/23	0.709434	-1.11213	1.06586	MGST3
1046	GOBiologicalProcess	all	regulation of insulin secretion involved in cellular response to glucose stimulus (GO:0061178)	1/23	0.709434	-1.08078	1.0358	BRSK2
1048	GOBiologicalProcess	all	cellular response to copper ion (GO:0071280)	1/22	0.709434	-1.03931	1.03222	HSF1
1050	GOBiologicalProcess	all	chromosome condensation (GO:0030261)	1/24	0.709434	-1.11518	1.03206	DFFB
1056	GOBiologicalProcess	all	establishment of protein localization to vacuole (GO:0072666)	1/22	0.709434	-1.00631	0.99944	VPS28
1057	GOBiologicalProcess	all	hematopoietic progenitor cell differentiation (GO:0002244)	1/23	0.709434	-1.04225	0.998878	SP7
1060	GOBiologicalProcess	all	regulation of tyrosine phosphorylation of STAT protein (GO:0042509)	2/62	0.709434	-0.994207	0.986577	LYN;NF2
1066	GOBiologicalProcess	all	digestive system development (GO:0055123)	1/23	0.709434	-1.01548	0.973221	GATA5
1071	GOBiologicalProcess	all	establishment of protein localization to organelle (GO:0072594)	2/63	0.709434	-0.988397	0.961132	IPO9;SCRIB
1073	GOBiologicalProcess	all	regulation of transcription elongation from RNA polymerase II promoter (GO:0034243)	1/24	0.709434	-1.02485	0.948455	ELOC
1074	GOBiologicalProcess	all	embryonic skeletal system development (GO:0048706)	1/22	0.709434	-0.953888	0.947373	POLR2D
1078	GOBiologicalProcess	all	regulation of monocyte chemotaxis (GO:0090025)	1/23	0.709434	-0.983318	0.9424	LYN
1079	GOBiologicalProcess	all	ncRNA catabolic process (GO:0034661)	1/23	0.709434	-0.981143	0.940315	POP1
1083	GOBiologicalProcess	all	positive regulation of mRNA catabolic process (GO:0061014)	1/24	0.709434	-1.00788	0.932757	AGO2
1091	GOBiologicalProcess	all	cellular response to amyloid-beta (GO:1904646)	1/24	0.709434	-0.98833	0.914661	CACNB1
1097	GOBiologicalProcess	all	positive regulation of type I interferon production (GO:0032481)	2/63	0.709434	-0.929672	0.904027	POLR3C;PRKDC
1100	GOBiologicalProcess	all	negative regulation of transcription factor import into nucleus (GO:0042992)	1/24	0.709434	-0.963906	0.892058	TONSL
1109	GOBiologicalProcess	all	viral budding (GO:0046755)	1/24	0.709434	-0.946292	0.875757	VPS28
1111	GOBiologicalProcess	all	potassium ion transport (GO:0006813)	2/62	0.709434	-0.873285	0.866583	KCNF1;KCNK9
1117	GOBiologicalProcess	all	negative regulation of G2/M transition of mitotic cell cycle (GO:0010972)	2/63	0.709434	-0.879574	0.855311	PSMD4;PSME3
1123	GOBiologicalProcess	all	iron ion homeostasis (GO:0055072)	2/64	0.709434	-0.881073	0.839653	TFR2;FXN
1127	GOBiologicalProcess	all	regulation of monooxygenase activity (GO:0032768)	1/24	0.709434	-0.887829	0.821652	HSP90AA1
1129	GOBiologicalProcess	all	adenylate cyclase-inhibiting G-protein coupled receptor signaling pathway (GO:0007193)	2/64	0.709434	-0.859816	0.819396	CHRM2;GPR37
1132	GOBiologicalProcess	all	protein targeting to membrane (GO:0006612)	2/62	0.709434	-0.809938	0.803722	TRAM1;SSR2
1135	GOBiologicalProcess	all	negative regulation of intrinsic apoptotic signaling pathway (GO:2001243)	2/63	0.709434	-0.820369	0.79774	BAG5;ENO1
1146	GOBiologicalProcess	all	diterpenoid metabolic process (GO:0016101)	2/63	0.709434	-0.791064	0.769242	POLR2D;LRP8
1160	GOBiologicalProcess	all	negative regulation of protein modification process (GO:0031400)	2/64	0.709434	-0.783912	0.74706	LYN;PRKDC
1176	GOBiologicalProcess	all	response to endoplasmic reticulum stress (GO:0034976)	3/107	0.709434	-0.736756	0.703397	BRSK2;DERL1;HSP90B1
1179	GOBiologicalProcess	all	positive regulation of endocytosis (GO:0045807)	2/65	0.709434	-0.738067	0.689378	TFR2;VPS28
1180	GOBiologicalProcess	all	positive regulation of cell projection organization (GO:0031346)	2/64	0.709434	-0.721163	0.68726	LYN;ABL2
1181	GOBiologicalProcess	all	regulation of actin filament-based process (GO:0032970)	2/63	0.709434	-0.702795	0.683408	SH3BP1;ARHGEF19
1214	GOBiologicalProcess	all	plasma membrane bounded cell projection assembly (GO:0120031)	6/242	0.709434	-0.650683	0.612684	PTPRO;CEP164;DNAH14;FAM92A;CLUAP1;SEPT3
1222	GOBiologicalProcess	all	positive regulation of cellular component organization (GO:0051130)	3/107	0.709434	-0.621991	0.593828	TFR2;FAF1;GBA
1234	GOBiologicalProcess	all	RNA processing (GO:0006396)	5/194	0.709434	-0.592095	0.575842	SYNCRIP;MTERF3;WT1;DHX57;WDR62
1239	GOBiologicalProcess	all	regulation of G2/M transition of mitotic cell cycle (GO:0010389)	4/150	0.709434	-0.583219	0.564327	HSP90AA1;PSMD4;PSME3;CEP164
1241	GOBiologicalProcess	all	cilium organization (GO:0044782)	5/193	0.709434	-0.568882	0.559508	CEP164;DNAH14;FAM92A;CLUAP1;SEPT3
1246	GOBiologicalProcess	all	negative regulation of neuron differentiation (GO:0045665)	2/65	0.709434	-0.593913	0.554733	BAG5;PTPRO
1266	GOBiologicalProcess	all	cellular response to decreased oxygen levels (GO:0036294)	2/65	0.709434	-0.553812	0.517278	LMNA;NDRG1
1282	GOBiologicalProcess	all	negative regulation of hydrolase activity (GO:0051346)	3/109	0.709434	-0.531713	0.492321	ARFGEF1;PXK;RRP1B
1287	GOBiologicalProcess	all	organelle assembly (GO:0070925)	9/377	0.709434	-0.509924	0.486901	MTERF3;RB1CC1;CEP164;DNAH14;RCC1;FAM92A;CLUAP1;VPS28;SEPT3
1305	GOBiologicalProcess	all	protein polyubiquitination (GO:0000209)	7/284	0.709434	-0.473814	0.460333	UBE2W;SHARPIN;PSMD4;PSME3;UBR5;UBE2V2;FBXL4
1462	GOBiologicalProcess	all	positive regulation of transcription, DNA-templated (GO:0045893)	25/1121	0.709434	-0.244676	0.231356	HDAC5;CRTC2;AKNA;SHC1;PRKDC;HEATR1;GATA5;CKS1B;MED30;HSF1;ALX1;LMO1;ZNF462;SOX12;RRP1B;ARID1B;FOSL1;COPS5;WT1;TFR2;HAND1;AGO2;SP7;SIM2;TAF2
2279	GOMolecularFunction	all	serotonin receptor activity (GO:0099589)	1/32	0.710264	-1.17322	0.837159	HTR2A
2291	GOMolecularFunction	all	taste receptor activity (GO:0008527)	1/32	0.710264	-0.967757	0.690548	TAS1R1
2299	GOMolecularFunction	all	phosphatidylinositol-3-phosphate binding (GO:0032266)	1/32	0.710264	-0.927427	0.661771	DENND1A
2301	GOMolecularFunction	all	3'-5'-exoribonuclease activity (GO:0000175)	1/32	0.710264	-0.9009	0.642842	ISG20L2
2312	GOMolecularFunction	all	ligand-gated channel activity (GO:0022834)	1/32	0.710264	-0.706289	0.503976	P2RX2
2393	GOMolecularFunction	all	MAP kinase kinase kinase activity (GO:0004709)	2/79	0.710264	-0.00481375	0.00341963	ALK;STK3
1949	GOCellularComponent	all	vacuole (GO:0005773)	2/63	0.710817	-0.527178	0.512636	GGH;UBQLN4
953	GOBiologicalProcess	all	mucosal immune response (GO:0002385)	1/25	0.712091	-1.45249	1.29887	OTUD7B
977	GOBiologicalProcess	all	chaperone mediated protein folding requiring cofactor (GO:0051085)	1/25	0.712091	-1.37331	1.22806	HSPA4
990	GOBiologicalProcess	all	DNA geometric change (GO:0032392)	1/25	0.712091	-1.31977	1.18019	RECQL4
993	GOBiologicalProcess	all	intrinsic apoptotic signaling pathway in response to endoplasmic reticulum stress (GO:0070059)	1/25	0.712091	-1.30827	1.1699	BRSK2
1010	GOBiologicalProcess	all	regulation of epidermal growth factor-activated receptor activity (GO:0007176)	1/25	0.712091	-1.25095	1.11864	SHC1
1023	GOBiologicalProcess	all	cellular senescence (GO:0090398)	1/25	0.712091	-1.21519	1.08667	NSMCE2
1029	GOBiologicalProcess	all	positive regulation of neutrophil chemotaxis (GO:0090023)	1/25	0.712091	-1.20123	1.07418	PPBP
1031	GOBiologicalProcess	all	positive regulation of purine nucleotide biosynthetic process (GO:1900373)	1/25	0.712091	-1.19833	1.07159	ENO1
1035	GOBiologicalProcess	all	negative regulation of G1/S transition of mitotic cell cycle (GO:2000134)	1/25	0.712091	-1.19197	1.0659	PRKDC
1042	GOBiologicalProcess	all	negative regulation of sequestering of calcium ion (GO:0051283)	1/25	0.712091	-1.16997	1.04623	HTR2A
1049	GOBiologicalProcess	all	receptor clustering (GO:0043113)	1/25	0.712091	-1.15429	1.03221	SCRIB
1053	GOBiologicalProcess	all	negative regulation of cytoskeleton organization (GO:0051494)	1/25	0.712091	-1.13812	1.01775	ARFGEF1
1054	GOBiologicalProcess	all	positive regulation of DNA-templated transcription, elongation (GO:0032786)	1/25	0.712091	-1.13381	1.0139	ELOC
1055	GOBiologicalProcess	all	camera-type eye development (GO:0043010)	1/25	0.712091	-1.11957	1.00116	WT1
1077	GOBiologicalProcess	all	transition metal ion homeostasis (GO:0055076)	1/25	0.712091	-1.05469	0.943143	TFR2
1082	GOBiologicalProcess	all	positive regulation of dephosphorylation (GO:0035306)	1/25	0.712091	-1.04322	0.932884	GBA
1099	GOBiologicalProcess	all	regulation of cell cycle G1/S phase transition (GO:1902806)	1/25	0.712091	-1.00453	0.898288	PSME3
1103	GOBiologicalProcess	all	protein alpha-1,2-demannosylation (GO:0036508)	1/25	0.712091	-0.992439	0.887476	UGGT1
1119	GOBiologicalProcess	all	negative regulation of interleukin-6 production (GO:0032715)	1/25	0.712091	-0.94849	0.848175	GBA
1122	GOBiologicalProcess	all	regulation of JAK-STAT cascade (GO:0046425)	2/66	0.712091	-0.919506	0.841834	FLRT1;NF2
1131	GOBiologicalProcess	all	proteoglycan biosynthetic process (GO:0030166)	1/25	0.712091	-0.903994	0.808385	EXT1
1205	GOBiologicalProcess	all	regulation of myeloid cell differentiation (GO:0045637)	2/66	0.712091	-0.685337	0.627445	LYN;HIST2H3A
1251	GOBiologicalProcess	all	intracellular steroid hormone receptor signaling pathway (GO:0030518)	2/67	0.712091	-0.603463	0.541586	MED30;UBR5
1255	GOBiologicalProcess	all	O-glycan processing (GO:0016266)	2/66	0.712091	-0.581549	0.532424	MUC13;MUC5B
1272	GOBiologicalProcess	all	macroautophagy (GO:0016236)	3/111	0.712091	-0.568659	0.510684	MTERF3;RB1CC1;VPS28
1392	GOBiologicalProcess	all	positive regulation of transcription from RNA polymerase II promoter (GO:0045944)	19/849	0.712091	-0.34884	0.315486	LMO1;HDAC5;ZNF462;CRTC2;AKNA;PRKDC;GATA5;SOX12;RRP1B;COPS5;TFR2;HAND1;HSF1;AGO2;ALX1;SP7;ELOC;SIM2;TAF2
1927	GOCellularComponent	all	microtubule end (GO:1990752)	1/23	0.714245	-1.20341	1.15333	CAMSAP2
2285	GOMolecularFunction	all	transition metal ion transmembrane transporter activity (GO:0046915)	1/33	0.715788	-1.05154	0.727767	SLC39A8
2300	GOMolecularFunction	all	estrogen receptor binding (GO:0030331)	1/33	0.715788	-0.933709	0.646215	DCAF13
2316	GOMolecularFunction	all	telomeric DNA binding (GO:0042162)	1/33	0.715788	-0.683675	0.473168	TERF1
1922	GOCellularComponent	all	U5 snRNP (GO:0005682)	1/24	0.718382	-1.53259	1.41836	WDR62
1950	GOCellularComponent	all	nuclear chromosome, telomeric region (GO:0000784)	3/108	0.718382	-0.527212	0.495684	PRKDC;MCM4;TERF1
1963	GOCellularComponent	all	endocytic vesicle (GO:0030139)	3/109	0.718382	-0.350713	0.32473	SFTPB;HSP90AA1;HSP90B1
989	GOBiologicalProcess	all	positive regulation of neutrophil migration (GO:1902624)	1/26	0.718542	-1.37064	1.18502	PPBP
1012	GOBiologicalProcess	all	respiratory tube development (GO:0030323)	1/26	0.718542	-1.29028	1.11555	POLR2D
1040	GOBiologicalProcess	all	positive regulation of Rho protein signal transduction (GO:0035025)	1/26	0.718542	-1.21593	1.05126	GPR20
1043	GOBiologicalProcess	all	negative regulation of cellular protein localization (GO:1903828)	1/26	0.718542	-1.20461	1.04148	OTUD7B
1047	GOBiologicalProcess	all	lamellipodium organization (GO:0097581)	1/26	0.718542	-1.19792	1.03569	PTPRO
1058	GOBiologicalProcess	all	negative regulation of gene expression, epigenetic (GO:0045814)	1/26	0.718542	-1.14514	0.99006	HIST2H3A
1059	GOBiologicalProcess	all	response to amyloid-beta (GO:1904645)	1/26	0.718542	-1.14459	0.989584	CACNB1
1075	GOBiologicalProcess	all	response to copper ion (GO:0046688)	1/26	0.718542	-1.09275	0.944771	HSF1
1076	GOBiologicalProcess	all	neutral amino acid transport (GO:0015804)	1/26	0.718542	-1.09206	0.944172	SLC6A15
1092	GOBiologicalProcess	all	positive regulation of phosphatidylinositol 3-kinase activity (GO:0043552)	1/26	0.718542	-1.05671	0.91361	PTK2
1105	GOBiologicalProcess	all	canonical glycolysis (GO:0061621)	1/26	0.718542	-1.01722	0.879465	ENO1
1114	GOBiologicalProcess	all	glucose catabolic process to pyruvate (GO:0061718)	1/26	0.718542	-0.995268	0.860486	ENO1
1137	GOBiologicalProcess	all	positive regulation of nitric oxide metabolic process (GO:1904407)	1/26	0.718542	-0.913807	0.790058	HSP90AA1
1139	GOBiologicalProcess	all	glycolytic process through glucose-6-phosphate (GO:0061620)	1/26	0.718542	-0.9079	0.78495	ENO1
1142	GOBiologicalProcess	all	regulation of ryanodine-sensitive calcium-release channel activity (GO:0060314)	1/26	0.718542	-0.903571	0.781208	JPH1
1158	GOBiologicalProcess	all	positive regulation of nitric oxide biosynthetic process (GO:0045429)	1/26	0.718542	-0.873489	0.755199	HSP90AA1
1161	GOBiologicalProcess	all	signal transduction in response to DNA damage (GO:0042770)	1/26	0.718542	-0.856064	0.740134	NDRG1
1164	GOBiologicalProcess	all	3'-phosphoadenosine 5'-phosphosulfate metabolic process (GO:0050427)	1/26	0.718542	-0.848746	0.733807	IMPAD1
1217	GOBiologicalProcess	all	regulation of cardiac conduction (GO:1903779)	2/68	0.718542	-0.690611	0.607616	ASPH;FXYD6
1388	GOBiologicalProcess	all	positive regulation of multicellular organismal process (GO:0051240)	5/203	0.718542	-0.36317	0.319245	DOCK5;AGO2;CRH;ALX1;ENO1
1252	GOBiologicalProcess	all	response to interferon-gamma (GO:0034341)	2/69	0.718756	-0.624983	0.539107	SYNCRIP;EPRS
1341	GOBiologicalProcess	all	axon guidance (GO:0007411)	4/159	0.718756	-0.475735	0.410198	SHC1;PTPRO;L1CAM;PTK2
2334	GOMolecularFunction	all	protein transporter activity (GO:0008565)	2/81	0.719234	-0.419514	0.286865	IPO9;CTAGE15
1257	GOBiologicalProcess	all	positive regulation of kinase activity (GO:0033674)	3/114	0.721119	-0.619091	0.531142	ALK;PTK2;ZNF16
1013	GOBiologicalProcess	all	positive regulation of wound healing (GO:0090303)	1/27	0.722139	-1.33139	1.11353	ARFGEF1
1016	GOBiologicalProcess	all	regulation of cardiac muscle cell contraction (GO:0086004)	1/27	0.722139	-1.31272	1.09791	PDE4B
1021	GOBiologicalProcess	all	positive regulation of interferon-beta production (GO:0032728)	1/27	0.722139	-1.30188	1.08885	POLR3C
1028	GOBiologicalProcess	all	internal peptidyl-lysine acetylation (GO:0018393)	1/27	0.722139	-1.28436	1.07419	MRGBP
1051	GOBiologicalProcess	all	positive regulation of granulocyte chemotaxis (GO:0071624)	1/27	0.722139	-1.22305	1.02291	PPBP
1061	GOBiologicalProcess	all	regulation of supramolecular fiber organization (GO:1902903)	1/27	0.722139	-1.17539	0.983054	CAMSAP2
1064	GOBiologicalProcess	all	positive regulation of cyclin-dependent protein kinase activity (GO:1904031)	1/27	0.722139	-1.17122	0.979564	CKS1B
1065	GOBiologicalProcess	all	response to gamma radiation (GO:0010332)	1/27	0.722139	-1.17089	0.979291	HSF1
1067	GOBiologicalProcess	all	positive regulation of cAMP metabolic process (GO:0030816)	1/27	0.722139	-1.15876	0.969146	ADM
1085	GOBiologicalProcess	all	snRNA processing (GO:0016180)	1/27	0.722139	-1.10627	0.925241	INTS8
1116	GOBiologicalProcess	all	negative regulation of telomere maintenance via telomere lengthening (GO:1904357)	1/27	0.722139	-1.02486	0.857156	TERF1
1125	GOBiologicalProcess	all	regulation of rhodopsin mediated signaling pathway (GO:0022400)	1/27	0.722139	-0.994829	0.832038	METAP2
1143	GOBiologicalProcess	all	endocrine system development (GO:0035270)	1/27	0.722139	-0.93203	0.779515	WT1
1156	GOBiologicalProcess	all	response to growth factor (GO:0070848)	1/27	0.722139	-0.90594	0.757694	SHC1
1193	GOBiologicalProcess	all	negative regulation of cell cycle G2/M phase transition (GO:1902750)	2/70	0.722139	-0.770956	0.652048	PSMD4;PSME3
1209	GOBiologicalProcess	all	regulation of osteoblast differentiation (GO:0045667)	2/70	0.722139	-0.736264	0.622707	NELL1;PTK2
1291	GOBiologicalProcess	all	regulation of endocytosis (GO:0030100)	2/70	0.722139	-0.572036	0.483809	TFR2;ABL2
1300	GOBiologicalProcess	all	regulation of endothelial cell migration (GO:0010594)	2/70	0.722139	-0.550603	0.465681	SH3BP1;PTK2
1386	GOBiologicalProcess	all	transcription from RNA polymerase II promoter (GO:0006366)	11/486	0.722139	-0.382431	0.322014	FOSL1;COPS5;MED30;HAND1;POLR2D;TCEA1;DDX21;ALX1;ELOC;INTS8;TAF2
1404	GOBiologicalProcess	all	inflammatory response (GO:0006954)	6/253	0.722139	-0.361957	0.304871	LYN;HDAC5;PXK;SCUBE1;CRH;PPBP
1068	GOBiologicalProcess	all	negative regulation of cell-matrix adhesion (GO:0001953)	1/28	0.723534	-1.19502	0.96735	NF2
1080	GOBiologicalProcess	all	release of sequestered calcium ion into cytosol (GO:0051209)	1/28	0.723534	-1.15852	0.937802	HTR2A
1084	GOBiologicalProcess	all	regulation of protein localization to nucleus (GO:1900180)	1/28	0.723534	-1.15054	0.931343	OTUD7B
1086	GOBiologicalProcess	all	regulation of extrinsic apoptotic signaling pathway in absence of ligand (GO:2001239)	1/28	0.723534	-1.13769	0.920946	EYA3
1098	GOBiologicalProcess	all	negative regulation of small GTPase mediated signal transduction (GO:0051058)	1/28	0.723534	-1.11258	0.90062	SH3BP1
1104	GOBiologicalProcess	all	negative regulation of peptidyl-tyrosine phosphorylation (GO:0050732)	1/28	0.723534	-1.09198	0.883941	NF2
1130	GOBiologicalProcess	all	modulation by host of viral transcription (GO:0043921)	1/28	0.723534	-0.999904	0.809408	RRP1B
1147	GOBiologicalProcess	all	cardiac muscle cell development (GO:0055013)	1/28	0.723534	-0.948566	0.76785	SORBS2
1149	GOBiologicalProcess	all	negative regulation of microtubule polymerization or depolymerization (GO:0031111)	1/28	0.723534	-0.944588	0.76463	CAMSAP2
1157	GOBiologicalProcess	all	positive regulation of lipid kinase activity (GO:0090218)	1/28	0.723534	-0.935354	0.757155	PTK2
1165	GOBiologicalProcess	all	cargo loading into vesicle (GO:0035459)	1/28	0.723534	-0.905933	0.733339	CTAGE15
1167	GOBiologicalProcess	all	endocytic recycling (GO:0032456)	1/28	0.723534	-0.893431	0.72322	DENND1A
1172	GOBiologicalProcess	all	positive regulation of substrate adhesion-dependent cell spreading (GO:1900026)	1/28	0.723534	-0.877534	0.710351	DOCK5
1178	GOBiologicalProcess	all	regulation of protein targeting to membrane (GO:0090313)	1/28	0.723534	-0.856739	0.693517	TCAF2
1192	GOBiologicalProcess	all	protein localization to chromosome (GO:0034502)	1/28	0.723534	-0.805756	0.652248	RAD21
1195	GOBiologicalProcess	all	phosphatidylserine metabolic process (GO:0006658)	1/28	0.723534	-0.80162	0.6489	PTDSS1
1224	GOBiologicalProcess	all	negative regulation of ubiquitin-protein ligase activity involved in mitotic cell cycle (GO:0051436)	2/72	0.723534	-0.72889	0.592773	PSMD4;PSME3
1233	GOBiologicalProcess	all	vascular endothelial growth factor receptor signaling pathway (GO:0048010)	2/71	0.723534	-0.695934	0.577154	HSP90AA1;PTK2
1236	GOBiologicalProcess	all	snRNA transcription (GO:0009301)	2/71	0.723534	-0.685008	0.568093	POLR2D;INTS8
1244	GOBiologicalProcess	all	protein ubiquitination involved in ubiquitin-dependent protein catabolic process (GO:0042787)	2/71	0.723534	-0.671729	0.55708	UBR5;ELOC
1309	GOBiologicalProcess	all	response to insulin (GO:0032868)	2/72	0.723534	-0.55896	0.454577	HDAC5;PRKDC
1315	GOBiologicalProcess	all	protein O-linked glycosylation (GO:0006493)	3/116	0.723534	-0.538923	0.448529	PLOD3;MUC13;MUC5B
1330	GOBiologicalProcess	all	regulation of cell communication (GO:0010646)	2/72	0.723534	-0.523009	0.425339	PXK;LRP8
1336	GOBiologicalProcess	all	snRNA transcription from RNA polymerase II promoter (GO:0042795)	2/71	0.723534	-0.504348	0.418267	POLR2D;INTS8
1393	GOBiologicalProcess	all	positive regulation of protein modification process (GO:0031401)	4/164	0.723534	-0.389064	0.314681	LYN;RB1CC1;GBA;PTK2
1503	GOBiologicalProcess	all	positive regulation of phosphorylation (GO:0042327)	5/209	0.723534	-0.214369	0.176138	LYN;ALK;RB1CC1;PTK2;ZNF16
1360	GOBiologicalProcess	all	activation of MAPK activity (GO:0000187)	3/118	0.72384	-0.478275	0.386169	ALK;SHC1;DUSP7
2302	GOMolecularFunction	all	glucuronosyltransferase activity (GO:0015020)	1/34	0.725595	-0.950428	0.638229	EXT1
1063	GOBiologicalProcess	all	organelle fission (GO:0048285)	1/29	0.7261	-1.24992	0.979744	MTFR1
1069	GOBiologicalProcess	all	synaptic transmission, cholinergic (GO:0007271)	1/29	0.7261	-1.23354	0.966906	CHRM2
1094	GOBiologicalProcess	all	production of miRNAs involved in gene silencing by miRNA (GO:0035196)	1/29	0.7261	-1.16228	0.911054	AGO2
1108	GOBiologicalProcess	all	positive regulation of phospholipid metabolic process (GO:1903727)	1/29	0.7261	-1.11816	0.876471	PTK2
1110	GOBiologicalProcess	all	positive regulation of calcium-mediated signaling (GO:0050850)	1/29	0.7261	-1.10809	0.868577	P2RX2
1118	GOBiologicalProcess	all	cellular response to hydrogen peroxide (GO:0070301)	1/29	0.7261	-1.08431	0.849933	FXN
1121	GOBiologicalProcess	all	neuron projection extension (GO:1990138)	1/29	0.7261	-1.07737	0.844495	FLRT1
1124	GOBiologicalProcess	all	positive regulation of protein tyrosine kinase activity (GO:0061098)	1/29	0.7261	-1.06388	0.833918	LRP8
1144	GOBiologicalProcess	all	positive regulation of cytosolic calcium ion concentration involved in phospholipase C-activating G-protein coupled signaling pathway (GO:0051482)	1/29	0.7261	-0.989525	0.775637	GPR20
1148	GOBiologicalProcess	all	protein K11-linked ubiquitination (GO:0070979)	1/29	0.7261	-0.977854	0.766489	UBE2W
1150	GOBiologicalProcess	all	RNA phosphodiester bond hydrolysis (GO:0090501)	1/29	0.7261	-0.972407	0.76222	POP1
1151	GOBiologicalProcess	all	hydrogen ion transmembrane transport (GO:1902600)	1/29	0.7261	-0.971447	0.761467	ATP6V1C1
1194	GOBiologicalProcess	all	aerobic respiration (GO:0009060)	1/29	0.7261	-0.828167	0.649157	MTFR1
1202	GOBiologicalProcess	all	primary neural tube formation (GO:0014020)	1/29	0.7261	-0.81105	0.63574	SCRIB
1227	GOBiologicalProcess	all	SCF-dependent proteasomal ubiquitin-dependent protein catabolic process (GO:0031146)	2/73	0.7261	-0.739185	0.589537	PSMD4;PSME3
1229	GOBiologicalProcess	all	regulation of defense response to virus by virus (GO:0050690)	1/29	0.7261	-0.745463	0.58433	ATP6V1H
1253	GOBiologicalProcess	all	regulation of phosphatase activity (GO:0010921)	2/73	0.7261	-0.674401	0.537868	RRP1B;HSP90B1
1283	GOBiologicalProcess	all	lysosomal transport (GO:0007041)	2/73	0.7261	-0.615162	0.490623	CLEC16A;MTM1
1295	GOBiologicalProcess	all	regulation of protein complex assembly (GO:0043254)	2/74	0.7261	-0.612875	0.47939	HSP90AA1;FAF1
1312	GOBiologicalProcess	all	regulation of peptide hormone secretion (GO:0090276)	2/74	0.7261	-0.574591	0.449444	TFR2;SLC2A1
1319	GOBiologicalProcess	all	regulation of ubiquitin-protein ligase activity involved in mitotic cell cycle (GO:0051439)	2/73	0.7261	-0.55191	0.440175	PSMD4;PSME3
1384	GOBiologicalProcess	all	negative regulation of cell cycle (GO:0045786)	2/73	0.7261	-0.407452	0.324963	TP53BP2;SCRIB
1410	GOBiologicalProcess	all	protein deubiquitination (GO:0016579)	6/258	0.7261	-0.367656	0.294304	VCPIP1;ATXN3;COPS5;PSMD4;PSME3;OTUD7B
2346	GOMolecularFunction	all	Rab GTPase binding (GO:0017137)	3/131	0.728635	-0.309507	0.205473	DENND1A;CLEC16A;NDRG1
1089	GOBiologicalProcess	all	positive regulation of transcription from RNA polymerase II promoter in response to stress (GO:0036003)	1/30	0.729072	-1.21049	0.919204	HSF1
1102	GOBiologicalProcess	all	regulation of neutrophil chemotaxis (GO:0090022)	1/30	0.729072	-1.16982	0.888322	PPBP
1106	GOBiologicalProcess	all	negative regulation of lymphocyte proliferation (GO:0050672)	1/30	0.729072	-1.1579	0.879266	LYN
1113	GOBiologicalProcess	all	dicarboxylic acid transport (GO:0006835)	1/30	0.729072	-1.13679	0.863235	SLC25A32
1153	GOBiologicalProcess	all	regulation of vasoconstriction (GO:0019229)	1/30	0.729072	-1.00151	0.760511	ADM
1155	GOBiologicalProcess	all	positive regulation of myeloid cell differentiation (GO:0045639)	1/30	0.729072	-0.998794	0.758449	ZNF16
1162	GOBiologicalProcess	all	tube closure (GO:0060606)	1/30	0.729072	-0.970894	0.737262	SCRIB
1175	GOBiologicalProcess	all	regulation of striated muscle contraction (GO:0006942)	1/30	0.729072	-0.93304	0.708518	MYBPH
1182	GOBiologicalProcess	all	cellular response to cadmium ion (GO:0071276)	1/30	0.729072	-0.899835	0.683303	HSF1
1218	GOBiologicalProcess	all	lung development (GO:0030324)	1/30	0.729072	-0.795056	0.603738	POLR2D
1232	GOBiologicalProcess	all	striated muscle tissue development (GO:0014706)	1/30	0.729072	-0.760331	0.577368	POLR2D
1256	GOBiologicalProcess	all	semaphorin-plexin signaling pathway (GO:0071526)	1/30	0.729072	-0.69988	0.531464	SH3BP1
1280	GOBiologicalProcess	all	macromolecular complex assembly (GO:0065003)	3/121	0.729072	-0.639576	0.493508	HSF1;SLC2A1;EPRS
1281	GOBiologicalProcess	all	regulation of G-protein coupled receptor protein signaling pathway (GO:0008277)	2/75	0.729072	-0.642384	0.49283	RGS20;METAP2
1297	GOBiologicalProcess	all	mitotic spindle organization (GO:0007052)	2/75	0.729072	-0.612392	0.469821	RCC1;WDR62
1303	GOBiologicalProcess	all	skeletal muscle organ development (GO:0060538)	1/30	0.729072	-0.611014	0.463982	WT1
1329	GOBiologicalProcess	all	nitrogen compound transport (GO:0071705)	2/75	0.729072	-0.554499	0.425406	SLC6A15;SLC52A2
1375	GOBiologicalProcess	all	protein modification by small protein removal (GO:0070646)	6/262	0.729072	-0.448318	0.344514	VCPIP1;ATXN3;COPS5;PSMD4;PSME3;OTUD7B
1405	GOBiologicalProcess	all	DNA replication (GO:0006260)	3/121	0.729072	-0.3948	0.304634	RECQL4;TOP1MT;MCM4
1428	GOBiologicalProcess	all	regulation of cell cycle (GO:0051726)	5/216	0.729072	-0.348928	0.264934	BOP1;TP53BP2;NF2;CKS1B;STK3
2349	GOMolecularFunction	all	mRNA binding (GO:0003729)	4/180	0.729564	-0.305638	0.201459	UTP23;AGO2;MRPL13;RPL7
2324	GOMolecularFunction	all	RNA polymerase core enzyme binding (GO:0043175)	1/35	0.729928	-0.539657	0.351732	AGO2
2368	GOMolecularFunction	all	transcription regulatory region DNA binding (GO:0044212)	8/375	0.729928	-0.118583	0.0773037	HDAC5;MTERF3;WT1;HAND1;AGO2;GATA5;SOX12;TAF2
1112	GOBiologicalProcess	all	cyclic purine nucleotide metabolic process (GO:0052652)	1/31	0.729934	-1.17618	0.865618	ADM
1138	GOBiologicalProcess	all	negative regulation of DNA biosynthetic process (GO:2000279)	1/31	0.729934	-1.07096	0.788181	TERF1
1145	GOBiologicalProcess	all	multivesicular body assembly (GO:0036258)	1/31	0.729934	-1.04697	0.770523	VPS28
1185	GOBiologicalProcess	all	regulation of cell migration involved in sprouting angiogenesis (GO:0090049)	1/31	0.729934	-0.912694	0.671704	HDAC5
1197	GOBiologicalProcess	all	cellular response to drug (GO:0035690)	1/31	0.729934	-0.880214	0.6478	PDE4B
1207	GOBiologicalProcess	all	positive regulation of cyclin-dependent protein serine/threonine kinase activity (GO:0045737)	1/31	0.729934	-0.847649	0.623833	CKS1B
1213	GOBiologicalProcess	all	replication fork processing (GO:0031297)	1/31	0.729934	-0.832812	0.612914	TONSL
1219	GOBiologicalProcess	all	hippo signaling (GO:0035329)	1/31	0.729934	-0.816899	0.601203	STK3
1221	GOBiologicalProcess	all	cellular response to cAMP (GO:0071320)	1/31	0.729934	-0.810382	0.596407	WT1
1223	GOBiologicalProcess	all	CENP-A containing nucleosome assembly (GO:0034080)	1/31	0.729934	-0.805906	0.593112	CENPL
1225	GOBiologicalProcess	all	CENP-A containing chromatin organization (GO:0061641)	1/31	0.729934	-0.803079	0.591032	CENPL
1245	GOBiologicalProcess	all	retinoid metabolic process (GO:0001523)	2/76	0.729934	-0.739623	0.556576	POLR2D;LRP8
1250	GOBiologicalProcess	all	phosphatidylinositol 3-kinase signaling (GO:0014065)	1/31	0.729934	-0.737383	0.542682	HTR2A
1264	GOBiologicalProcess	all	regulation of sodium ion transmembrane transport (GO:1902305)	1/31	0.729934	-0.706477	0.519937	FXYD6
1269	GOBiologicalProcess	all	positive regulation of reactive oxygen species biosynthetic process (GO:1903428)	1/31	0.729934	-0.697158	0.513079	HSP90AA1
1275	GOBiologicalProcess	all	negative regulation of cellular amide metabolic process (GO:0034249)	2/76	0.729934	-0.671391	0.505231	SYNCRIP;EPRS
1284	GOBiologicalProcess	all	acylglycerol catabolic process (GO:0046464)	1/31	0.729934	-0.665411	0.489714	FABP5
1286	GOBiologicalProcess	all	ATP-dependent chromatin remodeling (GO:0043044)	1/31	0.729934	-0.662339	0.487453	GATAD2B
1294	GOBiologicalProcess	all	positive regulation of ubiquitin-protein ligase activity involved in regulation of mitotic cell cycle transition (GO:0051437)	2/77	0.729934	-0.650172	0.479931	PSMD4;PSME3
1310	GOBiologicalProcess	all	antigen processing and presentation of exogenous peptide antigen via MHC class I, TAP-dependent (GO:0002479)	2/76	0.729934	-0.603036	0.453793	PSMD4;PSME3
1321	GOBiologicalProcess	all	negative regulation of phosphorylation (GO:0042326)	2/76	0.729934	-0.584509	0.439851	LYN;PRKDC
1332	GOBiologicalProcess	all	negative regulation of extrinsic apoptotic signaling pathway (GO:2001237)	2/77	0.729934	-0.57417	0.423829	EYA3;PSME3
1376	GOBiologicalProcess	all	nucleic acid-templated transcription (GO:0097659)	2/77	0.729934	-0.466716	0.344511	POLR2D;PWP1
1394	GOBiologicalProcess	all	endocytosis (GO:0006897)	6/264	0.729934	-0.416639	0.313688	HSP90AA1;TFR2;DENND1A;ATP6V1H;LRP8;HSP90B1
1115	GOBiologicalProcess	all	nucleobase-containing small molecule interconversion (GO:0015949)	1/32	0.730185	-1.20345	0.858726	AK2
1128	GOBiologicalProcess	all	cellular zinc ion homeostasis (GO:0006882)	1/32	0.730185	-1.1488	0.81973	SLC39A8
1140	GOBiologicalProcess	all	positive regulation of insulin secretion (GO:0032024)	1/32	0.730185	-1.0995	0.784553	POLR2D
1154	GOBiologicalProcess	all	zinc ion homeostasis (GO:0055069)	1/32	0.730185	-1.06529	0.760144	SLC39A8
1166	GOBiologicalProcess	all	multivesicular body organization (GO:0036257)	1/32	0.730185	-1.02201	0.729258	VPS28
1169	GOBiologicalProcess	all	response to cadmium ion (GO:0046686)	1/32	0.730185	-1.00818	0.719392	HSF1
1173	GOBiologicalProcess	all	organelle transport along microtubule (GO:0072384)	1/32	0.730185	-0.995046	0.710021	TMEM201
1184	GOBiologicalProcess	all	alpha-amino acid metabolic process (GO:1901605)	1/32	0.730185	-0.942361	0.672427	SLC6A8
1210	GOBiologicalProcess	all	regulation of ubiquitin-protein transferase activity (GO:0051438)	1/32	0.730185	-0.868809	0.619943	BAG5
1228	GOBiologicalProcess	all	negative regulation of toll-like receptor signaling pathway (GO:0034122)	1/32	0.730185	-0.824016	0.587981	LYN
1237	GOBiologicalProcess	all	proton transport (GO:0015992)	1/32	0.730185	-0.794399	0.566848	ATP6V1C1
1243	GOBiologicalProcess	all	negative regulation of blood vessel endothelial cell migration (GO:0043537)	1/32	0.730185	-0.781049	0.557322	HDAC5
1248	GOBiologicalProcess	all	fibroblast growth factor receptor signaling pathway (GO:0008543)	2/79	0.730185	-0.778199	0.552823	POLR2D;FLRT1
1307	GOBiologicalProcess	all	gene silencing by miRNA (GO:0035195)	1/32	0.730185	-0.64279	0.458667	AGO2
1313	GOBiologicalProcess	all	positive regulation of protein dephosphorylation (GO:0035307)	1/32	0.730185	-0.629478	0.449168	GBA
1320	GOBiologicalProcess	all	protein destabilization (GO:0031648)	1/32	0.730185	-0.616422	0.439851	DERL1
1333	GOBiologicalProcess	all	antigen processing and presentation of exogenous peptide antigen via MHC class I (GO:0042590)	2/79	0.730185	-0.594368	0.422231	PSMD4;PSME3
1334	GOBiologicalProcess	all	visual perception (GO:0007601)	2/79	0.730185	-0.593241	0.421431	EYA3;IMPG1
1349	GOBiologicalProcess	all	positive regulation of translation (GO:0045727)	2/79	0.730185	-0.564868	0.401275	POLR2D;EIF3E
1354	GOBiologicalProcess	all	dephosphorylation (GO:0016311)	3/125	0.730185	-0.544352	0.395454	PTPRO;DUSP7;MTM1
1358	GOBiologicalProcess	all	platelet degranulation (GO:0002576)	3/125	0.730185	-0.536772	0.389948	LYN;PPBP;MANF
1359	GOBiologicalProcess	all	sensory perception of mechanical stimulus (GO:0050954)	2/79	0.730185	-0.546939	0.388539	P2RX2;EPS8L2
1367	GOBiologicalProcess	all	sarcomere organization (GO:0045214)	1/32	0.730185	-0.502846	0.358808	MYBPH
1398	GOBiologicalProcess	all	positive regulation of protein kinase activity (GO:0045860)	4/173	0.730185	-0.434236	0.313037	NAB2;LRP8;PTK2;STK3
1403	GOBiologicalProcess	all	negative regulation of inflammatory response (GO:0050728)	2/79	0.730185	-0.431805	0.306749	SHARPIN;GBA
1449	GOBiologicalProcess	all	ion transmembrane transport (GO:0034220)	5/220	0.730185	-0.339211	0.24617	ASPH;P2RX2;ATP6V1H;FXYD6;ATP6V1C1
1491	GOBiologicalProcess	all	protein ubiquitination (GO:0016567)	11/507	0.730185	-0.261826	0.188684	VCPIP1;UBE2W;PSMD4;PRKDC;PSME3;UBR5;KLHL21;DERL1;UBE2V2;ELOC;FBXL4
1506	GOBiologicalProcess	all	G-protein coupled receptor signaling pathway, coupled to cyclic nucleotide second messenger (GO:0007187)	3/126	0.730185	-0.242497	0.173536	CHRM2;NPY;HTR2A
1168	GOBiologicalProcess	all	G2 DNA damage checkpoint (GO:0031572)	1/33	0.731303	-1.04012	0.719864	STK3
1183	GOBiologicalProcess	all	positive regulation of TOR signaling (GO:0032008)	1/33	0.731303	-0.980967	0.678922	CLEC16A
1186	GOBiologicalProcess	all	7-methylguanosine RNA capping (GO:0009452)	1/33	0.731303	-0.959194	0.663853	POLR2D
1191	GOBiologicalProcess	all	oxoacid metabolic process (GO:0043436)	1/33	0.731303	-0.946141	0.65482	IMPAD1
1200	GOBiologicalProcess	all	central nervous system neuron differentiation (GO:0021953)	1/33	0.731303	-0.922089	0.638173	NPY
1201	GOBiologicalProcess	all	protein trimerization (GO:0070206)	1/33	0.731303	-0.919365	0.636288	HSF1
1220	GOBiologicalProcess	all	chromatin remodeling at centromere (GO:0031055)	1/33	0.731303	-0.867636	0.600486	CENPL
1230	GOBiologicalProcess	all	protein deacetylation (GO:0006476)	1/33	0.731303	-0.840569	0.581754	HDAC5
1259	GOBiologicalProcess	all	7-methylguanosine mRNA capping (GO:0006370)	1/33	0.731303	-0.761517	0.527042	POLR2D
1273	GOBiologicalProcess	all	aminoglycan catabolic process (GO:0006026)	1/33	0.731303	-0.735999	0.509381	CHI3L2
1288	GOBiologicalProcess	all	regulation of glutamate receptor signaling pathway (GO:1900449)	1/33	0.731303	-0.703364	0.486795	CRH
1292	GOBiologicalProcess	all	global genome nucleotide-excision repair (GO:0070911)	1/33	0.731303	-0.696094	0.481763	UBE2V2
1296	GOBiologicalProcess	all	positive regulation of calcium ion transport into cytosol (GO:0010524)	1/33	0.731303	-0.692361	0.47918	P2RX2
1298	GOBiologicalProcess	all	positive regulation of dendrite development (GO:1900006)	1/33	0.731303	-0.678758	0.469765	LRP8
1316	GOBiologicalProcess	all	negative regulation of mitotic cell cycle phase transition (GO:1901991)	2/80	0.731303	-0.643417	0.44843	PSMD4;PSME3
1323	GOBiologicalProcess	all	anaphase-promoting complex-dependent catabolic process (GO:0031145)	2/80	0.731303	-0.62319	0.434333	PSMD4;PSME3
1344	GOBiologicalProcess	all	ceramide biosynthetic process (GO:0046513)	1/33	0.731303	-0.58635	0.40581	GBA
1363	GOBiologicalProcess	all	regulation of nitric oxide biosynthetic process (GO:0045428)	1/33	0.731303	-0.548353	0.379512	HSP90AA1
1658	GOBiologicalProcess	all	axonogenesis (GO:0007409)	5/224	0.731303	-0.0569254	0.0394817	BRSK2;SHC1;PTPRO;L1CAM;PTK2
2355	GOMolecularFunction	all	hormone activity (GO:0005179)	2/84	0.731638	-0.225222	0.145496	NPY;CRH
2317	GOMolecularFunction	all	exonuclease activity (GO:0004527)	1/37	0.732505	-0.743729	0.457077	EXD3
2326	GOMolecularFunction	all	endopeptidase regulator activity (GO:0061135)	1/37	0.732505	-0.566116	0.34792	PSME3
2327	GOMolecularFunction	all	histone deacetylase binding (GO:0042826)	2/86	0.732505	-0.549014	0.341555	HDAC5;HSP90AA1
2336	GOMolecularFunction	all	motor activity (GO:0003774)	2/86	0.732505	-0.440991	0.274352	KIFC2;KLC1
2371	GOMolecularFunction	all	G-protein coupled receptor binding (GO:0001664)	3/134	0.732505	-0.0897877	0.0569885	SFTPB;NPY;ADM
2400	GOMolecularFunction	all	manganese ion binding (GO:0030145)	1/36	0.732505	0.00327079	-0.00206977	ABL2
2409	GOMolecularFunction	all	snRNA binding (GO:0017069)	1/37	0.732505	0.0277347	-0.017045	DDX21
2413	GOMolecularFunction	all	kinase activity (GO:0016301)	6/281	0.732505	0.0394213	-0.0249153	LYN;DYRK3;PRKDC;ABL2;PTK2;STK3
2433	GOMolecularFunction	all	Ras GTPase binding (GO:0017016)	4/185	0.732505	0.173211	-0.10709	DENND1A;CLEC16A;RCC1;NDRG1
1541	GOBiologicalProcess	all	negative regulation of cellular macromolecule biosynthetic process (GO:2000113)	11/513	0.733015	-0.198538	0.136769	SYNCRIP;HDAC5;MTERF3;WT1;SHC1;HAND1;ENO1;NF2;TERF1;EPRS;ZHX1
1163	GOBiologicalProcess	all	neural tube closure (GO:0001843)	1/34	0.733467	-1.09639	0.736244	SCRIB
1174	GOBiologicalProcess	all	mRNA stabilization (GO:0048255)	1/34	0.733467	-1.05668	0.709577	SYNCRIP
1177	GOBiologicalProcess	all	carboxylic acid metabolic process (GO:0019752)	1/34	0.733467	-1.04578	0.70226	SLC2A1
1206	GOBiologicalProcess	all	embryonic organ morphogenesis (GO:0048562)	1/34	0.733467	-0.930431	0.624801	POLR2D
1215	GOBiologicalProcess	all	regulation of phosphatidylinositol 3-kinase activity (GO:0043551)	1/34	0.733467	-0.911112	0.611828	PTK2
1260	GOBiologicalProcess	all	regulation of hydrolase activity (GO:0051336)	2/81	0.733467	-0.768644	0.5256	BRSK2;PTK2
1277	GOBiologicalProcess	all	protein acetylation (GO:0006473)	1/34	0.733467	-0.744198	0.499742	DSCC1
1279	GOBiologicalProcess	all	activation of MAPKK activity (GO:0000186)	1/34	0.733467	-0.738101	0.495648	STK3
1308	GOBiologicalProcess	all	NIK/NF-kappaB signaling (GO:0038061)	2/81	0.733467	-0.665092	0.454792	PSMD4;PSME3
1314	GOBiologicalProcess	all	protein catabolic process (GO:0030163)	2/82	0.733467	-0.669134	0.448945	HSP90AA1;STT3B
1324	GOBiologicalProcess	all	sensory perception of sound (GO:0007605)	2/82	0.733467	-0.646208	0.433563	P2RX2;EPS8L2
1337	GOBiologicalProcess	all	positive regulation of calcium ion transport (GO:0051928)	1/34	0.733467	-0.621017	0.417023	P2RX2
1362	GOBiologicalProcess	all	stem cell differentiation (GO:0048863)	1/34	0.733467	-0.570748	0.383268	SP7
1364	GOBiologicalProcess	all	epidermis development (GO:0008544)	2/82	0.733467	-0.560483	0.376047	FABP5;PLOD1
1400	GOBiologicalProcess	all	regulation of neurotransmitter receptor activity (GO:0099601)	1/34	0.733467	-0.464459	0.311892	CRH
1431	GOBiologicalProcess	all	regulation of mRNA stability (GO:0043488)	3/129	0.733467	-0.385172	0.263491	PSMD4;PSME3;YWHAZ
1433	GOBiologicalProcess	all	negative regulation of defense response (GO:0031348)	2/81	0.733467	-0.383035	0.26192	SHARPIN;GBA
1448	GOBiologicalProcess	all	cellular response to oxygen-containing compound (GO:1901701)	6/275	0.733467	-0.366822	0.246673	LYN;WT1;PDE4B;ABL2;HSP90B1;ZNF16
1457	GOBiologicalProcess	all	sensory perception of light stimulus (GO:0050953)	2/82	0.733467	-0.35068	0.235284	EYA3;IMPG1
1546	GOBiologicalProcess	all	positive regulation of MAP kinase activity (GO:0043406)	4/178	0.733467	-0.196949	0.133183	ALK;SHC1;DUSP7;STK3
1187	GOBiologicalProcess	all	plasma membrane organization (GO:0007009)	1/37	0.733757	-1.07153	0.658533	DMKN
1189	GOBiologicalProcess	all	regulation of wound healing (GO:0061041)	1/35	0.733757	-1.0078	0.656853	ARFGEF1
1190	GOBiologicalProcess	all	response to peptide (GO:1901652)	1/35	0.733757	-1.0051	0.655094	REG1A
1199	GOBiologicalProcess	all	centromere complex assembly (GO:0034508)	1/37	0.733757	-1.03888	0.638472	CENPL
1203	GOBiologicalProcess	all	heart looping (GO:0001947)	1/37	0.733757	-1.02137	0.627707	HAND1
1208	GOBiologicalProcess	all	apoptotic mitochondrial changes (GO:0008637)	1/35	0.733757	-0.956412	0.623361	FZD9
1211	GOBiologicalProcess	all	regulation of axon extension (GO:0030516)	1/35	0.733757	-0.944925	0.615874	L1CAM
1212	GOBiologicalProcess	all	regulation of ubiquitin protein ligase activity (GO:1904666)	1/37	0.733757	-1.00046	0.614859	RPL11
1216	GOBiologicalProcess	all	regulation of cell morphogenesis involved in differentiation (GO:0010769)	1/37	0.733757	-0.989637	0.608205	PTK2
1226	GOBiologicalProcess	all	histone exchange (GO:0043486)	1/37	0.733757	-0.9594	0.589622	CENPL
1231	GOBiologicalProcess	all	ventricular cardiac muscle tissue morphogenesis (GO:0055010)	1/35	0.733757	-0.886659	0.577898	HAND1
1238	GOBiologicalProcess	all	epithelial cell migration (GO:0010631)	1/37	0.733757	-0.919486	0.565092	FERMT1
1240	GOBiologicalProcess	all	epithelial tube morphogenesis (GO:0060562)	1/35	0.733757	-0.85882	0.559753	SCRIB
1242	GOBiologicalProcess	all	Wnt signaling pathway, calcium modulating pathway (GO:0007223)	1/37	0.733757	-0.908854	0.558558	AGO2
1247	GOBiologicalProcess	all	zymogen activation (GO:0031638)	1/37	0.733757	-0.900638	0.553509	ASPH
1254	GOBiologicalProcess	all	cardiac muscle tissue morphogenesis (GO:0055008)	1/37	0.733757	-0.868765	0.53392	HAND1
1258	GOBiologicalProcess	all	ncRNA metabolic process (GO:0034660)	1/35	0.733757	-0.813377	0.530135	AGO2
1261	GOBiologicalProcess	all	histone deacetylation (GO:0016575)	1/37	0.733757	-0.85411	0.524913	HDAC5
1268	GOBiologicalProcess	all	calcium ion transmembrane import into cytosol (GO:0097553)	1/37	0.733757	-0.83579	0.513655	HTR2A
1270	GOBiologicalProcess	all	positive regulation of leukocyte migration (GO:0002687)	1/35	0.733757	-0.786621	0.512696	PPBP
1271	GOBiologicalProcess	all	regulation of interleukin-8 production (GO:0032677)	1/35	0.733757	-0.784673	0.511426	OTUD7B
1274	GOBiologicalProcess	all	natural killer cell activation (GO:0030101)	1/37	0.733757	-0.824403	0.506657	ULBP2
1276	GOBiologicalProcess	all	positive regulation of DNA metabolic process (GO:0051054)	2/83	0.733757	-0.763407	0.502582	SHC1;EYA3
1278	GOBiologicalProcess	all	positive regulation of cell development (GO:0010720)	1/35	0.733757	-0.764944	0.498567	NUMBL
1299	GOBiologicalProcess	all	regulation of blood circulation (GO:1903522)	1/37	0.733757	-0.760322	0.467274	CHRM2
1317	GOBiologicalProcess	all	regulation of nitric-oxide synthase activity (GO:0050999)	1/37	0.733757	-0.728422	0.447669	HSP90AA1
1318	GOBiologicalProcess	all	positive regulation of RNA metabolic process (GO:0051254)	1/36	0.733757	-0.69667	0.440855	HEATR1
1325	GOBiologicalProcess	all	positive regulation of peptide secretion (GO:0002793)	1/36	0.733757	-0.684043	0.432865	TFR2
1326	GOBiologicalProcess	all	ephrin receptor signaling pathway (GO:0048013)	2/83	0.733757	-0.655255	0.43138	LYN;PTK2
1327	GOBiologicalProcess	all	negative regulation of neuron death (GO:1901215)	2/84	0.733757	-0.6667	0.430696	GBA;FZD9
1328	GOBiologicalProcess	all	regulation of response to DNA damage stimulus (GO:2001020)	1/37	0.733757	-0.692841	0.425802	UBE2V2
1339	GOBiologicalProcess	all	positive regulation of DNA replication (GO:0045740)	1/36	0.733757	-0.657361	0.41598	SHC1
1343	GOBiologicalProcess	all	regulation of double-strand break repair (GO:2000779)	1/35	0.733757	-0.628795	0.40983	UBR5
1347	GOBiologicalProcess	all	regulation of cell cycle G2/M phase transition (GO:1902749)	2/85	0.733757	-0.636158	0.403287	HSP90AA1;CEP164
1351	GOBiologicalProcess	all	regulation of interferon-beta production (GO:0032648)	1/35	0.733757	-0.612715	0.399349	POLR3C
1355	GOBiologicalProcess	all	organic hydroxy compound transport (GO:0015850)	1/37	0.733757	-0.642729	0.395005	POLR2D
1356	GOBiologicalProcess	all	regulation of type I interferon production (GO:0032479)	2/86	0.733757	-0.633804	0.394306	POLR3C;PRKDC
1357	GOBiologicalProcess	all	regulation of microtubule polymerization (GO:0031113)	1/36	0.733757	-0.620226	0.392481	CAMSAP2
1369	GOBiologicalProcess	all	positive regulation of osteoblast differentiation (GO:0045669)	1/36	0.733757	-0.562398	0.355887	NELL1
1370	GOBiologicalProcess	all	DNA-dependent DNA replication maintenance of fidelity (GO:0045005)	1/36	0.733757	-0.557949	0.353072	TONSL
1373	GOBiologicalProcess	all	positive regulation of protein ubiquitination (GO:0031398)	2/84	0.733757	-0.53502	0.345629	DERL1;PTK2
1381	GOBiologicalProcess	all	Fc-gamma receptor signaling pathway involved in phagocytosis (GO:0038096)	3/134	0.733757	-0.526773	0.334344	LYN;HSP90AA1;PTK2
1383	GOBiologicalProcess	all	positive regulation of signaling (GO:0023056)	1/37	0.733757	-0.530074	0.325769	SCRIB
1389	GOBiologicalProcess	all	anterior/posterior pattern specification (GO:0009952)	1/35	0.733757	-0.486434	0.317043	WT1
1390	GOBiologicalProcess	all	regulation of cardiac muscle contraction (GO:0055117)	1/36	0.733757	-0.500189	0.316522	PDE4B
1396	GOBiologicalProcess	all	modulation of chemical synaptic transmission (GO:0050804)	2/83	0.733757	-0.476422	0.313648	PXK;LRP8
1411	GOBiologicalProcess	all	Fc-epsilon receptor signaling pathway (GO:0038095)	4/183	0.733757	-0.453112	0.287413	LYN;PSMD4;SHC1;PSME3
1415	GOBiologicalProcess	all	positive regulation of ubiquitin protein ligase activity (GO:1904668)	2/83	0.733757	-0.428561	0.282139	PSMD4;PSME3
1425	GOBiologicalProcess	all	carboxylic acid transmembrane transport (GO:1905039)	1/36	0.733757	-0.426044	0.269602	SLC25A32
1446	GOBiologicalProcess	all	cellular response to organic substance (GO:0071310)	3/134	0.733757	-0.39009	0.247591	IL1RL2;SHC1;ZNF16
1453	GOBiologicalProcess	all	Fc receptor signaling pathway (GO:0038093)	4/184	0.733757	-0.378935	0.237303	LYN;PSMD4;SHC1;PSME3
1459	GOBiologicalProcess	all	actin filament bundle organization (GO:0061572)	1/36	0.733757	-0.369818	0.234022	BAIAP2L2
1460	GOBiologicalProcess	all	positive regulation of telomerase activity (GO:0051973)	1/36	0.733757	-0.368847	0.233408	HSP90AA1
1471	GOBiologicalProcess	all	regulation of phosphoprotein phosphatase activity (GO:0043666)	1/36	0.733757	-0.337466	0.21355	HSP90B1
1480	GOBiologicalProcess	all	MAPK cascade (GO:0000165)	6/279	0.733757	-0.318638	0.2056	PSMD4;SHC1;PSME3;HSF1;PTK2;DUSP7
1490	GOBiologicalProcess	all	endosomal transport (GO:0016197)	5/230	0.733757	-0.292237	0.18934	DENND1A;CLEC16A;SCRIB;VPS28;MTM1
1496	GOBiologicalProcess	all	adenylate cyclase-modulating G-protein coupled receptor signaling pathway (GO:0007188)	3/135	0.733757	-0.294725	0.184285	CHRM2;GPR37;ADM
1497	GOBiologicalProcess	all	Fc receptor mediated stimulatory signaling pathway (GO:0002431)	3/136	0.733757	-0.295799	0.182211	LYN;HSP90AA1;PTK2
1510	GOBiologicalProcess	all	cardiac muscle tissue development (GO:0048738)	1/37	0.733757	-0.274832	0.168905	POLR2D
1511	GOBiologicalProcess	all	positive regulation of homeostatic process (GO:0032846)	2/84	0.733757	-0.2596	0.167705	P2RX2;ZNF16
1525	GOBiologicalProcess	all	transmembrane transport (GO:0055085)	8/379	0.733757	-0.244817	0.153994	PSMD4;ASPH;P2RX2;PSME3;DERL1;ATP6V1H;FXYD6;ATP6V1C1
1544	GOBiologicalProcess	all	positive regulation of cellular process (GO:0048522)	11/520	0.733757	-0.204812	0.133815	LYN;FOSL1;SHC1;P2RX2;FAF1;LMNA;HSF1;REG1A;FXN;PTK2;ZNF16
1569	GOBiologicalProcess	all	regulation of mitotic cell cycle phase transition (GO:1901990)	4/185	0.733757	-0.177268	0.109599	HSP90AA1;PSMD4;PSME3;CEP164
1577	GOBiologicalProcess	all	negative regulation of transcription from RNA polymerase II promoter (GO:0000122)	12/566	0.733757	-0.15809	0.10509	HDAC5;WT1;HAND1;HSF1;OTUD7B;ALX1;ENO1;MBD3L2;LRP8;ZHX1;GATAD2B;MTDH
1690	GOBiologicalProcess	all	regulation of intracellular signal transduction (GO:1902531)	9/423	0.733757	-0.0359429	0.0235203	LYN;BOP1;RPL11;RRS1;ARHGEF19;TP53BP2;ARHGAP39;NF2;TAF2
1698	GOBiologicalProcess	all	positive regulation of cell proliferation (GO:0008284)	9/425	0.733757	-0.030619	0.0197026	LYN;FOSL1;SHC1;HSF1;REG1A;FZD9;FXN;PTK2;ZNF16
1722	GOBiologicalProcess	all	Fc-gamma receptor signaling pathway (GO:0038094)	3/135	0.733757	-0.006955	0.00434881	LYN;HSP90AA1;PTK2
1934	GOCellularComponent	all	endoplasmic reticulum exit site (GO:0070971)	1/25	0.734608	-1.08501	0.970256	CTAGE15
1955	GOCellularComponent	all	P-body (GO:0000932)	2/69	0.738614	-0.511542	0.441253	POLR2D;AGO2
1958	GOCellularComponent	all	mitotic spindle pole (GO:0097431)	1/26	0.738614	-0.420368	0.363441	HSF1
1966	GOCellularComponent	all	actin cytoskeleton (GO:0015629)	7/295	0.738614	-0.307233	0.269544	SAMD14;BAIAP2L2;SLC2A1;MYBPH;KLHL21;ABL2;SORBS2
1262	GOBiologicalProcess	all	positive regulation of axonogenesis (GO:0050772)	1/38	0.739528	-0.876087	0.523058	L1CAM
1265	GOBiologicalProcess	all	regulation of sodium ion transmembrane transporter activity (GO:2000649)	1/38	0.739528	-0.869059	0.518862	FXYD6
1293	GOBiologicalProcess	all	protein K63-linked ubiquitination (GO:0070534)	1/38	0.739528	-0.804001	0.48002	UBE2V2
1301	GOBiologicalProcess	all	positive regulation of stress fiber assembly (GO:0051496)	1/38	0.739528	-0.778899	0.465033	NF2
1350	GOBiologicalProcess	all	positive regulation of cellular component biogenesis (GO:0044089)	2/88	0.739528	-0.668363	0.400498	FAF1;TERF1
1352	GOBiologicalProcess	all	protein monoubiquitination (GO:0006513)	1/38	0.739528	-0.666186	0.397739	UBE2W
1371	GOBiologicalProcess	all	spliceosomal snRNP assembly (GO:0000387)	1/38	0.739528	-0.583845	0.348578	TGS1
1372	GOBiologicalProcess	all	myelination (GO:0042552)	1/38	0.739528	-0.581633	0.347258	NFASC
1382	GOBiologicalProcess	all	base-excision repair (GO:0006284)	1/38	0.739528	-0.553219	0.330294	RECQL4
1437	GOBiologicalProcess	all	positive regulation of multi-organism process (GO:0043902)	1/38	0.739528	-0.432985	0.258509	AGO2
1472	GOBiologicalProcess	all	regulation of cytosolic calcium ion concentration (GO:0051480)	3/138	0.739528	-0.354582	0.21199	FZD9;CCR9;ABL2
1486	GOBiologicalProcess	all	muscle contraction (GO:0006936)	3/138	0.739528	-0.326729	0.195338	SLC6A8;ASPH;MYBPH
2318	GOMolecularFunction	all	voltage-gated calcium channel activity (GO:0005245)	1/38	0.740558	-0.734127	0.438303	CACNB1
2341	GOMolecularFunction	all	single-stranded DNA binding (GO:0003697)	2/88	0.740558	-0.391344	0.234502	POLR3C;POLR2D
1378	GOBiologicalProcess	all	divalent metal ion transport (GO:0070838)	2/89	0.74432	-0.578998	0.340522	NPY;SLC39A8
1434	GOBiologicalProcess	all	receptor-mediated endocytosis (GO:0006898)	4/189	0.74432	-0.445521	0.261684	HSP90AA1;TFR2;ADM;HSP90B1
1484	GOBiologicalProcess	all	regulation of GTPase activity (GO:0043087)	4/189	0.74432	-0.336921	0.197897	ARFGEF1;SH3BP1;RRP1B;PTK2
1489	GOBiologicalProcess	all	positive regulation of protein complex assembly (GO:0031334)	2/89	0.74432	-0.323901	0.190494	FOSL1;FAF1
1235	GOBiologicalProcess	all	positive regulation of innate immune response (GO:0045089)	1/39	0.744923	-0.98198	0.569707	POLR3C
1267	GOBiologicalProcess	all	DNA damage checkpoint (GO:0000077)	1/39	0.744923	-0.891328	0.517115	STK3
1290	GOBiologicalProcess	all	mitochondrion disassembly (GO:0061726)	1/39	0.744923	-0.835031	0.484454	RB1CC1
1391	GOBiologicalProcess	all	regulation of ossification (GO:0030278)	1/39	0.744923	-0.544501	0.315899	PTK2
1443	GOBiologicalProcess	all	positive regulation of DNA repair (GO:0045739)	1/39	0.744923	-0.431424	0.250296	EYA3
1628	GOBiologicalProcess	all	cilium assembly (GO:0060271)	6/289	0.744923	-0.0992834	0.0577451	HSP90AA1;CEP164;DNAH14;FAM92A;CLUAP1;SEPT3
1652	GOBiologicalProcess	all	DNA repair (GO:0006281)	6/289	0.744923	-0.0753651	0.0438338	RECQL4;ATXN3;PRKDC;EYA3;RAD21;UBE2V2
1675	GOBiologicalProcess	all	neuron differentiation (GO:0030182)	3/140	0.744923	-0.0472566	0.0274215	ALK;BRSK2;MANF
2311	GOMolecularFunction	all	divalent inorganic cation transmembrane transporter activity (GO:0072509)	1/39	0.74824	-0.877789	0.50926	SLC39A8
2323	GOMolecularFunction	all	tRNA binding (GO:0000049)	1/39	0.74824	-0.606569	0.351908	DARS2
1521	GOBiologicalProcess	all	regulation of small GTPase mediated signal transduction (GO:0051056)	3/141	0.750676	-0.276128	0.157855	SH3BP1;ARHGEF19;ARHGAP39
1953	GOCellularComponent	all	replication fork (GO:0005657)	1/27	0.751765	-0.561895	0.469948	TONSL
1249	GOBiologicalProcess	all	positive regulation of mitotic cell cycle phase transition (GO:1901992)	1/41	0.752887	-0.994052	0.544982	NSMCE2
1285	GOBiologicalProcess	all	regulation of release of cytochrome c from mitochondria (GO:0090199)	1/41	0.752887	-0.891061	0.488518	FXN
1289	GOBiologicalProcess	all	sensory organ development (GO:0007423)	1/41	0.752887	-0.885512	0.485476	POLR2D
1302	GOBiologicalProcess	all	phosphatidic acid biosynthetic process (GO:0006654)	1/41	0.752887	-0.847924	0.464868	DDHD2
1304	GOBiologicalProcess	all	androgen receptor signaling pathway (GO:0030521)	1/41	0.752887	-0.845943	0.463782	MED30
1306	GOBiologicalProcess	all	response to peptide hormone (GO:0043434)	1/41	0.752887	-0.839428	0.46021	REG1A
1331	GOBiologicalProcess	all	negative regulation of ERK1 and ERK2 cascade (GO:0070373)	1/41	0.752887	-0.774242	0.424472	LYN
1338	GOBiologicalProcess	all	negative regulation of catabolic process (GO:0009895)	1/41	0.752887	-0.760297	0.416827	AZIN1
1345	GOBiologicalProcess	all	positive regulation of mitotic nuclear division (GO:0045840)	1/41	0.752887	-0.738374	0.404808	NSMCE2
1346	GOBiologicalProcess	all	positive regulation of Ras protein signal transduction (GO:0046579)	1/41	0.752887	-0.736693	0.403887	GPR20
1348	GOBiologicalProcess	all	response to cAMP (GO:0051591)	1/41	0.752887	-0.734902	0.402905	WT1
1365	GOBiologicalProcess	all	embryonic heart tube morphogenesis (GO:0003143)	1/41	0.752887	-0.669917	0.367277	HAND1
1366	GOBiologicalProcess	all	regulation of cellular localization (GO:0060341)	1/41	0.752887	-0.659933	0.361804	BRSK2
1374	GOBiologicalProcess	all	intraciliary transport involved in cilium assembly (GO:0035735)	1/41	0.752887	-0.630379	0.345601	CLUAP1
1395	GOBiologicalProcess	all	regulation of intracellular transport (GO:0032386)	1/41	0.752887	-0.572127	0.313664	LYN
1414	GOBiologicalProcess	all	autophagy of mitochondrion (GO:0000422)	1/41	0.752887	-0.516887	0.283379	RB1CC1
1416	GOBiologicalProcess	all	negative regulation of transport (GO:0051051)	1/41	0.752887	-0.511343	0.28034	PXK
1417	GOBiologicalProcess	all	DNA replication-independent nucleosome assembly (GO:0006336)	1/40	0.752887	-0.496643	0.280061	CENPL
1421	GOBiologicalProcess	all	cellular response to acid chemical (GO:0071229)	2/92	0.752887	-0.491134	0.273153	LYN;ABL2
1423	GOBiologicalProcess	all	regulation of cell cycle process (GO:0010564)	2/91	0.752887	-0.47721	0.270388	KLHL21;RCC1
1427	GOBiologicalProcess	all	modification-dependent protein catabolic process (GO:0019941)	3/142	0.752887	-0.473786	0.26684	ATXN3;UBR5;FBXL4
1429	GOBiologicalProcess	all	determination of heart left/right asymmetry (GO:0061371)	1/41	0.752887	-0.482112	0.264314	HAND1
1430	GOBiologicalProcess	all	regulation of viral transcription (GO:0046782)	1/41	0.752887	-0.481397	0.263922	POLR2D
1455	GOBiologicalProcess	all	JAK-STAT cascade (GO:0007259)	1/41	0.752887	-0.430543	0.236042	LYN
1458	GOBiologicalProcess	all	positive regulation of epithelial to mesenchymal transition (GO:0010718)	1/41	0.752887	-0.427048	0.234126	ALX1
1498	GOBiologicalProcess	all	positive regulation of macromolecule biosynthetic process (GO:0010557)	3/143	0.752887	-0.326711	0.181282	SHC1;GBA;EIF3E
1937	GOCellularComponent	all	multivesicular body (GO:0005771)	1/30	0.753941	-1.02082	0.775177	SFTPB
1940	GOCellularComponent	all	intrinsic component of mitochondrial inner membrane (GO:0031304)	1/30	0.753941	-0.978506	0.743043	TIMM17A
1943	GOCellularComponent	all	sarcoplasmic reticulum (GO:0016529)	1/30	0.753941	-0.902608	0.685408	JPH1
1948	GOCellularComponent	all	rough endoplasmic reticulum (GO:0005791)	1/29	0.753941	-0.802253	0.628845	TRAM1
1956	GOCellularComponent	all	coated vesicle (GO:0030135)	2/72	0.753941	-0.535124	0.435192	DENND1A;DDHD2
1961	GOCellularComponent	all	bicellular tight junction (GO:0005923)	2/73	0.753941	-0.424335	0.338428	SH3BP1;MTDH
1969	GOCellularComponent	all	microtubule (GO:0005874)	5/211	0.753941	-0.28836	0.231653	CCT6A;KIFC2;CCT8;NDRG1;CAMSAP2
1973	GOCellularComponent	all	tertiary granule (GO:0070820)	4/165	0.753941	-0.233531	0.186484	NFASC;GGH;PPBP;DSC1
1974	GOCellularComponent	all	focal adhesion (GO:0005925)	8/357	0.753941	-0.241906	0.184901	NFASC;FLRT1;L1CAM;RPL8;YWHAZ;PTK2;RPL7;HSP90B1
1452	GOBiologicalProcess	all	cell cycle G1/S phase transition (GO:0044843)	2/93	0.754031	-0.440542	0.240512	RCC1;MCM4
2345	GOMolecularFunction	all	receptor tyrosine kinase binding (GO:0030971)	1/40	0.758024	-0.36636	0.206593	SHC1
1311	GOBiologicalProcess	all	cellular response to peptide (GO:1901653)	1/42	0.759017	-0.844062	0.450001	CACNB1
1402	GOBiologicalProcess	all	DNA duplex unwinding (GO:0032508)	1/42	0.759017	-0.575992	0.307083	RECQL4
1407	GOBiologicalProcess	all	peptide transport (GO:0015833)	1/42	0.759017	-0.561333	0.299268	HSP90B1
1408	GOBiologicalProcess	all	phosphatidic acid metabolic process (GO:0046473)	1/42	0.759017	-0.559747	0.298422	DDHD2
1409	GOBiologicalProcess	all	regulation of cellular metabolic process (GO:0031323)	1/42	0.759017	-0.557363	0.297151	GBA
1413	GOBiologicalProcess	all	regulation of stress-activated MAPK cascade (GO:0032872)	1/42	0.759017	-0.533406	0.284379	COPS5
1451	GOBiologicalProcess	all	monocyte chemotaxis (GO:0002548)	1/42	0.759017	-0.455158	0.242662	PTPRO
1815	GOBiologicalProcess	all	regulation of transcription from RNA polymerase II promoter (GO:0006357)	30/1479	0.759017	0.179954	-0.0964975	HDAC5;CRTC2;AKNA;PRKDC;GATA5;OTUD7B;ENO1;MBD3L2;LRP8;MTDH;RAD21;HSF1;ALX1;ELOC;LMO1;ZNF462;SOX12;RRP1B;ZHX1;GATAD2B;FOSL1;COPS5;MRGBP;WT1;TFR2;HAND1;AGO2;SP7;SIM2;TAF2
1518	GOBiologicalProcess	all	cellular response to fibroblast growth factor stimulus (GO:0044344)	2/95	0.763777	-0.304857	0.160389	POLR2D;FLRT1
1656	GOBiologicalProcess	all	protein modification by small protein conjugation (GO:0032446)	8/399	0.764017	-0.0805632	0.0422976	VCPIP1;UBE2W;PRKDC;UBR5;KLHL21;DERL1;UBE2V2;ELOC
2319	GOMolecularFunction	all	histone deacetylase activity (GO:0004407)	1/41	0.765008	-0.698817	0.383121	HDAC5
2321	GOMolecularFunction	all	protein kinase C binding (GO:0005080)	1/41	0.765008	-0.68768	0.377015	HDAC5
1519	GOBiologicalProcess	all	skeletal system development (GO:0001501)	3/147	0.765158	-0.304099	0.158971	EXT1;IMPAD1;POLR2D
1406	GOBiologicalProcess	all	regulation of interleukin-6 production (GO:0032675)	1/43	0.767188	-0.583725	0.302699	GBA
1512	GOBiologicalProcess	all	ceramide metabolic process (GO:0006672)	1/43	0.767188	-0.322753	0.167368	GBA
1635	GOBiologicalProcess	all	interleukin-1-mediated signaling pathway (GO:0070498)	2/96	0.768188	-0.101886	0.0526233	PSMD4;PSME3
1322	GOBiologicalProcess	all	response to hydrogen peroxide (GO:0042542)	1/44	0.768568	-0.865948	0.436869	FXN
1335	GOBiologicalProcess	all	regulation of B cell proliferation (GO:0030888)	1/44	0.768568	-0.829704	0.418584	LYN
1368	GOBiologicalProcess	all	development of primary male sexual characteristics (GO:0046546)	1/44	0.768568	-0.709906	0.358146	WT1
1401	GOBiologicalProcess	all	cardiac ventricle morphogenesis (GO:0003208)	1/44	0.768568	-0.610919	0.308207	HAND1
1432	GOBiologicalProcess	all	substantia nigra development (GO:0021762)	1/44	0.768568	-0.521323	0.263006	MAOB
1439	GOBiologicalProcess	all	epithelial cell differentiation (GO:0030855)	2/97	0.768568	-0.503064	0.255084	SCUBE1;WT1
1441	GOBiologicalProcess	all	mitotic metaphase plate congression (GO:0007080)	1/44	0.768568	-0.500408	0.252454	RRS1
1445	GOBiologicalProcess	all	positive regulation of interferon-gamma production (GO:0032729)	1/44	0.768568	-0.492892	0.248663	PDE4B
1464	GOBiologicalProcess	all	male gonad development (GO:0008584)	1/44	0.768568	-0.449903	0.226975	WT1
1466	GOBiologicalProcess	all	ciliary basal body-plasma membrane docking (GO:0097711)	2/97	0.768568	-0.443909	0.225089	HSP90AA1;CEP164
1495	GOBiologicalProcess	all	negative regulation of protein metabolic process (GO:0051248)	1/44	0.768568	-0.369641	0.186483	AZIN1
1514	GOBiologicalProcess	all	branching morphogenesis of an epithelial tube (GO:0048754)	1/44	0.768568	-0.329301	0.166132	WT1
1533	GOBiologicalProcess	all	regulation of interferon-gamma production (GO:0032649)	1/44	0.768568	-0.284423	0.143491	PDE4B
1549	GOBiologicalProcess	all	digestive tract development (GO:0048565)	1/44	0.768568	-0.253697	0.12799	GATA5
1749	GOBiologicalProcess	all	regulated exocytosis (GO:0045055)	3/149	0.768568	0.0202166	-0.0102583	LYN;PPBP;MANF
1342	GOBiologicalProcess	all	regulation of smooth muscle cell proliferation (GO:0048660)	1/45	0.770855	-0.834967	0.409895	PRKDC
1353	GOBiologicalProcess	all	mitotic nuclear envelope disassembly (GO:0007077)	1/45	0.770855	-0.808347	0.396828	LMNA
1361	GOBiologicalProcess	all	positive regulation of transport (GO:0051050)	1/45	0.770855	-0.786437	0.386071	TFR2
1377	GOBiologicalProcess	all	amide biosynthetic process (GO:0043604)	1/45	0.770855	-0.698468	0.342887	GBA
1385	GOBiologicalProcess	all	ribosomal small subunit biogenesis (GO:0042274)	1/45	0.770855	-0.657444	0.322747	RPS24
1440	GOBiologicalProcess	all	regulation of focal adhesion assembly (GO:0051893)	1/45	0.770855	-0.517456	0.254025	PTK2
1504	GOBiologicalProcess	all	cellular response to organonitrogen compound (GO:0071417)	2/98	0.770855	-0.352932	0.175696	WT1;HSP90B1
1530	GOBiologicalProcess	all	metaphase plate congression (GO:0051310)	1/45	0.770855	-0.308546	0.151469	RRS1
1539	GOBiologicalProcess	all	negative regulation of immune system process (GO:0002683)	1/45	0.770855	-0.284034	0.139436	LYN
1559	GOBiologicalProcess	all	positive regulation of viral process (GO:0048524)	1/45	0.770855	-0.246509	0.121014	POLR2D
1571	GOBiologicalProcess	all	positive regulation of actin filament bundle assembly (GO:0032233)	1/45	0.770855	-0.222151	0.109056	NF2
1597	GOBiologicalProcess	all	regulation of cell growth (GO:0001558)	4/202	0.770855	-0.168864	0.0839255	WT1;ENO1;EBAG9;FXN
1621	GOBiologicalProcess	all	protein localization to organelle (GO:0033365)	2/98	0.770855	-0.123369	0.0614152	LMNA;RPL11
1659	GOBiologicalProcess	all	negative regulation of immune response (GO:0050777)	1/45	0.770855	-0.0788398	0.0387034	LYN
1438	GOBiologicalProcess	all	positive regulation of cell growth (GO:0030307)	2/99	0.771354	-0.527339	0.257741	L1CAM;FXN
1516	GOBiologicalProcess	all	positive regulation of neuron differentiation (GO:0045666)	2/99	0.771354	-0.336805	0.164616	LYN;ABL2
2376	GOMolecularFunction	all	histone-lysine N-methyltransferase activity (GO:0018024)	1/42	0.771657	-0.0794032	0.0423329	NSD3
2425	GOMolecularFunction	all	ion channel activity (GO:0005216)	2/94	0.771657	0.149866	-0.0803174	P2RX2;TRPM3
1566	GOBiologicalProcess	all	regulation of MAPK cascade (GO:0043408)	4/204	0.774175	-0.240577	0.116524	LYN;ALK;GPR37;SHC1
2343	GOMolecularFunction	all	ATPase activity, coupled (GO:0042623)	2/95	0.774607	-0.410953	0.216207	HSPA4;CCT8
1945	GOCellularComponent	all	sarcoplasm (GO:0016528)	1/32	0.777594	-0.945932	0.674975	JPH1
1967	GOCellularComponent	all	microtubule organizing center part (GO:0044450)	3/127	0.777594	-0.345802	0.243771	MPHOSPH9;CEP164;FAM92A
1971	GOCellularComponent	all	secretory granule lumen (GO:0034774)	7/318	0.777594	-0.316909	0.224027	HSP90AA1;FABP5;PGM2;GGH;PPBP;PYGL;CCT8
2354	GOMolecularFunction	all	protein deacetylase activity (GO:0033558)	1/43	0.777981	-0.302243	0.156733	HDAC5
1592	GOBiologicalProcess	all	regulation of I-kappaB kinase/NF-kappaB signaling (GO:0043122)	4/205	0.778409	-0.19655	0.0939802	SHARPIN;EEF1D;OTUD7B;MTDH
1463	GOBiologicalProcess	all	regulation of lipid metabolic process (GO:0019216)	2/101	0.782685	-0.490218	0.230974	TGS1;PLIN2
1509	GOBiologicalProcess	all	cellular response to metal ion (GO:0071248)	2/101	0.782685	-0.365785	0.172345	TFR2;HSF1
2328	GOMolecularFunction	all	lipase activity (GO:0016298)	1/44	0.783993	-0.655105	0.330499	DDHD2
2329	GOMolecularFunction	all	Rac GTPase binding (GO:0048365)	1/44	0.783993	-0.654961	0.330426	SH3BP1
1419	GOBiologicalProcess	all	intraciliary transport (GO:0042073)	1/47	0.784099	-0.590031	0.274422	CLUAP1
1442	GOBiologicalProcess	all	metal ion transport (GO:0030001)	2/102	0.784099	-0.544895	0.252084	KCNF1;KCNK9
1468	GOBiologicalProcess	all	regulation of kinase activity (GO:0043549)	2/102	0.784099	-0.476263	0.220332	ALK;ZNF16
1488	GOBiologicalProcess	all	protein methylation (GO:0006479)	1/47	0.784099	-0.417061	0.193974	NSD3
1493	GOBiologicalProcess	all	nuclear envelope disassembly (GO:0051081)	1/47	0.784099	-0.403051	0.187458	LMNA
1501	GOBiologicalProcess	all	regulation of G1/S transition of mitotic cell cycle (GO:2000045)	1/47	0.784099	-0.387205	0.180088	PSME3
1505	GOBiologicalProcess	all	aminoglycan biosynthetic process (GO:0006023)	1/47	0.784099	-0.376698	0.175201	EXT1
1507	GOBiologicalProcess	all	protein processing (GO:0016485)	2/102	0.784099	-0.373899	0.172976	FXN;METAP2
1567	GOBiologicalProcess	all	cellular divalent inorganic cation homeostasis (GO:0072503)	2/102	0.784099	-0.250134	0.115719	SLC39A8;HTR2A
2344	GOMolecularFunction	all	core promoter binding (GO:0001047)	2/98	0.78491	-0.415239	0.206714	HDAC5;AGO2
2445	GOMolecularFunction	all	RNA polymerase II regulatory region DNA binding (GO:0001012)	4/202	0.78491	0.549844	-0.273273	GATA5;ALX1;ENO1;GATAD2B
1944	GOCellularComponent	all	precatalytic spliceosome (GO:0071011)	1/34	0.786211	-1.00989	0.67816	WDR62
1962	GOCellularComponent	all	clathrin-coated vesicle membrane (GO:0030665)	2/82	0.786211	-0.499046	0.334827	CHRM2;DENND1A
1984	GOCellularComponent	all	integral component of mitochondrial inner membrane (GO:0031305)	1/34	0.786211	-0.140027	0.0940306	TIMM17A
1380	GOBiologicalProcess	all	postreplication repair (GO:0006301)	1/48	0.790643	-0.745824	0.337729	UBE2V2
1599	GOBiologicalProcess	all	myofibril assembly (GO:0030239)	1/48	0.790643	-0.179844	0.081438	MYBPH
2375	GOMolecularFunction	all	phosphotransferase activity, alcohol group as acceptor (GO:0016773)	5/255	0.790671	-0.100525	0.0489093	DYRK3;PRKDC;ABL2;PTK2;STK3
2320	GOMolecularFunction	all	damaged DNA binding (GO:0003684)	1/47	0.792679	-0.813232	0.378232	AUNIP
2338	GOMolecularFunction	all	hydro-lyase activity (GO:0016836)	1/46	0.792679	-0.544438	0.260125	ENO1
2340	GOMolecularFunction	all	chemokine activity (GO:0008009)	1/47	0.792679	-0.529351	0.2462	PPBP
2353	GOMolecularFunction	all	phosphatidylinositol binding (GO:0035091)	2/101	0.792679	-0.336755	0.158668	DENND1A;MTM1
2370	GOMolecularFunction	all	myosin binding (GO:0017022)	1/47	0.792679	-0.143413	0.0667009	ARFGEF1
2382	GOMolecularFunction	all	protein kinase activity (GO:0004672)	10/514	0.792679	-0.0461586	0.0213553	LYN;ALK;DYRK3;BRSK2;HSP90AA1;PRKDC;ABL2;PTK2;CLK2;STK3
2446	GOMolecularFunction	all	protein homodimerization activity (GO:0042803)	13/665	0.792679	0.694897	-0.3212	HSP90AA1;PTPRO;FZD9;DARS2;PLOD1;ENO1;PYGL;TERF1;EPRS;RPL7;EXT1;HAND1;MUC13
2337	GOMolecularFunction	all	protein-lysine N-methyltransferase activity (GO:0016279)	1/48	0.793693	-0.580554	0.26289	NSD3
2339	GOMolecularFunction	all	S-adenosylmethionine-dependent methyltransferase activity (GO:0008757)	1/48	0.793693	-0.55832	0.252822	PCMTD1
2352	GOMolecularFunction	all	ATP-dependent microtubule motor activity (GO:1990939)	1/49	0.793693	-0.396226	0.174718	DNAH14
2381	GOMolecularFunction	all	RNA polymerase II core promoter proximal region sequence-specific DNA binding (GO:0000978)	5/263	0.793693	-0.057266	0.025396	FOSL1;AKNA;HAND1;HSF1;GATAD2B
2406	GOMolecularFunction	all	ubiquitin-protein transferase activity (GO:0004842)	8/418	0.793693	0.0103712	-0.00457075	UBE2W;SHARPIN;UBR5;KLHL21;UBE2V2;ELOC;FBXL4;FBXL6
2408	GOMolecularFunction	all	phosphatase activity (GO:0016791)	2/105	0.793693	0.0362702	-0.015886	PTPRO;MTM1
2422	GOMolecularFunction	all	histone methyltransferase activity (GO:0042054)	1/49	0.793693	0.16121	-0.0710864	NSD3
2434	GOMolecularFunction	all	kinase binding (GO:0019900)	8/419	0.793693	0.262505	-0.114618	BAG5;SHC1;FAF1;RB1CC1;HSF1;YWHAZ;PTK2;CKS1B
2335	GOMolecularFunction	all	chemokine receptor binding (GO:0042379)	1/50	0.794628	-0.644991	0.277002	PPBP
2432	GOMolecularFunction	all	transcriptional repressor activity, RNA polymerase II transcription regulatory region sequence-specific binding (GO:0001227)	3/160	0.794628	0.246597	-0.106233	HAND1;HSF1;ENO1
1379	GOBiologicalProcess	all	glycoprotein metabolic process (GO:0009100)	1/49	0.794758	-0.772148	0.340483	STT3B
1397	GOBiologicalProcess	all	pattern recognition receptor signaling pathway (GO:0002221)	1/49	0.794758	-0.710317	0.313218	HSP90B1
1435	GOBiologicalProcess	all	cytoplasmic microtubule organization (GO:0031122)	1/49	0.794758	-0.593281	0.26161	CAMSAP2
1436	GOBiologicalProcess	all	positive regulation of chemotaxis (GO:0050921)	1/49	0.794758	-0.592298	0.261177	PPBP
1467	GOBiologicalProcess	all	protein import into nucleus (GO:0006606)	2/104	0.794758	-0.494309	0.220484	IPO9;TGS1
1474	GOBiologicalProcess	all	regulation of cell cycle arrest (GO:0071156)	1/49	0.794758	-0.475928	0.209863	FZD9
1508	GOBiologicalProcess	all	negative regulation of mitotic cell cycle (GO:0045930)	1/49	0.794758	-0.391105	0.17246	SCRIB
1522	GOBiologicalProcess	all	positive regulation of angiogenesis (GO:0045766)	2/104	0.794758	-0.351437	0.156756	AGO2;MTDH
1609	GOBiologicalProcess	all	protein K48-linked ubiquitination (GO:0070936)	1/49	0.794758	-0.168041	0.0740986	UBR5
1456	GOBiologicalProcess	all	monovalent inorganic cation transport (GO:0015672)	2/105	0.79594	-0.538515	0.235865	KCNF1;KCNK9
1653	GOBiologicalProcess	all	positive regulation of vasculature development (GO:1904018)	2/105	0.79594	-0.0983152	0.0430613	AGO2;MTDH
1454	GOBiologicalProcess	all	RNA methylation (GO:0001510)	1/50	0.796869	-0.552516	0.237287	TGS1
1469	GOBiologicalProcess	all	antimicrobial humoral immune response mediated by antimicrobial peptide (GO:0061844)	1/50	0.796869	-0.512503	0.220103	REG1A
1517	GOBiologicalProcess	all	G1/S transition of mitotic cell cycle (GO:0000082)	2/106	0.796869	-0.38095	0.163845	RCC1;MCM4
1554	GOBiologicalProcess	all	protein heterooligomerization (GO:0051291)	1/50	0.796869	-0.291553	0.125212	RCC1
1615	GOBiologicalProcess	all	gonad development (GO:0008406)	1/50	0.796869	-0.15905	0.0683068	WT1
1630	GOBiologicalProcess	all	regulation of release of sequestered calcium ion into cytosol (GO:0051279)	1/50	0.796869	-0.128254	0.055081	JPH1
1636	GOBiologicalProcess	all	protein phosphorylation (GO:0006468)	9/471	0.796869	-0.120783	0.052299	LYN;ALK;DYRK3;BRSK2;PRKDC;ABL2;PTK2;CLK2;STK3
1696	GOBiologicalProcess	all	positive regulation of response to DNA damage stimulus (GO:2001022)	1/50	0.796869	-0.0462744	0.0198733	EYA3
1697	GOBiologicalProcess	all	positive regulation of cellular biosynthetic process (GO:0031328)	3/160	0.796869	-0.0459024	0.0197746	HSP90AA1;SHC1;EIF3E
1779	GOBiologicalProcess	all	establishment of protein localization to mitochondrion (GO:0072655)	1/50	0.796869	0.0831557	-0.0357126	TIMM17A
1387	GOBiologicalProcess	all	neurogenesis (GO:0022008)	1/51	0.799477	-0.768082	0.321322	WDR62
1399	GOBiologicalProcess	all	heart morphogenesis (GO:0003007)	1/51	0.799477	-0.74658	0.312326	PTK2
1418	GOBiologicalProcess	all	receptor internalization (GO:0031623)	1/51	0.799477	-0.660928	0.276494	ADM
1426	GOBiologicalProcess	all	regulation of blood vessel endothelial cell migration (GO:0043535)	1/51	0.799477	-0.64013	0.267794	SH3BP1
1476	GOBiologicalProcess	all	regulation of ion transport (GO:0043269)	1/51	0.799477	-0.500654	0.209445	PXK
1529	GOBiologicalProcess	all	regulation of cellular protein metabolic process (GO:0032268)	1/51	0.799477	-0.363366	0.152012	GBA
1535	GOBiologicalProcess	all	positive regulation of cellular catabolic process (GO:0031331)	2/107	0.799477	-0.335782	0.141817	HSP90AA1;MTDH
1581	GOBiologicalProcess	all	DNA-templated transcription, termination (GO:0006353)	2/107	0.799477	-0.243337	0.102773	POLR1A;POLR1E
1606	GOBiologicalProcess	all	blood circulation (GO:0008015)	1/51	0.799477	-0.181602	0.0759719	ADM
1633	GOBiologicalProcess	all	negative regulation of intracellular signal transduction (GO:1902532)	3/162	0.799477	-0.130449	0.0545495	LYN;SH3BP1;OTUD7B
1814	GOBiologicalProcess	all	transcription initiation from RNA polymerase II promoter (GO:0006367)	3/161	0.799477	0.220813	-0.0937209	MED30;POLR2D;TAF2
2357	GOMolecularFunction	all	protein kinase regulator activity (GO:0019887)	2/108	0.800275	-0.342566	0.14208	FAF1;FLRT1
2358	GOMolecularFunction	all	GDP binding (GO:0019003)	1/52	0.800275	-0.308365	0.12568	RAB2A
2373	GOMolecularFunction	all	acetylglucosaminyltransferase activity (GO:0008375)	1/51	0.800275	-0.129773	0.0542894	EXT1
2380	GOMolecularFunction	all	SH3/SH2 adaptor activity (GO:0005070)	1/52	0.800275	-0.0738919	0.030116	TP53BP2
2395	GOMolecularFunction	all	nucleoside-triphosphatase activity (GO:0017111)	8/425	0.800275	-0.00266077	0.00109845	RAB2A;RECQL4;HSP90AA1;KIFC2;HSPA4;ATP6V1H;KLC1;SEPT3
1515	GOBiologicalProcess	all	positive regulation of cell cycle process (GO:0090068)	2/108	0.800466	-0.399848	0.165838	RAD21;ZNF16
1532	GOBiologicalProcess	all	regulation of response to external stimulus (GO:0032101)	2/108	0.800466	-0.348051	0.144355	OTUD7B;METAP2
1591	GOBiologicalProcess	all	negative regulation of response to external stimulus (GO:0032102)	2/108	0.800466	-0.22832	0.0946963	SHARPIN;GBA
1420	GOBiologicalProcess	all	positive regulation of cell-substrate adhesion (GO:0010811)	1/53	0.803616	-0.688519	0.273432	DOCK5
1424	GOBiologicalProcess	all	positive regulation of mitotic cell cycle (GO:0045931)	1/53	0.803616	-0.679343	0.269788	HSF1
1444	GOBiologicalProcess	all	carboxylic acid transport (GO:0046942)	1/52	0.803616	-0.610934	0.248998	SLC6A15
1447	GOBiologicalProcess	all	positive regulation of actin filament polymerization (GO:0030838)	1/52	0.803616	-0.606784	0.247306	BAIAP2L2
1450	GOBiologicalProcess	all	B cell differentiation (GO:0030183)	1/53	0.803616	-0.618587	0.24566	HDAC5
1481	GOBiologicalProcess	all	positive regulation of nervous system development (GO:0051962)	1/53	0.803616	-0.51504	0.204538	NUMBL
1487	GOBiologicalProcess	all	regulation of complement activation (GO:0030449)	2/110	0.803616	-0.485333	0.194128	C4BPA;C4BPB
1494	GOBiologicalProcess	all	chemokine-mediated signaling pathway (GO:0070098)	1/53	0.803616	-0.469686	0.186527	PPBP
1555	GOBiologicalProcess	all	T cell receptor signaling pathway (GO:0050852)	3/164	0.803616	-0.301935	0.122558	PSMD4;PSME3;PDE4B
1595	GOBiologicalProcess	all	triglyceride metabolic process (GO:0006641)	1/53	0.803616	-0.217641	0.0864318	FABP5
1610	GOBiologicalProcess	all	regulation of protein activation cascade (GO:2000257)	2/109	0.803616	-0.174896	0.0712351	C4BPA;C4BPB
1620	GOBiologicalProcess	all	central nervous system development (GO:0007417)	4/218	0.803616	-0.15388	0.0621868	LYN;SOX12;VCY;VCX2
1640	GOBiologicalProcess	all	regulation of cell motility (GO:2000145)	2/110	0.803616	-0.123432	0.0493713	LMNA;ABL2
1678	GOBiologicalProcess	all	cytokine-mediated signaling pathway (GO:0019221)	12/634	0.803616	-0.0679061	0.0270635	NUMBL;IL1RL2;HSP90AA1;HIST2H3A;PSMD4;SHC1;PSME3;FLRT1;PPBP;LRP8;YWHAZ;HSP90B1
1721	GOBiologicalProcess	all	positive regulation of developmental growth (GO:0048639)	1/52	0.803616	-0.0125083	0.00509798	L1CAM
1750	GOBiologicalProcess	all	positive regulation of I-kappaB kinase/NF-kappaB signaling (GO:0043123)	3/164	0.803616	0.0252759	-0.0102597	SHARPIN;EEF1D;MTDH
1772	GOBiologicalProcess	all	glycerophospholipid biosynthetic process (GO:0046474)	3/165	0.803616	0.0682686	-0.0273014	PTDSS1;DDHD2;MTM1
1822	GOBiologicalProcess	all	neutrophil degranulation (GO:0043312)	9/480	0.803616	0.287758	-0.115045	NFASC;HSP90AA1;FABP5;PGM2;GGH;PPBP;PYGL;CCT8;DSC1
1830	GOBiologicalProcess	all	positive regulation of intracellular signal transduction (GO:1902533)	9/480	0.803616	0.425033	-0.169927	LYN;ALK;GPR37;SHARPIN;SHC1;P2RX2;EEF1D;PTK2;MTDH
1513	GOBiologicalProcess	all	positive regulation of establishment of protein localization to mitochondrion (GO:1903749)	2/111	0.805361	-0.423896	0.166513	TP53BP2;YWHAZ
1540	GOBiologicalProcess	all	negative regulation of cytokine production (GO:0001818)	2/111	0.805361	-0.352477	0.138459	GBA;OTUD7B
1771	GOBiologicalProcess	all	cellular response to peptide hormone stimulus (GO:0071375)	2/111	0.805361	0.067581	-0.0265469	HDAC5;PRKDC
2377	GOMolecularFunction	all	RNA polymerase II distal enhancer sequence-specific DNA binding (GO:0000980)	1/53	0.806301	-0.0856996	0.0340339	GATAD2B
1412	GOBiologicalProcess	all	positive regulation of tyrosine phosphorylation of STAT protein (GO:0042531)	1/54	0.807165	-0.739585	0.28623	LYN
1502	GOBiologicalProcess	all	positive regulation of protein import into nucleus (GO:0042307)	1/54	0.807165	-0.459541	0.177849	UBR5
1523	GOBiologicalProcess	all	positive regulation of phosphatidylinositol 3-kinase signaling (GO:0014068)	1/54	0.807165	-0.401402	0.155348	PTK2
1617	GOBiologicalProcess	all	neutrophil chemotaxis (GO:0030593)	1/54	0.807165	-0.171414	0.0663398	PDE4B
1667	GOBiologicalProcess	all	regulation of inflammatory response (GO:0050727)	3/167	0.807165	-0.0852841	0.0331059	SHARPIN;GBA;OTUD7B
1686	GOBiologicalProcess	all	neutrophil activation involved in immune response (GO:0002283)	9/484	0.807591	-0.0639274	0.0246616	NFASC;HSP90AA1;FABP5;PGM2;GGH;PPBP;PYGL;CCT8;DSC1
1735	GOBiologicalProcess	all	regulation of cell proliferation (GO:0042127)	14/741	0.808338	0.00862509	-0.0033071	LYN;SHC1;PRKDC;REG1A;PPBP;PTK2;ZNF16;FOSL1;WT1;LMNA;HSF1;ABL2;NF2;FXN
1810	GOBiologicalProcess	all	positive regulation of cell migration (GO:0030335)	4/222	0.808338	0.202878	-0.0778348	DOCK5;TCAF2;AGO2;PTK2
1952	GOCellularComponent	all	site of DNA damage (GO:0090734)	1/38	0.80915	-0.791587	0.472608	AUNIP
1957	GOCellularComponent	all	Cul4-RING E3 ubiquitin ligase complex (GO:0080008)	1/37	0.80915	-0.614405	0.377597	DCAF13
1959	GOCellularComponent	all	anchored component of plasma membrane (GO:0046658)	1/41	0.80915	-0.660787	0.362271	ULBP2
1960	GOCellularComponent	all	stress fiber (GO:0001725)	1/41	0.80915	-0.634726	0.347984	PTK2
1964	GOCellularComponent	all	contractile actin filament bundle (GO:0097517)	1/41	0.80915	-0.538596	0.295281	PTK2
1965	GOCellularComponent	all	integral component of Golgi membrane (GO:0030173)	1/41	0.80915	-0.493564	0.270593	QSOX2
1968	GOCellularComponent	all	lysosomal lumen (GO:0043202)	2/87	0.80915	-0.396729	0.242224	HSP90AA1;GBA
1976	GOCellularComponent	all	lytic vacuole membrane (GO:0098852)	5/234	0.80915	-0.287283	0.177845	RAB2A;GBA;ATP6V1H;TLDC1;ATP6V1C1
2003	GOCellularComponent	all	ionotropic glutamate receptor complex (GO:0008328)	1/40	0.80915	0.0472975	-0.0266714	SCRIB
2007	GOCellularComponent	all	lysosomal membrane (GO:0005765)	6/292	0.80915	0.0770015	-0.0434054	RAB2A;GBA;CLEC16A;ATP6V1H;TLDC1;ATP6V1C1
2016	GOCellularComponent	all	late endosome (GO:0005770)	3/141	0.80915	0.159043	-0.0909203	SFTPB;CLEC16A;MTM1
2022	GOCellularComponent	all	microtubule cytoskeleton (GO:0015630)	8/389	0.80915	0.294491	-0.16931	CCT6A;PXK;KIFC2;DDHD2;WDR62;CCT8;NDRG1;SEPT3
2026	GOCellularComponent	all	mitochondrial inner membrane (GO:0005743)	7/342	0.80915	0.359442	-0.201931	MRPS17;MRPS9;NDUFAF4;TIMM17A;SLC25A32;MRPL15;MRPL13
1422	GOBiologicalProcess	all	transport of virus (GO:0046794)	1/55	0.809932	-0.718838	0.27115	VPS28
1475	GOBiologicalProcess	all	intracellular transport of virus (GO:0075733)	1/55	0.809932	-0.55531	0.209466	VPS28
1483	GOBiologicalProcess	all	negative regulation of cellular component organization (GO:0051129)	1/55	0.809932	-0.528411	0.19932	DFFA
1485	GOBiologicalProcess	all	positive regulation of immune response (GO:0050778)	1/55	0.809932	-0.520073	0.196175	POLR3C
1673	GOBiologicalProcess	all	cellular response to nutrient levels (GO:0031669)	1/55	0.809932	-0.0765218	0.0288645	CLEC16A
1805	GOBiologicalProcess	all	glycosphingolipid metabolic process (GO:0006687)	1/55	0.809932	0.159858	-0.0602993	GBA
2356	GOMolecularFunction	all	repressing transcription factor binding (GO:0070491)	1/54	0.812118	-0.373747	0.144645	HDAC5
1574	GOBiologicalProcess	all	positive regulation of developmental process (GO:0051094)	2/114	0.812353	-0.284057	0.105698	LMNA;AGO2
1714	GOBiologicalProcess	all	regulation of humoral immune response (GO:0002920)	2/114	0.812353	-0.0245227	0.00912491	C4BPA;C4BPB
1817	GOBiologicalProcess	all	neutrophil mediated immunity (GO:0002446)	9/488	0.812353	0.27497	-0.10234	NFASC;HSP90AA1;FABP5;PGM2;GGH;PPBP;PYGL;CCT8;DSC1
1461	GOBiologicalProcess	all	protein import (GO:0017038)	1/57	0.81431	-0.649758	0.232917	IPO9
1473	GOBiologicalProcess	all	phosphatidylinositol-mediated signaling (GO:0048015)	1/57	0.81431	-0.589241	0.211224	HTR2A
1477	GOBiologicalProcess	all	positive regulation of protein transport (GO:0051222)	1/57	0.81431	-0.581995	0.208626	VPS28
1526	GOBiologicalProcess	all	chordate embryonic development (GO:0043009)	1/57	0.81431	-0.427718	0.153323	POLR2D
1538	GOBiologicalProcess	all	chromosome organization (GO:0051276)	1/57	0.81431	-0.389628	0.139669	COPS5
1542	GOBiologicalProcess	all	negative regulation of cell growth (GO:0030308)	2/116	0.81431	-0.379972	0.136384	WT1;ENO1
1568	GOBiologicalProcess	all	regulation of tumor necrosis factor-mediated signaling pathway (GO:0010803)	1/57	0.81431	-0.308499	0.110587	SHARPIN
1570	GOBiologicalProcess	all	granulocyte chemotaxis (GO:0071621)	1/57	0.81431	-0.304457	0.109138	PDE4B
1576	GOBiologicalProcess	all	negative regulation of cellular catabolic process (GO:0031330)	1/57	0.81431	-0.293646	0.105262	NELL1
1579	GOBiologicalProcess	all	regulation of cellular catabolic process (GO:0031329)	1/56	0.81431	-0.283918	0.104395	ABL2
1612	GOBiologicalProcess	all	positive regulation of cysteine-type endopeptidase activity (GO:2001056)	1/56	0.81431	-0.192533	0.0707933	ASPH
1627	GOBiologicalProcess	all	peptidyl-lysine modification (GO:0018205)	2/116	0.81431	-0.16121	0.0578635	PLOD3;PLOD1
1642	GOBiologicalProcess	all	autophagosome organization (GO:1905037)	1/57	0.81431	-0.134665	0.0482729	RB1CC1
1699	GOBiologicalProcess	all	epithelium development (GO:0060429)	2/116	0.81431	-0.05225	0.0187542	WT1;HAND1
1812	GOBiologicalProcess	all	regulation of immune effector process (GO:0002697)	2/115	0.81431	0.226775	-0.082876	C4BPA;C4BPB
1834	GOBiologicalProcess	all	phosphorylation (GO:0016310)	7/387	0.81431	0.630484	-0.226991	LYN;ALK;DYRK3;BRSK2;PRKDC;CLK2;STK3
1986	GOCellularComponent	all	cytoplasmic stress granule (GO:0010494)	1/42	0.815839	-0.0970891	0.0517619	DYRK3
1478	GOBiologicalProcess	all	I-kappaB kinase/NF-kappaB signaling (GO:0007249)	1/58	0.817639	-0.591717	0.206814	SHARPIN
1482	GOBiologicalProcess	all	tRNA modification (GO:0006400)	1/58	0.817639	-0.577031	0.201681	PUSL1
1499	GOBiologicalProcess	all	regulation of neurogenesis (GO:0050767)	1/58	0.817639	-0.517701	0.180944	NUMBL
1537	GOBiologicalProcess	all	positive regulation of peptidyl-tyrosine phosphorylation (GO:0050731)	2/117	0.817639	-0.396303	0.139709	LYN;LRP8
1590	GOBiologicalProcess	all	cellular respiration (GO:0045333)	1/58	0.817639	-0.271499	0.0948929	MTFR1
1704	GOBiologicalProcess	all	positive regulation of cell death (GO:0010942)	1/58	0.817639	-0.0479355	0.0167541	FAF1
1828	GOBiologicalProcess	all	cellular response to interferon-gamma (GO:0071346)	2/117	0.817639	0.425532	-0.150013	SYNCRIP;EPRS
2342	GOMolecularFunction	all	iron ion binding (GO:0005506)	1/55	0.817731	-0.585836	0.220981	FXN
1465	GOBiologicalProcess	all	post-Golgi vesicle-mediated transport (GO:0006892)	1/59	0.820218	-0.661736	0.225536	SCAMP3
1470	GOBiologicalProcess	all	autophagosome assembly (GO:0000045)	1/59	0.820218	-0.644177	0.219552	RB1CC1
1479	GOBiologicalProcess	all	integrin-mediated signaling pathway (GO:0007229)	1/59	0.820218	-0.604973	0.20619	PTK2
1492	GOBiologicalProcess	all	regulation of epidermal growth factor receptor signaling pathway (GO:0042058)	1/59	0.820218	-0.551077	0.187821	SHC1
1500	GOBiologicalProcess	all	positive regulation of cell morphogenesis involved in differentiation (GO:0010770)	1/59	0.820218	-0.52877	0.180218	DOCK5
1536	GOBiologicalProcess	all	neutrophil migration (GO:1990266)	1/59	0.820218	-0.410671	0.139967	PDE4B
1551	GOBiologicalProcess	all	receptor metabolic process (GO:0043112)	1/59	0.820218	-0.371847	0.126735	ADM
1602	GOBiologicalProcess	all	response to light stimulus (GO:0009416)	1/59	0.820218	-0.234777	0.0800178	RGR
2347	GOMolecularFunction	all	protein kinase activator activity (GO:0030295)	1/56	0.820761	-0.555799	0.204364	STK3
2435	GOMolecularFunction	all	core promoter proximal region sequence-specific DNA binding (GO:0000987)	5/279	0.820761	0.328286	-0.12075	FOSL1;AKNA;HAND1;HSF1;GATAD2B
2361	GOMolecularFunction	all	nuclear hormone receptor binding (GO:0035257)	1/57	0.821228	-0.278986	0.100008	MED30
2404	GOMolecularFunction	all	amino acid transmembrane transporter activity (GO:0015171)	1/57	0.821228	0.00859502	-0.00308104	SLC6A15
2414	GOMolecularFunction	all	phosphoric ester hydrolase activity (GO:0042578)	1/57	0.821228	0.0855795	-0.0306775	PTPRO
1531	GOBiologicalProcess	all	mitotic cytokinesis (GO:0000281)	1/60	0.823188	-0.452023	0.150247	SEPT3
1557	GOBiologicalProcess	all	regulation of extrinsic apoptotic signaling pathway (GO:2001236)	1/60	0.823188	-0.365007	0.121324	PSME3
1562	GOBiologicalProcess	all	regulation of phosphorylation (GO:0042325)	2/120	0.823188	-0.35999	0.120249	LYN;PTK2
1572	GOBiologicalProcess	all	cell junction assembly (GO:0034329)	1/60	0.823188	-0.323814	0.107632	SH3BP1
1625	GOBiologicalProcess	all	brain development (GO:0007420)	2/120	0.823188	-0.176108	0.0588261	VCY;VCX2
1732	GOBiologicalProcess	all	dicarboxylic acid metabolic process (GO:0043648)	1/60	0.823188	0.00768733	-0.00255518	SLC25A32
1744	GOBiologicalProcess	all	cell morphogenesis (GO:0000902)	1/60	0.823188	0.0225483	-0.00749481	PTPRO
2034	GOCellularComponent	all	RNA polymerase II transcription factor complex (GO:0090575)	3/148	0.825095	0.504634	-0.259902	HAND1;TCEA1;TAF2
1528	GOBiologicalProcess	all	regulation of stress fiber assembly (GO:0051492)	1/61	0.825421	-0.471357	0.152812	NF2
1547	GOBiologicalProcess	all	muscle organ development (GO:0007517)	1/61	0.825421	-0.40709	0.131977	CHODL
1594	GOBiologicalProcess	all	negative regulation of protein phosphorylation (GO:0001933)	3/179	0.825421	-0.270087	0.0876796	LYN;PRKDC;FLRT1
1649	GOBiologicalProcess	all	nucleosome assembly (GO:0006334)	1/61	0.825421	-0.142679	0.046256	HIST2H3A
1676	GOBiologicalProcess	all	activation of protein kinase activity (GO:0032147)	4/234	0.825421	-0.0827778	0.0271522	ALK;SHC1;DUSP7;STK3
1689	GOBiologicalProcess	all	cellular response to lipid (GO:0071396)	3/179	0.825421	-0.0727515	0.0236176	LYN;PDE4B;ABL2
1826	GOBiologicalProcess	all	negative regulation of growth (GO:0045926)	2/121	0.825421	0.402153	-0.131944	WT1;ENO1
1833	GOBiologicalProcess	all	negative regulation of transcription, DNA-templated (GO:0045892)	15/814	0.825421	0.673187	-0.220146	HDAC5;MTERF3;SHC1;NAB2;OTUD7B;ENO1;MBD3L2;LRP8;ZHX1;GATAD2B;MTDH;WT1;HAND1;HSF1;ALX1
1578	GOBiologicalProcess	all	regulation of acute inflammatory response (GO:0002673)	2/122	0.826451	-0.325455	0.104883	C4BPA;C4BPB
2412	GOMolecularFunction	all	metal ion binding (GO:0046872)	8/443	0.827334	0.0625181	-0.0217682	DYRK3;BRSK2;SCUBE1;ASPH;ABL2;YDJC;HSP90B1;STK3
1527	GOBiologicalProcess	all	glycosaminoglycan metabolic process (GO:0030203)	1/62	0.828053	-0.483316	0.152843	EXT1
1543	GOBiologicalProcess	all	positive regulation of leukocyte chemotaxis (GO:0002690)	1/62	0.828053	-0.424694	0.134305	PPBP
1556	GOBiologicalProcess	all	striated muscle contraction (GO:0006941)	1/62	0.828053	-0.386778	0.122314	MYBPH
1637	GOBiologicalProcess	all	actin cytoskeleton reorganization (GO:0031532)	1/62	0.828053	-0.16367	0.0517589	BRSK2
1664	GOBiologicalProcess	all	sulfur compound biosynthetic process (GO:0044272)	2/123	0.828053	-0.109262	0.0345863	EXT1;MGST3
1665	GOBiologicalProcess	all	positive regulation of cellular amide metabolic process (GO:0034250)	1/62	0.828053	-0.109001	0.0344705	EIF3E
1829	GOBiologicalProcess	all	proteolysis (GO:0006508)	5/292	0.828192	0.478238	-0.150832	CAPN12;PRSS33;LRP8;FBXL6;METAP2
2423	GOMolecularFunction	all	transcriptional activator activity, RNA polymerase II transcription regulatory region sequence-specific binding (GO:0001228)	5/285	0.82952	0.211798	-0.0725811	AKNA;WT1;GATA5;ALX1;SOX12
2441	GOMolecularFunction	all	transcriptional activator activity, RNA polymerase II core promoter proximal region sequence-specific binding (GO:0001077)	3/176	0.829811	0.607111	-0.206106	AKNA;WT1;SOX12
1558	GOBiologicalProcess	all	cellular calcium ion homeostasis (GO:0006874)	2/124	0.830768	-0.38987	0.121221	FZD9;HTR2A
1563	GOBiologicalProcess	all	tumor necrosis factor-mediated signaling pathway (GO:0033209)	2/124	0.830768	-0.385045	0.119721	PSMD4;PSME3
1520	GOBiologicalProcess	all	tRNA processing (GO:0008033)	1/63	0.831651	-0.513899	0.158542	POP1
1799	GOBiologicalProcess	all	second-messenger-mediated signaling (GO:0019932)	1/63	0.831651	0.181454	-0.0559801	SAMD14
1548	GOBiologicalProcess	all	negative regulation of neuron apoptotic process (GO:0043524)	1/64	0.83228	-0.430179	0.129482	FZD9
1553	GOBiologicalProcess	all	regulation of proteolysis (GO:0030162)	1/64	0.83228	-0.418228	0.125885	ASPH
1561	GOBiologicalProcess	all	negative regulation of dephosphorylation (GO:0035305)	1/64	0.83228	-0.399843	0.120351	RRP1B
1589	GOBiologicalProcess	all	vesicle targeting, rough ER to cis-Golgi (GO:0048207)	1/64	0.83228	-0.317958	0.095704	TRAPPC9
1593	GOBiologicalProcess	all	COPII vesicle coating (GO:0048208)	1/64	0.83228	-0.29663	0.0892842	TRAPPC9
1641	GOBiologicalProcess	all	kidney development (GO:0001822)	1/64	0.83228	-0.162424	0.0488889	WT1
1666	GOBiologicalProcess	all	vesicle coating (GO:0006901)	1/64	0.83228	-0.113217	0.0340777	TRAPPC9
1669	GOBiologicalProcess	all	signal transduction involved in mitotic G1 DNA damage checkpoint (GO:0072431)	1/64	0.83228	-0.102656	0.0308989	PRKDC
1764	GOBiologicalProcess	all	nuclear-transcribed mRNA catabolic process, deadenylation-dependent decay (GO:0000288)	1/64	0.83228	0.0555017	-0.0167058	POLR2D
1825	GOBiologicalProcess	all	positive regulation of gene expression (GO:0010628)	14/772	0.83228	0.42663	-0.129851	SHC1;RPL11;HEATR1;DDX21;CKS1B;HIST2H3A;MED30;WT1;POLR1A;TFR2;UBR5;POLR1E;ALX1;EIF3E
2372	GOMolecularFunction	all	kinase inhibitor activity (GO:0019210)	1/60	0.833347	-0.16645	0.055326	FLRT1
2027	GOCellularComponent	all	chromosome (GO:0005694)	2/98	0.833748	0.411736	-0.20497	RECQL4;RAD21
1524	GOBiologicalProcess	all	mitochondrial respiratory chain complex I assembly (GO:0032981)	1/65	0.835005	-0.526824	0.154725	NDUFAF4
1534	GOBiologicalProcess	all	positive regulation of JAK-STAT cascade (GO:0046427)	1/65	0.835005	-0.483738	0.142071	LYN
1545	GOBiologicalProcess	all	mitochondrial respiratory chain complex I biogenesis (GO:0097031)	1/65	0.835005	-0.455409	0.133751	NDUFAF4
1552	GOBiologicalProcess	all	NADH dehydrogenase complex assembly (GO:0010257)	1/65	0.835005	-0.429834	0.12624	NDUFAF4
1619	GOBiologicalProcess	all	positive regulation of protein polymerization (GO:0032273)	1/65	0.835005	-0.212373	0.0623727	BAIAP2L2
1634	GOBiologicalProcess	all	inorganic anion transmembrane transport (GO:0098661)	1/65	0.835005	-0.185308	0.0544239	SLC20A2
2351	GOMolecularFunction	all	enhancer sequence-specific DNA binding (GO:0001158)	1/65	0.83674	-0.622996	0.18297	GATAD2B
2360	GOMolecularFunction	all	ligand-dependent nuclear receptor transcription coactivator activity (GO:0030374)	1/66	0.83674	-0.367794	0.105408	MED30
2362	GOMolecularFunction	all	transmembrane receptor protein kinase activity (GO:0019199)	1/63	0.83674	-0.317294	0.0978876	ALK
2364	GOMolecularFunction	all	cysteine-type peptidase activity (GO:0008234)	1/66	0.83674	-0.303405	0.0869545	OTUD7B
2366	GOMolecularFunction	all	mitogen-activated protein kinase kinase binding (GO:0031434)	1/66	0.83674	-0.278953	0.0799467	ALK
[truncated: 447 more rows]

## Sheet: ER- upreg.all.mod
	Database	Module	Term	Overlap	Adjusted.P.value	Z.score	Combined.Score	Genes
1835	GOCellularComponent	all	preribosome (GO:0030684)	10/76	0.000775339	-1.37807	17.192	BOP1;CMSS1;RRP1;HEATR1;UTP23;RRS1;RRP1B;DCAF13;DIEXF;RRP9
1838	GOCellularComponent	all	nucleolar part (GO:0044452)	12/154	0.00953637	-1.36718	12.6774	AKNA;POLR1A;POP1;EEF1D;HEATR1;RRS1;POLR1E;RRP1B;TERF1;FHIT;RRP9;MTDH
165	GOBiologicalProcess	all	maturation of SSU-rRNA from tricistronic rRNA transcript (SSU-rRNA, 5.8S rRNA, LSU-rRNA) (GO:0000462)	7/36	0.0132579	-1.75887	20.6557	MRPS9;HEATR1;UTP23;RRS1;RPS24;DCAF13;DIEXF
166	GOBiologicalProcess	all	ncRNA processing (GO:0034470)	16/228	0.020586	-1.93041	20.4828	RPL32;POP1;RPL11;RRP1;HEATR1;ISG20L2;RRP1B;RPL8;DIEXF;RPL7;RRP9;BOP1;AGO2;INTS8;RPS24;DCAF13
1840	GOCellularComponent	all	nucleolus (GO:0005730)	28/677	0.031731	-1.54325	11.8291	POP1;PRKDC;RPL11;RRP1;HEATR1;UTP23;DDX21;PWP1;RPL7;RRP9;ATXN3;TOP1MT;RRS1;DCAF13;ARFGEF1;DFFB;SURF2;DDX10;DDX51;RRP1B;TERF1;DIEXF;ZNF16;BOP1;MRPS9;TCEA1;POLR1E;NF2
1836	GOCellularComponent	all	small-subunit processome (GO:0032040)	5/36	0.0427443	-2.0511	14.5206	HEATR1;UTP23;DCAF13;DIEXF;RRP9
184	GOBiologicalProcess	all	ribosome biogenesis (GO:0042254)	15/227	0.0485089	-1.21081	11.3186	RPL32;MTERF3;RPL11;RRP1;HEATR1;ISG20L2;RRP1B;RPL8;DIEXF;RPL7;RRP9;BOP1;RRS1;RPS24;DCAF13
186	GOBiologicalProcess	all	translation (GO:0006412)	15/233	0.0486728	-1.22496	11.0944	MRPS17;RPL32;MTERF3;RPL11;DARS2;EPRS;RPL8;MRPL13;RPL7;MRPS9;COPS5;EEF1D;AGO2;IARS;RPS24
2039	GOMolecularFunction	all	rRNA binding (GO:0019843)	6/44	0.0577632	-2.09232	17.0984	MTERF3;RPL11;UTP23;RRS1;DDX21;DIEXF
2041	GOMolecularFunction	all	RNA binding (GO:0003723)	49/1388	0.0577632	-1.37251	11.7009	RPL32;POP1;RRP1;GPATCH4;C4BPA;ENO1;EPRS;RPL8;RPL7;RRP9;SYNCRIP;PSMD4;DHX57;ZNF385C;HSP90AA1;DARS2;DDX10;DDX51;YWHAZ;DIEXF;MRPS9;EEF1D;PRKDC;RPL11;HEATR1;UTP23;ISG20L2;DDX21;MRPL15;WDR62;MRPL13;HSP90B1;MTDH;PUF60;POLR2D;RRS1;DCAF13;MTERF3;SORBS2;RRP1B;MANF;CCT6A;BOP1;CMSS1;AGO2;EIF3E;KIAA0907;RPS24;METAP2
1837	GOCellularComponent	all	preribosome, large subunit precursor (GO:0030687)	4/27	0.0899765	-2.24082	13.6959	BOP1;RRP1;RRS1;RRP1B
169	GOBiologicalProcess	all	rRNA metabolic process (GO:0016072)	13/201	0.0959803	-1.9413	15.6622	RPL32;RPL11;RRP1;HEATR1;ISG20L2;RRP1B;RPL8;DIEXF;RPL7;RRP9;BOP1;RPS24;DCAF13
173	GOBiologicalProcess	all	rRNA processing (GO:0006364)	13/203	0.0959803	-1.6162	12.885	RPL32;RPL11;RRP1;HEATR1;ISG20L2;RRP1B;RPL8;DIEXF;RPL7;RRP9;BOP1;RPS24;DCAF13
178	GOBiologicalProcess	all	maturation of SSU-rRNA (GO:0030490)	6/47	0.0972646	-1.57385	12.2839	MRPS9;HEATR1;UTP23;RPS24;DCAF13;DIEXF
2038	GOMolecularFunction	all	natural killer cell lectin-like receptor binding (GO:0046703)	3/10	0.131095	-2.6464	18.3844	RAET1G;RAET1L;ULBP2
1842	GOCellularComponent	all	fibrillar center (GO:0001650)	8/132	0.18654	-1.63997	8.27594	AKNA;EEF1D;HEATR1;RRS1;POLR1E;TERF1;FHIT;MTDH
1843	GOCellularComponent	all	cytosolic part (GO:0044445)	9/160	0.18654	-1.58047	7.98201	CCT6A;MRPS9;RPL32;RPL11;CCT8;RPL8;UBQLN4;RPS24;RPL7
175	GOBiologicalProcess	all	cellular response to misfolded protein (GO:0071218)	4/22	0.209296	-1.82066	12.5719	UBE2W;ATXN3;DERL1;UGGT1
167	GOBiologicalProcess	all	regulation of establishment of protein localization to telomere (GO:0070203)	3/11	0.241563	-2.57143	17.0845	CCT6A;CCT8;TERF1
171	GOBiologicalProcess	all	misfolded or incompletely synthesized protein catabolic process (GO:0006515)	4/26	0.292535	-2.15029	13.4521	UBE2W;ATXN3;DERL1;UGGT1
189	GOBiologicalProcess	all	cellular macromolecule biosynthetic process (GO:0034645)	17/368	0.292535	-1.74911	10.9352	MRPS17;RPL32;RPL11;RPL8;PWP1;MRPL13;RPL7;EXT1;RECQL4;MRPS9;COPS5;EEF1D;TOP1MT;POLR2D;AGO2;MCM4;RPS24
196	GOBiologicalProcess	all	response to unfolded protein (GO:0006986)	5/44	0.294759	-1.56471	9.63436	HSP90AA1;HSPA4;HSF1;DERL1;STT3B
177	GOBiologicalProcess	all	cellular response to topologically incorrect protein (GO:0035967)	4/28	0.326753	-2.0786	12.4179	UBE2W;ATXN3;HSPA4;HSF1
1	KEGG	all	Ribosome_Homo sapiens_hsa03010	9/137	0.343159	-1.74614	10.6032	MRPS17;MRPS9;RPL32;RPL11;MRPL15;RPL8;MRPL13;RPS24;RPL7
2	KEGG	all	RNA polymerase_Homo sapiens_hsa03020	4/32	0.343159	-1.89225	10.3625	POLR3C;POLR1A;POLR2D;POLR1E
201	GOBiologicalProcess	all	positive regulation of gene expression, epigenetic (GO:0045815)	5/48	0.37227	-1.59583	9.20742	HIST2H3A;POLR1A;POLR1E;DDX21;ARID1B
2043	GOMolecularFunction	all	snoRNA binding (GO:0030515)	4/31	0.38057	-1.8977	10.6148	HEATR1;DDX21;DIEXF;RRP9
213	GOBiologicalProcess	all	cotranslational protein targeting to membrane (GO:0006613)	7/94	0.386618	-1.36096	7.7069	TRAM1;RPL32;SSR2;RPL11;RPL8;RPS24;RPL7
191	GOBiologicalProcess	all	peptide biosynthetic process (GO:0043043)	10/175	0.388688	-1.90416	10.6499	MRPS17;MRPS9;COPS5;RPL32;RPL11;AGO2;RPL8;MRPL13;RPS24;RPL7
1839	GOCellularComponent	all	axon initial segment (GO:0043194)	2/10	0.441296	-2.94994	11.9526	NFASC;KCNQ3
1841	GOCellularComponent	all	node of Ranvier (GO:0033268)	2/13	0.450625	-2.49747	8.84802	NFASC;KCNQ3
1844	GOCellularComponent	all	DNA-directed RNA polymerase I complex (GO:0005736)	2/14	0.450625	-2.26114	7.69303	POLR1A;POLR1E
1845	GOCellularComponent	all	chaperonin-containing T-complex (GO:0005832)	2/14	0.450625	-2.25888	7.68534	CCT6A;CCT8
1847	GOCellularComponent	all	polysomal ribosome (GO:0042788)	3/29	0.450625	-1.79569	6.86397	RPL32;RPL11;RPL8
1849	GOCellularComponent	all	nuclear DNA-directed RNA polymerase complex (GO:0055029)	4/53	0.450625	-1.80511	6.71264	POLR3C;POLR1A;POLR2D;POLR1E
1851	GOCellularComponent	all	perinuclear region of cytoplasm (GO:0048471)	14/379	0.450625	-1.67863	5.99683	ARFGEF1;LYN;CHODL;FAF1;NDRG1;HSP90B1;MTDH;NELL1;BAG5;UBR5;HSF1;FLRT1;TP53BP2;NF2
1852	GOCellularComponent	all	nucleoplasm part (GO:0044451)	15/408	0.450625	-1.6038	5.95225	NSMCE2;TONSL;TERF1;CLK2;MTDH;GON4L;POLR3C;IMPAD1;POLR2D;TCEA1;ALX1;EIF3E;FLYWCH1;SIM2;TAF2
1853	GOCellularComponent	all	condensed nuclear chromosome (GO:0000794)	3/35	0.453941	-1.74667	5.81712	RAD21;RRS1;RCC1
1846	GOCellularComponent	all	90S preribosome (GO:0030686)	2/17	0.484931	-2.34077	7.11881	CMSS1;HEATR1
1848	GOCellularComponent	all	vacuolar proton-transporting V-type ATPase complex (GO:0016471)	2/17	0.484931	-2.21237	6.72829	ATP6V1H;ATP6V1C1
1869	GOCellularComponent	all	polysome (GO:0005844)	4/64	0.484931	-1.45697	4.54516	RPL32;RPL11;AGO2;RPL8
1875	GOCellularComponent	all	cytosolic ribosome (GO:0022626)	6/125	0.484931	-1.22519	3.75553	MRPS9;RPL32;RPL11;RPL8;RPS24;RPL7
222	GOBiologicalProcess	all	C-terminal protein lipidation (GO:0006501)	6/76	0.492723	-1.38298	7.32314	LY6K;CNTN5;RAET1G;RAET1L;LY6G6D;ULBP2
3	KEGG	all	Protein processing in endoplasmic reticulum_Homo sapiens_hsa04141	9/169	0.493827	-1.76655	8.31485	ATXN3;TRAM1;HSP90AA1;SSR2;DERL1;STT3B;UGGT1;UBQLN4;HSP90B1
259	GOBiologicalProcess	all	ERAD pathway (GO:0036503)	6/78	0.528185	-1.17566	6.07642	ATXN3;BRSK2;DERL1;STT3B;UGGT1;HSP90B1
1850	GOCellularComponent	all	endocytic vesicle lumen (GO:0071682)	2/19	0.539514	-2.35117	6.67555	HSP90AA1;HSP90B1
1859	GOCellularComponent	all	cytosolic large ribosomal subunit (GO:0022625)	4/70	0.539514	-1.8843	5.36627	RPL32;RPL11;RPL8;RPL7
1860	GOCellularComponent	all	small nuclear ribonucleoprotein complex (GO:0030532)	2/20	0.542177	-1.92187	5.28008	ARFGEF1;TGS1
1868	GOCellularComponent	all	cell cortex part (GO:0044448)	3/45	0.542177	-1.68165	4.55138	ASPH;ENO1;SEPT3
1878	GOCellularComponent	all	large ribosomal subunit (GO:0015934)	4/73	0.542177	-1.33406	3.63363	RPL32;RPL11;RPL8;RPL7
1866	GOCellularComponent	all	ribosome (GO:0005840)	4/77	0.576084	-1.7932	4.60651	RPL32;RPL11;RPL8;MRPL13
1876	GOCellularComponent	all	chromosomal region (GO:0098687)	4/77	0.576084	-1.45217	3.73044	RECQL4;DSCC1;RAD21;NSMCE2
2040	GOMolecularFunction	all	U3 snoRNA binding (GO:0034511)	2/7	0.576529	-2.91458	13.9104	DIEXF;RRP9
2042	GOMolecularFunction	all	DNA-directed 5'-3' RNA polymerase activity (GO:0003899)	4/37	0.576529	-2.26382	11.2052	POLR3C;POLR1A;POLR2D;POLR1E
168	GOBiologicalProcess	all	negative regulation of complement activation (GO:0045916)	2/7	0.58851	-3.33377	15.911	C4BPA;C4BPB
181	GOBiologicalProcess	all	renal filtration cell differentiation (GO:0061318)	2/7	0.58851	-2.47656	11.8198	WT1;PTPRO
183	GOBiologicalProcess	all	glomerular epithelial cell differentiation (GO:0072311)	2/7	0.58851	-2.37787	11.3488	WT1;PTPRO
188	GOBiologicalProcess	all	negative regulation of double-strand break repair (GO:2000780)	3/20	0.58851	-2.27292	11.0234	UBR5;HSF1;AUNIP
223	GOBiologicalProcess	all	glycogen catabolic process (GO:0005980)	3/19	0.58851	-1.46548	7.32308	RB1CC1;PGM2;PYGL
258	GOBiologicalProcess	all	C-terminal protein amino acid modification (GO:0018410)	6/83	0.58851	-1.25069	6.09051	LY6K;CNTN5;RAET1G;RAET1L;LY6G6D;ULBP2
170	GOBiologicalProcess	all	outer mitochondrial membrane organization (GO:0007008)	2/8	0.599182	-3.22338	14.5013	HSP90AA1;HSPA4
172	GOBiologicalProcess	all	riboflavin metabolic process (GO:0006771)	2/8	0.599182	-2.93374	13.1983	FLAD1;SLC52A2
187	GOBiologicalProcess	all	response to misfolded protein (GO:0051788)	2/8	0.599182	-2.45705	11.0537	UBE2W;ATXN3
204	GOBiologicalProcess	all	flavin-containing compound metabolic process (GO:0042726)	2/8	0.599182	-2.01644	9.07151	FLAD1;SLC52A2
205	GOBiologicalProcess	all	organelle disassembly (GO:1903008)	3/21	0.599182	-1.91331	9.01374	DYRK3;RB1CC1;KLC1
206	GOBiologicalProcess	all	double-strand break repair (GO:0006302)	8/142	0.599182	-1.91643	8.86172	RECQL4;PRKDC;EYA3;RAD21;NSMCE2;UBE2V2;TONSL;AUNIP
216	GOBiologicalProcess	all	signal transduction by p53 class mediator (GO:0072331)	4/40	0.599182	-1.60515	7.50179	TP53BP2;ZNF385C;FHIT;NDRG1
174	GOBiologicalProcess	all	peptidyl-lysine hydroxylation (GO:0017185)	2/9	0.610912	-3.01522	12.8485	PLOD3;PLOD1
176	GOBiologicalProcess	all	regulation of protein localization to Cajal body (GO:1904869)	2/9	0.610912	-2.93252	12.4961	CCT6A;CCT8
179	GOBiologicalProcess	all	positive regulation of protein localization to Cajal body (GO:1904871)	2/9	0.610912	-2.86904	12.2256	CCT6A;CCT8
180	GOBiologicalProcess	all	telomeric D-loop disassembly (GO:0061820)	2/9	0.610912	-2.77701	11.8334	RECQL4;TERF1
182	GOBiologicalProcess	all	regulation of ERAD pathway (GO:1904292)	2/9	0.610912	-2.70975	11.5468	ATXN3;BRSK2
193	GOBiologicalProcess	all	negative regulation of protein complex disassembly (GO:0043242)	2/9	0.610912	-2.34705	10.0013	CLEC16A;UBQLN4
211	GOBiologicalProcess	all	protein K48-linked deubiquitination (GO:0071108)	3/24	0.610912	-1.88181	8.16155	VCPIP1;ATXN3;OTUD7B
214	GOBiologicalProcess	all	negative regulation of proteasomal ubiquitin-dependent protein catabolic process (GO:0032435)	3/25	0.610912	-1.81135	7.65206	BAG5;RPL11;FHIT
230	GOBiologicalProcess	all	cellular modified amino acid biosynthetic process (GO:0042398)	3/25	0.610912	-1.6888	7.13436	PTDSS1;PLOD3;PLOD1
2044	GOMolecularFunction	all	RNA polymerase I activity (GO:0001054)	2/13	0.624003	-2.86204	10.1396	POLR1A;POLR1E
2045	GOMolecularFunction	all	polyubiquitin modification-dependent protein binding (GO:0031593)	4/44	0.624003	-2.21246	9.60779	SHARPIN;PSMD4;OTUD7B;UBQLN4
2046	GOMolecularFunction	all	5S rRNA binding (GO:0008097)	2/10	0.624003	-2.3283	9.43382	RPL11;RRS1
2047	GOMolecularFunction	all	hexose transmembrane transporter activity (GO:0015149)	2/14	0.624003	-2.73602	9.3087	SLC2A1;PPBP
2048	GOMolecularFunction	all	5'-3' RNA polymerase activity (GO:0034062)	3/31	0.624003	-2.48736	9.0681	POLR3C;POLR1A;POLR2D
2049	GOMolecularFunction	all	Lys48-specific deubiquitinase activity (GO:1990380)	2/11	0.624003	-2.2373	8.64681	ATXN3;OTUD7B
2050	GOMolecularFunction	all	annealing helicase activity (GO:0036310)	1/7	0.624003	-3.89982	7.75645	RECQL4
2051	GOMolecularFunction	all	proton-transporting ATPase activity, rotational mechanism (GO:0046961)	2/17	0.624003	-2.43997	7.42049	ATP6V1H;ATP6V1C1
2052	GOMolecularFunction	all	NF-kappaB binding (GO:0051059)	3/25	0.624003	-1.71401	7.24084	FAF1;TP53BP2;MTDH
2053	GOMolecularFunction	all	small ribosomal subunit rRNA binding (GO:0070181)	1/8	0.624003	-3.80873	7.10559	UTP23
2054	GOMolecularFunction	all	nucleosomal DNA binding (GO:0031492)	3/30	0.624003	-1.79739	6.70837	HIST2H3A;RCC1;GATAD2B
2055	GOMolecularFunction	all	JUN kinase binding (GO:0008432)	1/7	0.624003	-3.29528	6.55408	PTK2
2056	GOMolecularFunction	all	phosphorylase activity (GO:0004645)	1/7	0.624003	-3.24346	6.451	PYGL
2057	GOMolecularFunction	all	adenylate kinase activity (GO:0004017)	1/8	0.624003	-3.32666	6.20624	AK2
2058	GOMolecularFunction	all	peptidase activator activity (GO:0016504)	2/17	0.624003	-2.03546	6.19028	PSME3;EBAG9
2059	GOMolecularFunction	all	primary amine oxidase activity (GO:0008131)	1/7	0.624003	-3.10647	6.17855	MAOB
2060	GOMolecularFunction	all	ATPase activity, coupled to transmembrane movement of ions, rotational mechanism (GO:0044769)	2/26	0.624003	-2.66936	6.11529	ATP6V1H;ATP6V1C1
2061	GOMolecularFunction	all	hydrogen-exporting ATPase activity (GO:0036442)	2/22	0.624003	-2.36097	6.08862	ATP6V1H;ATP6V1C1
2062	GOMolecularFunction	all	protein carboxyl O-methyltransferase activity (GO:0051998)	1/7	0.624003	-2.99212	5.95111	PCMTD1
2063	GOMolecularFunction	all	RNA helicase activity (GO:0003724)	4/68	0.624003	-2.0114	5.90309	DHX57;DDX10;DDX21;DDX51
2064	GOMolecularFunction	all	glucosyltransferase activity (GO:0046527)	1/7	0.624003	-2.95005	5.86744	PLOD3
2065	GOMolecularFunction	all	ephrin receptor binding (GO:0046875)	2/20	0.624003	-2.11359	5.80681	LYN;SHC1
2066	GOMolecularFunction	all	G-protein coupled acetylcholine receptor activity (GO:0016907)	1/7	0.624003	-2.91911	5.8059	CHRM2
2067	GOMolecularFunction	all	glucose transmembrane transporter activity (GO:0005355)	2/21	0.624003	-2.17492	5.78691	SLC2A1;PPBP
2068	GOMolecularFunction	all	ubiquitin-protein transferase inhibitor activity (GO:0055105)	1/7	0.624003	-2.88079	5.72967	RPL11
2069	GOMolecularFunction	all	G-protein coupled neurotransmitter receptor activity (GO:0099528)	1/7	0.624003	-2.82387	5.61647	CHRM2
2070	GOMolecularFunction	all	translation initiation factor activity (GO:0003743)	3/37	0.624003	-1.7378	5.54177	COPS5;AGO2;EIF3E
2071	GOMolecularFunction	all	7SK snRNA binding (GO:0097322)	1/7	0.624003	-2.76991	5.50915	DDX21
2072	GOMolecularFunction	all	omega peptidase activity (GO:0008242)	1/8	0.624003	-2.9394	5.48376	GGH
2073	GOMolecularFunction	all	RNA polymerase II intronic transcription regulatory region sequence-specific DNA binding (GO:0001162)	1/7	0.624003	-2.74092	5.45149	HSF1
2074	GOMolecularFunction	all	receptor antagonist activity (GO:0048019)	2/18	0.624003	-1.8537	5.44425	DKK4;DKKL1
2075	GOMolecularFunction	all	nucleotide kinase activity (GO:0019201)	2/24	0.624003	-2.22502	5.4016	AK2;SCRIB
2076	GOMolecularFunction	all	ATP-dependent 3'-5' DNA helicase activity (GO:0043140)	1/8	0.624003	-2.86904	5.3525	RECQL4
2077	GOMolecularFunction	all	endoribonuclease activity, producing 5'-phosphomonoesters (GO:0016891)	2/25	0.624003	-2.25136	5.30788	POP1;AGO2
2078	GOMolecularFunction	all	ubiquitin-like protein ligase binding (GO:0044389)	11/298	0.624003	-1.7313	5.25043	UBE2W;ATXN3;GPR37;BAG5;FAF1;RPL11;DERL1;UBE2V2;FHIT;YWHAZ;SCAMP3
2079	GOMolecularFunction	all	aminoacyl-tRNA ligase activity (GO:0004812)	3/42	0.624003	-1.80914	5.19881	DARS2;IARS;EPRS
2080	GOMolecularFunction	all	ATP-dependent RNA helicase activity (GO:0004004)	4/68	0.624003	-1.74451	5.11982	DHX57;DDX10;DDX21;DDX51
2081	GOMolecularFunction	all	MAP kinase tyrosine/serine/threonine phosphatase activity (GO:0017017)	1/8	0.624003	-2.72796	5.0893	DUSP7
2082	GOMolecularFunction	all	disordered domain specific binding (GO:0097718)	2/24	0.624003	-2.07899	5.0471	DFFB;HSP90AA1
2083	GOMolecularFunction	all	protein-DNA loading ATPase activity (GO:0033170)	1/8	0.624003	-2.7013	5.03956	DSCC1
2084	GOMolecularFunction	all	chitinase activity (GO:0004568)	1/8	0.624003	-2.66952	4.98027	CHI3L2
2085	GOMolecularFunction	all	neuropeptide hormone activity (GO:0005184)	2/27	0.624003	-2.23041	4.96772	NPY;CRH
2086	GOMolecularFunction	all	neurotrophin TRKA receptor binding (GO:0005168)	1/7	0.624003	-2.49717	4.96669	SHC1
2087	GOMolecularFunction	all	intracellular cGMP activated cation channel activity (GO:0005223)	1/8	0.624003	-2.65962	4.96181	CNGB3
2088	GOMolecularFunction	all	ubiquitin protein ligase binding (GO:0031625)	11/285	0.624003	-1.50126	4.95237	UBE2W;ATXN3;GPR37;BAG5;FAF1;RPL11;DERL1;UBE2V2;FHIT;YWHAZ;SCAMP3
2089	GOMolecularFunction	all	ATP-dependent helicase activity (GO:0008026)	5/86	0.624003	-1.45619	4.94036	DHX57;DDX10;DDX21;MCM4;DDX51
2090	GOMolecularFunction	all	miRNA binding (GO:0035198)	2/25	0.624003	-2.0761	4.89469	AGO2;DDX21
2091	GOMolecularFunction	all	dolichyl-diphosphooligosaccharide-protein glycotransferase activity (GO:0004579)	1/10	0.624003	-2.9266	4.86628	STT3B
2092	GOMolecularFunction	all	carboxy-lyase activity (GO:0016831)	2/27	0.624003	-2.15801	4.80646	AMD1;AZIN1
2093	GOMolecularFunction	all	extracellular ATP-gated cation channel activity (GO:0004931)	1/8	0.624003	-2.5583	4.77279	P2RX2
2094	GOMolecularFunction	all	nucleotide receptor activity (GO:0016502)	1/8	0.624003	-2.5504	4.75803	P2RX2
2095	GOMolecularFunction	all	hydrogen-exporting ATPase activity, phosphorylative mechanism (GO:0008553)	1/10	0.624003	-2.85964	4.75494	ATP6V1C1
2096	GOMolecularFunction	all	siRNA binding (GO:0035197)	1/10	0.624003	-2.85865	4.75329	AGO2
2097	GOMolecularFunction	all	ATP-gated ion channel activity (GO:0035381)	1/8	0.624003	-2.53858	4.73598	P2RX2
2098	GOMolecularFunction	all	cyclic nucleotide binding (GO:0030551)	2/22	0.624003	-1.83008	4.71951	PDE4B;CNGB3
2099	GOMolecularFunction	all	UDP-glucosyltransferase activity (GO:0035251)	1/10	0.624003	-2.81905	4.68745	UGGT1
2100	GOMolecularFunction	all	telomerase activity (GO:0003720)	1/9	0.624003	-2.64076	4.64245	TERF1
2101	GOMolecularFunction	all	bile acid binding (GO:0032052)	1/9	0.624003	-2.59032	4.55378	PYGL
2102	GOMolecularFunction	all	cGMP binding (GO:0030553)	1/11	0.624003	-2.86526	4.52016	CNGB3
2103	GOMolecularFunction	all	non-membrane spanning protein tyrosine kinase activity (GO:0004715)	3/44	0.624003	-1.63721	4.51964	LYN;ABL2;PTK2
2104	GOMolecularFunction	all	retinoid binding (GO:0005501)	2/25	0.624003	-1.91511	4.51513	CRABP1;POLR2D
2105	GOMolecularFunction	all	oxidized DNA binding (GO:0032356)	1/9	0.624003	-2.55671	4.49469	RECQL4
2106	GOMolecularFunction	all	DEAD/H-box RNA helicase binding (GO:0017151)	1/8	0.624003	-2.40351	4.48401	SP7
2107	GOMolecularFunction	all	protein tyrosine phosphatase activity (GO:0004725)	4/63	0.624003	-1.4023	4.44284	DUSP21;EYA3;PTPRO;DUSP7
2108	GOMolecularFunction	all	intronic transcription regulatory region sequence-specific DNA binding (GO:0001161)	1/9	0.624003	-2.50109	4.39692	HSF1
2109	GOMolecularFunction	all	NEDD8-specific protease activity (GO:0019784)	1/8	0.624003	-2.35203	4.38796	COPS5
2110	GOMolecularFunction	all	ubiquitin binding (GO:0043130)	4/63	0.624003	-1.35447	4.29128	SHARPIN;FAF1;VPS28;CKS1B
2111	GOMolecularFunction	all	GTPase binding (GO:0051020)	4/77	0.624003	-1.65845	4.26034	HSP90AA1;ENO1;IARS;EPRS
2112	GOMolecularFunction	all	exopeptidase activity (GO:0008238)	3/46	0.624003	-1.59438	4.2314	METAP1D;GGH;METAP2
2113	GOMolecularFunction	all	sodium-dependent phosphate transmembrane transporter activity (GO:0015321)	1/8	0.624003	-2.23846	4.17609	SLC20A2
2114	GOMolecularFunction	all	transcription factor activity, RNA polymerase II core promoter sequence-specific binding involved in preinitiation complex assembly (GO:0001075)	1/10	0.624003	-2.5094	4.17258	TAF2
2115	GOMolecularFunction	all	cytoskeletal adaptor activity (GO:0008093)	1/10	0.624003	-2.5026	4.16127	SORBS2
2116	GOMolecularFunction	all	cAMP response element binding protein binding (GO:0008140)	1/9	0.624003	-2.36377	4.1555	CRTC2
2117	GOMolecularFunction	all	RNA-directed DNA polymerase activity (GO:0003964)	1/9	0.624003	-2.35979	4.1485	TERF1
2118	GOMolecularFunction	all	anion:cation symporter activity (GO:0015296)	3/44	0.624003	-1.49695	4.13243	SLC6A8;SLC20A2;SLC6A15
2119	GOMolecularFunction	all	double-stranded telomeric DNA binding (GO:0003691)	1/10	0.624003	-2.48384	4.13007	TERF1
2120	GOMolecularFunction	all	purinergic receptor activity (GO:0035586)	1/9	0.624003	-2.34298	4.11896	P2RX2
2121	GOMolecularFunction	all	intracellular cAMP activated cation channel activity (GO:0005222)	1/10	0.624003	-2.40387	3.9971	CNGB3
2122	GOMolecularFunction	all	oligosaccharyl transferase activity (GO:0004576)	1/11	0.624003	-2.51634	3.96971	STT3B
2123	GOMolecularFunction	all	single-stranded RNA binding (GO:0003727)	3/46	0.624003	-1.47577	3.9166	MTERF3;POLR2D;AGO2
2124	GOMolecularFunction	all	RNA-dependent ATPase activity (GO:0008186)	4/69	0.624003	-1.34856	3.89859	DHX57;DDX10;DDX21;DDX51
2125	GOMolecularFunction	all	ATP-dependent DNA helicase activity (GO:0004003)	2/29	0.624003	-1.84069	3.8806	RECQL4;MCM4
2126	GOMolecularFunction	all	ribonuclease P activity (GO:0004526)	1/10	0.624003	-2.33151	3.87678	POP1
2127	GOMolecularFunction	all	bubble DNA binding (GO:0000405)	1/8	0.624003	-2.0136	3.75658	RECQL4
2128	GOMolecularFunction	all	phosphotyrosine residue binding (GO:0001784)	2/30	0.624003	-1.825	3.74574	SHC1;ABL2
2129	GOMolecularFunction	all	tau-protein kinase activity (GO:0050321)	1/11	0.624003	-2.36842	3.73635	BRSK2
2130	GOMolecularFunction	all	L-proline transmembrane transporter activity (GO:0015193)	1/8	0.624003	-1.9796	3.69316	SLC6A15
2131	GOMolecularFunction	all	thiol-dependent ubiquitin-specific protease activity (GO:0004843)	4/77	0.624003	-1.43578	3.68833	VCPIP1;ATXN3;COPS5;OTUD7B
2132	GOMolecularFunction	all	retinol binding (GO:0019841)	1/7	0.624003	-1.82287	3.62555	POLR2D
2133	GOMolecularFunction	all	D-glucose transmembrane transporter activity (GO:0055056)	1/10	0.624003	-2.16248	3.59573	SLC2A1
2134	GOMolecularFunction	all	RNA 7-methylguanosine cap binding (GO:0000340)	1/10	0.624003	-2.15559	3.58427	AGO2
2135	GOMolecularFunction	all	cation channel activity (GO:0005261)	6/147	0.624003	-1.45375	3.5508	KCNF1;KCNK9;P2RX2;TRPM8;TRPM6;TRPM3
2136	GOMolecularFunction	all	neurotrophin TRK receptor binding (GO:0005167)	1/9	0.624003	-2.01385	3.54035	SHC1
2137	GOMolecularFunction	all	ATP binding (GO:0005524)	9/256	0.624003	-1.44733	3.52042	RECQL4;DYRK3;BRSK2;HSP90AA1;P2RX2;HSPA4;DARS2;PYGL;STK3
2138	GOMolecularFunction	all	deoxyribonuclease activity (GO:0004536)	2/31	0.624003	-1.75483	3.50786	DFFB;TATDN1
2139	GOMolecularFunction	all	translation factor activity, RNA binding (GO:0008135)	4/68	0.624003	-1.17425	3.44621	COPS5;EEF1D;AGO2;EIF3E
2140	GOMolecularFunction	all	adenyl ribonucleotide binding (GO:0032559)	10/280	0.624003	-1.27273	3.40553	RECQL4;DYRK3;BRSK2;HSP90AA1;P2RX2;HSPA4;PDE4B;DARS2;PYGL;STK3
2141	GOMolecularFunction	all	Hsp90 protein binding (GO:0051879)	2/31	0.624003	-1.69073	3.37972	TTC4;HSF1
2142	GOMolecularFunction	all	C2H2 zinc finger domain binding (GO:0070742)	1/13	0.624003	-2.35414	3.36787	WT1
2143	GOMolecularFunction	all	MAP kinase phosphatase activity (GO:0033549)	1/10	0.624003	-1.98289	3.29711	DUSP7
2144	GOMolecularFunction	all	hydrolase activity, hydrolyzing O-glycosyl compounds (GO:0004553)	2/33	0.624003	-1.72889	3.28185	GBA;CHI3L2
2145	GOMolecularFunction	all	microtubule minus-end binding (GO:0051011)	1/11	0.624003	-2.07324	3.27068	CAMSAP2
2146	GOMolecularFunction	all	protein channel activity (GO:0015266)	1/12	0.624003	-2.17353	3.26166	TIMM17A
2147	GOMolecularFunction	all	oxidized purine DNA binding (GO:0032357)	1/11	0.624003	-2.05072	3.23516	RECQL4
2148	GOMolecularFunction	all	calcium channel activity (GO:0005262)	4/94	0.624003	-1.59387	3.22162	CACNB1;TRPM8;TRPM6;TRPM3
2149	GOMolecularFunction	all	nucleotide diphosphatase activity (GO:0004551)	1/12	0.624003	-2.04504	3.06885	FHIT
2150	GOMolecularFunction	all	G-rich strand telomeric DNA binding (GO:0098505)	1/11	0.624003	-1.92098	3.03049	TERF1
2151	GOMolecularFunction	all	protein serine/threonine kinase activator activity (GO:0043539)	2/32	0.624003	-1.55214	3.02296	CKS1B;STK3
2152	GOMolecularFunction	all	adenyl nucleotide binding (GO:0030554)	1/12	0.624003	-1.99506	2.99384	BAG5
2153	GOMolecularFunction	all	high voltage-gated calcium channel activity (GO:0008331)	1/13	0.624003	-2.09068	2.99096	CACNB1
2154	GOMolecularFunction	all	sodium:phosphate symporter activity (GO:0005436)	1/11	0.624003	-1.88424	2.97252	SLC20A2
2155	GOMolecularFunction	all	protein phosphorylated amino acid binding (GO:0045309)	2/35	0.624003	-1.64058	2.96123	SHC1;ABL2
2156	GOMolecularFunction	all	vitamin D receptor binding (GO:0042809)	1/15	0.624003	-2.26367	2.95967	MED30
2157	GOMolecularFunction	all	single-stranded telomeric DNA binding (GO:0043047)	1/13	0.624003	-2.04327	2.92314	TERF1
2158	GOMolecularFunction	all	magnesium ion binding (GO:0000287)	5/128	0.624003	-1.41832	2.90637	DYRK3;BRSK2;ABL2;YDJC;STK3
2159	GOMolecularFunction	all	2 iron, 2 sulfur cluster binding (GO:0051537)	1/12	0.624003	-1.90993	2.86609	FXN
2160	GOMolecularFunction	all	annealing activity (GO:0097617)	1/13	0.624003	-1.99808	2.85848	RECQL4
2161	GOMolecularFunction	all	sodium:amino acid symporter activity (GO:0005283)	1/13	0.624003	-1.978	2.82976	SLC6A15
2162	GOMolecularFunction	all	helicase activity (GO:0004386)	2/35	0.624003	-1.56413	2.82325	RECQL4;DDX10
2163	GOMolecularFunction	all	tRNA-specific ribonuclease activity (GO:0004549)	1/14	0.624003	-2.0571	2.81103	POP1
2164	GOMolecularFunction	all	3'-5' DNA helicase activity (GO:0043138)	1/14	0.624003	-2.02123	2.76201	RECQL4
2165	GOMolecularFunction	all	oxidoreductase activity, acting on the CH-NH2 group of donors, oxygen as acceptor (GO:0016641)	1/16	0.624003	-2.16478	2.71215	MAOB
2166	GOMolecularFunction	all	protein tyrosine/serine/threonine phosphatase activity (GO:0008138)	2/35	0.624003	-1.47484	2.66207	DUSP21;DUSP7
2167	GOMolecularFunction	all	intermediate filament binding (GO:0019215)	1/12	0.624003	-1.76973	2.6557	MTM1
2168	GOMolecularFunction	all	phosphatidylinositol monophosphate phosphatase activity (GO:0052744)	1/15	0.624003	-2.03038	2.65465	MTM1
2169	GOMolecularFunction	all	pseudouridine synthase activity (GO:0009982)	1/13	0.624003	-1.84816	2.64401	PUSL1
2170	GOMolecularFunction	all	DNA clamp loader activity (GO:0003689)	1/8	0.624003	-1.3987	2.60942	DSCC1
2171	GOMolecularFunction	all	Lys63-specific deubiquitinase activity (GO:0061578)	1/12	0.624003	-1.73017	2.59633	ATXN3
2172	GOMolecularFunction	all	ATPase binding (GO:0051117)	3/64	0.624003	-1.35559	2.58801	ATXN3;BRSK2;DERL1
2173	GOMolecularFunction	all	3',5'-cyclic-AMP phosphodiesterase activity (GO:0004115)	1/16	0.624003	-2.05387	2.57319	PDE4B
2174	GOMolecularFunction	all	phosphate ion transmembrane transporter activity (GO:0015114)	1/14	0.624003	-1.87774	2.56594	SLC20A2
2175	GOMolecularFunction	all	intracellular cyclic nucleotide activated cation channel activity (GO:0005221)	1/12	0.624003	-1.6898	2.53575	CNGB3
2176	GOMolecularFunction	all	thiol-dependent ubiquitinyl hydrolase activity (GO:0036459)	4/93	0.624003	-1.22416	2.50864	VCPIP1;ATXN3;COPS5;OTUD7B
2177	GOMolecularFunction	all	RNA stem-loop binding (GO:0035613)	1/14	0.624003	-1.83044	2.5013	EPRS
2178	GOMolecularFunction	all	DNA helicase activity (GO:0003678)	2/41	0.624003	-1.60017	2.49993	RECQL4;MCM4
2179	GOMolecularFunction	all	single-stranded DNA-dependent ATPase activity (GO:0043142)	1/13	0.624003	-1.7469	2.49914	DSCC1
2180	GOMolecularFunction	all	adenyl-nucleotide exchange factor activity (GO:0000774)	1/12	0.624003	-1.6572	2.48685	BAG5
2181	GOMolecularFunction	all	organic acid:sodium symporter activity (GO:0005343)	1/14	0.624003	-1.81847	2.48494	SLC6A8
2182	GOMolecularFunction	all	aminopeptidase activity (GO:0004177)	2/35	0.624003	-1.3709	2.47446	METAP1D;METAP2
2183	GOMolecularFunction	all	ionotropic glutamate receptor binding (GO:0035255)	1/14	0.624003	-1.76383	2.41027	SCRIB
2184	GOMolecularFunction	all	neuropeptide receptor binding (GO:0071855)	1/12	0.624003	-1.59733	2.39699	NPY
2185	GOMolecularFunction	all	Rac guanyl-nucleotide exchange factor activity (GO:0030676)	1/15	0.624003	-1.83258	2.39604	EPS8L2
2186	GOMolecularFunction	all	ubiquitin-ubiquitin ligase activity (GO:0034450)	1/14	0.624003	-1.73101	2.36543	UBR5
2187	GOMolecularFunction	all	cAMP binding (GO:0030552)	1/13	0.624003	-1.65244	2.364	PDE4B
2188	GOMolecularFunction	all	MHC class I protein binding (GO:0042288)	1/15	0.624003	-1.78488	2.33367	DERL1
2189	GOMolecularFunction	all	intramolecular transferase activity, phosphotransferases (GO:0016868)	1/12	0.624003	-1.54293	2.31536	PGM2
2190	GOMolecularFunction	all	3'-5' exonuclease activity (GO:0008408)	2/39	0.624003	-1.41034	2.3097	EXD3;ISG20L2
2191	GOMolecularFunction	all	lipoprotein transporter activity (GO:0042954)	1/15	0.624003	-1.73235	2.26499	CTAGE15
2192	GOMolecularFunction	all	purinergic nucleotide receptor activity (GO:0001614)	1/16	0.624003	-1.78007	2.23016	P2RX2
2193	GOMolecularFunction	all	phosphatidylinositol-3-phosphatase activity (GO:0004438)	1/15	0.624003	-1.69597	2.21743	MTM1
2194	GOMolecularFunction	all	RNA polymerase III activity (GO:0001056)	1/17	0.624003	-1.8381	2.2096	POLR3C
2195	GOMolecularFunction	all	voltage-gated cation channel activity (GO:0022843)	4/101	0.624003	-1.19136	2.18878	CACNB1;KCNF1;KCNQ3;CNGB3
2196	GOMolecularFunction	all	RNA polymerase II transcription coactivator activity (GO:0001105)	2/40	0.624003	-1.36819	2.18824	SOX12;RRP1B
2197	GOMolecularFunction	all	potassium ion transmembrane transporter activity (GO:0015079)	2/39	0.624003	-1.33582	2.18766	KCNF1;KCNK9
2198	GOMolecularFunction	all	muscle alpha-actinin binding (GO:0051371)	1/17	0.624003	-1.79555	2.15845	MYBPH
2199	GOMolecularFunction	all	phosphotransferase activity, phosphate group as acceptor (GO:0016776)	2/42	0.624003	-1.40833	2.1497	AK2;SCRIB
2200	GOMolecularFunction	all	lipoprotein particle receptor activity (GO:0030228)	1/16	0.624003	-1.70187	2.13218	LRP8
2202	GOMolecularFunction	all	ATPase regulator activity (GO:0060590)	2/39	0.624003	-1.28744	2.10842	BRSK2;BAG5
2203	GOMolecularFunction	all	protein transmembrane transporter activity (GO:0008320)	1/17	0.624003	-1.714	2.06042	TIMM17A
2204	GOMolecularFunction	all	peptidoglycan binding (GO:0042834)	1/17	0.624003	-1.6804	2.02003	REG1A
2205	GOMolecularFunction	all	phosphatidylinositol-3,5-bisphosphate 3-phosphatase activity (GO:0052629)	1/13	0.624003	-1.40854	2.01507	MTM1
2206	GOMolecularFunction	all	transmembrane receptor protein phosphatase activity (GO:0019198)	1/16	0.624003	-1.56854	1.96515	PTPRO
2207	GOMolecularFunction	all	G-protein coupled chemoattractant receptor activity (GO:0001637)	1/16	0.624003	-1.52228	1.90719	CCR9
2209	GOMolecularFunction	all	phosphatidylinositol-3,5-bisphosphate phosphatase activity (GO:0106018)	1/16	0.624003	-1.50874	1.89022	MTM1
2210	GOMolecularFunction	all	insulin-like growth factor receptor binding (GO:0005159)	1/16	0.624003	-1.50607	1.88688	SHC1
2211	GOMolecularFunction	all	intracellular ligand-gated ion channel activity (GO:0005217)	1/16	0.624003	-1.50576	1.88649	JPH1
2212	GOMolecularFunction	all	transmembrane receptor protein tyrosine phosphatase activity (GO:0005001)	1/16	0.624003	-1.48842	1.86477	PTPRO
2213	GOMolecularFunction	all	potassium channel activity (GO:0005267)	4/101	0.624003	-1.0106	1.85668	KCNF1;KCNK9;KCNQ3;CNGB3
2214	GOMolecularFunction	all	guanylate kinase activity (GO:0004385)	1/14	0.624003	-1.33868	1.8293	SCRIB
2215	GOMolecularFunction	all	potassium ion leak channel activity (GO:0022841)	1/17	0.624003	-1.50442	1.80848	KCNK9
2216	GOMolecularFunction	all	phosphoprotein phosphatase activity (GO:0004721)	5/137	0.624003	-0.967689	1.7883	DUSP21;EYA3;PTPRO;DUSP7;MTM1
2217	GOMolecularFunction	all	calcium ion transmembrane transporter activity (GO:0015085)	3/78	0.624003	-1.13876	1.71807	TRPM8;TRPM6;TRPM3
2218	GOMolecularFunction	all	G-protein coupled photoreceptor activity (GO:0008020)	1/14	0.624003	-1.25422	1.71389	RGR
2223	GOMolecularFunction	all	low-density lipoprotein receptor activity (GO:0005041)	1/14	0.624003	-1.21382	1.65869	LRP8
2225	GOMolecularFunction	all	ubiquitin-like protein-specific protease activity (GO:0019783)	3/75	0.624003	-1.01656	1.61131	ATXN3;COPS5;OTUD7B
2226	GOMolecularFunction	all	protein tyrosine kinase binding (GO:1990782)	2/49	0.624003	-1.21519	1.58496	HSP90AA1;SHC1
2229	GOMolecularFunction	all	ubiquitin-specific protease binding (GO:1990381)	1/17	0.624003	-1.28944	1.55005	DERL1
2230	GOMolecularFunction	all	hydrogen ion transmembrane transporter activity (GO:0015078)	2/52	0.624003	-1.26479	1.54592	ATP6V1H;ATP6V1C1
2232	GOMolecularFunction	all	cadherin binding (GO:0045296)	9/314	0.624003	-0.974944	1.52683	PUF60;EEF1D;EPS8L2;SCRIB;EIF3E;ENO1;CCT8;YWHAZ;NDRG1
2235	GOMolecularFunction	all	protein tyrosine kinase activity (GO:0004713)	5/148	0.624003	-0.894474	1.45864	LYN;ALK;HSP90AA1;ABL2;PTK2
2239	GOMolecularFunction	all	ATPase activity (GO:0016887)	6/204	0.624003	-1.0101	1.39243	HSP90AA1;KIFC2;HSPA4;DNAH14;ATP6V1H;CCT8
2243	GOMolecularFunction	all	transcriptional activator activity, RNA polymerase II transcription factor binding (GO:0001190)	2/51	0.624003	-1.08295	1.35243	SOX12;RRP1B
2248	GOMolecularFunction	all	nucleotidase activity (GO:0008252)	1/17	0.624003	-1.08346	1.30244	IMPAD1
2249	GOMolecularFunction	all	ribonuclease activity (GO:0004540)	2/50	0.624003	-1.01775	1.29882	POP1;AGO2
2253	GOMolecularFunction	all	DNA polymerase binding (GO:0070182)	1/17	0.624003	-1.05906	1.27311	HSP90AA1
2254	GOMolecularFunction	all	RNA polymerase II transcription cofactor activity (GO:0001104)	3/85	0.624003	-0.931259	1.25442	MED30;SOX12;RRP1B
2255	GOMolecularFunction	all	MHC class II protein complex binding (GO:0023026)	1/17	0.624003	-1.03577	1.24511	HSP90AA1
2257	GOMolecularFunction	all	voltage-gated potassium channel activity (GO:0005249)	3/86	0.624003	-0.920634	1.22041	KCNF1;KCNQ3;CNGB3
2261	GOMolecularFunction	all	Rab guanyl-nucleotide exchange factor activity (GO:0017112)	2/52	0.624003	-0.961753	1.17552	DENND1A;TRAPPC9
2268	GOMolecularFunction	all	actin filament binding (GO:0051015)	4/128	0.624003	-0.819609	1.05338	TMEM201;SAMD14;MYBPH;ABL2
2275	GOMolecularFunction	all	actin binding (GO:0003779)	7/255	0.624003	-0.779011	0.98714	TMEM201;SAMD14;MYBPH;KLHL21;ABL2;EPS8L2;PTK2
2201	GOMolecularFunction	all	CXCR chemokine receptor binding (GO:0045236)	1/18	0.626687	-1.83388	2.11777	PPBP
2208	GOMolecularFunction	all	semaphorin receptor binding (GO:0030215)	1/19	0.626687	-1.70943	1.8984	SH3BP1
2219	GOMolecularFunction	all	DNA binding, bending (GO:0008301)	1/18	0.626687	-1.46914	1.69657	TERF1
2220	GOMolecularFunction	all	3',5'-cyclic-nucleotide phosphodiesterase activity (GO:0004114)	1/21	0.626687	-1.6457	1.69505	PDE4B
2221	GOMolecularFunction	all	MHC protein complex binding (GO:0023023)	1/20	0.626687	-1.55934	1.66699	HSP90AA1
2222	GOMolecularFunction	all	ATP-dependent microtubule motor activity, minus-end-directed (GO:0008569)	1/18	0.626687	-1.43983	1.66272	DNAH14
2224	GOMolecularFunction	all	K63-linked polyubiquitin modification-dependent protein binding (GO:0070530)	1/21	0.626687	-1.59189	1.63962	OTUD7B
2227	GOMolecularFunction	all	gamma-tubulin binding (GO:0043015)	1/20	0.626687	-1.47738	1.57937	NDRG1
2228	GOMolecularFunction	all	peptidase activator activity involved in apoptotic process (GO:0016505)	1/19	0.626687	-1.41841	1.57521	EBAG9
2231	GOMolecularFunction	all	protein kinase A regulatory subunit binding (GO:0034237)	1/19	0.626687	-1.37579	1.52788	ARFGEF1
2233	GOMolecularFunction	all	transcription factor activity, RNA polymerase II core promoter sequence-specific (GO:0000983)	1/21	0.626687	-1.46227	1.50612	TAF2
2234	GOMolecularFunction	all	low-density lipoprotein particle receptor binding (GO:0050750)	1/21	0.626687	-1.43715	1.48024	HSP90B1
2236	GOMolecularFunction	all	leak channel activity (GO:0022840)	1/20	0.626687	-1.3636	1.45773	KCNK9
2237	GOMolecularFunction	all	glutamate receptor binding (GO:0035254)	1/21	0.626687	-1.38953	1.43119	SCRIB
2238	GOMolecularFunction	all	RNA methyltransferase activity (GO:0008173)	1/20	0.626687	-1.32587	1.41739	TGS1
2244	GOMolecularFunction	all	RNA cap binding (GO:0000339)	1/18	0.626687	-1.15343	1.33198	AGO2
2245	GOMolecularFunction	all	methyl-CpG binding (GO:0008327)	1/21	0.626687	-1.29292	1.33169	MBD3L2
2250	GOMolecularFunction	all	ligand-gated calcium channel activity (GO:0099604)	1/21	0.626687	-1.25559	1.29323	JPH1
2251	GOMolecularFunction	all	Ran GTPase binding (GO:0008536)	1/19	0.626687	-1.15512	1.28282	RCC1
2256	GOMolecularFunction	all	intramolecular oxidoreductase activity, transposing S-S bonds (GO:0016864)	1/21	0.626687	-1.1853	1.22084	QSOX2
2259	GOMolecularFunction	all	protein disulfide isomerase activity (GO:0003756)	1/21	0.626687	-1.16197	1.19681	QSOX2
2263	GOMolecularFunction	all	SUMO transferase activity (GO:0019789)	1/19	0.626687	-1.01824	1.13081	NSMCE2
2266	GOMolecularFunction	all	ferrous iron binding (GO:0008198)	1/21	0.626687	-1.09252	1.12528	FXN
2271	GOMolecularFunction	all	DNA-directed DNA polymerase activity (GO:0003887)	1/21	0.626687	-1.00817	1.0384	CHRAC1
2273	GOMolecularFunction	all	metalloexopeptidase activity (GO:0008235)	2/55	0.626687	-0.872334	1.0004	METAP1D;METAP2
2281	GOMolecularFunction	all	insulin receptor binding (GO:0005158)	1/20	0.626687	-0.772814	0.826164	SHC1
2282	GOMolecularFunction	all	double-stranded DNA binding (GO:0003690)	3/100	0.626687	-0.771251	0.820271	WT1;PRKDC;TERF1
2283	GOMolecularFunction	all	nuclease activity (GO:0004518)	2/60	0.626687	-0.756528	0.782	DFFB;TATDN1
2286	GOMolecularFunction	all	Rho guanyl-nucleotide exchange factor activity (GO:0005089)	2/60	0.626687	-0.697177	0.720651	ARHGEF19;EPS8L2
2292	GOMolecularFunction	all	G-protein coupled amine receptor activity (GO:0008227)	2/57	0.626687	-0.625927	0.688377	CHRM2;HTR2A
2296	GOMolecularFunction	all	double-stranded RNA binding (GO:0003725)	2/60	0.626687	-0.654285	0.676315	AGO2;MTDH
2305	GOMolecularFunction	all	transcriptional repressor activity, RNA polymerase II core promoter proximal region sequence-specific binding (GO:0001078)	3/98	0.626687	-0.560823	0.615297	HAND1;HSF1;ENO1
2306	GOMolecularFunction	all	purine ribonucleoside triphosphate binding (GO:0035639)	10/397	0.626687	-0.516604	0.598729	RAB2A;RECQL4;DYRK3;BRSK2;HSP90AA1;P2RX2;HSPA4;DARS2;PYGL;STK3
2307	GOMolecularFunction	all	regulatory region DNA binding (GO:0000975)	6/225	0.626687	-0.519469	0.580418	HDAC5;MTERF3;WT1;HAND1;GATA5;TAF2
2308	GOMolecularFunction	all	G-protein coupled receptor activity (GO:0004930)	7/268	0.626687	-0.474645	0.534214	GPR37;NPY;FZD9;GPR20;TAS1R1;HTR2A;RGR
2322	GOMolecularFunction	all	protein heterodimerization activity (GO:0046982)	7/266	0.626687	-0.312147	0.357807	EXT1;SCUBE1;HSF1;FZD9;RCC1;TAS1R1;ZHX1
2241	GOMolecularFunction	all	adenylyltransferase activity (GO:0070566)	1/22	0.631224	-1.39034	1.38085	FLAD1
2246	GOMolecularFunction	all	DNA polymerase activity (GO:0034061)	1/22	0.631224	-1.33908	1.32993	CHRAC1
2258	GOMolecularFunction	all	calcium-dependent cysteine-type endopeptidase activity (GO:0004198)	1/22	0.631224	-1.2069	1.19866	CAPN12
2289	GOMolecularFunction	all	metallopeptidase activity (GO:0008237)	3/103	0.631224	-0.697158	0.707841	METAP1D;COPS5;METAP2
2290	GOMolecularFunction	all	chemokine receptor activity (GO:0004950)	1/22	0.631224	-0.696392	0.691635	CCR9
2294	GOMolecularFunction	all	solute:proton symporter activity (GO:0015295)	1/22	0.631224	-0.682591	0.677929	MFSD3
2333	GOMolecularFunction	all	transcription factor activity, RNA polymerase II core promoter proximal region sequence-specific binding (GO:0000982)	7/281	0.631224	-0.288285	0.287947	FOSL1;AKNA;WT1;HAND1;HSF1;SOX12;ENO1
190	GOBiologicalProcess	all	positive regulation of establishment of protein localization to telomere (GO:1904851)	2/10	0.634362	-2.67224	10.8274	CCT6A;CCT8
192	GOBiologicalProcess	all	maturation of LSU-rRNA from tricistronic rRNA transcript (SSU-rRNA, 5.8S rRNA, LSU-rRNA) (GO:0000463)	2/10	0.634362	-2.61819	10.6084	BOP1;RPL7
194	GOBiologicalProcess	all	peptidyl-amino acid modification (GO:0018193)	2/10	0.634362	-2.415	9.78512	METAP1D;METAP2
195	GOBiologicalProcess	all	peptidyl-tyrosine dephosphorylation (GO:0035335)	3/26	0.634362	-2.36501	9.73708	DUSP21;PTPRO;DUSP7
202	GOBiologicalProcess	all	cellular response to heat (GO:0034605)	4/48	0.634362	-2.25974	9.14534	ATXN3;HSPA4;HSF1;POLR2D
238	GOBiologicalProcess	all	RNA secondary structure unwinding (GO:0010501)	4/47	0.634362	-1.62099	6.6752	AGO2;DDX10;DDX21;DDX51
2240	GOMolecularFunction	all	zinc ion transmembrane transporter activity (GO:0005385)	1/23	0.637626	-1.44157	1.38158	SLC39A8
2242	GOMolecularFunction	all	ATPase activity, coupled to transmembrane movement of ions, phosphorylative mechanism (GO:0015662)	1/23	0.637626	-1.43101	1.37146	ATP6V1C1
2247	GOMolecularFunction	all	mRNA 5'-UTR binding (GO:0048027)	1/23	0.637626	-1.37373	1.31657	UTP23
2252	GOMolecularFunction	all	Wnt-activated receptor activity (GO:0042813)	1/23	0.637626	-1.33774	1.28207	FZD9
2262	GOMolecularFunction	all	bHLH transcription factor binding (GO:0043425)	1/23	0.637626	-1.20626	1.15606	HAND1
2270	GOMolecularFunction	all	monocarboxylic acid binding (GO:0033293)	1/23	0.637626	-1.09119	1.04578	PYGL
228	GOBiologicalProcess	all	regulation of muscle contraction (GO:0006937)	3/27	0.641361	-1.79265	7.19676	CHRM2;MYBPH;ENO1
2265	GOMolecularFunction	all	acetylcholine receptor activity (GO:0015464)	1/24	0.65103	-1.21892	1.12806	CHRM2
2267	GOMolecularFunction	all	calcium-release channel activity (GO:0015278)	1/24	0.65103	-1.15347	1.06749	JPH1
2274	GOMolecularFunction	all	endoribonuclease activity (GO:0004521)	1/24	0.65103	-1.07614	0.995928	AGO2
1854	GOCellularComponent	all	nucleolar ribonuclease P complex (GO:0005655)	1/7	0.652748	-2.80752	5.58396	POP1
1855	GOCellularComponent	all	cyclin-dependent protein kinase activating kinase holoenzyme complex (GO:0019907)	1/8	0.652748	-2.98219	5.5636	PUF60
1856	GOCellularComponent	all	shelterin complex (GO:0070187)	1/8	0.652748	-2.94125	5.48722	TERF1
1857	GOCellularComponent	all	HFE-transferrin receptor complex (GO:1990712)	1/9	0.652748	-3.07036	5.39769	TFR2
1858	GOCellularComponent	all	elongin complex (GO:0070449)	1/9	0.652748	-3.06221	5.38335	ELOC
1861	GOCellularComponent	all	death-inducing signaling complex (GO:0031264)	1/9	0.652748	-2.98419	5.24621	FAF1
1862	GOCellularComponent	all	micro-ribonucleoprotein complex (GO:0035068)	1/8	0.652748	-2.65486	4.95293	AGO2
1863	GOCellularComponent	all	microtubule minus-end (GO:0036449)	1/9	0.652748	-2.76935	4.86852	CAMSAP2
1864	GOCellularComponent	all	box C/D snoRNP complex (GO:0031428)	1/7	0.652748	-2.36415	4.70211	RRP9
1865	GOCellularComponent	all	multivesicular body lumen (GO:0097486)	1/8	0.652748	-2.49098	4.64719	SFTPB
1867	GOCellularComponent	all	junctional sarcoplasmic reticulum membrane (GO:0014701)	1/10	0.652748	-2.7559	4.58245	JPH1
1870	GOCellularComponent	all	cell cortex region (GO:0099738)	1/12	0.652748	-2.91477	4.37398	ENO1
1871	GOCellularComponent	all	nuclear proteasome complex (GO:0031595)	1/9	0.652748	-2.317	4.07329	UBQLN4
1872	GOCellularComponent	all	RISC-loading complex (GO:0070578)	1/10	0.652748	-2.37907	3.95586	AGO2
1873	GOCellularComponent	all	cytosolic proteasome complex (GO:0031597)	1/10	0.652748	-2.33405	3.88101	UBQLN4
1874	GOCellularComponent	all	mitochondrial small ribosomal subunit (GO:0005763)	2/28	0.652748	-1.75995	3.81282	MRPS17;MRPS9
1877	GOCellularComponent	all	RISC complex (GO:0016442)	1/10	0.652748	-2.21442	3.68209	AGO2
1879	GOCellularComponent	all	microtubule organizing center (GO:0005815)	15/508	0.652748	-1.64621	3.6162	BRSK2;PXK;AKNA;EYA3;CEP164;DDHD2;WDR62;NDRG1;CAMSAP2;TBC1D31;HSF1;AUNIP;CCT8;CLUAP1;DCAF13
1880	GOCellularComponent	all	small nucleolar ribonucleoprotein complex (GO:0005732)	1/13	0.652748	-2.41166	3.45015	RRP9
1881	GOCellularComponent	all	RNAi effector complex (GO:0031332)	1/10	0.652748	-2.04365	3.39814	AGO2
1882	GOCellularComponent	all	late endosome lumen (GO:0031906)	1/10	0.652748	-2.02479	3.36678	SFTPB
1883	GOCellularComponent	all	signal recognition particle (GO:0048500)	1/10	0.652748	-1.9911	3.31075	DERL1
1884	GOCellularComponent	all	integral component of nuclear inner membrane (GO:0005639)	1/13	0.652748	-2.21808	3.17321	P2RX2
1885	GOCellularComponent	all	axonal growth cone (GO:0044295)	1/12	0.652748	-2.09712	3.147	L1CAM
1886	GOCellularComponent	all	ISWI-type complex (GO:0031010)	1/12	0.652748	-2.06362	3.09672	CHRAC1
1887	GOCellularComponent	all	mitochondrial inner membrane presequence translocase complex (GO:0005744)	1/14	0.652748	-2.16837	2.96308	TIMM17A
1888	GOCellularComponent	all	multimeric ribonuclease P complex (GO:0030681)	1/11	0.652748	-1.82306	2.87601	POP1
1889	GOCellularComponent	all	endoribonuclease complex (GO:1902555)	1/14	0.652748	-2.05374	2.80644	AGO2
1890	GOCellularComponent	all	nuclear replication fork (GO:0043596)	1/12	0.652748	-1.81247	2.71983	TONSL
1891	GOCellularComponent	all	main axon (GO:0044304)	2/34	0.652748	-1.44202	2.66881	NFASC;KCNQ3
1892	GOCellularComponent	all	mitochondrial envelope (GO:0005740)	3/70	0.652748	-1.50193	2.58796	MAOB;AK2;FBXL4
1893	GOCellularComponent	all	septin ring (GO:0005940)	1/15	0.652748	-1.94854	2.54765	SEPT3
1894	GOCellularComponent	all	cytoplasmic vesicle lumen (GO:0060205)	5/130	0.652748	-1.2536	2.51028	HSP90AA1;PGM2;PYGL;CCT8;HSP90B1
1895	GOCellularComponent	all	endolysosome membrane (GO:0036020)	1/15	0.652748	-1.90803	2.49468	CLEC16A
1896	GOCellularComponent	all	septin cytoskeleton (GO:0032156)	1/15	0.652748	-1.83351	2.39725	SEPT3
1897	GOCellularComponent	all	transcription factor TFIID complex (GO:0005669)	2/36	0.652748	-1.34782	2.3734	TCEA1;TAF2
1898	GOCellularComponent	all	nuclear inclusion body (GO:0042405)	1/12	0.652748	-1.57985	2.37077	ATXN3
1899	GOCellularComponent	all	ribonuclease P complex (GO:0030677)	1/12	0.652748	-1.57224	2.35934	POP1
1900	GOCellularComponent	all	neurotransmitter receptor complex (GO:0098878)	1/13	0.652748	-1.64414	2.35212	SCRIB
1901	GOCellularComponent	all	chromosome, telomeric region (GO:0000781)	5/125	0.652748	-1.04299	2.21267	RECQL4;PRKDC;NSMCE2;MCM4;TERF1
1902	GOCellularComponent	all	PML body (GO:0016605)	3/63	0.652748	-1.13303	2.20103	NSMCE2;HSF1;EIF3E
1903	GOCellularComponent	all	lamellar body (GO:0042599)	1/16	0.652748	-1.71092	2.14353	SFTPB
1904	GOCellularComponent	all	nuclear telomere cap complex (GO:0000783)	1/14	0.652748	-1.54611	2.11276	TERF1
1905	GOCellularComponent	all	SWI/SNF complex (GO:0016514)	1/16	0.652748	-1.64079	2.05566	ARID1B
1906	GOCellularComponent	all	nuclear replisome (GO:0043601)	1/17	0.652748	-1.68961	2.0311	CHRAC1
1907	GOCellularComponent	all	CHD-type complex (GO:0090545)	1/17	0.652748	-1.6784	2.01763	GATAD2B
1908	GOCellularComponent	all	spindle pole (GO:0000922)	4/108	0.652748	-1.20106	2.00847	HSF1;KLHL21;AUNIP;WDR62
1909	GOCellularComponent	all	nuclear body (GO:0016604)	17/619	0.652748	-1.04025	1.97417	HDAC5;SURF2;NSMCE2;TONSL;TERF1;CLK2;MTDH;GON4L;WT1;IMPAD1;HSF1;POLR2D;ALX1;EIF3E;FLYWCH1;FBXL4;SIM2
1910	GOCellularComponent	all	transcription factor TFTC complex (GO:0033276)	1/15	0.652748	-1.50046	1.9618	TAF2
1911	GOCellularComponent	all	centrosome (GO:0005813)	13/462	0.652748	-1.09261	1.94701	BRSK2;AKNA;EYA3;CEP164;WDR62;NDRG1;CAMSAP2;TBC1D31;HSF1;AUNIP;CCT8;CLUAP1;DCAF13
1912	GOCellularComponent	all	condensed chromosome (GO:0000793)	2/41	0.652748	-1.187	1.85444	RRS1;RCC1
1913	GOCellularComponent	all	BAF-type complex (GO:0090544)	1/18	0.652748	-1.5395	1.77782	ARID1B
1914	GOCellularComponent	all	nuclear cyclin-dependent protein kinase holoenzyme complex (GO:0019908)	1/17	0.652748	-1.46533	1.76149	PUF60
1915	GOCellularComponent	all	NuRD complex (GO:0016581)	1/17	0.652748	-1.37247	1.64986	GATAD2B
1917	GOCellularComponent	all	endoplasmic reticulum tubular network (GO:0071782)	1/18	0.652748	-1.36517	1.5765	ASPH
1918	GOCellularComponent	all	septin filament array (GO:0032160)	1/15	0.652748	-1.19595	1.56366	SEPT3
1919	GOCellularComponent	all	ficolin-1-rich granule (GO:0101002)	6/185	0.652748	-0.917246	1.52845	NFASC;HSP90AA1;PGM2;PYGL;CCT8;DSC1
1920	GOCellularComponent	all	mitochondrial outer membrane (GO:0005741)	4/116	0.652748	-0.971991	1.46173	MSTO1;MAOB;MTERF3;RTN4IP1
1921	GOCellularComponent	all	chromosome, centromeric region (GO:0000775)	2/50	0.652748	-1.11497	1.42289	DSCC1;RAD21
1923	GOCellularComponent	all	vacuolar lumen (GO:0005775)	5/162	0.652748	-1.00847	1.4043	HSP90AA1;FABP5;GBA;GGH;CCT8
1924	GOCellularComponent	all	cytosolic small ribosomal subunit (GO:0022627)	2/50	0.652748	-0.993907	1.2684	MRPS9;RPS24
1926	GOCellularComponent	all	ficolin-1-rich granule lumen (GO:1904813)	4/124	0.652748	-0.909124	1.23095	HSP90AA1;PGM2;PYGL;CCT8
1928	GOCellularComponent	all	DNA-directed RNA polymerase II, core complex (GO:0005665)	1/18	0.652748	-0.958221	1.10656	POLR2D
1929	GOCellularComponent	all	small ribosomal subunit (GO:0015935)	2/54	0.652748	-0.887403	1.0394	MRPS9;RPS24
1930	GOCellularComponent	all	kinesin complex (GO:0005871)	2/51	0.652748	-0.829712	1.03618	KIFC2;KLC1
1931	GOCellularComponent	all	nuclear chromosome (GO:0000228)	2/53	0.652748	-0.838303	1.00297	RRS1;RCC1
1932	GOCellularComponent	all	mitochondrial large ribosomal subunit (GO:0005762)	2/53	0.652748	-0.817398	0.977955	MRPL15;MRPL13
1933	GOCellularComponent	all	azurophil granule lumen (GO:0035578)	3/91	0.652748	-0.796921	0.975734	FABP5;GGH;CCT8
1936	GOCellularComponent	all	chromatin (GO:0000785)	8/297	0.652748	-0.612286	0.782328	DFFB;MTBP;DFFA;COPS5;DSCC1;RCC1;EIF3E;GATAD2B
1938	GOCellularComponent	all	DNA-directed RNA polymerase II, holoenzyme (GO:0016591)	3/91	0.652748	-0.618122	0.756816	POLR2D;TCEA1;TAF2
1954	GOCellularComponent	all	nuclear chromosome part (GO:0044454)	10/393	0.652748	-0.387549	0.462682	DFFB;DFFA;CHRAC1;PRKDC;RAD21;TONSL;RCC1;MCM4;TERF1;GATAD2B
1939	GOCellularComponent	all	centriole (GO:0005814)	3/96	0.660379	-0.662575	0.749964	MPHOSPH9;CEP164;FAM92A
1946	GOCellularComponent	all	tertiary granule lumen (GO:1904724)	2/56	0.660379	-0.597966	0.671502	GGH;PPBP
2264	GOMolecularFunction	all	UDP-galactosyltransferase activity (GO:0035250)	1/25	0.66106	-1.26403	1.13034	PLOD3
2295	GOMolecularFunction	all	DNA secondary structure binding (GO:0000217)	1/25	0.66106	-0.756314	0.676324	RECQL4
2304	GOMolecularFunction	all	G-protein coupled serotonin receptor activity (GO:0004993)	1/25	0.66106	-0.693934	0.620542	HTR2A
2348	GOMolecularFunction	all	transcription coactivator activity (GO:0003713)	7/292	0.66106	-0.224802	0.202805	COPS5;MED30;HAND1;SOX12;RRP1B;ARID1B;MTDH
1925	GOCellularComponent	all	DNA-directed RNA polymerase III complex (GO:0005666)	1/19	0.662017	-1.13794	1.26374	POLR3C
2272	GOMolecularFunction	all	lipoprotein particle receptor binding (GO:0070325)	1/26	0.665185	-1.15846	1.00158	HSP90B1
2280	GOMolecularFunction	all	actin monomer binding (GO:0003785)	1/26	0.665185	-0.962173	0.831874	ABL2
2288	GOMolecularFunction	all	exoribonuclease activity, producing 5'-phosphomonoesters (GO:0016896)	1/26	0.665185	-0.821699	0.710423	ISG20L2
2303	GOMolecularFunction	all	epidermal growth factor receptor binding (GO:0005154)	1/26	0.665185	-0.726564	0.628171	SHC1
2313	GOMolecularFunction	all	triglyceride lipase activity (GO:0004806)	1/26	0.665185	-0.5816	0.502839	DDHD2
2332	GOMolecularFunction	all	transcription corepressor activity (GO:0003714)	5/204	0.665185	-0.332376	0.288909	NAB2;HAND1;TONSL;ALX1;ZHX1
1935	GOCellularComponent	all	striated muscle thin filament (GO:0005865)	1/20	0.670174	-0.831473	0.888873	MYBPH
1942	GOCellularComponent	all	mitochondrial intermembrane space (GO:0005758)	2/58	0.670174	-0.649201	0.699298	AK2;FBXL4
1947	GOCellularComponent	all	Golgi lumen (GO:0005796)	3/99	0.670174	-0.587167	0.634258	IMPAD1;MUC13;MUC5B
2260	GOMolecularFunction	all	calcium channel regulator activity (GO:0005246)	1/27	0.673813	-1.41288	1.18168	NPY
2269	GOMolecularFunction	all	SH2 domain binding (GO:0042169)	1/27	0.673813	-1.25147	1.04669	PTK2
2297	GOMolecularFunction	all	thyroid hormone receptor binding (GO:0046966)	1/27	0.673813	-0.802107	0.670853	MED30
2331	GOMolecularFunction	all	RNA polymerase II core binding (GO:0000993)	1/27	0.673813	-0.349526	0.292331	AGO2
1951	GOCellularComponent	all	clathrin-coated vesicle (GO:0030136)	3/101	0.678441	-0.455629	0.477137	CHRM2;SFTPB;DENND1A
1916	GOCellularComponent	all	endolysosome (GO:0036019)	1/21	0.683713	-1.59715	1.64504	CLEC16A
2276	GOMolecularFunction	all	cyclin-dependent protein serine/threonine kinase regulator activity (GO:0016538)	1/28	0.684363	-1.12409	0.909932	CKS1B
2298	GOMolecularFunction	all	basal RNA polymerase II transcription machinery binding (GO:0001099)	1/28	0.684363	-0.820374	0.66408	AGO2
2315	GOMolecularFunction	all	Hsp70 protein binding (GO:0030544)	1/28	0.684363	-0.591864	0.479105	GPR37
185	GOBiologicalProcess	all	negative regulation of protein localization to nucleus (GO:1900181)	2/12	0.686255	-3.0475	11.2642	POLR1A;OTUD7B
197	GOBiologicalProcess	all	mitochondrion distribution (GO:0048311)	2/12	0.686255	-2.56763	9.49046	MSTO1;MTM1
198	GOBiologicalProcess	all	negative regulation of ubiquitin-protein transferase activity (GO:0051444)	2/14	0.686255	-2.75146	9.36121	BAG5;RPL11
199	GOBiologicalProcess	all	regulation of autophagosome maturation (GO:1901096)	2/12	0.686255	-2.52956	9.34977	CLEC16A;UBQLN4
200	GOBiologicalProcess	all	positive regulation of protein localization to chromosome, telomeric region (GO:1904816)	2/12	0.686255	-2.50137	9.24555	CCT6A;CCT8
203	GOBiologicalProcess	all	telomeric loop disassembly (GO:0090657)	2/11	0.686255	-2.35205	9.0903	RECQL4;TERF1
207	GOBiologicalProcess	all	regulation of cellular protein catabolic process (GO:1903362)	2/18	0.686255	-3.00201	8.8168	NELL1;HSP90AA1
208	GOBiologicalProcess	all	regulation of execution phase of apoptosis (GO:1900117)	2/14	0.686255	-2.47567	8.4229	DFFA;TP53BP2
209	GOBiologicalProcess	all	epithelial structure maintenance (GO:0010669)	2/13	0.686255	-2.37344	8.40862	POLR2D;MUC13
210	GOBiologicalProcess	all	response to iron ion (GO:0010039)	2/14	0.686255	-2.4057	8.18486	TFR2;FXN
212	GOBiologicalProcess	all	positive regulation of cellular protein catabolic process (GO:1903364)	2/18	0.686255	-2.64992	7.78273	HSP90AA1;GBA
215	GOBiologicalProcess	all	maintenance of gastrointestinal epithelium (GO:0030277)	2/14	0.686255	-2.23548	7.60572	POLR2D;MUC13
217	GOBiologicalProcess	all	regulation of double-strand break repair via nonhomologous end joining (GO:2001032)	2/13	0.686255	-2.0983	7.43383	HSF1;AUNIP
218	GOBiologicalProcess	all	N-terminal protein amino acid modification (GO:0031365)	2/18	0.686255	-2.52516	7.41633	METAP1D;METAP2
219	GOBiologicalProcess	all	endoplasmic reticulum to cytosol transport (GO:1903513)	2/17	0.686255	-2.43725	7.41221	DERL1;HSP90B1
220	GOBiologicalProcess	all	modified amino acid transport (GO:0072337)	2/15	0.686255	-2.25536	7.38128	SLC6A8;SLC25A32
221	GOBiologicalProcess	all	ribosomal large subunit assembly (GO:0000027)	3/31	0.686255	-2.02093	7.36765	BOP1;RPL11;RRS1
224	GOBiologicalProcess	all	positive regulation of CREB transcription factor activity (GO:0032793)	2/16	0.686255	-2.31759	7.30695	CRTC2;LRP8
225	GOBiologicalProcess	all	protein K11-linked deubiquitination (GO:0035871)	2/11	0.686255	-1.88814	7.29735	VCPIP1;OTUD7B
226	GOBiologicalProcess	all	mitochondrion localization (GO:0051646)	2/16	0.686255	-2.29138	7.22434	MSTO1;MTM1
227	GOBiologicalProcess	all	ER-associated misfolded protein catabolic process (GO:0071712)	2/14	0.686255	-2.11593	7.19899	DERL1;UGGT1
229	GOBiologicalProcess	all	ribonucleoprotein complex disassembly (GO:0032988)	2/14	0.686255	-2.09873	7.14046	DYRK3;KLC1
231	GOBiologicalProcess	all	positive regulation of telomerase RNA localization to Cajal body (GO:1904874)	2/16	0.686255	-2.25184	7.09965	CCT6A;CCT8
232	GOBiologicalProcess	all	negative regulation of translational initiation (GO:0045947)	2/17	0.686255	-2.3318	7.09152	AGO2;EIF3E
233	GOBiologicalProcess	all	negative regulation of proteasomal protein catabolic process (GO:1901799)	3/29	0.686255	-1.79104	6.84622	BAG5;RPL11;FHIT
234	GOBiologicalProcess	all	hexose transmembrane transport (GO:0035428)	2/20	0.686255	-2.47608	6.80271	SLC2A1;PPBP
235	GOBiologicalProcess	all	protein localization to nucleolus (GO:1902570)	1/7	0.686255	-3.40964	6.78151	RRS1
236	GOBiologicalProcess	all	lipopolysaccharide-mediated signaling pathway (GO:0031663)	2/17	0.686255	-2.20623	6.70965	LYN;MTDH
237	GOBiologicalProcess	all	apoptotic DNA fragmentation (GO:0006309)	2/16	0.686255	-2.11966	6.68292	DFFB;DFFA
239	GOBiologicalProcess	all	nuclear-transcribed mRNA catabolic process, nonsense-mediated decay (GO:0000184)	6/113	0.686255	-1.91354	6.66127	RPL32;RPL11;EIF3E;RPL8;RPS24;RPL7
240	GOBiologicalProcess	all	dopamine catabolic process (GO:0042420)	1/7	0.686255	-3.321	6.60521	MAOB
241	GOBiologicalProcess	all	immune response-inhibiting cell surface receptor signaling pathway (GO:0002767)	1/7	0.686255	-3.28531	6.53424	LYN
242	GOBiologicalProcess	all	negative regulation of DNA replication (GO:0008156)	2/17	0.686255	-2.13889	6.50485	NF2;TERF1
243	GOBiologicalProcess	all	regulation of male gonad development (GO:2000018)	1/7	0.686255	-3.26658	6.49698	WT1
244	GOBiologicalProcess	all	positive regulation of RNA binding (GO:1905216)	1/7	0.686255	-3.25828	6.48048	EIF3E
245	GOBiologicalProcess	all	positive regulation of mRNA binding (GO:1902416)	1/8	0.686255	-3.46561	6.46546	EIF3E
246	GOBiologicalProcess	all	positive regulation of establishment of protein localization (GO:1904951)	2/13	0.686255	-1.82395	6.46188	CCT6A;CCT8
247	GOBiologicalProcess	all	aspartate family amino acid biosynthetic process (GO:0009067)	2/12	0.686255	-1.72152	6.36308	PLOD3;PLOD1
248	GOBiologicalProcess	all	glucose transmembrane transport (GO:1904659)	2/17	0.686255	-2.07807	6.31987	SLC2A1;PPBP
249	GOBiologicalProcess	all	protein exit from endoplasmic reticulum (GO:0032527)	2/20	0.686255	-2.29422	6.30307	DERL1;HSP90B1
250	GOBiologicalProcess	all	retrograde protein transport, ER to cytosol (GO:0030970)	2/19	0.686255	-2.20797	6.26898	DERL1;HSP90B1
251	GOBiologicalProcess	all	transferrin transport (GO:0033572)	3/37	0.686255	-1.96225	6.25754	TFR2;ATP6V1H;ATP6V1C1
252	GOBiologicalProcess	all	DNA catabolic process (GO:0006308)	2/18	0.686255	-2.12108	6.22955	DFFB;TATDN1
253	GOBiologicalProcess	all	chromatin-mediated maintenance of transcription (GO:0048096)	1/8	0.686255	-3.32532	6.20374	ARID1B
254	GOBiologicalProcess	all	tRNA metabolic process (GO:0006399)	2/19	0.686255	-2.17332	6.17061	POP1;DARS2
255	GOBiologicalProcess	all	DNA-templated transcription, elongation (GO:0006354)	6/109	0.686255	-1.69117	6.14657	POLR1A;POLR2D;TCEA1;POLR1E;ELOC;TAF2
256	GOBiologicalProcess	all	establishment of apical/basal cell polarity (GO:0035089)	2/13	0.686255	-1.72819	6.12263	SH3BP1;SCRIB
257	GOBiologicalProcess	all	ribosome assembly (GO:0042255)	4/57	0.686255	-1.75044	6.09743	BOP1;MTERF3;RPL11;RRS1
260	GOBiologicalProcess	all	adenylate cyclase-inhibiting G-protein coupled acetylcholine receptor signaling pathway (GO:0007197)	1/7	0.686255	-3.05022	6.06666	CHRM2
261	GOBiologicalProcess	all	protein hydroxylation (GO:0018126)	2/13	0.686255	-1.69825	6.01656	PLOD3;PLOD1
262	GOBiologicalProcess	all	positive regulation of transcription from RNA polymerase II promoter in response to heat stress (GO:0061408)	1/7	0.686255	-3.02474	6.01599	HSF1
263	GOBiologicalProcess	all	regulation of stem cell differentiation (GO:2000736)	5/89	0.686255	-1.83555	5.99616	LMO1;HIST2H3A;PSMD4;PSME3;SP7
264	GOBiologicalProcess	all	regulation of protein depolymerization (GO:1901879)	1/7	0.686255	-3.00045	5.96768	SH3BP1
265	GOBiologicalProcess	all	establishment of epithelial cell polarity (GO:0090162)	2/19	0.686255	-2.09301	5.94257	FERMT1;SH3BP1
266	GOBiologicalProcess	all	cytoplasmic sequestering of transcription factor (GO:0042994)	2/17	0.686255	-1.94724	5.92199	FAF1;TONSL
267	GOBiologicalProcess	all	zinc II ion transmembrane import (GO:0071578)	1/8	0.686255	-3.15596	5.88778	SLC39A8
268	GOBiologicalProcess	all	cytoplasmic translation (GO:0002181)	4/55	0.686255	-1.63556	5.88517	RPL32;RPL11;RPL8;RPL7
269	GOBiologicalProcess	all	regulation of protein complex disassembly (GO:0043244)	2/16	0.686255	-1.85925	5.86189	GBA;CLEC16A
270	GOBiologicalProcess	all	regulation of phosphatidylinositol biosynthetic process (GO:0010511)	1/7	0.686255	-2.936	5.83948	HTR2A
271	GOBiologicalProcess	all	iron ion import (GO:0097286)	1/7	0.686255	-2.91718	5.80205	TFR2
272	GOBiologicalProcess	all	regulation of telomerase RNA localization to Cajal body (GO:1904872)	2/19	0.686255	-2.03822	5.78701	CCT6A;CCT8
273	GOBiologicalProcess	all	male genitalia development (GO:0030539)	1/7	0.686255	-2.90937	5.78653	WT1
274	GOBiologicalProcess	all	negative regulation of catecholamine secretion (GO:0033604)	1/7	0.686255	-2.89968	5.76726	CRH
275	GOBiologicalProcess	all	insulin receptor signaling pathway (GO:0008286)	4/68	0.686255	-1.96507	5.76713	BAIAP2L2;SHC1;ATP6V1H;ATP6V1C1
276	GOBiologicalProcess	all	regulation of cell-substrate adhesion (GO:0010810)	3/34	0.686255	-1.69222	5.7619	ATXN3;PTPRO;PTK2
277	GOBiologicalProcess	all	response to gonadotropin (GO:0034698)	1/7	0.686255	-2.88129	5.73067	WT1
278	GOBiologicalProcess	all	peptidyl-methionine modification (GO:0018206)	2/13	0.686255	-1.61229	5.71201	METAP1D;METAP2
279	GOBiologicalProcess	all	gluconeogenesis (GO:0006094)	3/42	0.686255	-1.98163	5.69448	CRTC2;POLR2D;ENO1
280	GOBiologicalProcess	all	positive regulation of aspartic-type endopeptidase activity involved in amyloid precursor protein catabolic process (GO:1902961)	1/7	0.686255	-2.8581	5.68455	LYN
281	GOBiologicalProcess	all	establishment of protein localization to mitochondrial membrane (GO:0090151)	2/13	0.686255	-1.60215	5.67608	HSP90AA1;HSPA4
282	GOBiologicalProcess	all	phospholipase C-activating G-protein coupled acetylcholine receptor signaling pathway (GO:0007207)	1/7	0.686255	-2.84577	5.66002	CHRM2
283	GOBiologicalProcess	all	positive regulation of spindle checkpoint (GO:0090232)	1/9	0.686255	-3.21565	5.65311	NDRG1
284	GOBiologicalProcess	all	SRP-dependent cotranslational protein targeting to membrane (GO:0006614)	5/90	0.686255	-1.74874	5.64148	RPL32;RPL11;RPL8;RPS24;RPL7
285	GOBiologicalProcess	all	protein targeting to ER (GO:0045047)	5/98	0.686255	-1.91742	5.60346	RPL32;RPL11;RPL8;RPS24;RPL7
286	GOBiologicalProcess	all	hematopoietic stem cell differentiation (GO:0060218)	1/7	0.686255	-2.77129	5.5119	SP7
287	GOBiologicalProcess	all	growth hormone receptor signaling pathway (GO:0060396)	2/21	0.686255	-2.06925	5.50573	LYN;PTK2
288	GOBiologicalProcess	all	positive regulation of chromosome organization (GO:2001252)	2/20	0.686255	-1.99941	5.49311	RAD21;TERF1
289	GOBiologicalProcess	all	regulation of relaxation of cardiac muscle (GO:1901897)	1/7	0.686255	-2.75013	5.46981	PDE4B
290	GOBiologicalProcess	all	positive regulation of mitotic sister chromatid separation (GO:1901970)	1/8	0.686255	-2.91983	5.44726	NSMCE2
291	GOBiologicalProcess	all	positive regulation of metanephros development (GO:0072216)	1/9	0.686255	-3.09773	5.4458	WT1
292	GOBiologicalProcess	all	positive regulation of protein import into nucleus, translocation (GO:0033160)	1/7	0.686255	-2.72191	5.41368	UBR5
293	GOBiologicalProcess	all	chitin metabolic process (GO:0006030)	1/8	0.686255	-2.88001	5.37297	CHI3L2
294	GOBiologicalProcess	all	positive regulation of oxidoreductase activity (GO:0051353)	2/20	0.686255	-1.95264	5.36462	ABL2;FXN
295	GOBiologicalProcess	all	regulation of glomerular filtration (GO:0003093)	1/7	0.686255	-2.69367	5.35752	PTPRO
296	GOBiologicalProcess	all	protein deubiquitination involved in ubiquitin-dependent protein catabolic process (GO:0071947)	1/7	0.686255	-2.6929	5.35599	OTUD7B
297	GOBiologicalProcess	all	glucan catabolic process (GO:0009251)	2/19	0.686255	-1.88408	5.34938	PGM2;PYGL
298	GOBiologicalProcess	all	cardiac ventricle formation (GO:0003211)	1/7	0.686255	-2.68785	5.34594	HAND1
299	GOBiologicalProcess	all	negative regulation of macroautophagy (GO:0016242)	2/22	0.686255	-2.07204	5.34352	CLEC16A;UBQLN4
300	GOBiologicalProcess	all	cellular macromolecule catabolic process (GO:0044265)	3/49	0.686255	-2.12955	5.33417	DFFB;TATDN1;STT3B
301	GOBiologicalProcess	all	telomere maintenance (GO:0000723)	4/52	0.686255	-1.40223	5.30198	RECQL4;PRKDC;NSMCE2;TERF1
302	GOBiologicalProcess	all	regulation of high voltage-gated calcium channel activity (GO:1901841)	1/8	0.686255	-2.83601	5.29088	PDE4B
303	GOBiologicalProcess	all	regulation of gene expression, epigenetic (GO:0040029)	5/75	0.686255	-1.34678	5.2689	HDAC5;HIST2H3A;POLR1A;POLR1E;DDX21
304	GOBiologicalProcess	all	polyamine biosynthetic process (GO:0006596)	1/7	0.686255	-2.64878	5.26822	AMD1
305	GOBiologicalProcess	all	kidney epithelium development (GO:0072073)	1/8	0.686255	-2.82157	5.26394	WT1
306	GOBiologicalProcess	all	TORC1 signaling (GO:0038202)	1/9	0.686255	-2.99004	5.25649	CLEC16A
307	GOBiologicalProcess	all	regulation of hematopoietic progenitor cell differentiation (GO:1901532)	4/78	0.686255	-2.06768	5.2352	LMO1;HIST2H3A;PSMD4;PSME3
308	GOBiologicalProcess	all	negative regulation of necroptotic process (GO:0060546)	1/7	0.686255	-2.63147	5.23381	FZD9
309	GOBiologicalProcess	all	renal system process involved in regulation of blood volume (GO:0001977)	1/7	0.686255	-2.62955	5.22998	PTPRO
310	GOBiologicalProcess	all	tRNA catabolic process (GO:0016078)	1/7	0.686255	-2.61613	5.2033	POP1
311	GOBiologicalProcess	all	spermine metabolic process (GO:0008215)	1/7	0.686255	-2.60579	5.18273	AMD1
312	GOBiologicalProcess	all	positive regulation of action potential (GO:0045760)	1/7	0.686255	-2.58891	5.14915	GBA
313	GOBiologicalProcess	all	vitamin transport (GO:0051180)	2/24	0.686255	-2.11492	5.13432	SLC52A2;SLC25A32
314	GOBiologicalProcess	all	negative regulation of protein modification by small protein conjugation or removal (GO:1903321)	3/47	0.686255	-1.96447	5.11323	BAG5;RPL11;VPS28
315	GOBiologicalProcess	all	glomerular visceral epithelial cell differentiation (GO:0072112)	2/14	0.686255	-1.50197	5.11013	WT1;PTPRO
316	GOBiologicalProcess	all	telomere maintenance via telomerase (GO:0007004)	2/21	0.686255	-1.91753	5.10206	HSP90AA1;TERF1
317	GOBiologicalProcess	all	regulation of aspartic-type endopeptidase activity involved in amyloid precursor protein catabolic process (GO:1902959)	1/9	0.686255	-2.89832	5.09524	LYN
318	GOBiologicalProcess	all	endonucleolytic cleavage in ITS1 to separate SSU-rRNA from 5.8S rRNA and LSU-rRNA from tricistronic rRNA transcript (SSU-rRNA, 5.8S rRNA, LSU-rRNA) (GO:0000447)	1/8	0.686255	-2.72947	5.09212	RRS1
319	GOBiologicalProcess	all	positive regulation of metaphase/anaphase transition of cell cycle (GO:1902101)	1/8	0.686255	-2.70824	5.0525	NSMCE2
320	GOBiologicalProcess	all	negative regulation of mitochondrial outer membrane permeabilization involved in apoptotic signaling pathway (GO:1901029)	1/8	0.686255	-2.7048	5.04609	FZD9
321	GOBiologicalProcess	all	peptidyl-diphthamide metabolic process (GO:0017182)	1/9	0.686255	-2.86446	5.03572	DPH3P1
322	GOBiologicalProcess	all	positive regulation of ATP biosynthetic process (GO:2001171)	1/7	0.686255	-2.53136	5.03468	ENO1
323	GOBiologicalProcess	all	catecholamine catabolic process (GO:0042424)	1/9	0.686255	-2.83825	4.98964	MAOB
324	GOBiologicalProcess	all	positive regulation of proteolysis involved in cellular protein catabolic process (GO:1903052)	2/23	0.686255	-1.99456	4.98898	GBA;PTK2
325	GOBiologicalProcess	all	regulation of protein catabolic process (GO:0042176)	5/92	0.686255	-1.58238	4.97908	FAF1;C4BPA;C4BPB;AZIN1;VPS28
326	GOBiologicalProcess	all	RNA-dependent DNA biosynthetic process (GO:0006278)	2/22	0.686255	-1.9296	4.97617	HSP90AA1;TERF1
327	GOBiologicalProcess	all	positive regulation of cell aging (GO:0090343)	1/9	0.686255	-2.82928	4.97387	LMNA
328	GOBiologicalProcess	all	positive regulation of dendritic spine morphogenesis (GO:0061003)	1/8	0.686255	-2.66412	4.9702	LRP8
329	GOBiologicalProcess	all	glucose transport (GO:0015758)	2/23	0.686255	-1.98532	4.96586	SLC2A1;PPBP
330	GOBiologicalProcess	all	cellular response to unfolded protein (GO:0034620)	2/23	0.686255	-1.96307	4.91023	HSPA4;HSF1
331	GOBiologicalProcess	all	protein autoprocessing (GO:0016540)	1/10	0.686255	-2.94881	4.90322	FXN
332	GOBiologicalProcess	all	regulation of lysosomal protein catabolic process (GO:1905165)	1/7	0.686255	-2.46436	4.90144	GBA
333	GOBiologicalProcess	all	regulation of DNA repair (GO:0006282)	3/38	0.686255	-1.56799	4.89488	EYA3;UBR5;UBE2V2
334	GOBiologicalProcess	all	positive regulation of smooth muscle cell migration (GO:0014911)	1/11	0.686255	-3.09988	4.89028	DOCK5
335	GOBiologicalProcess	all	phosphate ion transmembrane transport (GO:0035435)	1/8	0.686255	-2.62106	4.88987	SLC20A2
336	GOBiologicalProcess	all	regulation of lymphocyte apoptotic process (GO:0070228)	1/7	0.686255	-2.45832	4.88943	LYN
337	GOBiologicalProcess	all	mitochondrial ribosome assembly (GO:0061668)	1/7	0.686255	-2.45313	4.8791	MTERF3
338	GOBiologicalProcess	all	DNA catabolic process, endonucleolytic (GO:0000737)	2/23	0.686255	-1.95057	4.87895	DFFB;DFFA
339	GOBiologicalProcess	all	negative regulation of cellular response to hypoxia (GO:1900038)	1/7	0.686255	-2.45079	4.87444	ENO1
340	GOBiologicalProcess	all	female genitalia development (GO:0030540)	1/8	0.686255	-2.60675	4.86316	POLR2D
341	GOBiologicalProcess	all	protein transmembrane import into intracellular organelle (GO:0044743)	3/44	0.686255	-1.75956	4.85739	HSP90AA1;HSPA4;TIMM17A
342	GOBiologicalProcess	all	regulation of dendrite development (GO:0050773)	3/38	0.686255	-1.55235	4.84606	RTN4IP1;LRP8;CAMSAP2
343	GOBiologicalProcess	all	regulation of proteolysis involved in cellular protein catabolic process (GO:1903050)	2/24	0.686255	-1.99377	4.84021	PSME3;GBA
344	GOBiologicalProcess	all	positive regulation of protein glycosylation (GO:0060050)	1/7	0.686255	-2.4147	4.80267	ARFGEF1
345	GOBiologicalProcess	all	regulation of cellular amino acid metabolic process (GO:0006521)	3/52	0.686255	-2.02873	4.80263	PSMD4;PSME3;AZIN1
346	GOBiologicalProcess	all	folic acid-containing compound metabolic process (GO:0006760)	2/24	0.686255	-1.968	4.77765	GGH;SLC25A32
347	GOBiologicalProcess	all	reproductive system development (GO:0061458)	1/8	0.686255	-2.5568	4.76998	WT1
348	GOBiologicalProcess	all	ribosomal large subunit export from nucleus (GO:0000055)	1/9	0.686255	-2.70643	4.7579	RRS1
349	GOBiologicalProcess	all	cellular response to gonadotropin stimulus (GO:0071371)	1/8	0.686255	-2.54135	4.74116	WT1
350	GOBiologicalProcess	all	double-strand break repair via homologous recombination (GO:0000724)	4/77	0.686255	-1.84357	4.73589	RECQL4;NSMCE2;TONSL;AUNIP
351	GOBiologicalProcess	all	chaperone-mediated protein complex assembly (GO:0051131)	2/18	0.686255	-1.61236	4.73546	HSP90AA1;HSPA4
352	GOBiologicalProcess	all	tRNA pseudouridine synthesis (GO:0031119)	1/8	0.686255	-2.53615	4.73146	PUSL1
353	GOBiologicalProcess	all	ferric iron transport (GO:0015682)	3/37	0.686255	-1.48018	4.72024	TFR2;ATP6V1H;ATP6V1C1
354	GOBiologicalProcess	all	peptidyl-tyrosine autophosphorylation (GO:0038083)	3/46	0.686255	-1.76766	4.69128	LYN;ABL2;PTK2
355	GOBiologicalProcess	all	cellular polysaccharide catabolic process (GO:0044247)	2/20	0.686255	-1.70715	4.69017	PGM2;PYGL
356	GOBiologicalProcess	all	positive regulation of DNA biosynthetic process (GO:2000573)	4/56	0.686255	-1.32386	4.68664	CCT6A;HSP90AA1;DSCC1;CCT8
357	GOBiologicalProcess	all	negative regulation of osteoblast proliferation (GO:0033689)	1/8	0.686255	-2.50927	4.68131	NELL1
358	GOBiologicalProcess	all	ATP hydrolysis coupled cation transmembrane transport (GO:0099132)	1/8	0.686255	-2.50674	4.6766	ATP6V1H
359	GOBiologicalProcess	all	tRNA aminoacylation for protein translation (GO:0006418)	3/47	0.686255	-1.79145	4.66289	DARS2;IARS;EPRS
360	GOBiologicalProcess	all	diol biosynthetic process (GO:0034312)	1/9	0.686255	-2.65236	4.66285	GBA
361	GOBiologicalProcess	all	positive regulation of trophoblast cell migration (GO:1901165)	1/7	0.686255	-2.34425	4.66255	AGO2
362	GOBiologicalProcess	all	positive regulation of aspartic-type peptidase activity (GO:1905247)	1/7	0.686255	-2.34393	4.6619	LYN
363	GOBiologicalProcess	all	cytoplasmic sequestering of NF-kappaB (GO:0007253)	1/8	0.686255	-2.49156	4.64828	FAF1
364	GOBiologicalProcess	all	positive regulation of canonical Wnt signaling pathway (GO:0090263)	5/114	0.686255	-1.89993	4.58335	JRK;PSMD4;PSME3;UBR5;FZD9
365	GOBiologicalProcess	all	positive regulation of DNA-directed DNA polymerase activity (GO:1900264)	1/7	0.686255	-2.28677	4.54822	DSCC1
366	GOBiologicalProcess	all	positive regulation of peptide hormone secretion (GO:0090277)	3/40	0.686255	-1.51896	4.54743	TFR2;POLR2D;CRH
367	GOBiologicalProcess	all	regulation of transcription from RNA polymerase III promoter (GO:0006359)	2/23	0.686255	-1.81545	4.54097	POLR3C;NAB2
368	GOBiologicalProcess	all	heparan sulfate proteoglycan biosynthetic process, polysaccharide chain biosynthetic process (GO:0015014)	1/7	0.686255	-2.28116	4.53705	EXT1
369	GOBiologicalProcess	all	regulation of stress-activated protein kinase signaling cascade (GO:0070302)	1/9	0.686255	-2.57938	4.53455	LYN
370	GOBiologicalProcess	all	regulation of protein heterodimerization activity (GO:0043497)	1/8	0.686255	-2.41974	4.51428	HSF1
371	GOBiologicalProcess	all	regulation of striated muscle cell differentiation (GO:0051153)	1/9	0.686255	-2.55937	4.49938	HDAC5
372	GOBiologicalProcess	all	cAMP metabolic process (GO:0046058)	2/25	0.686255	-1.90365	4.48812	PDE4B;ADM
373	GOBiologicalProcess	all	positive regulation of endopeptidase activity (GO:0010950)	2/25	0.686255	-1.90031	4.48024	LYN;PSME3
374	GOBiologicalProcess	all	positive regulation of mRNA 3'-end processing (GO:0031442)	1/9	0.686255	-2.54523	4.4745	HSF1
375	GOBiologicalProcess	all	positive regulation of catenin import into nucleus (GO:0035413)	1/9	0.686255	-2.53024	4.44816	UBR5
376	GOBiologicalProcess	all	ketone biosynthetic process (GO:0042181)	1/9	0.686255	-2.52463	4.4383	ADM
377	GOBiologicalProcess	all	miRNA loading onto RISC involved in gene silencing by miRNA (GO:0035280)	1/8	0.686255	-2.37638	4.4334	AGO2
378	GOBiologicalProcess	all	positive regulation of phospholipid biosynthetic process (GO:0071073)	1/8	0.686255	-2.37628	4.4332	HTR2A
379	GOBiologicalProcess	all	regulation of protein polymerization (GO:0032271)	2/31	0.686255	-2.21753	4.43278	EPS8L2;CAMSAP2
380	GOBiologicalProcess	all	apoptotic nuclear changes (GO:0030262)	2/24	0.686255	-1.82349	4.42683	DFFB;DFFA
381	GOBiologicalProcess	all	late endosome to vacuole transport via multivesicular body sorting pathway (GO:0032511)	1/9	0.686255	-2.51752	4.4258	VPS28
382	GOBiologicalProcess	all	regulation of RNA polymerase II regulatory region sequence-specific DNA binding (GO:1903025)	1/8	0.686255	-2.37176	4.42477	HAND1
383	GOBiologicalProcess	all	sphingosine biosynthetic process (GO:0046512)	1/9	0.686255	-2.51553	4.4223	GBA
384	GOBiologicalProcess	all	hexose biosynthetic process (GO:0019319)	3/45	0.686255	-1.6332	4.42023	CRTC2;POLR2D;ENO1
385	GOBiologicalProcess	all	regulation of endoplasmic reticulum unfolded protein response (GO:1900101)	1/10	0.686255	-2.65089	4.40785	COPS5
386	GOBiologicalProcess	all	telomere capping (GO:0016233)	2/20	0.686255	-1.59881	4.39252	PRKDC;TERF1
387	GOBiologicalProcess	all	transcription, DNA-templated (GO:0006351)	12/357	0.686255	-1.65966	4.38896	FOSL1;COPS5;MTERF3;HAND1;HSF1;POLR2D;TCEA1;DDX21;ALX1;ELOC;PWP1;TAF2
388	GOBiologicalProcess	all	negative regulation of tyrosine phosphorylation of STAT protein (GO:0042532)	1/10	0.686255	-2.61254	4.34408	NF2
389	GOBiologicalProcess	all	desensitization of G-protein coupled receptor protein signaling pathway (GO:0002029)	1/9	0.686255	-2.46785	4.33848	ADM
390	GOBiologicalProcess	all	cellular response to iron ion (GO:0071281)	1/7	0.686255	-2.17616	4.32822	TFR2
391	GOBiologicalProcess	all	cellular response to insulin stimulus (GO:0032869)	6/111	0.686255	-1.21642	4.32656	HDAC5;BAIAP2L2;SHC1;PRKDC;ATP6V1H;ATP6V1C1
392	GOBiologicalProcess	all	tRNA aminoacylation (GO:0043039)	3/41	0.686255	-1.47439	4.32405	DARS2;IARS;EPRS
393	GOBiologicalProcess	all	chitin catabolic process (GO:0006032)	1/8	0.686255	-2.3153	4.31944	CHI3L2
394	GOBiologicalProcess	all	folic acid transport (GO:0015884)	1/8	0.686255	-2.30339	4.29721	SLC25A32
395	GOBiologicalProcess	all	regulation of calcium ion transmembrane transport via high voltage-gated calcium channel (GO:1902514)	1/9	0.686255	-2.44337	4.29544	CACNB1
396	GOBiologicalProcess	all	ATP hydrolysis coupled proton transport (GO:0015991)	1/8	0.686255	-2.29554	4.28257	ATP6V1H
397	GOBiologicalProcess	all	regulation of canonical Wnt signaling pathway (GO:0060828)	9/214	0.686255	-1.27413	4.25124	DKK4;JRK;PSMD4;PSME3;PTPRO;UBR5;FZD9;DKKL1;STK3
398	GOBiologicalProcess	all	sphingoid biosynthetic process (GO:0046520)	1/10	0.686255	-2.53849	4.22095	GBA
399	GOBiologicalProcess	all	regulation of toll-like receptor 2 signaling pathway (GO:0034135)	1/9	0.686255	-2.39655	4.21313	LYN
400	GOBiologicalProcess	all	ribosomal large subunit biogenesis (GO:0042273)	4/64	0.686255	-1.34838	4.20642	BOP1;RPL11;RRS1;RPL7
401	GOBiologicalProcess	all	chromatin remodeling (GO:0006338)	5/117	0.686255	-1.79712	4.18509	HDAC5;CHRAC1;TOP1MT;ARID1B;GATAD2B
402	GOBiologicalProcess	all	negative regulation of oxidative stress-induced cell death (GO:1903202)	2/25	0.686255	-1.77331	4.18082	GPR37;BAG5
403	GOBiologicalProcess	all	positive regulation of rRNA processing (GO:2000234)	1/10	0.686255	-2.50858	4.17122	HEATR1
404	GOBiologicalProcess	all	regulation of leukocyte degranulation (GO:0043300)	1/10	0.686255	-2.50744	4.16931	LYN
405	GOBiologicalProcess	all	regulation of leukocyte activation (GO:0002694)	1/10	0.686255	-2.50447	4.16437	LYN
406	GOBiologicalProcess	all	negative regulation of anion transmembrane transport (GO:1903960)	1/9	0.686255	-2.36061	4.14996	TCAF2
407	GOBiologicalProcess	all	telomere maintenance via recombination (GO:0000722)	1/11	0.686255	-2.62891	4.14729	NSMCE2
408	GOBiologicalProcess	all	L-ascorbic acid metabolic process (GO:0019852)	1/10	0.686255	-2.49399	4.14695	SLC2A1
409	GOBiologicalProcess	all	ornithine metabolic process (GO:0006591)	1/10	0.686255	-2.48829	4.13748	AZIN1
410	GOBiologicalProcess	all	regulation of calcium ion transmembrane transporter activity (GO:1901019)	2/28	0.686255	-1.90104	4.11849	CACNB1;JPH1
411	GOBiologicalProcess	all	regulation of voltage-gated calcium channel activity (GO:1901385)	2/26	0.686255	-1.79425	4.1105	CACNB1;PDE4B
412	GOBiologicalProcess	all	recombinational repair (GO:0000725)	4/72	0.686255	-1.48565	4.10683	RECQL4;NSMCE2;TONSL;AUNIP
413	GOBiologicalProcess	all	regulation of ATP biosynthetic process (GO:2001169)	1/9	0.686255	-2.33078	4.09751	ENO1
414	GOBiologicalProcess	all	negative regulation of response to reactive oxygen species (GO:1901032)	1/10	0.686255	-2.4618	4.09343	GPR37
415	GOBiologicalProcess	all	regulation of DNA replication (GO:0006275)	4/62	0.686255	-1.27059	4.08868	SHC1;DSCC1;NF2;TERF1
416	GOBiologicalProcess	all	positive regulation of ribosome biogenesis (GO:0090070)	1/10	0.686255	-2.44935	4.07273	HEATR1
417	GOBiologicalProcess	all	glycoprotein catabolic process (GO:0006516)	1/11	0.686255	-2.56893	4.05267	STT3B
418	GOBiologicalProcess	all	cAMP catabolic process (GO:0006198)	1/8	0.686255	-2.17057	4.04944	PDE4B
419	GOBiologicalProcess	all	progesterone receptor signaling pathway (GO:0050847)	1/8	0.686255	-2.16074	4.0311	UBR5
420	GOBiologicalProcess	all	epidermal growth factor receptor signaling pathway (GO:0007173)	3/58	0.686255	-1.89962	4.03071	SHC1;ABL2;PTK2
421	GOBiologicalProcess	all	transcription elongation from RNA polymerase I promoter (GO:0006362)	2/29	0.686255	-1.90862	4.02381	POLR1A;POLR1E
422	GOBiologicalProcess	all	intrinsic apoptotic signaling pathway by p53 class mediator (GO:0072332)	3/44	0.686255	-1.45653	4.02087	TP53BP2;ZNF385C;FHIT
423	GOBiologicalProcess	all	telomere maintenance via telomere lengthening (GO:0010833)	2/28	0.686255	-1.84853	4.00473	HSP90AA1;TERF1
424	GOBiologicalProcess	all	columnar/cuboidal epithelial cell differentiation (GO:0002065)	1/10	0.686255	-2.40725	4.00272	GATA5
425	GOBiologicalProcess	all	negative regulation of DNA metabolic process (GO:0051053)	3/44	0.686255	-1.44778	3.99671	DFFA;NF2;TERF1
426	GOBiologicalProcess	all	positive regulation of protein metabolic process (GO:0051247)	5/97	0.686255	-1.34796	3.98776	TFR2;GBA;C4BPA;C4BPB;VPS28
427	GOBiologicalProcess	all	regulation of DNA-directed DNA polymerase activity (GO:1900262)	1/7	0.686255	-1.99562	3.96913	DSCC1
428	GOBiologicalProcess	all	dimeric G-protein coupled receptor signaling pathway (GO:0038042)	1/9	0.686255	-2.25	3.95551	ADM
429	GOBiologicalProcess	all	negative regulation of necrotic cell death (GO:0060547)	1/8	0.686255	-2.11917	3.95354	FZD9
430	GOBiologicalProcess	all	peptidyl-tyrosine modification (GO:0018212)	3/52	0.686255	-1.66078	3.93158	LYN;ABL2;PTK2
431	GOBiologicalProcess	all	cellular biogenic amine metabolic process (GO:0006576)	1/11	0.686255	-2.47942	3.91146	AMD1
432	GOBiologicalProcess	all	cellular response to epinephrine stimulus (GO:0071872)	1/9	0.686255	-2.21378	3.89182	PDE4B
433	GOBiologicalProcess	all	heart trabecula formation (GO:0060347)	1/7	0.686255	-1.95659	3.8915	POLR2D
434	GOBiologicalProcess	all	regulation of protein ubiquitination involved in ubiquitin-dependent protein catabolic process (GO:2000058)	2/26	0.686255	-1.69776	3.88945	RPL11;PTK2
435	GOBiologicalProcess	all	spermidine metabolic process (GO:0008216)	1/8	0.686255	-2.08095	3.88223	AMD1
436	GOBiologicalProcess	all	viral transcription (GO:0019083)	5/114	0.686255	-1.60369	3.86869	RPL32;RPL11;RPL8;RPS24;RPL7
437	GOBiologicalProcess	all	positive regulation of chromosome segregation (GO:0051984)	1/12	0.686255	-2.57657	3.86647	RAD21
438	GOBiologicalProcess	all	mitochondrion morphogenesis (GO:0070584)	1/10	0.686255	-2.32474	3.86553	MTM1
439	GOBiologicalProcess	all	mitotic G1 DNA damage checkpoint (GO:0031571)	1/11	0.686255	-2.44705	3.8604	PRKDC
440	GOBiologicalProcess	all	muscle cell fate commitment (GO:0042693)	1/10	0.686255	-2.31837	3.85493	WT1
441	GOBiologicalProcess	all	negative regulation of cellular protein catabolic process (GO:1903363)	1/11	0.686255	-2.43506	3.84148	NELL1
442	GOBiologicalProcess	all	regulation of vascular associated smooth muscle cell migration (GO:1904752)	1/9	0.686255	-2.18364	3.83884	DOCK5
443	GOBiologicalProcess	all	regulation of anion channel activity (GO:0010359)	1/7	0.686255	-1.9281	3.83485	TCAF2
444	GOBiologicalProcess	all	negative regulation of transferase activity (GO:0051348)	2/31	0.686255	-1.91769	3.8334	BAG5;TERF1
445	GOBiologicalProcess	all	establishment of Golgi localization (GO:0051683)	1/9	0.686255	-2.17654	3.82635	YWHAZ
446	GOBiologicalProcess	all	amylin receptor signaling pathway (GO:0097647)	1/7	0.686255	-1.92115	3.82102	ADM
447	GOBiologicalProcess	all	RNA metabolic process (GO:0016070)	7/192	0.686255	-1.70755	3.81945	SYNCRIP;DHX57;POLR2D;AGO2;DDX10;DDX21;DDX51
448	GOBiologicalProcess	all	kidney mesenchyme development (GO:0072074)	1/9	0.686255	-2.17213	3.8186	WT1
449	GOBiologicalProcess	all	cellular response to growth hormone stimulus (GO:0071378)	1/11	0.686255	-2.42023	3.81809	PTK2
450	GOBiologicalProcess	all	tRNA aminoacylation for mitochondrial protein translation (GO:0070127)	1/9	0.686255	-2.16394	3.80421	DARS2
451	GOBiologicalProcess	all	glycine metabolic process (GO:0006544)	1/11	0.686255	-2.4113	3.804	SLC25A32
452	GOBiologicalProcess	all	regulation of protein insertion into mitochondrial membrane involved in apoptotic signaling pathway (GO:1900739)	2/31	0.686255	-1.90032	3.7987	TP53BP2;YWHAZ
453	GOBiologicalProcess	all	ribosomal subunit export from nucleus (GO:0000054)	1/13	0.686255	-2.65497	3.79825	RRS1
454	GOBiologicalProcess	all	response to retinoic acid (GO:0032526)	3/58	0.686255	-1.78487	3.78722	LYN;POLR2D;ABL2
455	GOBiologicalProcess	all	t-circle formation (GO:0090656)	1/12	0.686255	-2.52206	3.78468	TERF1
456	GOBiologicalProcess	all	positive regulation of mitotic metaphase/anaphase transition (GO:0045842)	1/9	0.686255	-2.15117	3.78176	NSMCE2
457	GOBiologicalProcess	all	glucosamine-containing compound catabolic process (GO:1901072)	1/11	0.686255	-2.38858	3.76816	CHI3L2
458	GOBiologicalProcess	all	positive regulation of transmembrane transport (GO:0034764)	1/8	0.686255	-2.01951	3.76762	AZIN1
459	GOBiologicalProcess	all	positive regulation of execution phase of apoptosis (GO:1900119)	1/11	0.686255	-2.38515	3.76274	TP53BP2
460	GOBiologicalProcess	all	pri-miRNA transcription from RNA polymerase II promoter (GO:0061614)	1/8	0.686255	-2.01606	3.76118	FOSL1
461	GOBiologicalProcess	all	heart development (GO:0007507)	6/150	0.686255	-1.58457	3.75397	SCUBE1;WT1;HAND1;POLR2D;GATA5;PTK2
462	GOBiologicalProcess	all	regulation of cardiac muscle hypertrophy in response to stress (GO:1903242)	1/7	0.686255	-1.88693	3.75297	LMNA
463	GOBiologicalProcess	all	negative regulation of cardiac muscle hypertrophy (GO:0010614)	1/12	0.686255	-2.49089	3.7379	LMNA
464	GOBiologicalProcess	all	RNA phosphodiester bond hydrolysis, endonucleolytic (GO:0090502)	1/11	0.686255	-2.36638	3.73314	POP1
465	GOBiologicalProcess	all	galactose metabolic process (GO:0006012)	1/11	0.686255	-2.36612	3.73272	PGM2
466	GOBiologicalProcess	all	regulation of apoptotic process (GO:0042981)	23/816	0.686255	-1.53089	3.73162	ALK;DFFA;SHC1;PRKDC;FAF1;ARHGEF19;FZD9;DKKL1;SCRIB;RRP1B;YWHAZ;NDRG1;PTK2;HSP90B1;STK3;MTDH;ZNF16;COPS5;WT1;TP53BP2;ABL2;NF2;FXN
467	GOBiologicalProcess	all	negative regulation of telomerase activity (GO:0051974)	1/9	0.686255	-2.11796	3.72338	TERF1
468	GOBiologicalProcess	all	response to epinephrine (GO:0071871)	1/9	0.686255	-2.11761	3.72276	PDE4B
469	GOBiologicalProcess	all	negative regulation of establishment of protein localization (GO:1904950)	1/9	0.686255	-2.11029	3.70989	TERF1
470	GOBiologicalProcess	all	regulation of organ morphogenesis (GO:2000027)	1/10	0.686255	-2.23017	3.70828	WT1
471	GOBiologicalProcess	all	Golgi inheritance (GO:0048313)	1/10	0.686255	-2.22458	3.69899	YWHAZ
472	GOBiologicalProcess	all	regulation of cytoplasmic translational elongation (GO:1900247)	1/11	0.686255	-2.34233	3.69519	DPH3P1
473	GOBiologicalProcess	all	respiratory system development (GO:0060541)	2/30	0.686255	-1.79846	3.69127	WT1;POLR2D
474	GOBiologicalProcess	all	positive regulation of behavior (GO:0048520)	1/9	0.686255	-2.09375	3.68082	CRH
475	GOBiologicalProcess	all	regulation of Rac protein signal transduction (GO:0035020)	1/10	0.686255	-2.21135	3.67699	SH3BP1
476	GOBiologicalProcess	all	regulation of leukocyte chemotaxis (GO:0002688)	2/31	0.686255	-1.83423	3.66659	LYN;PPBP
477	GOBiologicalProcess	all	regulation of actin polymerization or depolymerization (GO:0008064)	2/29	0.686255	-1.73417	3.65603	SH3BP1;EPS8L2
478	GOBiologicalProcess	all	nuclear migration (GO:0007097)	1/10	0.686255	-2.1948	3.64947	TMEM201
479	GOBiologicalProcess	all	cellular defense response (GO:0006968)	3/57	0.686255	-1.68484	3.63974	FOSL1;IL1RL2;CCR9
480	GOBiologicalProcess	all	negative regulation of execution phase of apoptosis (GO:1900118)	1/9	0.686255	-2.06824	3.63597	DFFA
481	GOBiologicalProcess	all	ribonucleoprotein complex assembly (GO:0022618)	7/157	0.686255	-1.1824	3.63565	BOP1;HSP90AA1;MTERF3;TGS1;RPL11;POLR2D;RRS1
482	GOBiologicalProcess	all	regulation of immunoglobulin secretion (GO:0051023)	1/10	0.686255	-2.1794	3.62386	POLR2D
483	GOBiologicalProcess	all	protein localization to synapse (GO:0035418)	1/11	0.686255	-2.29576	3.62172	SCRIB
484	GOBiologicalProcess	all	viral gene expression (GO:0019080)	5/111	0.686255	-1.44786	3.61888	RPL32;RPL11;RPL8;RPS24;RPL7
485	GOBiologicalProcess	all	positive regulation of bone mineralization (GO:0030501)	2/32	0.686255	-1.85397	3.61082	NELL1;FZD9
486	GOBiologicalProcess	all	negative regulation of GTPase activity (GO:0034260)	2/23	0.686255	-1.44047	3.60304	ARFGEF1;RRP1B
487	GOBiologicalProcess	all	actin crosslink formation (GO:0051764)	1/10	0.686255	-2.16198	3.5949	BAIAP2L2
488	GOBiologicalProcess	all	cell part morphogenesis (GO:0032990)	1/12	0.686255	-2.39325	3.59137	MTM1
489	GOBiologicalProcess	all	negative regulation of protein homooligomerization (GO:0032463)	1/9	0.686255	-2.03993	3.58619	GBA
490	GOBiologicalProcess	all	production of siRNA involved in RNA interference (GO:0030422)	1/10	0.686255	-2.15666	3.58604	AGO2
491	GOBiologicalProcess	all	regulation of neuron projection development (GO:0010975)	6/120	0.686255	-1.10798	3.57986	LYN;BAG5;PTPRO;ABL2;RTN4IP1;CAMSAP2
492	GOBiologicalProcess	all	regulation of mast cell activation involved in immune response (GO:0033006)	1/10	0.686255	-2.15168	3.57777	LYN
493	GOBiologicalProcess	all	vitamin transmembrane transport (GO:0035461)	1/10	0.686255	-2.14899	3.5733	SLC25A32
494	GOBiologicalProcess	all	viral process (GO:0016032)	8/221	0.686255	-1.49036	3.56541	RPL32;RPL11;ATP6V1H;RCC1;RPL8;RPS24;VPS28;RPL7
495	GOBiologicalProcess	all	protein deneddylation (GO:0000338)	1/11	0.686255	-2.2549	3.55726	COPS5
496	GOBiologicalProcess	all	calcitonin family receptor signaling pathway (GO:0097646)	1/8	0.686255	-1.90645	3.5567	ADM
497	GOBiologicalProcess	all	methylation-dependent chromatin silencing (GO:0006346)	1/12	0.686255	-2.36979	3.55617	MBD3L2
498	GOBiologicalProcess	all	mesenchymal to epithelial transition (GO:0060231)	1/11	0.686255	-2.25064	3.55055	WT1
499	GOBiologicalProcess	all	central nervous system neuron development (GO:0021954)	1/10	0.686255	-2.13216	3.54531	NPY
500	GOBiologicalProcess	all	metanephric mesenchyme development (GO:0072075)	1/12	0.686255	-2.35457	3.53333	WT1
501	GOBiologicalProcess	all	protein lipidation (GO:0006497)	6/128	0.686255	-1.18801	3.5291	LY6K;CNTN5;RAET1G;RAET1L;LY6G6D;ULBP2
502	GOBiologicalProcess	all	regulation of macroautophagy (GO:0016241)	5/117	0.686255	-1.51524	3.52865	RB1CC1;GBA;CLEC16A;ATP6V1H;ATP6V1C1
503	GOBiologicalProcess	all	adult heart development (GO:0007512)	1/10	0.686255	-2.12121	3.5271	SCUBE1
504	GOBiologicalProcess	all	regulation of protein tyrosine kinase activity (GO:0061097)	2/32	0.686255	-1.80977	3.52472	SHC1;LRP8
505	GOBiologicalProcess	all	phagosome acidification (GO:0090383)	2/28	0.686255	-1.6219	3.51375	ATP6V1H;ATP6V1C1
506	GOBiologicalProcess	all	regulation of cellular amine metabolic process (GO:0033238)	3/52	0.686255	-1.48043	3.50464	PSMD4;PSME3;AZIN1
507	GOBiologicalProcess	all	nucleotide-excision repair (GO:0006289)	5/109	0.686255	-1.36856	3.50291	ATXN3;COPS5;POLR2D;UBE2V2;TCEA1
508	GOBiologicalProcess	all	cellular response to ATP (GO:0071318)	1/11	0.686255	-2.21841	3.49969	HSP90B1
509	GOBiologicalProcess	all	neurotransmitter receptor transport (GO:0099637)	1/11	0.686255	-2.21698	3.49744	SCRIB
510	GOBiologicalProcess	all	positive regulation of protein maturation (GO:1903319)	1/10	0.686255	-2.09398	3.48183	TFR2
511	GOBiologicalProcess	all	regulation of TORC1 signaling (GO:1903432)	2/29	0.686255	-1.64699	3.47223	DYRK3;CLEC16A
512	GOBiologicalProcess	all	regulation of urine volume (GO:0035809)	1/11	0.686255	-2.20074	3.47183	ADM
513	GOBiologicalProcess	all	gene expression (GO:0010467)	14/412	0.686255	-1.1623	3.47128	MRPS17;RPL32;RPL11;RPL8;PWP1;MRPL13;RPL7;SYNCRIP;MRPS9;COPS5;DHX57;POLR2D;AGO2;RPS24
514	GOBiologicalProcess	all	transition metal ion transport (GO:0000041)	2/28	0.686255	-1.6003	3.46695	TFR2;SLC39A8
515	GOBiologicalProcess	all	regulation of proteasomal ubiquitin-dependent protein catabolic process (GO:0032434)	4/89	0.686255	-1.59955	3.46481	BAG5;RPL11;UBQLN4;FHIT
516	GOBiologicalProcess	all	creatine metabolic process (GO:0006600)	1/11	0.686255	-2.19179	3.4577	SLC6A8
517	GOBiologicalProcess	all	positive regulation of immunoglobulin secretion (GO:0051024)	1/10	0.686255	-2.07656	3.45287	POLR2D
518	GOBiologicalProcess	all	water-soluble vitamin metabolic process (GO:0006767)	4/78	0.686255	-1.36271	3.45028	FLAD1;SLC52A2;SLC2A1;SLC25A32
519	GOBiologicalProcess	all	sphingosine metabolic process (GO:0006670)	1/10	0.686255	-2.0718	3.44494	GBA
520	GOBiologicalProcess	all	positive regulation of circadian rhythm (GO:0042753)	1/11	0.686255	-2.17498	3.43119	CRH
521	GOBiologicalProcess	all	endothelium development (GO:0003158)	1/11	0.686255	-2.17432	3.43014	SCUBE1
522	GOBiologicalProcess	all	progesterone metabolic process (GO:0042448)	1/12	0.686255	-2.27603	3.41547	ADM
523	GOBiologicalProcess	all	maturation of LSU-rRNA (GO:0000470)	2/23	0.686255	-1.36404	3.41186	BOP1;RPL7
524	GOBiologicalProcess	all	small RNA loading onto RISC (GO:0070922)	1/10	0.686255	-2.03999	3.39206	AGO2
525	GOBiologicalProcess	all	ATF6-mediated unfolded protein response (GO:0036500)	1/10	0.686255	-2.03547	3.38454	HSP90B1
526	GOBiologicalProcess	all	protein K63-linked deubiquitination (GO:0070536)	2/29	0.686255	-1.60529	3.38432	ATXN3;OTUD7B
527	GOBiologicalProcess	all	negative regulation of B cell proliferation (GO:0030889)	1/11	0.686255	-2.13828	3.37328	LYN
528	GOBiologicalProcess	all	regulation of protein binding (GO:0043393)	5/112	0.686255	-1.36507	3.37177	HDAC5;RPL11;HSF1;DERL1;STK3
529	GOBiologicalProcess	all	regulation of cell adhesion mediated by integrin (GO:0033628)	2/31	0.686255	-1.68156	3.36139	LYN;PTK2
530	GOBiologicalProcess	all	regulation of hydrogen peroxide-induced cell death (GO:1903205)	1/12	0.686255	-2.23658	3.35627	GPR37
531	GOBiologicalProcess	all	positive regulation of megakaryocyte differentiation (GO:0045654)	1/7	0.686255	-1.68597	3.35327	ZNF16
532	GOBiologicalProcess	all	energy coupled proton transmembrane transport, against electrochemical gradient (GO:0015988)	1/11	0.686255	-2.12507	3.35244	ATP6V1H
533	GOBiologicalProcess	all	regulation of hippo signaling (GO:0035330)	1/12	0.686255	-2.22878	3.34457	NF2
534	GOBiologicalProcess	all	positive regulation of leukocyte apoptotic process (GO:2000108)	1/10	0.686255	-2.01106	3.34395	LYN
535	GOBiologicalProcess	all	formation of extrachromosomal circular DNA (GO:0001325)	1/12	0.686255	-2.2253	3.33935	TERF1
536	GOBiologicalProcess	all	cellular response to interleukin-2 (GO:0071352)	1/12	0.686255	-2.22282	3.33563	SHC1
537	GOBiologicalProcess	all	cellular protein metabolic process (GO:0044267)	16/485	0.686255	-1.09392	3.32481	MRPS17;SFTPB;RPL32;PRKDC;RPL11;PLOD1;RPL8;MRPL13;RPL7;HSP90B1;MRPS9;COPS5;HIST2H3A;AGO2;ABL2;RPS24
538	GOBiologicalProcess	all	mitochondrial translational termination (GO:0070126)	4/90	0.686255	-1.55358	3.31873	MRPS17;MRPS9;MRPL15;MRPL13
539	GOBiologicalProcess	all	telomere maintenance via telomere trimming (GO:0090737)	1/12	0.686255	-2.21131	3.31835	TERF1
541	GOBiologicalProcess	all	erythrocyte differentiation (GO:0030218)	2/36	0.686255	-1.88235	3.31465	LYN;DYRK3
542	GOBiologicalProcess	all	ERBB signaling pathway (GO:0038127)	4/81	0.686255	-1.36515	3.31053	HSP90AA1;SHC1;ABL2;PTK2
543	GOBiologicalProcess	all	polarized epithelial cell differentiation (GO:0030859)	1/11	0.686255	-2.08908	3.29567	SH3BP1
544	GOBiologicalProcess	all	monoubiquitinated protein deubiquitination (GO:0035520)	1/7	0.686255	-1.65674	3.29513	ATXN3
545	GOBiologicalProcess	all	DNA topological change (GO:0006265)	1/10	0.686255	-1.97791	3.28883	TOP1MT
546	GOBiologicalProcess	all	galactose catabolic process (GO:0019388)	1/9	0.686255	-1.86557	3.27967	PGM2
547	GOBiologicalProcess	all	regulation of actin filament-based movement (GO:1903115)	1/11	0.686255	-2.07754	3.27746	PDE4B
548	GOBiologicalProcess	all	translational elongation (GO:0006414)	5/106	0.686255	-1.23514	3.27671	MRPS17;MRPS9;EEF1D;MRPL15;MRPL13
549	GOBiologicalProcess	all	regulation of hematopoietic stem cell differentiation (GO:1902036)	4/77	0.686255	-1.27527	3.27601	LMO1;HIST2H3A;PSMD4;PSME3
550	GOBiologicalProcess	all	positive regulation of amyloid precursor protein catabolic process (GO:1902993)	1/13	0.686255	-2.2856	3.26982	LYN
551	GOBiologicalProcess	all	protein kinase C signaling (GO:0070528)	1/12	0.686255	-2.17624	3.26573	PRSS33
552	GOBiologicalProcess	all	regulation of telomere maintenance via telomerase (GO:0032210)	3/52	0.686255	-1.37904	3.26462	CCT6A;CCT8;TERF1
553	GOBiologicalProcess	all	regulation of mast cell activation (GO:0033003)	1/10	0.686255	-1.96173	3.26192	LYN
555	GOBiologicalProcess	all	regulation of homotypic cell-cell adhesion (GO:0034110)	1/10	0.686255	-1.9445	3.23328	LYN
556	GOBiologicalProcess	all	positive regulation of cell cycle phase transition (GO:1901989)	1/12	0.686255	-2.14835	3.22387	ZNF16
557	GOBiologicalProcess	all	vasculogenesis (GO:0001570)	2/33	0.686255	-1.69655	3.22046	WT1;ADM
558	GOBiologicalProcess	all	adrenal gland development (GO:0030325)	1/11	0.686255	-2.04042	3.2189	WT1
559	GOBiologicalProcess	all	mitochondrial translation (GO:0032543)	5/108	0.686255	-1.24223	3.21768	MRPS17;MRPS9;MTERF3;MRPL15;MRPL13
560	GOBiologicalProcess	all	negative regulation of protein ubiquitination (GO:0031397)	3/51	0.686255	-1.33283	3.21473	BAG5;RPL11;VPS28
561	GOBiologicalProcess	all	positive regulation of reproductive process (GO:2000243)	1/11	0.686255	-2.03047	3.2032	AGO2
562	GOBiologicalProcess	all	positive regulation of ruffle assembly (GO:1900029)	1/13	0.686255	-2.23678	3.19997	EPS8L2
563	GOBiologicalProcess	all	negative regulation of protein ubiquitination involved in ubiquitin-dependent protein catabolic process (GO:2000059)	1/12	0.686255	-2.12892	3.19471	RPL11
564	GOBiologicalProcess	all	cellular response to arsenic-containing substance (GO:0071243)	1/13	0.686255	-2.2303	3.19069	HSF1
565	GOBiologicalProcess	all	negative regulation of toll-like receptor 4 signaling pathway (GO:0034144)	1/9	0.686255	-1.81168	3.18494	LYN
566	GOBiologicalProcess	all	non-canonical Wnt signaling pathway (GO:0035567)	5/128	0.686255	-1.55408	3.18455	PSMD4;PSME3;AGO2;ARHGEF19;FZD9
567	GOBiologicalProcess	all	regulation of DNA-templated transcription, initiation (GO:2000142)	1/11	0.686255	-2.01614	3.18061	FOSL1
568	GOBiologicalProcess	all	regulation of actin cytoskeleton reorganization (GO:2000249)	2/31	0.686255	-1.58971	3.17779	BAIAP2L2;ABL2
569	GOBiologicalProcess	all	regulation of B cell apoptotic process (GO:0002902)	1/11	0.686255	-2.01342	3.17631	LYN
570	GOBiologicalProcess	all	negative regulation of cell-cell adhesion (GO:0022408)	2/32	0.686255	-1.62775	3.17022	NF2;PTK2
571	GOBiologicalProcess	all	protein targeting to mitochondrion (GO:0006626)	3/55	0.686255	-1.41351	3.16629	HSP90AA1;HSPA4;TIMM17A
572	GOBiologicalProcess	all	tRNA 5'-leader removal (GO:0001682)	1/13	0.686255	-2.21065	3.16258	POP1
573	GOBiologicalProcess	all	negative regulation of DNA repair (GO:0045738)	1/7	0.686255	-1.58642	3.15528	UBR5
574	GOBiologicalProcess	all	activation of cysteine-type endopeptidase activity (GO:0097202)	1/13	0.686255	-2.20199	3.1502	ASPH
575	GOBiologicalProcess	all	regulation of gene silencing by RNA (GO:0060966)	3/56	0.686255	-1.42521	3.13499	HIST2H3A;POLR2D;AGO2
576	GOBiologicalProcess	all	icosanoid biosynthetic process (GO:0046456)	1/12	0.686255	-2.08852	3.13409	MGST3
577	GOBiologicalProcess	all	cyclic nucleotide catabolic process (GO:0009214)	1/10	0.686255	-1.88079	3.12733	PDE4B
578	GOBiologicalProcess	all	proline transport (GO:0015824)	1/10	0.686255	-1.88075	3.12727	SLC6A15
579	GOBiologicalProcess	all	regulation of posttranscriptional gene silencing (GO:0060147)	3/56	0.686255	-1.41982	3.12313	HIST2H3A;POLR2D;AGO2
580	GOBiologicalProcess	all	negative regulation of gluconeogenesis (GO:0045721)	1/10	0.686255	-1.87677	3.12065	CLK2
581	GOBiologicalProcess	all	iron ion transport (GO:0006826)	1/13	0.686255	-2.17373	3.10977	TFR2
582	GOBiologicalProcess	all	mitotic nuclear envelope reassembly (GO:0007084)	1/11	0.686255	-1.96895	3.10616	LMNA
583	GOBiologicalProcess	all	regulation of mitochondrial depolarization (GO:0051900)	1/11	0.686255	-1.95054	3.07712	FZD9
584	GOBiologicalProcess	all	establishment of epithelial cell apical/basal polarity (GO:0045198)	1/10	0.686255	-1.84987	3.07592	SH3BP1
585	GOBiologicalProcess	all	endonucleolytic cleavage of tricistronic rRNA transcript (SSU-rRNA, 5.8S rRNA, LSU-rRNA) (GO:0000479)	1/12	0.686255	-2.04472	3.06836	RRS1
586	GOBiologicalProcess	all	positive regulation of receptor recycling (GO:0001921)	1/11	0.686255	-1.93295	3.04937	SCRIB
587	GOBiologicalProcess	all	regulation of phospholipase C activity (GO:1900274)	1/11	0.686255	-1.9323	3.04835	ABL2
588	GOBiologicalProcess	all	regulation of myeloid leukocyte mediated immunity (GO:0002886)	1/12	0.686255	-2.02652	3.04105	LYN
589	GOBiologicalProcess	all	regulation of translational initiation (GO:0006446)	3/63	0.686255	-1.56512	3.04041	POLR2D;AGO2;EIF3E
590	GOBiologicalProcess	all	phosphatidylinositol dephosphorylation (GO:0046856)	1/12	0.686255	-2.02371	3.03683	MTM1
591	GOBiologicalProcess	all	'de novo' posttranslational protein folding (GO:0051084)	2/31	0.686255	-1.50866	3.01578	HSPA4;UGGT1
592	GOBiologicalProcess	all	positive regulation of phospholipase C activity (GO:0010863)	2/31	0.686255	-1.50649	3.01144	ABL2;HTR2A
593	GOBiologicalProcess	all	negative regulation of canonical Wnt signaling pathway (GO:0090090)	6/149	0.686255	-1.25273	2.99813	DKK4;PSMD4;PSME3;PTPRO;DKKL1;STK3
594	GOBiologicalProcess	all	regulation of actin filament depolymerization (GO:0030834)	1/12	0.686255	-1.99577	2.9949	SH3BP1
595	GOBiologicalProcess	all	mitochondrial translational elongation (GO:0070125)	4/88	0.686255	-1.36262	2.99308	MRPS17;MRPS9;MRPL15;MRPL13
596	GOBiologicalProcess	all	regulation of inclusion body assembly (GO:0090083)	1/12	0.686255	-1.98767	2.98276	BAG5
597	GOBiologicalProcess	all	proteasome assembly (GO:0043248)	1/12	0.686255	-1.98708	2.98187	PSMD4
598	GOBiologicalProcess	all	nuclear-transcribed mRNA catabolic process (GO:0000956)	7/175	0.686255	-1.14232	2.9798	RPL32;RPL11;POLR2D;EIF3E;RPL8;RPS24;RPL7
599	GOBiologicalProcess	all	regulation of nuclear-transcribed mRNA poly(A) tail shortening (GO:0060211)	1/12	0.686255	-1.98355	2.97657	AGO2
600	GOBiologicalProcess	all	negative regulation of myotube differentiation (GO:0010832)	1/12	0.686255	-1.98258	2.97511	HDAC5
601	GOBiologicalProcess	all	negative regulation of apoptotic signaling pathway (GO:2001234)	3/66	0.686255	-1.61105	2.97144	PSME3;FZD9;FXN
602	GOBiologicalProcess	all	cellular macromolecular complex assembly (GO:0034622)	2/35	0.686255	-1.63489	2.95097	HSF1;CTAGE15
603	GOBiologicalProcess	all	positive regulation of telomere maintenance via telomerase (GO:0032212)	2/33	0.686255	-1.55294	2.94786	CCT6A;CCT8
604	GOBiologicalProcess	all	protein localization to kinetochore (GO:0034501)	1/13	0.686255	-2.05703	2.94282	MTBP
605	GOBiologicalProcess	all	cardiac right ventricle morphogenesis (GO:0003215)	1/13	0.686255	-2.05696	2.94271	HAND1
607	GOBiologicalProcess	all	regulation of response to stress (GO:0080134)	1/11	0.686255	-1.85581	2.92767	DYRK3
608	GOBiologicalProcess	all	intracellular pH reduction (GO:0051452)	2/34	0.686255	-1.57871	2.92177	ATP6V1H;ATP6V1C1
609	GOBiologicalProcess	all	myosin filament assembly (GO:0031034)	1/12	0.686255	-1.94551	2.91949	MYBPH
610	GOBiologicalProcess	all	cation transport (GO:0006812)	4/80	0.686255	-1.18131	2.90604	P2RX2;SLC6A15;CNGB3;TRPM3
611	GOBiologicalProcess	all	positive regulation of peptidase activity (GO:0010952)	1/13	0.686255	-2.01928	2.88881	PSME3
612	GOBiologicalProcess	all	positive regulation of catabolic process (GO:0009896)	3/63	0.686255	-1.48613	2.88696	C4BPA;C4BPB;VPS28
613	GOBiologicalProcess	all	regulation of protein import into nucleus, translocation (GO:0033158)	1/13	0.686255	-2.0161	2.88426	UBR5
615	GOBiologicalProcess	all	regulation of cell-cell adhesion (GO:0022407)	2/33	0.686255	-1.51588	2.87751	NF2;PTK2
616	GOBiologicalProcess	all	regulation of mononuclear cell migration (GO:0071675)	1/13	0.686255	-2.00834	2.87315	LYN
617	GOBiologicalProcess	all	positive regulation of mitochondrial outer membrane permeabilization involved in apoptotic signaling pathway (GO:1901030)	2/38	0.686255	-1.70913	2.86678	TP53BP2;YWHAZ
618	GOBiologicalProcess	all	cellular glucan metabolic process (GO:0006073)	1/13	0.686255	-1.98573	2.84081	PYGL
619	GOBiologicalProcess	all	positive regulation of catalytic activity (GO:0043085)	2/34	0.686255	-1.52734	2.82671	ABL2;FXN
620	GOBiologicalProcess	all	transcription initiation from RNA polymerase I promoter (GO:0006361)	2/34	0.686255	-1.52011	2.81333	POLR1A;POLR1E
621	GOBiologicalProcess	all	positive regulation of protein insertion into mitochondrial membrane involved in apoptotic signaling pathway (GO:1900740)	2/31	0.686255	-1.40648	2.81151	TP53BP2;YWHAZ
622	GOBiologicalProcess	all	regulation of IRE1-mediated unfolded protein response (GO:1903894)	1/13	0.686255	-1.94761	2.78628	COPS5
623	GOBiologicalProcess	all	proteasomal protein catabolic process (GO:0010498)	8/238	0.686255	-1.33715	2.78306	UBE2W;ATXN3;BRSK2;SHARPIN;PSMD4;FAF1;PSME3;DERL1
624	GOBiologicalProcess	all	positive regulation of lyase activity (GO:0051349)	1/13	0.686255	-1.93981	2.77511	FXN
625	GOBiologicalProcess	all	positive regulation of protein catabolic process (GO:0045732)	4/82	0.686255	-1.16022	2.77368	HSP90AA1;C4BPA;C4BPB;VPS28
626	GOBiologicalProcess	all	chromatin silencing at rDNA (GO:0000183)	1/12	0.686255	-1.8424	2.76475	HIST2H3A
628	GOBiologicalProcess	all	spinal cord development (GO:0021510)	1/12	0.686255	-1.83435	2.75267	SOX12
629	GOBiologicalProcess	all	transcription from RNA polymerase I promoter (GO:0006360)	2/34	0.686255	-1.47897	2.73719	POLR1A;POLR1E
631	GOBiologicalProcess	all	retinol metabolic process (GO:0042572)	1/13	0.686255	-1.90571	2.72634	POLR2D
632	GOBiologicalProcess	all	Golgi localization (GO:0051645)	1/13	0.686255	-1.89916	2.71697	YWHAZ
633	GOBiologicalProcess	all	regulation of protein exit from endoplasmic reticulum (GO:0070861)	1/11	0.686255	-1.71909	2.71199	BRSK2
634	GOBiologicalProcess	all	innate immune response activating cell surface receptor signaling pathway (GO:0002220)	5/125	0.686255	-1.27551	2.70597	LYN;PSMD4;PSME3;MUC13;MUC5B
635	GOBiologicalProcess	all	peptidyl-diphthamide biosynthetic process from peptidyl-histidine (GO:0017183)	1/9	0.686255	-1.53853	2.70473	DPH3P1
636	GOBiologicalProcess	all	protein localization to nucleus (GO:0034504)	4/97	0.686255	-1.38963	2.69568	IPO9;LMNA;RPL11;RRS1
637	GOBiologicalProcess	all	synaptic transmission, dopaminergic (GO:0001963)	1/12	0.686255	-1.78823	2.68346	CRH
639	GOBiologicalProcess	all	miRNA mediated inhibition of translation (GO:0035278)	1/12	0.686255	-1.78443	2.67776	AGO2
640	GOBiologicalProcess	all	regulation of rRNA processing (GO:2000232)	1/13	0.686255	-1.87007	2.67535	HEATR1
641	GOBiologicalProcess	all	positive regulation of protein binding (GO:0032092)	3/61	0.686255	-1.32567	2.66702	RPL11;DERL1;STK3
642	GOBiologicalProcess	all	polyamine metabolic process (GO:0006595)	1/13	0.686255	-1.86043	2.66156	AMD1
643	GOBiologicalProcess	all	negative regulation of translation (GO:0017148)	4/89	0.686255	-1.22802	2.66003	SYNCRIP;AGO2;EIF3E;EPRS
644	GOBiologicalProcess	all	neuron development (GO:0048666)	6/145	0.686255	-1.0558	2.63195	LYN;ALK;SAMD14;NPY;L1CAM;MANF
645	GOBiologicalProcess	all	negative regulation of cell adhesion (GO:0007162)	3/66	0.686255	-1.42607	2.63027	PTPRO;NF2;PTK2
646	GOBiologicalProcess	all	negative regulation of mitochondrion organization (GO:0010823)	2/34	0.686255	-1.4212	2.63027	FZD9;FXN
647	GOBiologicalProcess	all	glycogen metabolic process (GO:0005977)	2/34	0.686255	-1.42073	2.62941	PGM2;PYGL
648	GOBiologicalProcess	all	positive regulation of telomere maintenance via telomere lengthening (GO:1904358)	2/35	0.686255	-1.45506	2.62637	CCT6A;CCT8
649	GOBiologicalProcess	all	regulation of sister chromatid cohesion (GO:0007063)	1/13	0.686255	-1.82938	2.61714	RAD21
650	GOBiologicalProcess	all	regulation of dendritic cell apoptotic process (GO:2000668)	1/11	0.686255	-1.65593	2.61234	LYN
651	GOBiologicalProcess	all	stimulatory C-type lectin receptor signaling pathway (GO:0002223)	5/122	0.686255	-1.18604	2.60533	LYN;PSMD4;PSME3;MUC13;MUC5B
652	GOBiologicalProcess	all	negative regulation of protein oligomerization (GO:0032460)	1/13	0.686255	-1.81728	2.59983	GBA
654	GOBiologicalProcess	all	phagosome maturation (GO:0090382)	2/33	0.686255	-1.35706	2.57603	ATP6V1H;ATP6V1C1
655	GOBiologicalProcess	all	regulation of cellular ketone metabolic process (GO:0010565)	3/62	0.686255	-1.30204	2.5739	PSMD4;PSME3;AZIN1
656	GOBiologicalProcess	all	carbohydrate derivative catabolic process (GO:1901136)	1/12	0.686255	-1.71053	2.56687	STT3B
657	GOBiologicalProcess	all	regulation of trophoblast cell migration (GO:1901163)	1/12	0.686255	-1.7068	2.56127	AGO2
659	GOBiologicalProcess	all	regulation of plasminogen activation (GO:0010755)	1/11	0.686255	-1.62263	2.55982	ENO1
661	GOBiologicalProcess	all	regulation of mRNA polyadenylation (GO:1900363)	1/12	0.686255	-1.69455	2.54288	HSF1
662	GOBiologicalProcess	all	ubiquitin-dependent ERAD pathway (GO:0030433)	3/59	0.686255	-1.21946	2.54173	DERL1;STT3B;HSP90B1
664	GOBiologicalProcess	all	peptidyl-arginine modification (GO:0018195)	1/13	0.686255	-1.77358	2.5373	KRTCAP2
665	GOBiologicalProcess	all	establishment or maintenance of epithelial cell apical/basal polarity (GO:0045197)	2/34	0.686255	-1.35669	2.51088	SH3BP1;SCRIB
666	GOBiologicalProcess	all	positive regulation of TORC1 signaling (GO:1904263)	1/9	0.686255	-1.42717	2.50896	CLEC16A
667	GOBiologicalProcess	all	regulation of gene silencing by miRNA (GO:0060964)	3/68	0.686255	-1.40372	2.50207	HIST2H3A;POLR2D;AGO2
668	GOBiologicalProcess	all	regulation of catabolic process (GO:0009894)	1/13	0.686255	-1.74144	2.49132	FAF1
669	GOBiologicalProcess	all	negative regulation of ATPase activity (GO:0032780)	1/13	0.686255	-1.73801	2.48642	PXK
671	GOBiologicalProcess	all	termination of RNA polymerase I transcription (GO:0006363)	2/32	0.686255	-1.26822	2.47001	POLR1A;POLR1E
673	GOBiologicalProcess	all	positive regulation of nuclear-transcribed mRNA poly(A) tail shortening (GO:0060213)	1/12	0.686255	-1.63614	2.45524	AGO2
675	GOBiologicalProcess	all	DNA metabolic process (GO:0006259)	10/315	0.686255	-1.16783	2.44585	RECQL4;DFFB;TATDN1;PRKDC;TOP1MT;RAD21;UBE2V2;MCM4;TERF1;MBD3L2
676	GOBiologicalProcess	all	intrinsic apoptotic signaling pathway (GO:0097193)	4/102	0.686255	-1.34802	2.44333	BRSK2;TP53BP2;ZNF385C;FHIT
677	GOBiologicalProcess	all	positive regulation of biomineral tissue development (GO:0070169)	2/34	0.686255	-1.31665	2.43678	NELL1;FZD9
678	GOBiologicalProcess	all	immune response-regulating cell surface receptor signaling pathway (GO:0002768)	1/12	0.686255	-1.62161	2.43343	LYN
679	GOBiologicalProcess	all	positive regulation of stem cell differentiation (GO:2000738)	1/13	0.686255	-1.69635	2.42683	SP7
681	GOBiologicalProcess	all	pentose-phosphate shunt (GO:0006098)	1/13	0.686255	-1.69363	2.42294	PGM2
682	GOBiologicalProcess	all	negative regulation of Wnt signaling pathway (GO:0030178)	6/175	0.686255	-1.30827	2.40927	DKK4;PSMD4;PSME3;PTPRO;DKKL1;STK3
684	GOBiologicalProcess	all	hexose catabolic process (GO:0019320)	1/10	0.686255	-1.44149	2.39688	PGM2
685	GOBiologicalProcess	all	protein dephosphorylation (GO:0006470)	5/126	0.686255	-1.14265	2.39621	DUSP21;EYA3;PTPRO;DUSP7;MTM1
687	GOBiologicalProcess	all	translational termination (GO:0006415)	4/97	0.686255	-1.22417	2.37471	MRPS17;MRPS9;MRPL15;MRPL13
689	GOBiologicalProcess	all	interleukin-2-mediated signaling pathway (GO:0038110)	1/12	0.686255	-1.57733	2.36699	SHC1
690	GOBiologicalProcess	all	regulation of transcription from RNA polymerase II promoter in response to stress (GO:0043618)	4/94	0.686255	-1.16912	2.36309	PSMD4;PSME3;HSF1;ELOC
691	GOBiologicalProcess	all	transcription elongation from RNA polymerase II promoter (GO:0006368)	4/96	0.686255	-1.19813	2.35617	POLR2D;TCEA1;ELOC;TAF2
692	GOBiologicalProcess	all	plasma membrane bounded cell projection organization (GO:0120036)	5/119	0.686255	-1.02641	2.33496	LYN;SAMD14;NPY;L1CAM;MANF
699	GOBiologicalProcess	all	B cell homeostasis (GO:0001782)	1/10	0.686255	-1.39604	2.3213	LYN
700	GOBiologicalProcess	all	regulation of erythrocyte differentiation (GO:0045646)	2/33	0.686255	-1.22284	2.32124	LYN;ZNF16
707	GOBiologicalProcess	all	negative regulation of cell-substrate adhesion (GO:0010812)	2/36	0.686255	-1.30025	2.28962	PTPRO;NF2
710	GOBiologicalProcess	all	carbohydrate homeostasis (GO:0033500)	3/64	0.686255	-1.19565	2.28266	CRTC2;POLR2D;PYGL
712	GOBiologicalProcess	all	RNA splicing (GO:0008380)	4/107	0.686255	-1.33416	2.26106	SYNCRIP;MTERF3;WT1;WDR62
714	GOBiologicalProcess	all	regulation of systemic arterial blood pressure (GO:0003073)	1/13	0.686255	-1.57439	2.25234	ADM
715	GOBiologicalProcess	all	anatomical structure homeostasis (GO:0060249)	2/36	0.686255	-1.27709	2.24884	RECQL4;TERF1
717	GOBiologicalProcess	all	negative regulation of MAP kinase activity (GO:0043407)	3/62	0.686255	-1.13233	2.23841	LYN;GBA;DUSP7
720	GOBiologicalProcess	all	neuron projection development (GO:0031175)	6/168	0.686255	-1.12368	2.21977	LYN;SAMD14;NPY;L1CAM;MANF;CAMSAP2
723	GOBiologicalProcess	all	cellular response to hypoxia (GO:0071456)	5/133	0.686255	-1.12917	2.1845	PSMD4;PSME3;LMNA;ELOC;NDRG1
726	GOBiologicalProcess	all	ubiquitin-dependent protein catabolic process (GO:0006511)	11/342	0.686255	-0.953593	2.17067	UBE2W;ATXN3;SHARPIN;PSMD4;FAF1;PSME3;UBR5;OTUD7B;ELOC;FBXL4;VPS28
727	GOBiologicalProcess	all	regulation of retrograde protein transport, ER to cytosol (GO:1904152)	1/13	0.686255	-1.51485	2.16717	BRSK2
728	GOBiologicalProcess	all	regulation of substrate adhesion-dependent cell spreading (GO:1900024)	2/42	0.686255	-1.4168	2.16262	DOCK5;PTK2
729	GOBiologicalProcess	all	regulation of protein modification process (GO:0031399)	2/43	0.686255	-1.44861	2.16086	LYN;PTK2
732	GOBiologicalProcess	all	regulation of signal transduction by p53 class mediator (GO:1901796)	5/139	0.686255	-1.17473	2.12192	BOP1;RPL11;RRS1;TP53BP2;TAF2
735	GOBiologicalProcess	all	regulation of proteasomal protein catabolic process (GO:0061136)	2/40	0.686255	-1.32216	2.11462	PSME3;UBQLN4
736	GOBiologicalProcess	all	cellular response to retinoic acid (GO:0071300)	2/43	0.686255	-1.41746	2.11439	LYN;ABL2
737	GOBiologicalProcess	all	ERBB2 signaling pathway (GO:0038128)	2/40	0.686255	-1.3215	2.11355	HSP90AA1;SHC1
738	GOBiologicalProcess	all	regulation of protein dephosphorylation (GO:0035304)	2/41	0.686255	-1.34367	2.09921	GBA;HSP90B1
743	GOBiologicalProcess	all	telomere organization (GO:0032200)	2/42	0.686255	-1.3575	2.07211	RECQL4;TERF1
744	GOBiologicalProcess	all	cellular response to radiation (GO:0071478)	2/43	0.686255	-1.38521	2.06628	EEF1D;RGR
745	GOBiologicalProcess	all	positive regulation of protein localization to nucleus (GO:1900182)	2/43	0.686255	-1.37938	2.05759	CCT6A;CCT8
747	GOBiologicalProcess	all	post-translational protein modification (GO:0043687)	11/358	0.686255	-1.00135	2.0509	RAB2A;COPS5;PSMD4;PSME3;DSCC1;KLHL21;STT3B;ELOC;FBXL4;DCAF13;HSP90B1
748	GOBiologicalProcess	all	positive regulation of cytosolic calcium ion concentration (GO:0007204)	5/134	0.686255	-1.07094	2.04823	P2RX2;CCR9;ABL2;GPR20;JPH1
749	GOBiologicalProcess	all	negative regulation of STAT cascade (GO:1904893)	2/42	0.686255	-1.34129	2.04737	FLRT1;NF2
750	GOBiologicalProcess	all	glucose metabolic process (GO:0006006)	3/65	0.686255	-1.09097	2.04713	CRTC2;POLR2D;ENO1
753	GOBiologicalProcess	all	negative regulation of protein serine/threonine kinase activity (GO:0071901)	3/68	0.686255	-1.13689	2.02646	LYN;GBA;DUSP7
754	GOBiologicalProcess	all	ribose phosphate metabolic process (GO:0019693)	1/13	0.686255	-1.41498	2.02429	PGM2
759	GOBiologicalProcess	all	histone modification (GO:0016570)	4/99	0.686255	-1.06154	2.00389	NSD3;HDAC5;MRGBP;EYA3
765	GOBiologicalProcess	all	regulation of actin filament polymerization (GO:0030833)	3/69	0.686255	-1.12054	1.9637	ARFGEF1;BAIAP2L2;EPS8L2
766	GOBiologicalProcess	all	regulation of phagocytosis (GO:0050764)	2/42	0.686255	-1.28425	1.96029	C4BPA;C4BPB
767	GOBiologicalProcess	all	transcription-coupled nucleotide-excision repair (GO:0006283)	3/74	0.686255	-1.21344	1.95552	COPS5;POLR2D;TCEA1
769	GOBiologicalProcess	all	negative regulation of translation, ncRNA-mediated (GO:0040033)	1/12	0.686255	-1.29501	1.94332	AGO2
771	GOBiologicalProcess	all	negative regulation of programmed cell death (GO:0043069)	12/409	0.686255	-1.01502	1.94282	ALK;COPS5;WT1;SHC1;PRKDC;FZD9;YWHAZ;FXN;PTK2;HSP90B1;MTDH;ZNF16
777	GOBiologicalProcess	all	negative regulation of cell projection organization (GO:0031345)	2/42	0.686255	-1.26197	1.92629	BAG5;PTPRO
781	GOBiologicalProcess	all	regulation of protein ubiquitination (GO:0031396)	4/102	0.686255	-1.05178	1.90638	HSP90AA1;BAG5;DERL1;VPS28
785	GOBiologicalProcess	all	negative regulation of protein catabolic process (GO:0042177)	2/40	0.686255	-1.18554	1.8961	NELL1;AZIN1
786	GOBiologicalProcess	all	regulation of ion transmembrane transporter activity (GO:0032412)	2/43	0.686255	-1.26687	1.88975	TCAF2;FXYD6
787	GOBiologicalProcess	all	regulation of cellular response to stress (GO:0080135)	4/105	0.686255	-1.08478	1.88835	DYRK3;HSP90AA1;BAG5;HSF1
791	GOBiologicalProcess	all	circulatory system development (GO:0072359)	4/110	0.686255	-1.14206	1.85955	WT1;HAND1;POLR2D;GATA5
792	GOBiologicalProcess	all	transcription from mitochondrial promoter (GO:0006390)	1/13	0.686255	-1.29656	1.85488	MTERF3
793	GOBiologicalProcess	all	proteasome-mediated ubiquitin-dependent protein catabolic process (GO:0043161)	9/292	0.686255	-0.998214	1.84959	UBE2W;ATXN3;SHARPIN;PSMD4;FAF1;PSME3;DERL1;STT3B;HSP90B1
795	GOBiologicalProcess	all	positive regulation of sequence-specific DNA binding transcription factor activity (GO:0051091)	7/216	0.686255	-1.01994	1.83819	ALK;HDAC5;CRTC2;COPS5;LRP8;STK3;MTDH
796	GOBiologicalProcess	all	positive regulation of Wnt signaling pathway (GO:0030177)	5/141	0.686255	-1.03804	1.83277	JRK;PSMD4;PSME3;UBR5;FZD9
797	GOBiologicalProcess	all	regulation of antigen receptor-mediated signaling pathway (GO:0050854)	1/13	0.686255	-1.27913	1.82994	LYN
805	GOBiologicalProcess	all	regulation of telomerase activity (GO:0051972)	2/43	0.686255	-1.19753	1.78632	HSP90AA1;TERF1
812	GOBiologicalProcess	all	actin filament bundle assembly (GO:0051017)	2/38	0.686255	-1.05031	1.76173	BAIAP2L2;HSP90B1
813	GOBiologicalProcess	all	positive regulation of viral transcription (GO:0050434)	2/42	0.686255	-1.15318	1.76023	POLR2D;RRP1B
817	GOBiologicalProcess	all	protein N-linked glycosylation (GO:0006487)	3/74	0.686255	-1.08745	1.75249	KRTCAP2;STT3B;UGGT1
819	GOBiologicalProcess	all	regulation of calcium-mediated signaling (GO:0050848)	2/42	0.686255	-1.14561	1.74868	P2RX2;JPH1
826	GOBiologicalProcess	all	regulation of primary metabolic process (GO:0080090)	5/140	0.686255	-0.962912	1.7196	PSMD4;TGS1;PSME3;PLIN2;AZIN1
828	GOBiologicalProcess	all	regulation of RNA metabolic process (GO:0051252)	2/40	0.686255	-1.07443	1.71839	RRP1B;CLK2
829	GOBiologicalProcess	all	response to metal ion (GO:0010038)	3/73	0.686255	-1.04836	1.71783	TFR2;NDRG1;FXN
830	GOBiologicalProcess	all	eye development (GO:0001654)	2/44	0.686255	-1.17007	1.70597	WT1;POLR2D
840	GOBiologicalProcess	all	regulation of actin cytoskeleton organization (GO:0032956)	3/76	0.686255	-1.0751	1.67619	SH3BP1;ARHGEF19;ABL2
849	GOBiologicalProcess	all	protein homooligomerization (GO:0051260)	6/191	0.686255	-1.03926	1.63108	DFFB;SCUBE1;P2RX2;HSF1;DERL1;LY6G6D
850	GOBiologicalProcess	all	nucleobase-containing compound catabolic process (GO:0034655)	2/44	0.686255	-1.11407	1.62433	DFFB;TATDN1
851	GOBiologicalProcess	all	regulation of ATPase activity (GO:0043462)	2/41	0.686255	-1.0369	1.61994	BRSK2;PXK
858	GOBiologicalProcess	all	negative regulation of ubiquitin protein ligase activity (GO:1904667)	3/78	0.686255	-1.06143	1.6014	PSMD4;PSME3;RPL11
859	GOBiologicalProcess	all	glucose homeostasis (GO:0042593)	3/75	0.686255	-1.00834	1.59829	CRTC2;POLR2D;PYGL
864	GOBiologicalProcess	all	regulation of organelle organization (GO:0033043)	4/114	0.686255	-1.02451	1.58196	CLEC16A;PTK2;MTM1;CAMSAP2
871	GOBiologicalProcess	all	regulation of cation channel activity (GO:2001257)	3/72	0.686255	-0.935389	1.55852	CACNB1;CRH;JPH1
873	GOBiologicalProcess	all	negative regulation of MAPK cascade (GO:0043409)	3/81	0.686255	-1.07387	1.54288	LYN;GBA;DUSP7
875	GOBiologicalProcess	all	regulation of cellular component organization (GO:0051128)	5/141	0.686255	-0.872239	1.54003	HSP90AA1;BAG5;ABL2;EBAG9;CAMSAP2
888	GOBiologicalProcess	all	regulation of transcription from RNA polymerase II promoter in response to hypoxia (GO:0061418)	3/79	0.686255	-1.01213	1.50226	PSMD4;PSME3;ELOC
891	GOBiologicalProcess	all	peptidyl-tyrosine phosphorylation (GO:0018108)	3/80	0.686255	-1.02551	1.49753	LYN;ABL2;PTK2
901	GOBiologicalProcess	all	calcium ion transport (GO:0006816)	4/119	0.686255	-1.0065	1.45503	NPY;TRPM8;TRPM6;TRPM3
918	GOBiologicalProcess	all	regulation of cellular response to heat (GO:1900034)	3/79	0.686255	-0.948165	1.40732	HSP90AA1;BAG5;HSF1
933	GOBiologicalProcess	all	response to ionizing radiation (GO:0010212)	3/78	0.686255	-0.899476	1.35705	EEF1D;EYA3;CLK2
943	GOBiologicalProcess	all	protein stabilization (GO:0050821)	5/153	0.686255	-0.864014	1.33153	CCT6A;HSP90AA1;RPL11;CCT8;STK3
1003	GOBiologicalProcess	all	anterograde trans-synaptic signaling (GO:0098916)	7/241	0.686255	-0.795719	1.14475	CACNB1;ATXN3;NPY;CRH;KCNQ3;SCRIB;HTR2A
1030	GOBiologicalProcess	all	negative regulation of apoptotic process (GO:0043066)	13/486	0.686255	-0.697264	1.07298	ALK;DFFA;SHC1;PRKDC;FZD9;YWHAZ;PTK2;HSP90B1;MTDH;ZNF16;COPS5;WT1;FXN
746	GOBiologicalProcess	all	myeloid cell differentiation (GO:0030099)	2/45	0.686313	-1.4424	2.05597	LYN;DYRK3
790	GOBiologicalProcess	all	microtubule cytoskeleton organization involved in mitosis (GO:1902850)	2/45	0.686313	-1.32094	1.88285	RCC1;WDR62
886	GOBiologicalProcess	all	protein N-linked glycosylation via asparagine (GO:0018279)	2/45	0.686313	-1.05835	1.50856	STT3B;UGGT1
2309	GOMolecularFunction	all	DNA-dependent ATPase activity (GO:0008094)	2/73	0.689986	-0.665343	0.530644	DSCC1;MCM4
540	GOBiologicalProcess	all	nucleotide metabolic process (GO:0009117)	1/14	0.691459	-2.42593	3.31504	FHIT
554	GOBiologicalProcess	all	mammary gland epithelium development (GO:0061180)	1/14	0.691459	-2.37783	3.2493	SCRIB
606	GOBiologicalProcess	all	positive regulation of muscle contraction (GO:0045933)	1/14	0.691459	-2.1518	2.94044	ENO1
614	GOBiologicalProcess	all	phosphate ion transport (GO:0006817)	1/14	0.691459	-2.10583	2.87762	SLC20A2
627	GOBiologicalProcess	all	cellular response to interleukin-15 (GO:0071350)	1/14	0.691459	-2.01576	2.75454	SHC1
630	GOBiologicalProcess	all	negative regulation of hormone secretion (GO:0046888)	1/14	0.691459	-1.99545	2.72679	CRH
638	GOBiologicalProcess	all	positive regulation of ERAD pathway (GO:1904294)	1/14	0.691459	-1.95987	2.67816	ATXN3
658	GOBiologicalProcess	all	regulation of oxidoreductase activity (GO:0051341)	1/14	0.691459	-1.87329	2.55985	ABL2
670	GOBiologicalProcess	all	RNA interference (GO:0016246)	1/14	0.691459	-1.8188	2.48539	AGO2
672	GOBiologicalProcess	all	positive regulation of protein complex disassembly (GO:0043243)	1/14	0.691459	-1.80498	2.46651	GBA
683	GOBiologicalProcess	all	sensory perception of taste (GO:0050909)	1/14	0.691459	-1.7579	2.40218	TAS1R1
696	GOBiologicalProcess	all	regulation of cAMP metabolic process (GO:0030814)	1/14	0.691459	-1.70051	2.32375	ADM
697	GOBiologicalProcess	all	regulation of DNA-templated transcription in response to stress (GO:0043620)	1/14	0.691459	-1.70019	2.32332	HSF1
706	GOBiologicalProcess	all	striated muscle myosin thick filament assembly (GO:0071688)	1/14	0.691459	-1.68135	2.29757	MYBPH
708	GOBiologicalProcess	all	placenta development (GO:0001890)	1/14	0.691459	-1.67253	2.28552	PTK2
716	GOBiologicalProcess	all	endothelial cell differentiation (GO:0045446)	1/14	0.691459	-1.64329	2.24556	SCUBE1
719	GOBiologicalProcess	all	leukocyte differentiation (GO:0002521)	1/14	0.691459	-1.63252	2.23084	LYN
733	GOBiologicalProcess	all	regulation of NMDA receptor activity (GO:2000310)	1/14	0.691459	-1.55084	2.11922	CRH
739	GOBiologicalProcess	all	pre-miRNA processing (GO:0031054)	1/14	0.691459	-1.53459	2.09702	AGO2
763	GOBiologicalProcess	all	regulation of cell aging (GO:0090342)	1/14	0.691459	-1.44639	1.97649	LMNA
816	GOBiologicalProcess	all	cellular response to ionizing radiation (GO:0071479)	2/47	0.691459	-1.28583	1.75264	EEF1D;HSF1
820	GOBiologicalProcess	all	interleukin-15-mediated signaling pathway (GO:0035723)	1/14	0.691459	-1.27704	1.74507	SHC1
855	GOBiologicalProcess	all	regulation of DNA metabolic process (GO:0051052)	2/47	0.691459	-1.18329	1.61288	DSCC1;UBE2V2
883	GOBiologicalProcess	all	mitochondrial gene expression (GO:0140053)	2/46	0.691459	-1.09226	1.52233	MRPS17;MTERF3
889	GOBiologicalProcess	all	enzyme linked receptor protein signaling pathway (GO:0007167)	4/121	0.691459	-1.06514	1.49993	LYN;SHC1;ABL2;PTK2
895	GOBiologicalProcess	all	regulation of cellular component movement (GO:0051270)	2/47	0.691459	-1.08265	1.47569	LYN;ABL2
897	GOBiologicalProcess	all	peptidyl-asparagine modification (GO:0018196)	2/46	0.691459	-1.05071	1.46442	STT3B;UGGT1
920	GOBiologicalProcess	all	positive regulation of cell cycle (GO:0045787)	3/83	0.691459	-1.00779	1.40187	HSF1;FZD9;CKS1B
930	GOBiologicalProcess	all	positive regulation of binding (GO:0051099)	3/82	0.691459	-0.976427	1.38034	RPL11;DERL1;STK3
992	GOBiologicalProcess	all	actin filament organization (GO:0007015)	4/121	0.691459	-0.833413	1.17361	SAMD14;BAIAP2L2;SH3BP1;MYBPH
1001	GOBiologicalProcess	all	Golgi organization (GO:0007030)	4/122	0.691459	-0.829023	1.15223	ARFGEF1;RAB2A;BAG5;YWHAZ
1027	GOBiologicalProcess	all	nervous system development (GO:0007399)	12/456	0.691459	-0.758917	1.07434	LYN;CHRM2;NELL1;ATXN3;NUMBL;NFASC;NAB2;FZD9;WDR62;L1CAM;SCRG1;SIM2
1044	GOBiologicalProcess	all	regulation of autophagy (GO:0010506)	6/204	0.691459	-0.751933	1.03655	RB1CC1;GBA;ATP6V1H;ABL2;ATP6V1C1;MTDH
2278	GOMolecularFunction	all	channel activity (GO:0015267)	1/29	0.692886	-1.09068	0.854929	TIMM17A
2325	GOMolecularFunction	all	cytokine receptor activity (GO:0004896)	2/74	0.692886	-0.44683	0.34951	IL1RL2;CCR9
2350	GOMolecularFunction	all	protein kinase binding (GO:0019901)	11/496	0.692886	-0.239332	0.187201	ALK;HDAC5;HSP90AA1;BAG5;SHC1;FAF1;RB1CC1;HSF1;YWHAZ;PTK2;CKS1B
1045	GOBiologicalProcess	all	chemical synaptic transmission (GO:0007268)	8/290	0.694947	-0.764849	1.0362	CHRM2;CACNB1;ATXN3;NPY;CRH;KCNQ3;SCRIB;HTR2A
1062	GOBiologicalProcess	all	ion transport (GO:0006811)	8/290	0.694947	-0.724341	0.981322	ASPH;SLC20A2;P2RX2;ATP6V1H;CNGB3;FXYD6;ATP6V1C1;TRPM3
2277	GOMolecularFunction	all	alpha-actinin binding (GO:0051393)	1/30	0.69599	-1.16728	0.886388	MYBPH
2284	GOMolecularFunction	all	WW domain binding (GO:0050699)	1/30	0.69599	-0.989866	0.751669	FAM189B
2287	GOMolecularFunction	all	excitatory extracellular ligand-gated ion channel activity (GO:0005231)	1/30	0.69599	-0.943605	0.71654	P2RX2
2314	GOMolecularFunction	all	delayed rectifier potassium channel activity (GO:0005251)	1/30	0.69599	-0.644123	0.489124	KCNQ3
2330	GOMolecularFunction	all	RNA polymerase II transcription factor binding (GO:0001085)	3/122	0.69599	-0.386188	0.293526	HDAC5;GATA5;MTDH
967	GOBiologicalProcess	all	protein modification process (GO:0036211)	3/85	0.699236	-0.93058	1.2535	PRKDC;ABL2;PLOD1
653	GOBiologicalProcess	all	cofactor transport (GO:0051181)	1/16	0.699242	-2.06628	2.58874	SLC25A32
660	GOBiologicalProcess	all	regulation of transferase activity (GO:0051338)	1/15	0.699242	-1.94521	2.5433	BAG5
663	GOBiologicalProcess	all	cellular response to nitrogen compound (GO:1901699)	1/15	0.699242	-1.94114	2.53798	HSF1
674	GOBiologicalProcess	all	regulation of neural precursor cell proliferation (GO:2000177)	1/15	0.699242	-1.87399	2.45018	FZD9
680	GOBiologicalProcess	all	cAMP biosynthetic process (GO:0006171)	1/15	0.699242	-1.85394	2.42397	ADM
686	GOBiologicalProcess	all	regulation of establishment of cell polarity (GO:2000114)	1/16	0.699242	-1.90804	2.39049	ARFGEF1
688	GOBiologicalProcess	all	intermediate filament organization (GO:0045109)	1/15	0.699242	-1.81206	2.36921	MTM1
693	GOBiologicalProcess	all	regulation of mitotic metaphase/anaphase transition (GO:0030071)	1/16	0.699242	-1.86044	2.33086	NSMCE2
694	GOBiologicalProcess	all	negative regulation of release of cytochrome c from mitochondria (GO:0090201)	1/16	0.699242	-1.85815	2.32798	FXN
695	GOBiologicalProcess	all	regulation of protein modification by small protein conjugation or removal (GO:1903320)	1/15	0.699242	-1.77917	2.32621	HSP90AA1
698	GOBiologicalProcess	all	negative regulation of cell migration involved in sprouting angiogenesis (GO:0090051)	1/15	0.699242	-1.77645	2.32265	HDAC5
701	GOBiologicalProcess	all	cellular response to virus (GO:0098586)	1/16	0.699242	-1.85143	2.31957	RRP1B
702	GOBiologicalProcess	all	G-protein coupled acetylcholine receptor signaling pathway (GO:0007213)	1/17	0.699242	-1.92802	2.31769	CHRM2
703	GOBiologicalProcess	all	negative regulation of hydrogen peroxide-induced cell death (GO:1903206)	1/15	0.699242	-1.76604	2.30904	GPR37
704	GOBiologicalProcess	all	regulation of platelet aggregation (GO:0090330)	1/15	0.699242	-1.76412	2.30653	LYN
705	GOBiologicalProcess	all	positive regulation of response to wounding (GO:1903036)	1/16	0.699242	-1.83698	2.30145	ARFGEF1
709	GOBiologicalProcess	all	regulation of receptor recycling (GO:0001919)	1/18	0.699242	-1.97813	2.28435	SCRIB
711	GOBiologicalProcess	all	genitalia development (GO:0048806)	1/17	0.699242	-1.88397	2.26474	WT1
713	GOBiologicalProcess	all	regulation of mast cell degranulation (GO:0043304)	1/16	0.699242	-1.80461	2.2609	LYN
718	GOBiologicalProcess	all	amide transport (GO:0042886)	1/16	0.699242	-1.78455	2.23577	SLC25A32
721	GOBiologicalProcess	all	mitotic sister chromatid cohesion (GO:0007064)	1/16	0.699242	-1.75646	2.20058	DSCC1
722	GOBiologicalProcess	all	protein localization to chromosome, centromeric region (GO:0071459)	1/16	0.699242	-1.74825	2.19029	MTBP
724	GOBiologicalProcess	all	pseudouridine synthesis (GO:0001522)	1/16	0.699242	-1.73891	2.17859	PUSL1
725	GOBiologicalProcess	all	miRNA metabolic process (GO:0010586)	1/17	0.699242	-1.81201	2.17824	AGO2
730	GOBiologicalProcess	all	regulation of cell-substrate junction assembly (GO:0090109)	1/16	0.699242	-1.7012	2.13135	PTK2
731	GOBiologicalProcess	all	negative regulation of transcription regulatory region DNA binding (GO:2000678)	1/17	0.699242	-1.76907	2.12662	HAND1
734	GOBiologicalProcess	all	cardiac left ventricle morphogenesis (GO:0003214)	1/15	0.699242	-1.62062	2.11891	HAND1
740	GOBiologicalProcess	all	positive regulation of mesonephros development (GO:0061213)	1/16	0.699242	-1.66661	2.08801	WT1
741	GOBiologicalProcess	all	stabilization of membrane potential (GO:0030322)	1/17	0.699242	-1.73679	2.08781	KCNK9
742	GOBiologicalProcess	all	cardiac muscle cell differentiation (GO:0055007)	1/16	0.699242	-1.66444	2.08529	WT1
751	GOBiologicalProcess	all	positive regulation of transcription elongation from RNA polymerase II promoter (GO:0032968)	1/16	0.699242	-1.63352	2.04656	ELOC
752	GOBiologicalProcess	all	iron-sulfur cluster assembly (GO:0016226)	1/19	0.699242	-1.83783	2.041	FXN
755	GOBiologicalProcess	all	C21-steroid hormone biosynthetic process (GO:0006700)	1/17	0.699242	-1.6833	2.02352	ADM
756	GOBiologicalProcess	all	DNA double-strand break processing (GO:0000729)	1/20	0.699242	-1.89045	2.02095	UBE2V2
757	GOBiologicalProcess	all	regulation of transcription from RNA polymerase I promoter (GO:0006356)	1/18	0.699242	-1.74976	2.02063	HEATR1
758	GOBiologicalProcess	all	positive regulation of neural precursor cell proliferation (GO:2000179)	1/15	0.699242	-1.54189	2.01597	FZD9
760	GOBiologicalProcess	all	negative regulation of telomere maintenance (GO:0032205)	1/18	0.699242	-1.72727	1.99466	TERF1
761	GOBiologicalProcess	all	positive regulation of cyclic nucleotide metabolic process (GO:0030801)	1/17	0.699242	-1.65201	1.9859	ADM
762	GOBiologicalProcess	all	response to ATP (GO:0033198)	1/15	0.699242	-1.5124	1.97741	HSP90B1
764	GOBiologicalProcess	all	leukotriene biosynthetic process (GO:0019370)	1/19	0.699242	-1.7719	1.96778	MGST3
768	GOBiologicalProcess	all	selective autophagy (GO:0061912)	1/16	0.699242	-1.55811	1.95207	RB1CC1
770	GOBiologicalProcess	all	regulation of nuclear-transcribed mRNA catabolic process, deadenylation-dependent decay (GO:1900151)	1/15	0.699242	-1.48597	1.94285	AGO2
772	GOBiologicalProcess	all	positive regulation of metabolic process (GO:0009893)	1/19	0.699242	-1.74701	1.94014	ABL2
773	GOBiologicalProcess	all	nuclear envelope reassembly (GO:0031468)	1/19	0.699242	-1.74482	1.93771	LMNA
774	GOBiologicalProcess	all	negative regulation of peptide hormone secretion (GO:0090278)	1/17	0.699242	-1.61192	1.93771	CRH
775	GOBiologicalProcess	all	purine ribonucleoside bisphosphate metabolic process (GO:0034035)	1/20	0.699242	-1.80806	1.93288	IMPAD1
776	GOBiologicalProcess	all	positive regulation of stress-activated protein kinase signaling cascade (GO:0070304)	1/16	0.699242	-1.54013	1.92955	LYN
778	GOBiologicalProcess	all	regulation of mitochondrial outer membrane permeabilization involved in apoptotic signaling pathway (GO:1901028)	1/18	0.699242	-1.66389	1.92146	FZD9
779	GOBiologicalProcess	all	positive regulation of immunoglobulin production (GO:0002639)	1/20	0.699242	-1.78987	1.91343	POLR2D
780	GOBiologicalProcess	all	heme biosynthetic process (GO:0006783)	1/17	0.699242	-1.59154	1.91321	FXN
782	GOBiologicalProcess	all	positive regulation of actin cytoskeleton reorganization (GO:2000251)	1/19	0.699242	-1.71424	1.90374	BAIAP2L2
783	GOBiologicalProcess	all	positive regulation of cytokine production involved in immune response (GO:0002720)	1/16	0.699242	-1.51757	1.90128	RAET1G
784	GOBiologicalProcess	all	regulation of osteoblast proliferation (GO:0033688)	1/17	0.699242	-1.57731	1.8961	NELL1
788	GOBiologicalProcess	all	negative regulation of NF-kappaB import into nucleus (GO:0042347)	1/17	0.699242	-1.5698	1.88707	FAF1
789	GOBiologicalProcess	all	negative regulation of interleukin-8 production (GO:0032717)	1/18	0.699242	-1.63074	1.88319	OTUD7B
794	GOBiologicalProcess	all	negative regulation of microtubule depolymerization (GO:0007026)	1/19	0.699242	-1.66188	1.8456	CAMSAP2
798	GOBiologicalProcess	all	septin ring assembly (GO:0000921)	1/16	0.699242	-1.46047	1.82975	SEPT3
799	GOBiologicalProcess	all	positive regulation of hormone secretion (GO:0046887)	1/18	0.699242	-1.5777	1.82193	TFR2
800	GOBiologicalProcess	all	cellular response to gamma radiation (GO:0071480)	1/18	0.699242	-1.5747	1.81847	HSF1
801	GOBiologicalProcess	all	positive regulation of blood vessel diameter (GO:0097755)	1/15	0.699242	-1.38872	1.81571	ADM
802	GOBiologicalProcess	all	establishment or maintenance of apical/basal cell polarity (GO:0035088)	1/19	0.699242	-1.61034	1.78836	SCRIB
803	GOBiologicalProcess	all	acetylcholine receptor signaling pathway (GO:0095500)	1/20	0.699242	-1.67186	1.78727	CHRM2
804	GOBiologicalProcess	all	negative regulation of anoikis (GO:2000811)	1/16	0.699242	-1.42601	1.78658	PTK2
806	GOBiologicalProcess	all	protein deacylation (GO:0035601)	1/17	0.699242	-1.48221	1.78178	HDAC5
807	GOBiologicalProcess	all	negative regulation of intracellular transport (GO:0032387)	1/18	0.699242	-1.53989	1.77827	FZD9
808	GOBiologicalProcess	all	positive regulation of protein processing (GO:0010954)	1/18	0.699242	-1.539	1.77725	ENO1
809	GOBiologicalProcess	all	heparan sulfate proteoglycan biosynthetic process (GO:0015012)	1/16	0.699242	-1.41525	1.77309	EXT1
810	GOBiologicalProcess	all	ureteric bud development (GO:0001657)	1/18	0.699242	-1.53356	1.77096	WT1
811	GOBiologicalProcess	all	regulation of cell cycle phase transition (GO:1901987)	1/17	0.699242	-1.46625	1.7626	ZNF16
814	GOBiologicalProcess	all	regulation of Golgi organization (GO:1903358)	1/15	0.699242	-1.34523	1.75884	CAMSAP2
815	GOBiologicalProcess	all	purine-containing compound metabolic process (GO:0072521)	1/18	0.699242	-1.51914	1.7543	FHIT
818	GOBiologicalProcess	all	regulation of protein homooligomerization (GO:0032462)	1/16	0.699242	-1.3981	1.75161	GBA
822	GOBiologicalProcess	all	negative regulation of striated muscle cell differentiation (GO:0051154)	1/17	0.699242	-1.44166	1.73303	HDAC5
823	GOBiologicalProcess	all	neurotransmitter transport (GO:0006836)	1/17	0.699242	-1.43756	1.7281	SLC6A15
824	GOBiologicalProcess	all	positive regulation of response to endoplasmic reticulum stress (GO:1905898)	1/17	0.699242	-1.43702	1.72746	ATXN3
825	GOBiologicalProcess	all	regulation of glucose transport (GO:0010827)	1/17	0.699242	-1.43601	1.72624	SLC2A1
827	GOBiologicalProcess	all	folic acid metabolic process (GO:0046655)	1/20	0.699242	-1.60776	1.71875	SLC25A32
831	GOBiologicalProcess	all	heart trabecula morphogenesis (GO:0061384)	1/19	0.699242	-1.5316	1.70091	POLR2D
832	GOBiologicalProcess	all	regulation of cardiac muscle cell proliferation (GO:0060043)	1/19	0.699242	-1.52151	1.68971	POLR2D
833	GOBiologicalProcess	all	negative regulation of B cell activation (GO:0050869)	1/18	0.699242	-1.46318	1.68968	LYN
834	GOBiologicalProcess	all	cytoplasmic sequestering of protein (GO:0051220)	1/16	0.699242	-1.34766	1.68841	TONSL
835	GOBiologicalProcess	all	leukotriene metabolic process (GO:0006691)	1/20	0.699242	-1.57849	1.68746	MGST3
836	GOBiologicalProcess	all	negative regulation of steroid biosynthetic process (GO:0010894)	1/17	0.699242	-1.40247	1.68592	DKKL1
838	GOBiologicalProcess	all	release of cytochrome c from mitochondria (GO:0001836)	1/19	0.699242	-1.51293	1.68018	FZD9
839	GOBiologicalProcess	all	positive regulation of nuclear-transcribed mRNA catabolic process, deadenylation-dependent decay (GO:1900153)	1/17	0.699242	-1.39451	1.67636	AGO2
841	GOBiologicalProcess	all	negative regulation of proteolysis involved in cellular protein catabolic process (GO:1903051)	1/20	0.699242	-1.5667	1.67486	RPL11
842	GOBiologicalProcess	all	positive regulation of phospholipase activity (GO:0010518)	1/20	0.699242	-1.55802	1.66557	ABL2
844	GOBiologicalProcess	all	regulation of toll-like receptor 4 signaling pathway (GO:0034143)	1/17	0.699242	-1.38009	1.65902	LYN
845	GOBiologicalProcess	all	regulation of B cell receptor signaling pathway (GO:0050855)	1/18	0.699242	-1.43555	1.65777	LYN
846	GOBiologicalProcess	all	regulation of oxidative stress-induced intrinsic apoptotic signaling pathway (GO:1902175)	1/19	0.699242	-1.48309	1.64705	BAG5
847	GOBiologicalProcess	all	ubiquitin-dependent protein catabolic process via the multivesicular body sorting pathway (GO:0043162)	1/19	0.699242	-1.4756	1.63872	VPS28
848	GOBiologicalProcess	all	regulation of telomere maintenance via telomere lengthening (GO:1904356)	1/18	0.699242	-1.41286	1.63157	TERF1
852	GOBiologicalProcess	all	positive regulation of nitrogen compound metabolic process (GO:0051173)	1/18	0.699242	-1.40028	1.61705	GBA
853	GOBiologicalProcess	all	regulation of establishment or maintenance of cell polarity (GO:0032878)	1/18	0.699242	-1.39952	1.61617	ARFGEF1
854	GOBiologicalProcess	all	regulation of platelet activation (GO:0010543)	1/20	0.699242	-1.51001	1.61425	LYN
856	GOBiologicalProcess	all	endosome to lysosome transport (GO:0008333)	2/49	0.699242	-1.23574	1.61177	CLEC16A;MTM1
857	GOBiologicalProcess	all	cellular response to interleukin-7 (GO:0098761)	1/20	0.699242	-1.50703	1.61107	HIST2H3A
860	GOBiologicalProcess	all	non-recombinational repair (GO:0000726)	2/50	0.699242	-1.24582	1.58988	PRKDC;UBE2V2
861	GOBiologicalProcess	all	calcium ion transport into cytosol (GO:0060402)	1/20	0.699242	-1.48474	1.58723	JPH1
863	GOBiologicalProcess	all	negative regulation of JAK-STAT cascade (GO:0046426)	2/48	0.699242	-1.18668	1.58212	FLRT1;NF2
866	GOBiologicalProcess	all	snRNA metabolic process (GO:0016073)	1/19	0.699242	-1.42228	1.57951	INTS8
867	GOBiologicalProcess	all	positive regulation of DNA-templated transcription, initiation (GO:2000144)	1/17	0.699242	-1.30722	1.57142	FOSL1
869	GOBiologicalProcess	all	posttranscriptional gene silencing by RNA (GO:0035194)	1/19	0.699242	-1.40819	1.56386	AGO2
872	GOBiologicalProcess	all	positive regulation of natural killer cell mediated immunity (GO:0002717)	1/18	0.699242	-1.34915	1.55801	RAET1G
874	GOBiologicalProcess	all	regulation of adherens junction organization (GO:1903391)	1/19	0.699242	-1.3891	1.54266	PTK2
876	GOBiologicalProcess	all	glucan biosynthetic process (GO:0009250)	1/19	0.699242	-1.38522	1.53835	PGM2
877	GOBiologicalProcess	all	platelet-derived growth factor receptor signaling pathway (GO:0048008)	1/18	0.699242	-1.33125	1.53733	ABL2
879	GOBiologicalProcess	all	negative regulation of cellular carbohydrate metabolic process (GO:0010677)	1/18	0.699242	-1.3251	1.53023	CLK2
882	GOBiologicalProcess	all	double-strand break repair via nonhomologous end joining (GO:0006303)	2/51	0.699242	-1.22028	1.52394	PRKDC;UBE2V2
884	GOBiologicalProcess	all	negative regulation of axon guidance (GO:1902668)	1/18	0.699242	-1.30766	1.51009	PTPRO
885	GOBiologicalProcess	all	regulation of epithelial cell migration (GO:0010632)	2/49	0.699242	-1.1575	1.50972	DOCK5;PTK2
887	GOBiologicalProcess	all	mesonephric tubule development (GO:0072164)	1/18	0.699242	-1.30419	1.50608	WT1
892	GOBiologicalProcess	all	positive regulation of purine nucleotide metabolic process (GO:1900544)	1/15	0.699242	-1.13297	1.48132	ADM
893	GOBiologicalProcess	all	interleukin-7-mediated signaling pathway (GO:0038111)	1/20	0.699242	-1.38447	1.48004	HIST2H3A
894	GOBiologicalProcess	all	positive regulation of heart rate (GO:0010460)	1/15	0.699242	-1.13078	1.47846	ADM
896	GOBiologicalProcess	all	JAK-STAT cascade involved in growth hormone signaling pathway (GO:0060397)	1/16	0.699242	-1.17774	1.47553	LYN
899	GOBiologicalProcess	all	mitotic recombination (GO:0006312)	1/19	0.699242	-1.31369	1.45891	NSMCE2
900	GOBiologicalProcess	all	maturation of 5.8S rRNA from tricistronic rRNA transcript (SSU-rRNA, 5.8S rRNA, LSU-rRNA) (GO:0000466)	1/20	0.699242	-1.36129	1.45526	RRS1
902	GOBiologicalProcess	all	porphyrin-containing compound biosynthetic process (GO:0006779)	1/19	0.699242	-1.30445	1.44866	FXN
903	GOBiologicalProcess	all	positive chemotaxis (GO:0050918)	1/18	0.699242	-1.25432	1.44849	SCRIB
904	GOBiologicalProcess	all	glucose 6-phosphate metabolic process (GO:0051156)	1/17	0.699242	-1.20247	1.4455	PGM2
906	GOBiologicalProcess	all	negative regulation of I-kappaB kinase/NF-kappaB signaling (GO:0043124)	2/48	0.699242	-1.08158	1.44201	FAF1;OTUD7B
908	GOBiologicalProcess	all	purine ribonucleotide catabolic process (GO:0009154)	1/20	0.699242	-1.3432	1.43593	PDE4B
911	GOBiologicalProcess	all	primary alcohol metabolic process (GO:0034308)	1/20	0.699242	-1.33901	1.43145	POLR2D
913	GOBiologicalProcess	all	regulation of necroptotic process (GO:0060544)	1/17	0.699242	-1.1892	1.42955	FZD9
914	GOBiologicalProcess	all	histone methylation (GO:0016571)	1/20	0.699242	-1.3357	1.4279	NSD3
917	GOBiologicalProcess	all	cellular polysaccharide biosynthetic process (GO:0033692)	1/20	0.699242	-1.31673	1.40763	EXT1
919	GOBiologicalProcess	all	Wnt signaling pathway, planar cell polarity pathway (GO:0060071)	3/89	0.699242	-1.11181	1.40507	PSMD4;PSME3;ARHGEF19
921	GOBiologicalProcess	all	positive regulation of protein ubiquitination involved in ubiquitin-dependent protein catabolic process (GO:2000060)	3/88	0.699242	-1.09084	1.40065	PSMD4;PSME3;PTK2
922	GOBiologicalProcess	all	regulation of MAP kinase activity (GO:0043405)	3/88	0.699242	-1.08763	1.39652	LYN;GBA;DUSP7
923	GOBiologicalProcess	all	receptor localization to synapse (GO:0097120)	1/19	0.699242	-1.25529	1.39406	SCRIB
925	GOBiologicalProcess	all	septin ring organization (GO:0031106)	1/18	0.699242	-1.20469	1.39117	SEPT3
926	GOBiologicalProcess	all	positive regulation of heart contraction (GO:0045823)	1/20	0.699242	-1.29723	1.38678	ADM
928	GOBiologicalProcess	all	positive regulation of dendrite morphogenesis (GO:0050775)	1/17	0.699242	-1.15233	1.38523	LRP8
931	GOBiologicalProcess	all	regulation of microtubule polymerization or depolymerization (GO:0031110)	1/19	0.699242	-1.23232	1.36855	CAMSAP2
935	GOBiologicalProcess	all	protein heterotetramerization (GO:0051290)	1/20	0.699242	-1.2673	1.35478	RCC1
938	GOBiologicalProcess	all	negative regulation of cellular biosynthetic process (GO:0031327)	2/48	0.699242	-1.0116	1.34871	DKKL1;CLK2
940	GOBiologicalProcess	all	amino acid transport (GO:0006865)	2/49	0.699242	-1.03278	1.34705	SLC6A8;SLC6A15
942	GOBiologicalProcess	all	regulation of myotube differentiation (GO:0010830)	1/20	0.699242	-1.24805	1.33421	HDAC5
944	GOBiologicalProcess	all	glyceraldehyde-3-phosphate metabolic process (GO:0019682)	1/19	0.699242	-1.19574	1.32793	PGM2
945	GOBiologicalProcess	all	response to organonitrogen compound (GO:0010243)	2/52	0.699242	-1.0845	1.32555	BRSK2;DERL1
946	GOBiologicalProcess	all	NADP metabolic process (GO:0006739)	1/20	0.699242	-1.23467	1.3199	PGM2
947	GOBiologicalProcess	all	endoplasmic reticulum mannose trimming (GO:1904380)	1/20	0.699242	-1.23081	1.31578	UGGT1
948	GOBiologicalProcess	all	regulation of catenin import into nucleus (GO:0035412)	1/20	0.699242	-1.22497	1.30953	UBR5
949	GOBiologicalProcess	all	regulation of megakaryocyte differentiation (GO:0045652)	2/50	0.699242	-1.02404	1.30685	HIST2H3A;ZNF16
951	GOBiologicalProcess	all	positive regulation of axon extension (GO:0045773)	1/20	0.699242	-1.22134	1.30566	L1CAM
952	GOBiologicalProcess	all	embryonic heart tube development (GO:0035050)	1/17	0.699242	-1.08611	1.30562	HAND1
954	GOBiologicalProcess	all	regulation of bone mineralization (GO:0030500)	2/51	0.699242	-1.03967	1.29839	NELL1;FZD9
960	GOBiologicalProcess	all	positive regulation of proteolysis (GO:0045862)	2/53	0.699242	-1.05894	1.26695	ASPH;GBA
969	GOBiologicalProcess	all	regulation of gluconeogenesis (GO:0006111)	1/20	0.699242	-1.16405	1.24441	CLK2
970	GOBiologicalProcess	all	cellular iron ion homeostasis (GO:0006879)	2/57	0.699242	-1.13143	1.24431	TFR2;FXN
974	GOBiologicalProcess	all	protein import into mitochondrial matrix (GO:0030150)	1/20	0.699242	-1.16015	1.24024	TIMM17A
979	GOBiologicalProcess	all	cell cycle G2/M phase transition (GO:0044839)	4/128	0.699242	-0.952482	1.22415	BRSK2;HSP90AA1;CEP164;TAF2
981	GOBiologicalProcess	all	regulation of Ras protein signal transduction (GO:0046578)	3/91	0.699242	-0.996563	1.22017	SH3BP1;DENND1A;EPS8L2
982	GOBiologicalProcess	all	production of small RNA involved in gene silencing by RNA (GO:0070918)	1/20	0.699242	-1.13935	1.218	AGO2
984	GOBiologicalProcess	all	positive regulation of ossification (GO:0045778)	2/53	0.699242	-1.01404	1.21322	NELL1;FZD9
[truncated: 1,285 more rows]
