# Supplementary material for: Association between transcriptomic metrics of exogenous antigen presentation and adaptive immunity with locoregional recurrence in localized estrogen receptor negative breast cancer: retrospective review of multi-institutional datasets
Source: Breast Cancer Res. 2025 May 13;27:77. doi: 10.1186/s13058-025-01987-x (PMC12070507; doi:10.1186/s13058-025-01987-x)
Supplement: Supplementary file 7 — Additional file 7. [file 13058_2025_1987_MOESM7_ESM.xlsx]

## Sheet: blue.mod
	Database	Module	Term	Overlap	Adjusted.P.value	Z.score	Combined.Score	Genes
1258	GOCellularComponent	blue	MHC class II protein complex (GO:0042613)	8/15	2.89887e-11	-2.4324	70.1973	CD74;HLA-DMA;HLA-DMB;HLA-DRA;HLA-DOA;HLA-DQA1;HLA-DRB1;HLA-DQB1
1	KEGG	blue	Antigen processing and presentation_Homo sapiens_hsa04612	16/77	1.90047e-15	-1.79354	69.6581	CD74;CIITA;CTSS;CD4;HLA-DMA;HLA-DMB;CD8A;PSME1;HLA-DRA;KLRD1;KLRC1;HLA-DOA;B2M;HLA-DQA1;HLA-DRB1;HLA-DQB1
2	KEGG	blue	Staphylococcus aureus infection_Homo sapiens_hsa05150	14/56	6.3778e-15	-1.78958	66.0971	C1QB;SELPLG;ITGAM;PTAFR;ITGAL;SELP;HLA-DMA;HLA-DMB;C3AR1;HLA-DRA;HLA-DOA;HLA-DQA1;HLA-DRB1;HLA-DQB1
1259	GOCellularComponent	blue	T cell receptor complex (GO:0042101)	7/17	3.18762e-09	-2.6767	61.7261	CD4;CD8A;CD3G;CD247;CD3E;CD3D;CARD11
3	KEGG	blue	T cell receptor signaling pathway_Homo sapiens_hsa04660	16/104	7.42152e-14	-1.79802	60.7499	ITK;NFATC2;CD3G;CD3E;CD3D;PIK3CG;VAV1;CD4;PTPRC;LCK;CD8A;GRAP2;CTLA4;LCP2;CD247;CARD11
1357	GOMolecularFunction	blue	MHC protein complex binding (GO:0023023)	8/20	1.11831e-09	-2.25048	58.3428	CD74;HLA-DMA;HLA-DMB;HLA-DRA;KLRD1;KLRC1;HLA-DOA;HLA-DRB1
4	KEGG	blue	Cell adhesion molecules (CAMs)_Homo sapiens_hsa04514	18/142	5.63797e-14	-1.67765	57.6267	SELPLG;ITGAM;ITGA4;ITGAL;SELP;CD2;CD4;HLA-DMA;PTPRC;HLA-DMB;CD8A;CTLA4;HLA-DRA;TIGIT;HLA-DOA;HLA-DQA1;HLA-DRB1;HLA-DQB1
1260	GOCellularComponent	blue	MHC protein complex (GO:0042611)	8/19	1.6492e-10	-2.10265	55.5679	CD74;HLA-DMA;HLA-DMB;HLA-DRA;HLA-DOA;HLA-DQA1;HLA-DRB1;HLA-DQB1
141	GOBiologicalProcess	blue	T cell receptor signaling pathway (GO:0050852)	22/164	2.22041e-16	-1.21181	52.1833	ITK;BTN3A1;TRAC;THEMIS;CD3G;CD3E;CD3D;CD4;PTPRC;LCK;INPP5D;GRAP2;TRBC1;BTK;PSME1;HLA-DRA;LCP2;CD247;CARD11;HLA-DQA1;HLA-DRB1;HLA-DQB1
142	GOBiologicalProcess	blue	cellular response to interferon-gamma (GO:0071346)	14/117	8.21319e-10	-1.99393	52.1347	CIITA;CCL22;PTAFR;AIF1;IRF4;IRF8;HLA-DRA;GBP2;IL12RB1;JAK2;B2M;HLA-DQA1;HLA-DRB1;HLA-DQB1
5	KEGG	blue	Inflammatory bowel disease (IBD)_Homo sapiens_hsa05321	12/65	2.14971e-11	-1.81952	50.7561	HLA-DMA;IL18RAP;HLA-DMB;IL23A;STAT4;HLA-DRA;IL12RB1;IL2RG;HLA-DOA;HLA-DQA1;HLA-DRB1;HLA-DQB1
143	GOBiologicalProcess	blue	cytokine-mediated signaling pathway (GO:0019221)	34/634	3.67839e-14	-1.34376	49.5222	CXCL9;CIITA;ITGAM;PTAFR;EBI3;IL2RG;CSF2RA;IL18RAP;INPP5D;ALOX5;STAT4;GBP2;IL12RB1;JAK2;B2M;HLA-DQA1;CCR2;CCL22;IL10RA;TNFSF13;IL16;VAV1;CD4;IL23A;IRF4;PSME1;CD27;IRF8;HLA-DRA;LCP1;IL7R;HLA-DRB1;BIRC3;HLA-DQB1
6	KEGG	blue	Hematopoietic cell lineage_Homo sapiens_hsa04640	13/88	3.33563e-11	-1.6115	43.7031	ITGAM;ITGA4;CD3G;CD3E;CD3D;CSF2RA;CD2;CD4;CD8A;CD5;HLA-DRA;IL7R;HLA-DRB1
144	GOBiologicalProcess	blue	antigen receptor-mediated signaling pathway (GO:0050851)	25/258	1.04625e-15	-1.06915	43.6415	ITK;TRAC;CD3G;SLA2;CD3E;CD3D;INPP5D;GRAP2;TRBC1;CTLA4;HLA-DQA1;BTN3A1;THEMIS;NFATC2;CD4;PTPRC;LCK;BTK;PSME1;HLA-DRA;LCP2;CD247;CARD11;HLA-DRB1;HLA-DQB1
145	GOBiologicalProcess	blue	regulation of immune response (GO:0050776)	22/252	5.96986e-13	-1.2874	43.487	CD96;ITGA4;BTN3A1;KLRB1;CRTAM;TRAC;CD3G;SLA2;ITGAL;CD3E;CD3D;KLRK1;JAML;CD8A;IRF4;TRBC1;SLAMF6;KLRD1;CD247;KLRC1;B2M;BIRC3
1358	GOMolecularFunction	blue	MHC class II protein complex binding (GO:0023026)	6/17	6.88511e-07	-2.1962	41.3078	CD74;HLA-DMA;HLA-DMB;HLA-DRA;HLA-DOA;HLA-DRB1
7	KEGG	blue	Primary immunodeficiency_Homo sapiens_hsa05340	10/37	2.4812e-11	-1.48222	40.8641	CD4;CIITA;PTPRC;LCK;CD8A;BTK;CD3E;IL2RG;IL7R;CD3D
8	KEGG	blue	Toxoplasmosis_Homo sapiens_hsa05145	13/118	1.32741e-09	-1.73589	40.4501	CIITA;IL10RA;PIK3CG;HLA-DMA;HLA-DMB;ALOX5;HLA-DRA;JAK2;HLA-DOA;HLA-DQA1;HLA-DRB1;BIRC3;HLA-DQB1
146	GOBiologicalProcess	blue	T cell activation (GO:0042110)	14/89	2.05069e-11	-1.33081	39.95	ITK;CD3G;SLA2;CD3E;CD3D;PIK3CG;CD2;CD4;PTPRC;JAML;LCK;CD8A;IRF4;LCP1
1359	GOMolecularFunction	blue	CD4 receptor binding (GO:0042609)	3/7	0.000781604	-3.7584	39.5438	CD74;LCK;IL16
147	GOBiologicalProcess	blue	interleukin-23-mediated signaling pathway (GO:0038155)	4/10	9.56658e-05	-2.83169	38.0574	IL23A;STAT4;IL12RB1;JAK2
1360	GOMolecularFunction	blue	MHC class II receptor activity (GO:0032395)	4/11	0.00011527	-2.69274	34.9926	HLA-DRA;HLA-DOA;HLA-DQA1;HLA-DQB1
148	GOBiologicalProcess	blue	antigen processing and presentation of exogenous peptide antigen via MHC class II (GO:0019886)	10/98	2.66108e-06	-1.96902	34.3737	CD74;HLA-DMA;HLA-DMB;HLA-DRA;HLA-DOA;RILP;CTSS;HLA-DQA1;HLA-DRB1;HLA-DQB1
1261	GOCellularComponent	blue	integral component of plasma membrane (GO:0005887)	39/1464	4.35081e-08	-1.65476	33.3585	SELPLG;PTAFR;LRMP;CD3G;CXCR6;CD3E;IL2RG;CSF2RA;SLC8A1;P2RY8;CYSLTR1;KLRK1;SLCO2B1;C3AR1;CTLA4;KLRC1;TIGIT;IL12RB1;HLA-DQA1;CCR2;CD53;P2RY13;CD52;CD96;P2RY14;CRTAM;CYBB;SELP;CD2;CD4;PTPRC;GJD3;CD8A;CD5;CD27;HLA-DRA;CD48;CD69;EVI2B
149	GOBiologicalProcess	blue	antigen processing and presentation of exogenous peptide antigen (GO:0002478)	10/98	2.66108e-06	-1.90024	33.1729	CD74;HLA-DMA;HLA-DMB;HLA-DRA;HLA-DOA;RILP;CTSS;HLA-DQA1;HLA-DRB1;HLA-DQB1
9	KEGG	blue	Graft-versus-host disease_Homo sapiens_hsa05332	9/41	1.80725e-09	-1.43837	32.9039	HLA-DMA;HLA-DMB;HLA-DRA;KLRD1;KLRC1;HLA-DOA;HLA-DQA1;HLA-DRB1;HLA-DQB1
150	GOBiologicalProcess	blue	antigen processing and presentation of peptide antigen via MHC class II (GO:0002495)	10/99	2.69173e-06	-1.84779	32.0754	CD74;HLA-DMA;HLA-DMB;HLA-DRA;HLA-DOA;RILP;CTSS;HLA-DQA1;HLA-DRB1;HLA-DQB1
10	KEGG	blue	HTLV-I infection_Homo sapiens_hsa05166	16/258	2.64579e-08	-1.61826	31.9611	EGR2;NFATC2;CD3G;ITGAL;CD3E;IL2RG;CD3D;PIK3CG;HLA-DMA;HLA-DMB;LCK;HLA-DRA;HLA-DOA;HLA-DQA1;HLA-DRB1;HLA-DQB1
151	GOBiologicalProcess	blue	negative regulation of lymphocyte activation (GO:0051250)	5/20	6.37092e-05	-2.27233	31.6013	LST1;TNFAIP3;TIGIT;SLA2;SAMSN1
11	KEGG	blue	Tuberculosis_Homo sapiens_hsa05152	14/178	1.48824e-08	-1.5363	31.4632	CD74;CIITA;ITGAM;IL10RA;CTSS;HLA-DMA;HLA-DMB;IL23A;HLA-DRA;JAK2;HLA-DOA;HLA-DQA1;HLA-DRB1;HLA-DQB1
12	KEGG	blue	Rheumatoid arthritis_Homo sapiens_hsa05323	11/90	9.35748e-09	-1.48838	31.3018	HLA-DMA;HLA-DMB;IL23A;TNFSF13;CTLA4;HLA-DRA;ITGAL;HLA-DOA;HLA-DQA1;HLA-DRB1;HLA-DQB1
13	KEGG	blue	Intestinal immune network for IgA production_Homo sapiens_hsa04672	9/48	7.3627e-09	-1.45548	31.0976	HLA-DMA;HLA-DMB;ITGA4;TNFSF13;HLA-DRA;HLA-DOA;HLA-DQA1;HLA-DRB1;HLA-DQB1
152	GOBiologicalProcess	blue	interferon-gamma-mediated signaling pathway (GO:0060333)	11/71	7.36218e-09	-1.30594	30.9062	CIITA;IRF4;PTAFR;IRF8;HLA-DRA;GBP2;JAK2;B2M;HLA-DQA1;HLA-DRB1;HLA-DQB1
14	KEGG	blue	Leishmaniasis_Homo sapiens_hsa05140	10/73	1.52999e-08	-1.47881	30.1265	HLA-DMA;ITGAM;HLA-DMB;ITGA4;HLA-DRA;JAK2;HLA-DOA;HLA-DQA1;HLA-DRB1;HLA-DQB1
1361	GOMolecularFunction	blue	G-protein coupled nucleotide receptor activity (GO:0001608)	3/9	0.00143907	-3.07362	29.6904	P2RY13;P2RY14;PTAFR
153	GOBiologicalProcess	blue	immunoglobulin mediated immune response (GO:0016064)	3/9	0.00208824	-3.05623	29.5224	CD74;CD27;HLA-DQB1
1362	GOMolecularFunction	blue	G-protein coupled purinergic nucleotide receptor activity (GO:0045028)	3/9	0.00143907	-3.03061	29.2749	P2RY13;P2RY14;PTAFR
154	GOBiologicalProcess	blue	cellular response to cytokine stimulus (GO:0071345)	23/457	7.36218e-09	-1.16422	27.624	RIPOR2;SELPLG;ITGAM;CCL22;IL10RA;DOCK8;PTAFR;IL16;IL2RG;AIF1;CSF2RA;VAV1;CD4;IL23A;IRF4;INPP5D;ALOX5;STAT4;IRF8;HCLS1;IL12RB1;JAK2;CCR2
155	GOBiologicalProcess	blue	enzyme linked receptor protein signaling pathway (GO:0007167)	10/121	1.57084e-05	-1.7463	26.964	ITK;CD4;LCK;CD8A;GRAP2;BTK;LCP2;SLA2;CD3E;JAK2
1363	GOMolecularFunction	blue	cytokine receptor activity (GO:0004896)	8/74	2.90674e-05	-1.82728	26.7888	CD74;CD4;IL10RA;EBI3;IL12RB1;IL2RG;IL7R;CCR2
156	GOBiologicalProcess	blue	positive regulation of alpha-beta T cell proliferation (GO:0046641)	4/14	0.000313718	-2.21403	26.3633	IL23A;EBI3;RASAL3;CCR2
1364	GOMolecularFunction	blue	T cell receptor binding (GO:0042608)	3/7	0.000781604	-2.43552	25.6252	LCK;CD3G;CD3E
157	GOBiologicalProcess	blue	B cell mediated immunity (GO:0019724)	3/9	0.00208824	-2.64252	25.5261	CD74;CD27;SLA2
1262	GOCellularComponent	blue	clathrin-coated endocytic vesicle membrane (GO:0030669)	5/34	0.000162106	-2.27476	25.307	CD74;HLA-DRA;HLA-DQA1;HLA-DRB1;HLA-DQB1
158	GOBiologicalProcess	blue	positive regulation of antigen receptor-mediated signaling pathway (GO:0050857)	4/17	0.000673638	-2.27988	25.2226	PTPRC;PRKCH;TESPA1;LCK
159	GOBiologicalProcess	blue	positive regulation of adaptive immune response based on somatic recombination of immune receptors built from immunoglobulin superfamily domains (GO:0002824)	3/11	0.00345193	-2.78821	25.0893	IL23A;IL12RB1;CCR2
160	GOBiologicalProcess	blue	inflammatory response (GO:0006954)	13/253	5.57798e-05	-1.77269	25.0028	PTGER4;CXCL9;CCL22;CYBB;AOAH;ITGAL;AIF1;PIK3CG;IL18RAP;C3AR1;CD27;APOL3;KLRG1
1263	GOCellularComponent	blue	clathrin-coated vesicle membrane (GO:0030665)	9/82	1.38701e-06	-1.50947	24.8671	CD74;CD4;HLA-DRA;CD3G;IL7R;CD3D;HLA-DQA1;HLA-DRB1;HLA-DQB1
161	GOBiologicalProcess	blue	positive regulation of leukocyte mediated cytotoxicity (GO:0001912)	5/26	0.000206668	-1.97836	24.7435	KLRK1;IL23A;CRTAM;SLAMF6;IL12RB1
162	GOBiologicalProcess	blue	peptidyl-tyrosine autophosphorylation (GO:0038083)	6/46	0.000218286	-1.91248	23.7216	ITK;LCK;GRAP2;BTK;SLA2;JAK2
15	KEGG	blue	Natural killer cell mediated cytotoxicity_Homo sapiens_hsa04650	11/135	4.28251e-07	-1.41482	23.6485	KLRK1;LCK;NFATC2;CD48;KLRD1;LCP2;CD247;KLRC1;ITGAL;PIK3CG;VAV1
163	GOBiologicalProcess	blue	positive regulation of interferon-gamma production (GO:0032729)	6/44	0.000194905	-1.79675	22.7666	CD2;IL23A;EBI3;SLAMF6;IL12RB1;CCR2
164	GOBiologicalProcess	blue	positive regulation of T cell activation (GO:0050870)	9/69	1.86509e-06	-1.24859	22.4913	PTPRC;HLA-DMB;LCK;IL23A;DOCK8;SIRPG;CD3E;AIF1;CCR2
165	GOBiologicalProcess	blue	positive regulation of T cell proliferation (GO:0042102)	8/62	9.10554e-06	-1.40036	22.4899	PTPRC;HLA-DMB;IL23A;EBI3;IL12RB1;CD3E;AIF1;CCR2
166	GOBiologicalProcess	blue	positive regulation of granulocyte differentiation (GO:0030854)	2/7	0.0203848	-3.53059	22.4087	HCLS1;EVI2B
1264	GOCellularComponent	blue	integral component of lumenal side of endoplasmic reticulum membrane (GO:0071556)	5/30	0.000110008	-1.89463	22.2888	CD74;HLA-DRA;HLA-DQA1;HLA-DRB1;HLA-DQB1
167	GOBiologicalProcess	blue	B cell receptor signaling pathway (GO:0050853)	7/105	0.00198154	-2.26888	22.1818	ITK;PTPRC;LCK;TRBC1;BTK;CTLA4;NFATC2
168	GOBiologicalProcess	blue	lymphocyte mediated immunity (GO:0002449)	3/12	0.00415553	-2.52634	22.0234	CD8A;KLRD1;SLA2
1365	GOMolecularFunction	blue	non-membrane spanning protein tyrosine kinase activity (GO:0004715)	6/44	0.000127517	-1.72705	21.8835	ITK;LCK;GRAP2;BTK;SLA2;JAK2
169	GOBiologicalProcess	blue	regulation of T-helper 17 cell lineage commitment (GO:2000328)	2/7	0.0203848	-3.44362	21.8567	IL23A;IL12RB1
170	GOBiologicalProcess	blue	positive regulation of myeloid leukocyte differentiation (GO:0002763)	5/33	0.000565863	-1.91895	21.6394	CD74;CD4;IL23A;HCLS1;EVI2B
171	GOBiologicalProcess	blue	T cell proliferation (GO:0042098)	3/12	0.00415553	-2.4598	21.4434	BTN3A1;DOCK8;PIK3CG
16	KEGG	blue	Autoimmune thyroid disease_Homo sapiens_hsa05320	8/53	2.6104e-07	-1.23491	21.3982	HLA-DMA;HLA-DMB;CTLA4;HLA-DRA;HLA-DOA;HLA-DQA1;HLA-DRB1;HLA-DQB1
172	GOBiologicalProcess	blue	negative regulation of B cell activation (GO:0050869)	4/18	0.000827976	-1.96852	21.2976	CTLA4;TNFAIP3;SLA2;SAMSN1
173	GOBiologicalProcess	blue	positive regulation of T-helper 1 type immune response (GO:0002827)	3/13	0.00513199	-2.44702	20.7067	IL23A;IL12RB1;CCR2
174	GOBiologicalProcess	blue	positive regulation of cellular extravasation (GO:0002693)	2/7	0.0203848	-3.23643	20.5417	RIPOR2;CCR2
175	GOBiologicalProcess	blue	regulation of T cell mediated cytotoxicity (GO:0001914)	3/16	0.00823325	-2.59075	20.2354	PTPRC;IL23A;IL12RB1
176	GOBiologicalProcess	blue	regulation of T-helper 1 type immune response (GO:0002825)	3/10	0.00270562	-2.15389	20.0526	IL23A;IL12RB1;CCR2
177	GOBiologicalProcess	blue	T cell differentiation (GO:0030217)	5/39	0.00117151	-1.91019	19.9341	CD4;PTPRC;LCK;CD8A;CD3D
178	GOBiologicalProcess	blue	cellular response to chemokine (GO:1990869)	2/7	0.0203848	-3.12508	19.835	RIPOR2;DOCK8
179	GOBiologicalProcess	blue	regulation of T-helper 17 type immune response (GO:2000316)	2/8	0.0238633	-3.25624	19.7506	IL23A;IL12RB1
180	GOBiologicalProcess	blue	neutrophil degranulation (GO:0043312)	15/480	0.00173527	-1.97125	19.7277	CD53;ITGAM;PTAFR;FGL2;CYBB;LRMP;ADA2;ITGAL;CTSS;PTPRC;BIN2;ALOX5;TBC1D10C;C3AR1;B2M
181	GOBiologicalProcess	blue	positive regulation of memory T cell differentiation (GO:0043382)	2/7	0.0203848	-3.10482	19.7064	IL23A;IL12RB1
17	KEGG	blue	Viral myocarditis_Homo sapiens_hsa05416	8/59	5.24435e-07	-1.18985	19.5828	HLA-DMA;HLA-DMB;HLA-DRA;ITGAL;HLA-DOA;HLA-DQA1;HLA-DRB1;HLA-DQB1
182	GOBiologicalProcess	blue	positive regulation of immune effector process (GO:0002699)	4/25	0.00243968	-2.0692	19.5555	HLA-DMB;IL23A;IL12RB1;CCR2
1265	GOCellularComponent	blue	ER to Golgi transport vesicle membrane (GO:0012507)	6/55	0.000146648	-1.68662	19.1316	CD74;HLA-DRA;B2M;HLA-DQA1;HLA-DRB1;HLA-DQB1
183	GOBiologicalProcess	blue	regulation of T cell activation (GO:0050863)	6/45	0.000206668	-1.51458	18.9862	CD2;CD4;LCK;SIRPG;TIGIT;CCR2
18	KEGG	blue	Phagosome_Homo sapiens_hsa04145	11/154	1.41387e-06	-1.22647	18.8463	HLA-DMA;ITGAM;HLA-DMB;CYBB;HLA-DRA;HLA-DOA;RILP;CTSS;HLA-DQA1;HLA-DRB1;HLA-DQB1
184	GOBiologicalProcess	blue	T-helper 17 cell lineage commitment (GO:0072540)	2/7	0.0203848	-2.96079	18.7922	IRF4;SLAMF6
185	GOBiologicalProcess	blue	interleukin-35-mediated signaling pathway (GO:0070757)	3/12	0.00415553	-2.14969	18.74	EBI3;STAT4;JAK2
186	GOBiologicalProcess	blue	neutrophil mediated immunity (GO:0002446)	15/488	0.00195707	-1.8994	18.6535	CD53;ITGAM;PTAFR;FGL2;CYBB;LRMP;ADA2;ITGAL;CTSS;PTPRC;BIN2;ALOX5;TBC1D10C;C3AR1;B2M
19	KEGG	blue	Cytokine-cytokine receptor interaction_Homo sapiens_hsa04060	13/265	8.0181e-06	-1.37129	18.6281	CXCL9;CCL22;IL10RA;TNFSF13;CXCR6;IL2RG;CSF2RA;IL18RAP;IL23A;CD27;IL12RB1;IL7R;CCR2
1266	GOCellularComponent	blue	COPII-coated ER to Golgi transport vesicle (GO:0030134)	6/76	0.000627346	-1.95547	18.5461	CD74;HLA-DRA;B2M;HLA-DQA1;HLA-DRB1;HLA-DQB1
187	GOBiologicalProcess	blue	positive regulation of B cell differentiation (GO:0045579)	2/8	0.0238633	-3.02424	18.3434	BTK;CD27
188	GOBiologicalProcess	blue	regulation of memory T cell differentiation (GO:0043380)	2/8	0.0238633	-3.00947	18.2538	IL23A;IL12RB1
189	GOBiologicalProcess	blue	adaptive immune response based on somatic recombination of immune receptors built from immunoglobulin superfamily domains (GO:0002460)	3/15	0.00704791	-2.25845	18.0934	CD8A;EBI3;SLA2
1366	GOMolecularFunction	blue	MHC class II protein binding (GO:0042289)	2/7	0.0237099	-2.83419	17.9887	CD74;CD4
190	GOBiologicalProcess	blue	positive regulation of alpha-beta T cell activation (GO:0046635)	3/16	0.00823325	-2.29439	17.9207	IL23A;EBI3;CCR2
191	GOBiologicalProcess	blue	phagocytosis, engulfment (GO:0006911)	6/105	0.00878413	-2.2896	17.6532	ITGAM;BIN2;TRBC1;ELMO1;ARHGAP25;AIF1
192	GOBiologicalProcess	blue	positive regulation of lymphocyte proliferation (GO:0050671)	7/72	0.000241367	-1.43538	17.5929	CD74;PTPRC;HLA-DMB;IL23A;NFATC2;CD3E;AIF1
193	GOBiologicalProcess	blue	T-helper cell lineage commitment (GO:0002295)	2/9	0.0280838	-3.02211	17.5895	IRF4;SLAMF6
1367	GOMolecularFunction	blue	cysteine-type endopeptidase inhibitor activity (GO:0004869)	4/52	0.0223553	-2.66203	17.5236	TNFAIP8;CD27;CST7;BIRC3
1267	GOCellularComponent	blue	clathrin-coated endocytic vesicle (GO:0045334)	6/51	0.000110008	-1.48516	17.5077	CD74;CTLA4;HLA-DRA;HLA-DQA1;HLA-DRB1;HLA-DQB1
194	GOBiologicalProcess	blue	regulation of defense response to virus by virus (GO:0050690)	5/29	0.000313718	-1.46138	17.4474	CD4;LCK;ELMO1;CD247;B2M
1368	GOMolecularFunction	blue	purinergic nucleotide receptor activity (GO:0001614)	3/16	0.00822957	-2.21249	17.2809	P2RY13;P2RY14;PTAFR
195	GOBiologicalProcess	blue	response to chemokine (GO:1990868)	2/7	0.0203848	-2.70683	17.1803	RIPOR2;DOCK8
196	GOBiologicalProcess	blue	leukocyte tethering or rolling (GO:0050901)	3/17	0.00910184	-2.25156	17.1644	SELP;SELPLG;ITGA4
197	GOBiologicalProcess	blue	positive regulation of natural killer cell mediated cytotoxicity (GO:0045954)	3/18	0.0100133	-2.30124	17.1393	KLRK1;CRTAM;SLAMF6
1369	GOMolecularFunction	blue	cysteine-type endopeptidase inhibitor activity involved in apoptotic process (GO:0043027)	3/25	0.0227021	-2.6189	16.9167	TNFAIP8;CD27;BIRC3
20	KEGG	blue	Influenza A_Homo sapiens_hsa05164	10/175	3.51203e-05	-1.39974	16.8849	CIITA;HLA-DMA;HLA-DMB;HLA-DRA;JAK2;HLA-DOA;PIK3CG;HLA-DQA1;HLA-DRB1;HLA-DQB1
198	GOBiologicalProcess	blue	cellular response to interleukin-18 (GO:0071351)	2/8	0.0238633	-2.74011	16.62	IL18RAP;ALOX5
199	GOBiologicalProcess	blue	positive regulation of B cell proliferation (GO:0030890)	3/31	0.0280838	-2.85029	16.618	CD74;PTPRC;NFATC2
200	GOBiologicalProcess	blue	interleukin-18-mediated signaling pathway (GO:0035655)	2/8	0.0238633	-2.73704	16.6014	IL18RAP;ALOX5
201	GOBiologicalProcess	blue	regulation of lymphocyte apoptotic process (GO:0070228)	2/7	0.0203848	-2.61483	16.5964	BTK;CD3G
202	GOBiologicalProcess	blue	mature B cell differentiation involved in immune response (GO:0002313)	2/10	0.032418	-2.88211	16.1492	DOCK10;MFNG
203	GOBiologicalProcess	blue	positive regulation of natural killer cell mediated immunity (GO:0002717)	3/18	0.0100133	-2.16348	16.1133	KLRK1;CRTAM;SLAMF6
204	GOBiologicalProcess	blue	microglial cell activation (GO:0001774)	2/8	0.0238633	-2.65495	16.1035	ITGAM;AIF1
21	KEGG	blue	Allograft rejection_Homo sapiens_hsa05330	7/38	4.28251e-07	-0.936479	15.6861	HLA-DMA;HLA-DMB;HLA-DRA;HLA-DOA;HLA-DQA1;HLA-DRB1;HLA-DQB1
205	GOBiologicalProcess	blue	transmembrane receptor protein tyrosine kinase signaling pathway (GO:0007169)	13/397	0.00270562	-1.68712	15.6788	ITK;CYBB;SLA2;CD3E;VAV1;CD4;LCK;CD8A;GRAP2;BTK;ELMO1;LCP2;JAK2
206	GOBiologicalProcess	blue	positive regulation of monocyte differentiation (GO:0045657)	2/9	0.0280838	-2.69181	15.6671	CD74;CD4
207	GOBiologicalProcess	blue	regulation of natural killer cell activation (GO:0032814)	2/10	0.032418	-2.77358	15.5411	IL23A;PRDM1
208	GOBiologicalProcess	blue	leukocyte adhesion to vascular endothelial cell (GO:0061756)	3/17	0.00910184	-2.03105	15.4834	SELP;SELPLG;ITGA4
209	GOBiologicalProcess	blue	positive regulation of interleukin-2 biosynthetic process (GO:0045086)	2/9	0.0280838	-2.6596	15.4796	CD4;IRF4
210	GOBiologicalProcess	blue	interleukin-21-mediated signaling pathway (GO:0038114)	2/9	0.0280838	-2.65221	15.4366	STAT4;IL2RG
211	GOBiologicalProcess	blue	regulation of defense response to virus by host (GO:0050691)	4/31	0.0046477	-1.78967	15.3609	APOBEC3G;IL23A;TNFAIP3;IL12RB1
212	GOBiologicalProcess	blue	marginal zone B cell differentiation (GO:0002315)	2/8	0.0238633	-2.52276	15.3017	DOCK10;MFNG
213	GOBiologicalProcess	blue	regulation of leukocyte activation (GO:0002694)	2/10	0.032418	-2.71424	15.2086	CD74;LCK
214	GOBiologicalProcess	blue	myeloid cell differentiation (GO:0030099)	4/45	0.0131601	-2.12077	15.12	HCLS1;IKZF1;EVI2B;JAK2
215	GOBiologicalProcess	blue	positive regulation of NK T cell activation (GO:0051135)	2/8	0.0238633	-2.44816	14.8492	IL23A;RASAL3
22	KEGG	blue	Jak-STAT signaling pathway_Homo sapiens_hsa04630	9/158	0.00010208	-1.34604	14.7437	IL23A;IL10RA;STAT4;IL12RB1;IL2RG;IL7R;JAK2;CSF2RA;PIK3CG
216	GOBiologicalProcess	blue	protein autophosphorylation (GO:0046777)	8/176	0.00588827	-1.7748	14.7362	MAP4K1;ITK;LCK;STK17B;GRAP2;BTK;SLA2;JAK2
217	GOBiologicalProcess	blue	regulation of T cell proliferation (GO:0042129)	5/63	0.00668828	-1.80101	14.613	PTPRC;HLA-DMB;IL23A;CD3E;AIF1
218	GOBiologicalProcess	blue	regulation of natural killer cell mediated cytotoxicity (GO:0042269)	3/23	0.0164472	-2.17844	14.6111	KLRK1;CRTAM;SLAMF6
219	GOBiologicalProcess	blue	positive regulation of defense response to virus by host (GO:0002230)	3/22	0.0151291	-2.11776	14.4857	APOBEC3G;IL23A;IL12RB1
220	GOBiologicalProcess	blue	positive regulation of myoblast fusion (GO:1901741)	2/12	0.0438603	-2.72372	14.2519	CD53;RIPOR2
23	KEGG	blue	Asthma_Homo sapiens_hsa05310	7/31	1.09206e-07	-0.779035	14.228	HLA-DMA;HLA-DMB;HLA-DRA;HLA-DOA;HLA-DQA1;HLA-DRB1;HLA-DQB1
221	GOBiologicalProcess	blue	T cell chemotaxis (GO:0010818)	2/11	0.0381619	-2.62575	14.2019	CXCL9;PIK3CG
222	GOBiologicalProcess	blue	positive regulation of T-helper 17 type immune response (GO:2000318)	2/7	0.0203848	-2.2286	14.145	IL23A;IL12RB1
1268	GOCellularComponent	blue	lysosomal membrane (GO:0005765)	12/292	0.000193289	-1.29426	14.0347	CD74;HLA-DMA;HLA-DMB;C3AR1;HLA-DRA;LRMP;SLC15A3;HLA-DOA;RILP;HLA-DQA1;HLA-DRB1;HLA-DQB1
24	KEGG	blue	Type I diabetes mellitus_Homo sapiens_hsa04940	7/43	9.13518e-07	-0.881729	13.9771	HLA-DMA;HLA-DMB;HLA-DRA;HLA-DOA;HLA-DQA1;HLA-DRB1;HLA-DQB1
223	GOBiologicalProcess	blue	neutrophil extravasation (GO:0072672)	2/7	0.0203848	-2.19077	13.9048	JAML;PIK3CG
224	GOBiologicalProcess	blue	positive regulation of interleukin-2 production (GO:0032743)	3/21	0.0144647	-1.98836	13.8784	CD4;IRF4;CCR2
1370	GOMolecularFunction	blue	protein homodimerization activity (GO:0042803)	15/665	0.0223553	-2.10226	13.7676	APOBEC3G;GZMA;CRTAM;CD3G;ADA2;CD3E;GIMAP7;CD3D;CD4;JAML;CD247;CD69;TIGIT;KLRG1;CCR2
225	GOBiologicalProcess	blue	positive regulation of T cell migration (GO:2000406)	3/21	0.0144647	-1.9692	13.7448	DOCK8;AIF1;CCR2
226	GOBiologicalProcess	blue	heterophilic cell-cell adhesion via plasma membrane cell adhesion molecules (GO:0007157)	4/48	0.0151291	-1.99348	13.7235	JAML;CRTAM;TIGIT;ITGAL
227	GOBiologicalProcess	blue	lymphocyte differentiation (GO:0030098)	6/74	0.00208824	-1.42296	13.7095	CD4;PTPRC;ITGA4;LCK;IKZF1;CD3D
228	GOBiologicalProcess	blue	regulation of integrin activation (GO:0033623)	2/10	0.032418	-2.441	13.6775	SELP;PTGER4
229	GOBiologicalProcess	blue	regulation of T cell differentiation (GO:0045580)	4/34	0.00615561	-1.66068	13.6458	CD2;CTLA4;NFATC2;PRDM1
230	GOBiologicalProcess	blue	regulation of granulocyte differentiation (GO:0030852)	2/11	0.0381619	-2.48534	13.4425	HCLS1;EVI2B
231	GOBiologicalProcess	blue	regulation of interferon-gamma production (GO:0032649)	4/44	0.0122576	-1.85451	13.3809	IL23A;SLAMF6;IL12RB1;CCR2
232	GOBiologicalProcess	blue	positive regulation of interleukin-10 production (GO:0032733)	3/23	0.0164472	-1.98693	13.3266	IL23A;IRF4;TIGIT
233	GOBiologicalProcess	blue	regulation of B cell proliferation (GO:0030888)	4/44	0.0122576	-1.82822	13.1912	CD74;PTPRC;CTLA4;NFATC2
1269	GOCellularComponent	blue	endosome lumen (GO:0031904)	3/25	0.00911767	-2.02717	13.0944	JAK2;B2M;CTSS
234	GOBiologicalProcess	blue	positive regulation of immune response (GO:0050778)	5/55	0.00415553	-1.48893	13.0388	PTPRC;ITGAM;HLA-DMB;IL23A;IL12RB1
235	GOBiologicalProcess	blue	cellular response to interleukin-21 (GO:0098757)	2/9	0.0280838	-2.20876	12.8556	STAT4;IL2RG
236	GOBiologicalProcess	blue	peptidyl-tyrosine phosphorylation (GO:0018108)	6/80	0.00290312	-1.39714	12.8492	ITK;LCK;GRAP2;BTK;SLA2;JAK2
237	GOBiologicalProcess	blue	regulation of myoblast fusion (GO:1901739)	2/13	0.0493425	-2.52154	12.7881	CD53;RIPOR2
238	GOBiologicalProcess	blue	positive regulation of T cell receptor signaling pathway (GO:0050862)	2/11	0.0381619	-2.33935	12.6528	TESPA1;LCK
239	GOBiologicalProcess	blue	interleukin-12-mediated signaling pathway (GO:0035722)	4/47	0.0144647	-1.8133	12.6278	STAT4;LCP1;IL12RB1;JAK2
240	GOBiologicalProcess	blue	positive regulation of leukocyte cell-cell adhesion (GO:1903039)	3/22	0.0151291	-1.84181	12.5981	LCK;SIRPG;CCR2
241	GOBiologicalProcess	blue	STAT cascade (GO:0097696)	3/23	0.0164472	-1.87353	12.5661	STAT4;JAK2;CCR2
242	GOBiologicalProcess	blue	mesoderm development (GO:0007498)	3/22	0.0151291	-1.83442	12.5476	BTK;IKZF1;JAK2
243	GOBiologicalProcess	blue	positive regulation of cytokine production (GO:0001819)	8/221	0.0155333	-1.84404	12.5416	PTGER4;IL23A;CRTAM;SLAMF6;TIGIT;IL12RB1;CARD11;CCR2
244	GOBiologicalProcess	blue	regulation of lymphocyte activation (GO:0051249)	2/14	0.054528	-2.54057	12.5085	CD4;LCK
245	GOBiologicalProcess	blue	regulation of T cell migration (GO:2000404)	3/18	0.0100133	-1.67118	12.4467	RIPOR2;DOCK8;AIF1
246	GOBiologicalProcess	blue	regulation of interleukin-2 biosynthetic process (GO:0045076)	2/13	0.0493425	-2.41926	12.2694	CD4;IRF4
247	GOBiologicalProcess	blue	neutrophil activation involved in immune response (GO:0002283)	15/484	0.00184278	-1.2267	12.1612	CD53;ITGAM;PTAFR;FGL2;CYBB;LRMP;ADA2;ITGAL;CTSS;PTPRC;BIN2;ALOX5;TBC1D10C;C3AR1;B2M
248	GOBiologicalProcess	blue	regulation of peptidyl-tyrosine phosphorylation (GO:0050730)	5/86	0.0166102	-1.81362	12.1247	CD74;IL23A;HCLS1;JAK2;SAMSN1
249	GOBiologicalProcess	blue	leukocyte cell-cell adhesion (GO:0007159)	3/28	0.0238633	-1.96938	12.0648	SELP;ITGA4;ITGAL
250	GOBiologicalProcess	blue	regulation of T cell receptor signaling pathway (GO:0050856)	3/27	0.0223871	-1.92129	11.9748	TESPA1;LCK;PVRIG
251	GOBiologicalProcess	blue	negative regulation of oxidoreductase activity (GO:0051354)	2/13	0.0493425	-2.35196	11.9281	GZMK;GZMA
25	KEGG	blue	Chemokine signaling pathway_Homo sapiens_hsa04062	9/187	0.000328486	-1.22783	11.8246	ITK;CXCL9;CCL22;ELMO1;CXCR6;JAK2;PIK3CG;VAV1;CCR2
252	GOBiologicalProcess	blue	phagocytosis (GO:0006909)	6/136	0.0203848	-1.84705	11.7487	ITGAM;BIN2;TRBC1;ELMO1;ARHGAP25;AIF1
1371	GOMolecularFunction	blue	phosphotyrosine residue binding (GO:0001784)	3/30	0.0318964	-1.98236	11.746	LCK;SAMSN1;VAV1
253	GOBiologicalProcess	blue	positive regulation of lymphocyte activation (GO:0051251)	5/105	0.0282228	-2.01735	11.7145	LCK;IL23A;SIRPG;TRBC1;CCR2
254	GOBiologicalProcess	blue	erythrocyte differentiation (GO:0030218)	3/36	0.0381619	-2.16858	11.7136	HCLS1;IKZF1;JAK2
26	KEGG	blue	Systemic lupus erythematosus_Homo sapiens_hsa05322	8/135	0.000218367	-1.14765	11.6511	C1QB;HLA-DMA;HLA-DMB;HLA-DRA;HLA-DOA;HLA-DQA1;HLA-DRB1;HLA-DQB1
255	GOBiologicalProcess	blue	T-helper 17 cell differentiation (GO:0072539)	2/9	0.0280838	-1.98834	11.5727	IRF4;SLAMF6
256	GOBiologicalProcess	blue	positive regulation of tumor necrosis factor production (GO:0032760)	4/48	0.0151291	-1.67771	11.5497	CD2;IL23A;JAK2;CCR2
27	KEGG	blue	Herpes simplex infection_Homo sapiens_hsa05168	9/185	0.000314175	-1.1814	11.4755	CD74;HLA-DMA;HLA-DMB;HLA-DRA;JAK2;HLA-DOA;HLA-DQA1;HLA-DRB1;HLA-DQB1
257	GOBiologicalProcess	blue	cellular response to interleukin-15 (GO:0071350)	2/14	0.054528	-2.31997	11.4224	CD4;IL2RG
1270	GOCellularComponent	blue	tertiary granule (GO:0070820)	7/165	0.00599706	-1.62557	11.3848	CD53;ITGAM;PTAFR;TBC1D10C;CYBB;B2M;CTSS
258	GOBiologicalProcess	blue	positive regulation of T cell mediated immunity (GO:0002711)	3/22	0.0151291	-1.66069	11.3593	IL23A;IL12RB1;B2M
259	GOBiologicalProcess	blue	positive regulation of intracellular signal transduction (GO:1902533)	13/480	0.0100133	-1.51627	11.3089	CD74;CXCL9;PIK3CG;VAV1;SELP;CD4;LCK;CD27;HCLS1;IL7R;JAK2;APOL3;BIRC3
1372	GOMolecularFunction	blue	protein phosphorylated amino acid binding (GO:0045309)	3/35	0.0444686	-2.06164	11.3014	LCK;SAMSN1;VAV1
1373	GOMolecularFunction	blue	SH2 domain binding (GO:0042169)	3/27	0.02492	-1.79889	11.2119	LCK;SIGLEC10;JAK2
1374	GOMolecularFunction	blue	MHC protein binding (GO:0042287)	3/31	0.0331258	-1.90409	11.1013	CD74;CD4;CD8A
260	GOBiologicalProcess	blue	plasma membrane invagination (GO:0099024)	6/104	0.00849478	-1.42672	11.0733	ITGAM;BIN2;TRBC1;ELMO1;ARHGAP25;AIF1
1271	GOCellularComponent	blue	lytic vacuole membrane (GO:0098852)	10/234	0.000627346	-1.156	11.0535	CD74;HLA-DMA;HLA-DMB;HLA-DRA;SLC15A3;HLA-DOA;RILP;HLA-DQA1;HLA-DRB1;HLA-DQB1
28	KEGG	blue	B cell receptor signaling pathway_Homo sapiens_hsa04662	6/73	0.000314175	-1.12205	10.8966	INPP5D;BTK;NFATC2;CARD11;PIK3CG;VAV1
261	GOBiologicalProcess	blue	interleukin-27-mediated signaling pathway (GO:0070106)	2/12	0.0438603	-2.05179	10.736	EBI3;JAK2
1272	GOCellularComponent	blue	specific granule membrane (GO:0035579)	5/92	0.00927691	-1.66775	10.6485	CD53;ITGAM;C3AR1;CYBB;ITGAL
262	GOBiologicalProcess	blue	regulation of oxidoreductase activity (GO:0051341)	2/14	0.054528	-2.158	10.6249	GZMK;GZMA
263	GOBiologicalProcess	blue	positive regulation of cytosolic calcium ion concentration (GO:0007204)	7/134	0.00607877	-1.26344	10.4236	PTGER4;P2RY8;CD52;CYSLTR1;C3AR1;SLC8A1;CCR2
264	GOBiologicalProcess	blue	regulation of B cell differentiation (GO:0045577)	2/16	0.0665662	-2.23554	10.4155	BTK;CD27
265	GOBiologicalProcess	blue	Fc receptor signaling pathway (GO:0038093)	8/184	0.00704791	-1.29264	10.3452	ITK;GRAP2;BTK;PSME1;NFATC2;LCP2;CARD11;VAV1
266	GOBiologicalProcess	blue	positive regulation of viral entry into host cell (GO:0046598)	2/9	0.0280838	-1.76512	10.2735	CD74;CD4
1375	GOMolecularFunction	blue	leukotriene receptor activity (GO:0004974)	1/7	0.303254	-3.71634	10.2554	CYSLTR1
1376	GOMolecularFunction	blue	cysteinyl leukotriene receptor activity (GO:0001631)	1/7	0.303254	-3.71605	10.2546	CYSLTR1
267	GOBiologicalProcess	blue	positive regulation of B cell activation (GO:0050871)	6/120	0.0144647	-1.45442	10.1883	CD74;PTPRC;TRBC1;BTK;NFATC2;CD27
268	GOBiologicalProcess	blue	positive regulation of microglial cell activation (GO:1903980)	1/7	0.228159	-3.68453	10.1676	ITGAM
269	GOBiologicalProcess	blue	positive regulation of interleukin-17 production (GO:0032740)	2/14	0.054528	-2.06147	10.1496	IL23A;SLAMF6
270	GOBiologicalProcess	blue	regulation of lymphocyte differentiation (GO:0045619)	2/15	0.0611621	-2.11993	10.147	CD2;PRDM1
271	GOBiologicalProcess	blue	positive regulation of T cell mediated cytotoxicity (GO:0001916)	2/14	0.054528	-2.05124	10.0993	IL23A;IL12RB1
272	GOBiologicalProcess	blue	positive regulation of myotube differentiation (GO:0010831)	2/17	0.0722571	-2.22071	10.082	CD53;RIPOR2
1273	GOCellularComponent	blue	trans-Golgi network membrane (GO:0032588)	5/86	0.00772887	-1.50324	10.0497	CD74;HLA-DRA;HLA-DQA1;HLA-DRB1;HLA-DQB1
273	GOBiologicalProcess	blue	actin filament polymerization (GO:0030041)	2/19	0.0841446	-2.31799	10.021	JAK2;AIF1
274	GOBiologicalProcess	blue	cellular response to interleukin-12 (GO:0071349)	4/47	0.0144647	-1.43057	9.96247	STAT4;LCP1;IL12RB1;JAK2
275	GOBiologicalProcess	blue	dendritic cell chemotaxis (GO:0002407)	2/17	0.0722571	-2.18588	9.92386	PIK3CG;CCR2
276	GOBiologicalProcess	blue	positive regulation of cytokine biosynthetic process (GO:0042108)	4/41	0.0100133	-1.32274	9.90291	CD4;IRF4;EBI3;CCR2
277	GOBiologicalProcess	blue	immune response-activating cell surface receptor signaling pathway (GO:0002429)	2/21	0.0945657	-2.39633	9.89645	C3AR1;SLA2
1377	GOMolecularFunction	blue	calcium:sodium antiporter activity (GO:0005432)	1/7	0.303254	-3.57235	9.85805	SLC8A1
278	GOBiologicalProcess	blue	regulation of monocyte differentiation (GO:0045655)	2/15	0.0611621	-2.04201	9.77404	CD74;CD4
279	GOBiologicalProcess	blue	response to interferon-gamma (GO:0034341)	5/69	0.00881399	-1.26291	9.71102	CIITA;CCL22;IRF8;IL12RB1;AIF1
280	GOBiologicalProcess	blue	positive regulation of kinase activity (GO:0033674)	5/114	0.0373145	-1.75477	9.57182	CD74;CD4;RASSF2;PTPRC;LCP2
281	GOBiologicalProcess	blue	T cell migration (GO:0072678)	2/17	0.0722571	-2.08644	9.47241	CXCL9;PIK3CG
282	GOBiologicalProcess	blue	regulation of toll-like receptor 3 signaling pathway (GO:0034139)	1/8	0.232552	-3.5887	9.44045	TNFAIP3
283	GOBiologicalProcess	blue	Fc-epsilon receptor signaling pathway (GO:0038095)	8/183	0.00704791	-1.17091	9.41378	ITK;GRAP2;BTK;PSME1;NFATC2;LCP2;CARD11;VAV1
284	GOBiologicalProcess	blue	positive regulation of lymphocyte differentiation (GO:0045621)	2/17	0.0722571	-2.06679	9.38321	BTK;CD27
285	GOBiologicalProcess	blue	JAK-STAT cascade (GO:0007259)	3/41	0.0508393	-1.86244	9.3767	STAT4;JAK2;CCR2
286	GOBiologicalProcess	blue	positive regulation of T cell differentiation (GO:0045582)	3/33	0.0322012	-1.65743	9.36472	TESPA1;IL23A;IL12RB1
287	GOBiologicalProcess	blue	negative regulation of immune response (GO:0050777)	3/45	0.0611621	-1.94948	9.31008	TNFAIP3;SAMSN1;CCR2
288	GOBiologicalProcess	blue	positive regulation of tumor necrosis factor superfamily cytokine production (GO:1903557)	3/33	0.0322012	-1.64513	9.29518	CD2;IL23A;JAK2
29	KEGG	blue	Osteoclast differentiation_Homo sapiens_hsa04380	7/132	0.00111168	-1.11357	9.28977	LCK;SIRPG;BTK;NFATC2;CYBB;LCP2;PIK3CG
289	GOBiologicalProcess	blue	positive regulation of lymphocyte migration (GO:2000403)	2/18	0.0784198	-2.06684	9.15254	DOCK8;AIF1
1378	GOMolecularFunction	blue	protein tyrosine kinase activity (GO:0004713)	7/148	0.00880314	-1.19347	9.12763	ITK;LCK;GRAP2;BTK;SLA2;JAK2;CSF2RA
30	KEGG	blue	Leukocyte transendothelial migration_Homo sapiens_hsa04670	7/118	0.000573665	-1.00831	9.11292	ITK;ITGAM;ITGA4;CYBB;ITGAL;PIK3CG;VAV1
1274	GOCellularComponent	blue	clathrin-coated vesicle (GO:0030136)	5/101	0.012577	-1.52356	9.10369	CD4;CTLA4;CD3G;IL7R;CD3D
290	GOBiologicalProcess	blue	negative regulation of leukocyte degranulation (GO:0043301)	1/7	0.228159	-3.29694	9.09804	CCR2
291	GOBiologicalProcess	blue	macrophage activation (GO:0042116)	2/18	0.0784198	-2.04419	9.05223	ITGAM;AIF1
292	GOBiologicalProcess	blue	proteolysis involved in cellular protein catabolic process (GO:0051603)	4/94	0.0776364	-2.02112	9.01851	GZMA;TNFAIP3;CTSW;CTSS
1275	GOCellularComponent	blue	membrane raft (GO:0045121)	6/120	0.00599706	-1.28405	8.99484	CD4;LCK;BTK;CD48;JAK2;CARD11
31	KEGG	blue	Measles_Homo sapiens_hsa05162	7/136	0.0012915	-1.10134	8.98647	TNFAIP3;CD3G;CD3E;IL2RG;JAK2;CD3D;PIK3CG
293	GOBiologicalProcess	blue	negative regulation of calcium-mediated signaling (GO:0050849)	2/19	0.0841446	-2.06985	8.94824	SLA2;CLIC2
294	GOBiologicalProcess	blue	B cell homeostasis (GO:0001782)	2/10	0.032418	-1.58153	8.86174	DOCK10;TNFAIP3
295	GOBiologicalProcess	blue	response to lipopolysaccharide (GO:0032496)	6/156	0.0319322	-1.55989	8.85248	SELP;CXCL9;GFI1;CD27;TNFAIP3;JAK2
296	GOBiologicalProcess	blue	regulation of MHC class I biosynthetic process (GO:0045343)	1/7	0.228159	-3.20216	8.83648	CIITA
297	GOBiologicalProcess	blue	granzyme-mediated apoptotic signaling pathway (GO:0008626)	1/7	0.228159	-3.15529	8.70714	GZMH
298	GOBiologicalProcess	blue	Fc-gamma receptor signaling pathway (GO:0038094)	5/135	0.0623084	-1.81474	8.62117	WIPF1;ELMO1;CD3G;CD247;VAV1
299	GOBiologicalProcess	blue	positive regulation of monocyte chemotaxis (GO:0090026)	2/18	0.0784198	-1.93372	8.56306	AIF1;CCR2
300	GOBiologicalProcess	blue	gap junction assembly (GO:0016264)	1/7	0.228159	-3.08539	8.51427	GJD3
1276	GOCellularComponent	blue	actin filament (GO:0005884)	4/56	0.00950533	-1.3423	8.46531	WIPF1;LCP1;RCSD1;AIF1
301	GOBiologicalProcess	blue	ceramide transport (GO:0035627)	1/7	0.228159	-3.05781	8.43816	ABCB1
302	GOBiologicalProcess	blue	positive regulation of ion transmembrane transporter activity (GO:0032414)	2/24	0.113905	-2.16608	8.39298	ABCB1;CTSS
303	GOBiologicalProcess	blue	positive regulation of T cell differentiation in thymus (GO:0033089)	1/7	0.228159	-3.03794	8.38333	TESPA1
32	KEGG	blue	Epstein-Barr virus infection_Homo sapiens_hsa05169	8/202	0.0025582	-1.13292	8.36515	IL10RA;TNFAIP3;HLA-DRA;ITGAL;PIK3CG;HLA-DQA1;HLA-DRB1;HLA-DQB1
1379	GOMolecularFunction	blue	activating transcription factor binding (GO:0033613)	3/69	0.224105	-2.29992	8.35053	EOMES;EGR2;CIITA
304	GOBiologicalProcess	blue	Rac protein signal transduction (GO:0016601)	2/20	0.0888874	-1.97475	8.34103	ELMO1;AIF1
1277	GOCellularComponent	blue	platelet dense granule (GO:0042827)	2/22	0.0725465	-2.04672	8.26997	SELP;CTSW
305	GOBiologicalProcess	blue	viral process (GO:0016032)	7/221	0.0395925	-1.53711	8.23458	CD4;LCK;GFI1;ELMO1;CD247;CXCR6;B2M
306	GOBiologicalProcess	blue	negative regulation of lymphocyte migration (GO:2000402)	1/7	0.228159	-2.9826	8.23059	RIPOR2
307	GOBiologicalProcess	blue	positive regulation of activation of Janus kinase activity (GO:0010536)	1/7	0.228159	-2.97789	8.21762	IL23A
308	GOBiologicalProcess	blue	positive regulation of activated T cell proliferation (GO:0042104)	2/20	0.0888874	-1.93149	8.15833	IL23A;IL12RB1
309	GOBiologicalProcess	blue	regulation of cytokine-mediated signaling pathway (GO:0001959)	5/91	0.0203848	-1.26677	8.14964	CD74;PTPRC;TNFAIP3;JAK2;BIRC3
1278	GOCellularComponent	blue	HFE-transferrin receptor complex (GO:1990712)	1/9	0.210163	-3.21907	8.10372	B2M
310	GOBiologicalProcess	blue	regulation of dopamine metabolic process (GO:0042053)	1/7	0.228159	-2.90352	8.01239	ITGAM
311	GOBiologicalProcess	blue	negative regulation of metabolic process (GO:0009892)	2/13	0.0493425	-1.57939	8.00995	GZMK;GZMA
1380	GOMolecularFunction	blue	phosphatidylcholine transporter activity (GO:0008525)	1/9	0.303254	-3.17239	7.98619	ABCB1
312	GOBiologicalProcess	blue	vascular smooth muscle contraction (GO:0014829)	1/8	0.232552	-3.02558	7.95911	SLC8A1
1279	GOCellularComponent	blue	lysosome (GO:0005764)	12/423	0.00476416	-1.07662	7.94199	CD74;HLA-DMA;HLA-DMB;HLA-DRA;CTSW;SLC15A3;HLA-DOA;RILP;CTSS;HLA-DQA1;HLA-DRB1;HLA-DQB1
313	GOBiologicalProcess	blue	positive regulation of receptor binding (GO:1900122)	1/7	0.228159	-2.87223	7.92603	B2M
314	GOBiologicalProcess	blue	regulation of release of sequestered calcium ion into cytosol by sarcoplasmic reticulum (GO:0010880)	2/24	0.113905	-2.0378	7.89594	CLIC2;SLC8A1
1381	GOMolecularFunction	blue	inositol-1,3,4,5-tetrakisphosphate 5-phosphatase activity (GO:0052659)	1/8	0.303254	-3.0006	7.89338	INPP5D
315	GOBiologicalProcess	blue	cellular response to interleukin-7 (GO:0098761)	2/20	0.0888874	-1.86628	7.88287	IL2RG;IL7R
1382	GOMolecularFunction	blue	growth hormone receptor binding (GO:0005131)	1/8	0.303254	-2.99076	7.86751	JAK2
316	GOBiologicalProcess	blue	regulation of NK T cell activation (GO:0051133)	1/7	0.228159	-2.84567	7.85273	IL23A
317	GOBiologicalProcess	blue	regulation of regulatory T cell differentiation (GO:0045589)	2/21	0.0945657	-1.88986	7.8048	CTLA4;NFATC2
318	GOBiologicalProcess	blue	regulation of tumor necrosis factor production (GO:0032680)	4/62	0.0269462	-1.31424	7.79585	CD2;IL23A;TNFAIP3;JAK2
1383	GOMolecularFunction	blue	superoxide-generating NADPH oxidase activity (GO:0016175)	1/8	0.303254	-2.95788	7.78101	CYBB
1280	GOCellularComponent	blue	specific granule (GO:0042581)	6/161	0.0188732	-1.40652	7.76487	CD53;ITGAM;C3AR1;CYBB;ITGAL;B2M
319	GOBiologicalProcess	blue	negative regulation of cellular extravasation (GO:0002692)	1/7	0.228159	-2.79692	7.71821	PTGER4
320	GOBiologicalProcess	blue	interleukin-15-mediated signaling pathway (GO:0035723)	2/14	0.054528	-1.56443	7.70246	CD4;IL2RG
33	KEGG	blue	Chagas disease (American trypanosomiasis)_Homo sapiens_hsa05142	6/104	0.00181444	-0.990225	7.68548	C1QB;CD3G;CD247;CD3E;CD3D;PIK3CG
321	GOBiologicalProcess	blue	regulation of actin filament bundle assembly (GO:0032231)	2/25	0.119342	-2.02291	7.68178	PTGER4;SYNPO2
322	GOBiologicalProcess	blue	prostaglandin biosynthetic process (GO:0001516)	2/19	0.0841446	-1.7762	7.67874	CD74;TBXAS1
323	GOBiologicalProcess	blue	regulation of alpha-beta T cell differentiation (GO:0046637)	1/8	0.232552	-2.90189	7.63372	PRDM1
324	GOBiologicalProcess	blue	antigen processing and presentation of endogenous peptide antigen (GO:0002483)	1/7	0.228159	-2.76378	7.62676	B2M
1281	GOCellularComponent	blue	integral component of endoplasmic reticulum membrane (GO:0030176)	5/129	0.0308825	-1.54263	7.61627	CD74;HLA-DRA;HLA-DQA1;HLA-DRB1;HLA-DQB1
325	GOBiologicalProcess	blue	negative regulation of T cell mediated immunity (GO:0002710)	1/8	0.232552	-2.88669	7.59375	PTPRC
326	GOBiologicalProcess	blue	TORC1 signaling (GO:0038202)	1/9	0.240285	-3.00775	7.57174	CARD11
1384	GOMolecularFunction	blue	1-phosphatidylinositol-4-phosphate 3-kinase activity (GO:0035005)	1/8	0.303254	-2.87173	7.55439	PIK3CG
327	GOBiologicalProcess	blue	positive regulation of neutrophil chemotaxis (GO:0090023)	2/25	0.119342	-1.98585	7.54105	CD74;RIPOR2
328	GOBiologicalProcess	blue	regulation of microglial cell activation (GO:1903978)	1/8	0.232552	-2.85434	7.50864	ITGAM
329	GOBiologicalProcess	blue	positive regulation of mononuclear cell migration (GO:0071677)	2/20	0.0888874	-1.777	7.50578	AIF1;CCR2
330	GOBiologicalProcess	blue	regulation of interleukin-17 production (GO:0032660)	2/22	0.101261	-1.85721	7.50422	IL23A;SLAMF6
331	GOBiologicalProcess	blue	positive regulation of interferon-gamma secretion (GO:1902715)	1/7	0.228159	-2.71534	7.49308	CD2
332	GOBiologicalProcess	blue	oxygen transport (GO:0015671)	1/8	0.232552	-2.84373	7.48073	IPCEF1
333	GOBiologicalProcess	blue	regulation of monocyte chemotaxis (GO:0090025)	2/23	0.10911	-1.88541	7.45808	AIF1;CCR2
334	GOBiologicalProcess	blue	regulation of tyrosine phosphorylation of STAT protein (GO:0042509)	3/62	0.112729	-1.90586	7.45168	IL23A;HCLS1;JAK2
335	GOBiologicalProcess	blue	regulation of toll-like receptor signaling pathway (GO:0034121)	2/21	0.0945657	-1.80273	7.44499	GFI1;BIRC3
336	GOBiologicalProcess	blue	interleukin-7-mediated signaling pathway (GO:0038111)	2/20	0.0888874	-1.75517	7.41356	IL2RG;IL7R
337	GOBiologicalProcess	blue	positive regulation of myeloid leukocyte mediated immunity (GO:0002888)	1/10	0.252307	-3.04932	7.36906	ITGAM
338	GOBiologicalProcess	blue	cellular response to interleukin-6 (GO:0071354)	2/24	0.113905	-1.89727	7.35141	SELPLG;JAK2
1385	GOMolecularFunction	blue	prostaglandin E receptor activity (GO:0004957)	1/7	0.303254	-2.6637	7.35058	PTGER4
339	GOBiologicalProcess	blue	positive regulation of smooth muscle cell migration (GO:0014911)	1/11	0.259881	-3.15181	7.33076	AIF1
340	GOBiologicalProcess	blue	response to molecule of bacterial origin (GO:0002237)	5/99	0.0238633	-1.20913	7.33032	SELP;CXCL9;CD27;TNFAIP3;JAK2
341	GOBiologicalProcess	blue	protein deubiquitination involved in ubiquitin-dependent protein catabolic process (GO:0071947)	1/7	0.228159	-2.65583	7.32888	TNFAIP3
342	GOBiologicalProcess	blue	positive regulation of myeloid leukocyte cytokine production involved in immune response (GO:0061081)	1/7	0.228159	-2.65312	7.32139	CD74
343	GOBiologicalProcess	blue	type I interferon signaling pathway (GO:0060337)	3/66	0.123812	-1.94965	7.30357	IRF4;IRF8;GBP2
1282	GOCellularComponent	blue	platelet dense granule membrane (GO:0031088)	1/7	0.189963	-2.64486	7.29859	SELP
344	GOBiologicalProcess	blue	peptidyl-tyrosine modification (GO:0018212)	3/52	0.0813508	-1.66397	7.28801	LCK;BTK;JAK2
345	GOBiologicalProcess	blue	regulation of interleukin-2 production (GO:0032663)	2/22	0.101261	-1.77999	7.19222	TNFAIP3;CCR2
346	GOBiologicalProcess	blue	regulation of cardiac muscle contraction by calcium ion signaling (GO:0010882)	2/22	0.101261	-1.77117	7.15658	CLIC2;SLC8A1
347	GOBiologicalProcess	blue	positive regulation of isotype switching (GO:0045830)	1/9	0.240285	-2.84256	7.15587	TNFSF13
348	GOBiologicalProcess	blue	negative regulation of necroptotic process (GO:0060546)	1/7	0.228159	-2.59284	7.15506	BIRC3
34	KEGG	blue	Fc epsilon RI signaling pathway_Homo sapiens_hsa04664	5/68	0.00181444	-0.920003	7.13657	INPP5D;BTK;LCP2;PIK3CG;VAV1
349	GOBiologicalProcess	blue	positive regulation of tumor necrosis factor biosynthetic process (GO:0042535)	1/9	0.240285	-2.82268	7.10584	CCR2
350	GOBiologicalProcess	blue	regulation of interleukin-10 production (GO:0032653)	2/26	0.12432	-1.90168	7.08074	IL23A;TIGIT
351	GOBiologicalProcess	blue	mast cell degranulation (GO:0043303)	1/9	0.240285	-2.81196	7.07885	PIK3CG
352	GOBiologicalProcess	blue	positive regulation of syncytium formation by plasma membrane fusion (GO:0060143)	2/16	0.0665662	-1.51145	7.04191	CD53;RIPOR2
353	GOBiologicalProcess	blue	cellular defense response (GO:0006968)	3/57	0.0945657	-1.70227	7.03531	ITK;CXCL9;KLRG1
1386	GOMolecularFunction	blue	inositol tetrakisphosphate phosphatase activity (GO:0052743)	1/10	0.307669	-2.91098	7.03475	INPP5D
354	GOBiologicalProcess	blue	negative regulation of type 2 immune response (GO:0002829)	1/8	0.232552	-2.67333	7.03247	CCR2
355	GOBiologicalProcess	blue	fusion of virus membrane with host plasma membrane (GO:0019064)	1/8	0.232552	-2.66525	7.01122	CD4
356	GOBiologicalProcess	blue	signal complex assembly (GO:0007172)	1/7	0.228159	-2.5385	7.0051	CD3E
357	GOBiologicalProcess	blue	negative regulation of bone resorption (GO:0045779)	1/7	0.228159	-2.53318	6.99041	TNFAIP3
358	GOBiologicalProcess	blue	regulation of vitamin D biosynthetic process (GO:0060556)	1/8	0.232552	-2.62724	6.91123	GFI1
359	GOBiologicalProcess	blue	actin filament network formation (GO:0051639)	1/9	0.240285	-2.73765	6.89179	LCP1
360	GOBiologicalProcess	blue	cell-cell adhesion via plasma-membrane adhesion molecules (GO:0098742)	6/143	0.0238633	-1.11632	6.8178	SELP;ITGAM;JAML;CRTAM;TIGIT;ITGAL
361	GOBiologicalProcess	blue	regulation of cytosolic calcium ion concentration (GO:0051480)	6/138	0.0214266	-1.08106	6.79643	PTGER4;CD52;CYSLTR1;C3AR1;SLC8A1;CCR2
362	GOBiologicalProcess	blue	negative regulation of leukocyte mediated cytotoxicity (GO:0001911)	1/9	0.240285	-2.69307	6.77956	PTPRC
1283	GOCellularComponent	blue	actin cortical patch (GO:0030479)	1/8	0.203737	-2.5758	6.7759	WIPF1
363	GOBiologicalProcess	blue	negative regulation of single stranded viral RNA replication via double stranded DNA intermediate (GO:0045869)	1/9	0.240285	-2.69036	6.77274	APOBEC3G
364	GOBiologicalProcess	blue	positive regulation of neutrophil migration (GO:1902624)	2/26	0.12432	-1.81814	6.76967	CD74;RIPOR2
365	GOBiologicalProcess	blue	calcium-mediated signaling (GO:0019722)	3/71	0.138504	-1.89697	6.74788	SELP;BTK;SLC8A1
366	GOBiologicalProcess	blue	regulation of cytokine production involved in immune response (GO:0002718)	1/7	0.228159	-2.44136	6.73705	BTK
367	GOBiologicalProcess	blue	regulation of glial cell apoptotic process (GO:0034350)	1/7	0.228159	-2.43999	6.73325	PRKCH
368	GOBiologicalProcess	blue	regulation of cytokine secretion (GO:0050707)	2/32	0.16274	-2.00298	6.6836	PTGER4;CRTAM
369	GOBiologicalProcess	blue	negative regulation of smooth muscle cell proliferation (GO:0048662)	2/28	0.135965	-1.86105	6.67077	TNFAIP3;AIF1
1284	GOCellularComponent	blue	tertiary granule membrane (GO:0070821)	4/74	0.0225979	-1.25724	6.6558	CD53;ITGAM;PTAFR;CYBB
370	GOBiologicalProcess	blue	positive regulation of granulocyte chemotaxis (GO:0071624)	2/27	0.130451	-1.80814	6.6042	CD74;RIPOR2
1387	GOMolecularFunction	blue	GABA receptor binding (GO:0050811)	1/10	0.307669	-2.71721	6.56647	PLCL2
371	GOBiologicalProcess	blue	heterotypic cell-cell adhesion (GO:0034113)	2/26	0.12432	-1.75826	6.5467	CD2;ITGA4
1285	GOCellularComponent	blue	filopodium (GO:0030175)	3/61	0.0760386	-1.65324	6.53486	RIPOR2;TBC1D10C;LCP1
372	GOBiologicalProcess	blue	basement membrane organization (GO:0071711)	1/9	0.240285	-2.59167	6.52429	CTSS
1388	GOMolecularFunction	blue	GTPase activator activity (GO:0005096)	6/250	0.232147	-1.83635	6.45568	RGS18;TBC1D10C;SMAP2;RASAL3;ARHGAP26;ARHGAP25
373	GOBiologicalProcess	blue	neutrophil chemotaxis (GO:0030593)	3/54	0.0865596	-1.50744	6.44872	CCL22;JAML;PIK3CG
374	GOBiologicalProcess	blue	lymphocyte chemotaxis (GO:0048247)	3/45	0.0611621	-1.34907	6.44272	CXCL9;CCL22;PIK3CG
1286	GOCellularComponent	blue	ficolin-1-rich granule lumen (GO:1904813)	4/124	0.106621	-1.81401	6.44135	BIN2;ALOX5;FGL2;CTSS
375	GOBiologicalProcess	blue	regulation of viral entry into host cell (GO:0046596)	2/27	0.130451	-1.76167	6.43446	CD74;CD4
376	GOBiologicalProcess	blue	defense response to protozoan (GO:0042832)	1/9	0.240285	-2.5525	6.42569	IRF4
377	GOBiologicalProcess	blue	tyrosine phosphorylation of STAT protein (GO:0007260)	1/9	0.240285	-2.55003	6.41946	JAK2
378	GOBiologicalProcess	blue	positive regulation of protein kinase activity (GO:0045860)	6/173	0.0461852	-1.23774	6.40344	MAP4K1;CD4;RASSF2;PTPRC;IL23A;LCP2
379	GOBiologicalProcess	blue	T cell activation involved in immune response (GO:0002286)	2/27	0.130451	-1.74911	6.38861	LCP1;ITGAL
380	GOBiologicalProcess	blue	membrane fusion involved in viral entry into host cell (GO:0039663)	1/8	0.232552	-2.40776	6.33386	CD4
381	GOBiologicalProcess	blue	negative regulation of bone remodeling (GO:0046851)	1/9	0.240285	-2.50628	6.30933	TNFAIP3
382	GOBiologicalProcess	blue	cellular hyperosmotic response (GO:0071474)	1/7	0.228159	-2.2804	6.29287	RCSD1
383	GOBiologicalProcess	blue	negative regulation of sequestering of calcium ion (GO:0051283)	2/25	0.119342	-1.65518	6.28538	PTPRC;LCK
1389	GOMolecularFunction	blue	lipoprotein lipase activity (GO:0004465)	1/9	0.303254	-2.49648	6.28464	AOAH
384	GOBiologicalProcess	blue	positive regulation of fibroblast apoptotic process (GO:2000271)	1/7	0.228159	-2.27485	6.27755	STK17B
385	GOBiologicalProcess	blue	hyperosmotic response (GO:0006972)	1/8	0.232552	-2.38602	6.27666	RCSD1
386	GOBiologicalProcess	blue	regulation of MHC class II biosynthetic process (GO:0045346)	1/9	0.240285	-2.48487	6.25543	CIITA
387	GOBiologicalProcess	blue	positive regulation of podosome assembly (GO:0071803)	1/7	0.228159	-2.2656	6.252	LCP1
1390	GOMolecularFunction	blue	phosphatidylinositol-4,5-bisphosphate 3-kinase activity (GO:0046934)	3/69	0.224105	-1.72179	6.25147	LCK;PIK3CG;VAV1
388	GOBiologicalProcess	blue	positive regulation of tyrosine phosphorylation of STAT protein (GO:0042531)	3/54	0.0865596	-1.45622	6.22964	IL23A;HCLS1;JAK2
389	GOBiologicalProcess	blue	negative regulation of chemotaxis (GO:0050922)	1/12	0.259881	-2.7652	6.20356	AIF1
390	GOBiologicalProcess	blue	cellular response to prostaglandin E stimulus (GO:0071380)	1/9	0.240285	-2.46185	6.19747	PTGER4
391	GOBiologicalProcess	blue	membrane raft polarization (GO:0001766)	1/8	0.232552	-2.35534	6.19595	CD2
392	GOBiologicalProcess	blue	cellular response to purine-containing compound (GO:0071415)	1/9	0.240285	-2.46031	6.1936	SLC8A1
1391	GOMolecularFunction	blue	protein kinase C activity (GO:0004697)	1/11	0.307669	-2.66258	6.19286	PRKCH
1392	GOMolecularFunction	blue	NAD+ binding (GO:0070403)	1/9	0.303254	-2.45387	6.17738	PARP15
1393	GOMolecularFunction	blue	dipeptidase activity (GO:0016805)	1/11	0.307669	-2.65401	6.17292	DPEP2
393	GOBiologicalProcess	blue	membrane raft distribution (GO:0031580)	1/8	0.232552	-2.33714	6.14808	CD2
394	GOBiologicalProcess	blue	negative regulation of alcohol biosynthetic process (GO:1902931)	1/10	0.252307	-2.53974	6.13761	GFI1
395	GOBiologicalProcess	blue	receptor clustering (GO:0043113)	2/25	0.119342	-1.61193	6.12115	ITGA4;ITGAL
396	GOBiologicalProcess	blue	positive regulation of epithelial cell proliferation involved in wound healing (GO:0060054)	1/8	0.232552	-2.31824	6.09836	JAML
397	GOBiologicalProcess	blue	tumor necrosis factor-mediated signaling pathway (GO:0033209)	5/124	0.0492942	-1.19386	6.08997	TNFSF13;PSME1;CD27;JAK2;BIRC3
398	GOBiologicalProcess	blue	positive regulation of phosphatidylinositol 3-kinase signaling (GO:0014068)	3/54	0.0865596	-1.42095	6.07873	SELP;HCLS1;JAK2
1287	GOCellularComponent	blue	endocytic patch (GO:0061645)	1/8	0.203737	-2.31047	6.07794	WIPF1
399	GOBiologicalProcess	blue	cellular response to granulocyte macrophage colony-stimulating factor stimulus (GO:0097011)	1/7	0.228159	-2.19693	6.06253	CD4
400	GOBiologicalProcess	blue	regulation of toll-like receptor 2 signaling pathway (GO:0034135)	1/9	0.240285	-2.40813	6.06225	TNFAIP3
1394	GOMolecularFunction	blue	protein tyrosine kinase binding (GO:1990782)	2/49	0.303254	-2.35404	6.06196	CD4;CD247
401	GOBiologicalProcess	blue	positive regulation of T cell chemotaxis (GO:0010820)	1/10	0.252307	-2.50638	6.05698	CCR2
402	GOBiologicalProcess	blue	negative regulation of monooxygenase activity (GO:0032769)	1/9	0.240285	-2.40097	6.04421	GFI1
403	GOBiologicalProcess	blue	positive regulation of chemotaxis (GO:0050921)	3/49	0.0722571	-1.33026	6.04149	CXCL9;AIF1;CCR2
404	GOBiologicalProcess	blue	positive regulation of cAMP-mediated signaling (GO:0043950)	1/9	0.240285	-2.39684	6.03381	CXCL9
405	GOBiologicalProcess	blue	mast cell activation involved in immune response (GO:0002279)	1/9	0.240285	-2.39668	6.03342	PIK3CG
406	GOBiologicalProcess	blue	regulation of cardiac muscle contraction by regulation of the release of sequestered calcium ion (GO:0010881)	2/18	0.0784198	-1.36184	6.03063	CLIC2;SLC8A1
407	GOBiologicalProcess	blue	regulation of natural killer cell chemotaxis (GO:2000501)	1/8	0.232552	-2.27393	5.98181	KLRK1
408	GOBiologicalProcess	blue	response to granulocyte macrophage colony-stimulating factor (GO:0097012)	1/7	0.228159	-2.15995	5.96048	CD4
409	GOBiologicalProcess	blue	regulation of endodeoxyribonuclease activity (GO:0032071)	1/9	0.240285	-2.36363	5.95022	GZMA
410	GOBiologicalProcess	blue	negative regulation of glycoprotein biosynthetic process (GO:0010561)	1/8	0.232552	-2.25391	5.92914	ITM2A
411	GOBiologicalProcess	blue	lipoxin biosynthetic process (GO:2001301)	1/7	0.228159	-2.13625	5.89508	ALOX5
412	GOBiologicalProcess	blue	cellular response to iron ion (GO:0071281)	1/7	0.228159	-2.13425	5.88954	B2M
413	GOBiologicalProcess	blue	activation of MAPKKK activity (GO:0000185)	1/8	0.232552	-2.23305	5.87426	MAP4K1
414	GOBiologicalProcess	blue	negative regulation of glial cell apoptotic process (GO:0034351)	1/8	0.232552	-2.23067	5.86801	PRKCH
415	GOBiologicalProcess	blue	positive regulation of cell activation (GO:0050867)	1/10	0.252307	-2.41461	5.83522	SELP
416	GOBiologicalProcess	blue	negative regulation of small GTPase mediated signal transduction (GO:0051058)	2/28	0.135965	-1.6251	5.82504	RASAL3;ARHGAP25
1395	GOMolecularFunction	blue	SH3 domain binding (GO:0017124)	3/56	0.151682	-1.38918	5.80711	WIPF1;ELMO1;CD3E
417	GOBiologicalProcess	blue	release of sequestered calcium ion into cytosol (GO:0051209)	2/28	0.135965	-1.61069	5.77338	PTPRC;LCK
418	GOBiologicalProcess	blue	cellular response to caffeine (GO:0071313)	1/8	0.232552	-2.19372	5.77081	SLC8A1
419	GOBiologicalProcess	blue	positive regulation of natural killer cell mediated immune response to tumor cell (GO:0002857)	1/10	0.252307	-2.38712	5.76879	CRTAM
420	GOBiologicalProcess	blue	cellular response to growth hormone stimulus (GO:0071378)	1/11	0.259881	-2.47185	5.74924	JAK2
1396	GOMolecularFunction	blue	GTPase binding (GO:0051020)	3/77	0.245481	-1.71398	5.74258	LCP1;SMAP2;RILP
421	GOBiologicalProcess	blue	cellular response to thyroid hormone stimulus (GO:0097067)	1/11	0.259881	-2.4677	5.7396	CTSS
422	GOBiologicalProcess	blue	regulation of Wnt signaling pathway, planar cell polarity pathway (GO:2000095)	1/8	0.232552	-2.17743	5.72797	RSPO3
423	GOBiologicalProcess	blue	positive regulation of cytokine-mediated signaling pathway (GO:0001961)	2/34	0.177247	-1.7735	5.7208	CD74;GFI1
424	GOBiologicalProcess	blue	complement receptor mediated signaling pathway (GO:0002430)	1/11	0.259881	-2.45687	5.7144	C3AR1
425	GOBiologicalProcess	blue	regulation of apoptotic process (GO:0042981)	14/816	0.113905	-1.46938	5.71184	MAP4K1;CD74;TNFAIP8;GZMA;CD3E;VAV1;GZMK;RASSF2;LCK;CTLA4;CD27;EVI2B;JAK2;BIRC3
1397	GOMolecularFunction	blue	complement receptor activity (GO:0004875)	1/12	0.307669	-2.54188	5.70257	C3AR1
426	GOBiologicalProcess	blue	regulation of neutrophil chemotaxis (GO:0090022)	2/30	0.148912	-1.64317	5.67883	CD74;RIPOR2
1398	GOMolecularFunction	blue	endopeptidase regulator activity (GO:0061135)	2/37	0.284949	-1.84086	5.6554	PSME1;CST7
427	GOBiologicalProcess	blue	mast cell mediated immunity (GO:0002448)	1/10	0.252307	-2.3362	5.64573	PIK3CG
1399	GOMolecularFunction	blue	actin filament binding (GO:0051015)	4/128	0.238553	-1.63492	5.64134	WIPF1;LCP1;RCSD1;AIF1
428	GOBiologicalProcess	blue	negative regulation of T cell differentiation (GO:0045581)	1/12	0.259881	-2.51194	5.63538	CTLA4
429	GOBiologicalProcess	blue	regulation of interleukin-12 production (GO:0032655)	2/34	0.177247	-1.74207	5.61943	IL23A;TIGIT
430	GOBiologicalProcess	blue	chemokine-mediated signaling pathway (GO:0070098)	3/53	0.0841446	-1.29666	5.6124	CXCL9;CCL22;CCR2
431	GOBiologicalProcess	blue	positive regulation of nitric-oxide synthase biosynthetic process (GO:0051770)	1/10	0.252307	-2.30933	5.58078	JAK2
432	GOBiologicalProcess	blue	negative regulation of T cell activation (GO:0050868)	2/35	0.183464	-1.75802	5.57799	RIPOR2;TIGIT
433	GOBiologicalProcess	blue	toll-like receptor signaling pathway (GO:0002224)	4/87	0.0633855	-1.1781	5.56897	ITGAM;BTK;CTSS;BIRC3
1400	GOMolecularFunction	blue	filamin binding (GO:0031005)	1/11	0.307669	-2.3843	5.54562	SYNPO2
434	GOBiologicalProcess	blue	ectoderm development (GO:0007398)	1/11	0.259881	-2.38265	5.54177	ITGAM
435	GOBiologicalProcess	blue	negative regulation of lymphocyte proliferation (GO:0050672)	2/30	0.148912	-1.60334	5.54116	LST1;CTLA4
35	KEGG	blue	Neuroactive ligand-receptor interaction_Homo sapiens_hsa04080	8/277	0.0170034	-1.02367	5.53303	PTGER4;P2RY8;P2RY13;CYSLTR1;P2RY14;GZMA;PTAFR;C3AR1
436	GOBiologicalProcess	blue	negative regulation of necrotic cell death (GO:0060547)	1/8	0.232552	-2.09594	5.51359	BIRC3
437	GOBiologicalProcess	blue	regulation of cysteine-type endopeptidase activity (GO:2000116)	2/37	0.193788	-1.78715	5.49038	CST7;BIRC3
438	GOBiologicalProcess	blue	positive regulation of leukocyte degranulation (GO:0043302)	1/12	0.259881	-2.44434	5.48373	ITGAM
439	GOBiologicalProcess	blue	positive regulation of natural killer cell mediated cytotoxicity directed against tumor cell target (GO:0002860)	1/10	0.252307	-2.26885	5.48296	CRTAM
440	GOBiologicalProcess	blue	regulation of single stranded viral RNA replication via double stranded DNA intermediate (GO:0045091)	1/11	0.259881	-2.35298	5.47276	APOBEC3G
441	GOBiologicalProcess	blue	regulation of natural killer cell mediated cytotoxicity directed against tumor cell target (GO:0002858)	1/11	0.259881	-2.34453	5.45311	CRTAM
442	GOBiologicalProcess	blue	regulation of fibroblast apoptotic process (GO:2000269)	1/9	0.240285	-2.16476	5.44957	STK17B
443	GOBiologicalProcess	blue	regulation of cardiac muscle contraction (GO:0055117)	2/36	0.190111	-1.74521	5.44804	PIK3CG;SLC8A1
444	GOBiologicalProcess	blue	response to muscle stretch (GO:0035994)	1/10	0.252307	-2.24935	5.43583	SLC8A1
445	GOBiologicalProcess	blue	podosome assembly (GO:0071800)	1/10	0.252307	-2.23924	5.4114	BIN2
446	GOBiologicalProcess	blue	T cell mediated immunity (GO:0002456)	1/10	0.252307	-2.2339	5.39851	CD8A
447	GOBiologicalProcess	blue	cytidine to uridine editing (GO:0016554)	1/12	0.259881	-2.40514	5.39578	APOBEC3G
448	GOBiologicalProcess	blue	positive regulation of leukocyte chemotaxis (GO:0002690)	3/62	0.112729	-1.3764	5.38153	CXCL9;AIF1;CCR2
449	GOBiologicalProcess	blue	regulation of macrophage cytokine production (GO:0010935)	1/10	0.252307	-2.22329	5.37286	CD74
450	GOBiologicalProcess	blue	regulation of interferon-gamma secretion (GO:1902713)	1/10	0.252307	-2.21511	5.35308	CD2
451	GOBiologicalProcess	blue	Fc-gamma receptor signaling pathway involved in phagocytosis (GO:0038096)	5/134	0.0611621	-1.1186	5.34801	WIPF1;ELMO1;CD3G;CD247;VAV1
452	GOBiologicalProcess	blue	T-helper 1 type immune response (GO:0042088)	1/8	0.232552	-2.02825	5.33553	EBI3
453	GOBiologicalProcess	blue	positive regulation of inflammatory response (GO:0050729)	3/74	0.148912	-1.54534	5.33343	PTGER4;IL23A;CCR2
454	GOBiologicalProcess	blue	positive regulation of natural killer cell activation (GO:0032816)	1/11	0.259881	-2.29121	5.32909	IL23A
455	GOBiologicalProcess	blue	response to acidic pH (GO:0010447)	1/11	0.259881	-2.28819	5.32207	CTSS
456	GOBiologicalProcess	blue	extracellular matrix organization (GO:0030198)	6/230	0.113905	-1.37263	5.31443	ITGAM;ITGA4;SPOCK2;LCP1;ITGAL;CTSS
457	GOBiologicalProcess	blue	cellular response to tumor necrosis factor (GO:0071356)	6/195	0.0693837	-1.14969	5.30158	CCL22;TNFSF13;PSME1;CD27;JAK2;BIRC3
458	GOBiologicalProcess	blue	DNA cytosine deamination (GO:0070383)	1/9	0.240285	-2.104	5.29663	APOBEC3G
1288	GOCellularComponent	blue	pericentric heterochromatin (GO:0005721)	1/13	0.256839	-2.44036	5.29059	IKZF1
459	GOBiologicalProcess	blue	actin crosslink formation (GO:0051764)	1/10	0.252307	-2.18269	5.27476	LCP1
460	GOBiologicalProcess	blue	regulation of anion channel activity (GO:0010359)	1/7	0.228159	-1.8998	5.24257	ABCB1
1401	GOMolecularFunction	blue	prostaglandin receptor activity (GO:0004955)	1/11	0.307669	-2.24398	5.21925	PTGER4
461	GOBiologicalProcess	blue	bone development (GO:0060348)	2/35	0.183464	-1.63825	5.19797	PTGER4;PTPRC
462	GOBiologicalProcess	blue	positive regulation of apoptotic process (GO:0043065)	7/308	0.130392	-1.41302	5.18738	GZMK;TNFAIP8;RASSF2;STK17B;GZMA;CTLA4;VAV1
1402	GOMolecularFunction	blue	galanin receptor activity (GO:0004966)	1/12	0.307669	-2.3121	5.18705	CYSLTR1
463	GOBiologicalProcess	blue	actin polymerization or depolymerization (GO:0008154)	2/37	0.193788	-1.68661	5.18152	JAK2;AIF1
464	GOBiologicalProcess	blue	negative regulation of catalytic activity (GO:0043086)	2/27	0.130451	-1.41222	5.15811	GZMK;GZMA
1403	GOMolecularFunction	blue	CCR chemokine receptor binding (GO:0048020)	2/39	0.295363	-1.73166	5.15586	CCL22;CCR2
1404	GOMolecularFunction	blue	peptide transmembrane transporter activity (GO:1904680)	1/15	0.30879	-2.53357	5.15316	SLC15A3
465	GOBiologicalProcess	blue	positive regulation of tissue remodeling (GO:0034105)	1/9	0.240285	-2.04461	5.14713	IL23A
466	GOBiologicalProcess	blue	mammary gland epithelium development (GO:0061180)	1/14	0.272371	-2.45172	5.14469	JAK2
467	GOBiologicalProcess	blue	inhibition of cysteine-type endopeptidase activity involved in apoptotic process (GO:1990001)	1/12	0.259881	-2.27932	5.11351	BIRC3
468	GOBiologicalProcess	blue	phosphatidylinositol-3-phosphate biosynthetic process (GO:0036092)	1/9	0.240285	-2.02981	5.10986	PIK3CG
469	GOBiologicalProcess	blue	cellular response to interleukin-2 (GO:0071352)	1/12	0.259881	-2.27349	5.10045	IL2RG
470	GOBiologicalProcess	blue	positive regulation of JAK-STAT cascade (GO:0046427)	3/65	0.120106	-1.34642	5.09746	IL23A;HCLS1;JAK2
471	GOBiologicalProcess	blue	negative regulation of B cell proliferation (GO:0030889)	1/11	0.259881	-2.18639	5.08529	CTLA4
472	GOBiologicalProcess	blue	negative regulation of inflammatory response (GO:0050728)	3/79	0.169865	-1.54461	5.0753	PTGER4;SIGLEC10;TNFAIP3
473	GOBiologicalProcess	blue	Fc receptor mediated stimulatory signaling pathway (GO:0002431)	5/136	0.0633933	-1.07425	5.07104	WIPF1;ELMO1;CD3G;CD247;VAV1
474	GOBiologicalProcess	blue	negative regulation of peptide secretion (GO:0002792)	1/12	0.259881	-2.25365	5.05593	CD74
475	GOBiologicalProcess	blue	regulation of inflammatory response (GO:0050727)	6/167	0.0398542	-0.93998	5.0224	PTGER4;IL23A;TNFAIP3;JAK2;BIRC3;CCR2
476	GOBiologicalProcess	blue	regulation of cell communication (GO:0010646)	3/72	0.142942	-1.4243	5.01538	SAMSN1;SLC8A1;BIRC3
477	GOBiologicalProcess	blue	response to interleukin-6 (GO:0070741)	1/13	0.265139	-2.31124	5.01067	SELPLG
1405	GOMolecularFunction	blue	calcium:cation antiporter activity (GO:0015368)	1/13	0.30879	-2.30115	4.98879	SLC8A1
478	GOBiologicalProcess	blue	granulocyte chemotaxis (GO:0071621)	3/57	0.0945657	-1.20287	4.97135	CCL22;JAML;PIK3CG
479	GOBiologicalProcess	blue	positive regulation of keratinocyte differentiation (GO:0045618)	1/13	0.265139	-2.28881	4.96204	PRKCH
480	GOBiologicalProcess	blue	negative regulation of intrinsic apoptotic signaling pathway in response to DNA damage by p53 class mediator (GO:1902166)	1/12	0.259881	-2.21176	4.96196	CD74
481	GOBiologicalProcess	blue	regulation of receptor binding (GO:1900120)	1/9	0.240285	-1.95494	4.92137	B2M
482	GOBiologicalProcess	blue	vasoconstriction (GO:0042310)	1/13	0.265139	-2.26572	4.91198	SLC8A1
483	GOBiologicalProcess	blue	regulation of tumor necrosis factor biosynthetic process (GO:0042534)	1/12	0.259881	-2.18756	4.90767	CCR2
484	GOBiologicalProcess	blue	negative regulation of cytosolic calcium ion concentration (GO:0051481)	1/11	0.259881	-2.10726	4.90125	SLC8A1
36	KEGG	blue	NF-kappa B signaling pathway_Homo sapiens_hsa04064	5/93	0.0068807	-0.772513	4.89554	LCK;BTK;TNFAIP3;CARD11;BIRC3
485	GOBiologicalProcess	blue	regulation of B cell activation (GO:0050864)	4/96	0.0809398	-1.11423	4.89233	TRBC1;TNFAIP3;SLA2;SAMSN1
486	GOBiologicalProcess	blue	plasma membrane tubulation (GO:0097320)	1/13	0.265139	-2.24528	4.86766	BIN2
1406	GOMolecularFunction	blue	metalloendopeptidase inhibitor activity (GO:0008191)	1/13	0.30879	-2.24296	4.86265	SPOCK2
487	GOBiologicalProcess	blue	mesoderm morphogenesis (GO:0048332)	1/11	0.259881	-2.08894	4.85864	EOMES
488	GOBiologicalProcess	blue	regulation of B cell apoptotic process (GO:0002902)	1/11	0.259881	-2.08671	4.85345	BTK
489	GOBiologicalProcess	blue	regulation of immune effector process (GO:0002697)	3/115	0.259874	-2.03029	4.84131	C1QB;IRF4;C3AR1
1407	GOMolecularFunction	blue	CARD domain binding (GO:0050700)	1/15	0.30879	-2.37974	4.84027	CARD11
490	GOBiologicalProcess	blue	endoderm formation (GO:0001706)	2/37	0.193788	-1.56604	4.81109	EOMES;ITGA4
1408	GOMolecularFunction	blue	oxidoreductase activity, acting on NAD(P)H, oxygen as acceptor (GO:0050664)	1/13	0.30879	-2.21675	4.80582	CYBB
491	GOBiologicalProcess	blue	icosanoid biosynthetic process (GO:0046456)	1/12	0.259881	-2.13479	4.78927	ALOX5
492	GOBiologicalProcess	blue	relaxation of muscle (GO:0090075)	1/12	0.259881	-2.13276	4.78473	SLC8A1
493	GOBiologicalProcess	blue	positive regulation of protein phosphorylation (GO:0001934)	8/413	0.177247	-1.48157	4.77871	CD74;CD4;RASSF2;PTPRC;CD27;HCLS1;LCP2;JAK2
494	GOBiologicalProcess	blue	positive regulation of I-kappaB kinase/NF-kappaB signaling (GO:0043123)	5/164	0.107308	-1.20135	4.77831	CD74;CD4;IL23A;APOL3;BIRC3
495	GOBiologicalProcess	blue	positive regulation of transcription factor import into nucleus (GO:0042993)	2/33	0.170109	-1.45645	4.77764	IL23A;HCLS1
496	GOBiologicalProcess	blue	positive regulation of non-canonical Wnt signaling pathway (GO:2000052)	1/9	0.240285	-1.88335	4.74116	RSPO3
497	GOBiologicalProcess	blue	regulation of podosome assembly (GO:0071801)	1/11	0.259881	-2.03474	4.73259	LCP1
498	GOBiologicalProcess	blue	actin filament bundle organization (GO:0061572)	2/36	0.190111	-1.5107	4.71598	LCP1;AIF1
499	GOBiologicalProcess	blue	regulation of T cell chemotaxis (GO:0010819)	1/11	0.259881	-2.02208	4.70312	CCR2
500	GOBiologicalProcess	blue	response to caffeine (GO:0031000)	1/8	0.232552	-1.77875	4.67918	SLC8A1
1409	GOMolecularFunction	blue	phosphatidylinositol phosphate 5-phosphatase activity (GO:0034595)	1/14	0.30879	-2.22918	4.67771	INPP5D
501	GOBiologicalProcess	blue	positive regulation of viral life cycle (GO:1903902)	2/45	0.232552	-1.7173	4.67711	CD74;CD4
502	GOBiologicalProcess	blue	calcium ion transmembrane import into cytosol (GO:0097553)	2/37	0.193788	-1.52016	4.67014	PTPRC;LCK
503	GOBiologicalProcess	blue	regulation of nitric-oxide synthase biosynthetic process (GO:0051769)	1/13	0.265139	-2.15147	4.6643	JAK2
1410	GOMolecularFunction	blue	MAP kinase kinase kinase kinase activity (GO:0008349)	1/12	0.307669	-2.072	4.64841	MAP4K1
504	GOBiologicalProcess	blue	B cell activation (GO:0042113)	3/74	0.148912	-1.34681	4.64824	PTPRC;ITGA4;BTK
1411	GOMolecularFunction	blue	kinase activity (GO:0016301)	6/281	0.286255	-1.52667	4.63759	MAP4K1;RASSF2;LCK;STK17B;JAK2;PIK3CG
505	GOBiologicalProcess	blue	cyclooxygenase pathway (GO:0019371)	1/12	0.259881	-2.06634	4.63572	TBXAS1
506	GOBiologicalProcess	blue	neutrophil migration (GO:1990266)	3/59	0.101261	-1.14413	4.62347	CCL22;JAML;PIK3CG
507	GOBiologicalProcess	blue	cellular response to prostaglandin stimulus (GO:0071379)	1/12	0.259881	-2.06013	4.62179	PTGER4
508	GOBiologicalProcess	blue	negative regulation of cytokine production (GO:0001818)	4/111	0.112729	-1.1824	4.62068	PTGER4;IL23A;TNFAIP3;TIGIT
509	GOBiologicalProcess	blue	DNA deamination (GO:0045006)	1/13	0.265139	-2.12653	4.61023	APOBEC3G
1412	GOMolecularFunction	blue	phosphatidylinositol 3-kinase activity (GO:0035004)	3/77	0.245481	-1.37443	4.60494	LCK;PIK3CG;VAV1
510	GOBiologicalProcess	blue	regulation of endopeptidase activity (GO:0052548)	3/69	0.132367	-1.26417	4.58993	SPOCK2;PSME1;BIRC3
511	GOBiologicalProcess	blue	cellular response to type I interferon (GO:0071357)	3/66	0.123812	-1.22383	4.58458	IRF4;IRF8;GBP2
1413	GOMolecularFunction	blue	phosphatase binding (GO:0019902)	4/103	0.151682	-1.10246	4.58035	LCK;PVRIG;SIGLEC10;NFATC2
512	GOBiologicalProcess	blue	negative regulation of toll-like receptor 4 signaling pathway (GO:0034144)	1/9	0.240285	-1.81753	4.57545	TNFAIP3
513	GOBiologicalProcess	blue	relaxation of cardiac muscle (GO:0055119)	1/12	0.259881	-2.03432	4.56389	SLC8A1
1414	GOMolecularFunction	blue	actin binding (GO:0003779)	5/255	0.307669	-1.89447	4.55968	WIPF1;SYNPO2;LCP1;RCSD1;AIF1
514	GOBiologicalProcess	blue	peptide transport (GO:0015833)	2/42	0.228159	-1.59972	4.55161	CD3G;RILP
1415	GOMolecularFunction	blue	GTPase regulator activity (GO:0030695)	6/276	0.283113	-1.46382	4.55156	RGS18;TBC1D10C;SMAP2;RASAL3;ARHGAP26;ARHGAP25
515	GOBiologicalProcess	blue	vascular endothelial growth factor receptor signaling pathway (GO:0048010)	3/71	0.138504	-1.2769	4.54215	ELMO1;CYBB;VAV1
516	GOBiologicalProcess	blue	activation of cysteine-type endopeptidase activity involved in apoptotic signaling pathway (GO:0097296)	1/12	0.259881	-2.02197	4.53617	JAK2
517	GOBiologicalProcess	blue	regulation of necrotic cell death (GO:0010939)	1/14	0.272371	-2.16025	4.53307	BIRC3
1416	GOMolecularFunction	blue	serine-type peptidase activity (GO:0008236)	5/221	0.303254	-1.56286	4.50786	C1QB;GZMK;GZMA;CTSS;GZMH
518	GOBiologicalProcess	blue	positive regulation of peptidase activity (GO:0010952)	1/13	0.265139	-2.07905	4.50729	PSME1
519	GOBiologicalProcess	blue	lymphocyte proliferation (GO:0046651)	2/37	0.193788	-1.46673	4.506	PTPRC;PIK3CG
520	GOBiologicalProcess	blue	regulation of T cell differentiation in thymus (GO:0033081)	1/13	0.265139	-2.07841	4.5059	TESPA1
521	GOBiologicalProcess	blue	negative regulation of response to cytokine stimulus (GO:0060761)	1/11	0.259881	-1.93481	4.50016	PTPRC
522	GOBiologicalProcess	blue	protein polymerization (GO:0051258)	2/46	0.232552	-1.67586	4.4997	JAK2;AIF1
523	GOBiologicalProcess	blue	regulation of natural killer cell proliferation (GO:0032817)	1/7	0.228159	-1.63025	4.49874	IL23A
524	GOBiologicalProcess	blue	calcineurin-NFAT signaling cascade (GO:0033173)	1/12	0.259881	-1.99729	4.4808	NFATC2
525	GOBiologicalProcess	blue	negative regulation of DNA binding (GO:0043392)	2/35	0.183464	-1.40984	4.47324	GZMA;JAK2
526	GOBiologicalProcess	blue	antigen processing and presentation of exogenous peptide antigen via MHC class I, TAP-independent (GO:0002480)	1/10	0.252307	-1.84879	4.46784	B2M
527	GOBiologicalProcess	blue	regulation of response to stress (GO:0080134)	1/11	0.259881	-1.91265	4.44862	ABCB1
528	GOBiologicalProcess	blue	natural killer cell activation (GO:0030101)	2/37	0.193788	-1.44501	4.43927	CD2;KLRK1
529	GOBiologicalProcess	blue	oligodendrocyte development (GO:0014003)	1/13	0.265139	-2.04081	4.42438	PRDM8
1417	GOMolecularFunction	blue	protein heterodimerization activity (GO:0046982)	6/266	0.259516	-1.35744	4.42346	ITGAM;CYBB;CD3G;CD3E;CD3D;KLRG1
530	GOBiologicalProcess	blue	endosome transport via multivesicular body sorting pathway (GO:0032509)	1/13	0.265139	-2.03708	4.4163	RILP
531	GOBiologicalProcess	blue	negative regulation of leukocyte cell-cell adhesion (GO:1903038)	1/12	0.259881	-1.96304	4.40397	TIGIT
532	GOBiologicalProcess	blue	cellular protein catabolic process (GO:0044257)	3/63	0.113905	-1.13818	4.40223	GZMA;CTSW;CTSS
1289	GOCellularComponent	blue	filopodium membrane (GO:0031527)	1/13	0.256839	-2.02409	4.38815	TBC1D10C
533	GOBiologicalProcess	blue	positive regulation of G1/S transition of mitotic cell cycle (GO:1900087)	1/17	0.285908	-2.28548	4.38322	AIF1
534	GOBiologicalProcess	blue	regulation of non-canonical Wnt signaling pathway (GO:2000050)	1/12	0.259881	-1.94986	4.3744	RSPO3
535	GOBiologicalProcess	blue	regulation of signal transduction (GO:0009966)	6/234	0.119342	-1.15029	4.3677	MFNG;GFI1;RSPO3;CD3E;SAMSN1;BIRC3
536	GOBiologicalProcess	blue	regulation of activated T cell proliferation (GO:0046006)	2/30	0.148912	-1.26364	4.36716	IL23A;IL12RB1
537	GOBiologicalProcess	blue	regulation of innate immune response (GO:0045088)	3/70	0.135965	-1.21032	4.34949	GFI1;TNFAIP3;BIRC3
1418	GOMolecularFunction	blue	RNA polymerase II activating transcription factor binding (GO:0001102)	2/48	0.303254	-1.66545	4.34827	EOMES;EGR2
538	GOBiologicalProcess	blue	negative regulation of heart contraction (GO:0045822)	1/12	0.259881	-1.93565	4.34251	PIK3CG
539	GOBiologicalProcess	blue	regulation of G1/S transition of mitotic cell cycle (GO:2000045)	2/47	0.232552	-1.63883	4.33878	PSME1;AIF1
540	GOBiologicalProcess	blue	superoxide anion generation (GO:0042554)	1/11	0.259881	-1.85379	4.31171	CYBB
541	GOBiologicalProcess	blue	positive regulation of superoxide anion generation (GO:0032930)	1/12	0.259881	-1.91841	4.30385	ITGAM
1419	GOMolecularFunction	blue	phosphatidylinositol phosphate kinase activity (GO:0016307)	1/16	0.309869	-2.17895	4.30115	PIK3CG
1420	GOMolecularFunction	blue	Lys63-specific deubiquitinase activity (GO:0061578)	1/12	0.307669	-1.9089	4.28251	TNFAIP3
542	GOBiologicalProcess	blue	regulation of actomyosin structure organization (GO:0110020)	1/13	0.265139	-1.96563	4.2614	PTGER4
543	GOBiologicalProcess	blue	modulation by virus of host process (GO:0019054)	1/14	0.272371	-2.02862	4.25687	CD4
544	GOBiologicalProcess	blue	oligodendrocyte differentiation (GO:0048709)	1/15	0.2778	-2.09231	4.25566	PRDM8
545	GOBiologicalProcess	blue	positive regulation of interferon-gamma biosynthetic process (GO:0045078)	1/12	0.259881	-1.89519	4.25176	EBI3
546	GOBiologicalProcess	blue	regulation of cell communication by electrical coupling (GO:0010649)	1/13	0.265139	-1.95059	4.22879	SLC8A1
1421	GOMolecularFunction	blue	MHC class I protein binding (GO:0042288)	1/15	0.30879	-2.07528	4.22103	CD8A
547	GOBiologicalProcess	blue	regulation of anion transport (GO:0044070)	1/8	0.232552	-1.60188	4.21392	ABCB1
1290	GOCellularComponent	blue	phagocytic vesicle membrane (GO:0030670)	2/39	0.173846	-1.4125	4.2056	CYBB;B2M
548	GOBiologicalProcess	blue	positive regulation of granulocyte macrophage colony-stimulating factor production (GO:0032725)	1/13	0.265139	-1.9378	4.20108	IL23A
549	GOBiologicalProcess	blue	regulation of granulocyte macrophage colony-stimulating factor production (GO:0032645)	1/14	0.272371	-1.99931	4.19535	IL23A
550	GOBiologicalProcess	blue	positive regulation of peptidyl-tyrosine phosphorylation (GO:0050731)	4/117	0.12432	-1.12249	4.19461	CD74;IL23A;HCLS1;JAK2
551	GOBiologicalProcess	blue	positive regulation of isomerase activity (GO:0010912)	1/8	0.232552	-1.59296	4.19045	ITGAM
552	GOBiologicalProcess	blue	negative regulation of signal transduction by p53 class mediator (GO:1901797)	1/16	0.280577	-2.12084	4.18644	CD74
553	GOBiologicalProcess	blue	macromolecular complex assembly (GO:0065003)	4/121	0.132367	-1.15328	4.18517	CD74;WIPF1;CD3G;CD3E
554	GOBiologicalProcess	blue	sodium ion import across plasma membrane (GO:0098719)	1/16	0.280577	-2.11833	4.18149	SLC8A1
1422	GOMolecularFunction	blue	SH3/SH2 adaptor activity (GO:0005070)	2/52	0.307669	-1.68515	4.16716	GRAP2;SLA2
555	GOBiologicalProcess	blue	gas transport (GO:0015669)	1/11	0.259881	-1.79058	4.16468	IPCEF1
556	GOBiologicalProcess	blue	apoptotic process (GO:0006915)	5/232	0.232552	-1.52806	4.15412	CD2;GZMA;ELMO1;JAK2;GZMH
1423	GOMolecularFunction	blue	chemokine activity (GO:0008009)	2/47	0.303254	-1.56059	4.13163	CXCL9;CCL22
557	GOBiologicalProcess	blue	inositol lipid-mediated signaling (GO:0048017)	2/40	0.216523	-1.4084	4.12957	PTAFR;PIK3CG
558	GOBiologicalProcess	blue	prostanoid biosynthetic process (GO:0046457)	1/14	0.272371	-1.96345	4.12011	CD74
559	GOBiologicalProcess	blue	positive regulation of actin nucleation (GO:0051127)	1/14	0.272371	-1.95834	4.10938	WIPF1
560	GOBiologicalProcess	blue	regulation of intrinsic apoptotic signaling pathway in response to DNA damage by p53 class mediator (GO:1902165)	1/13	0.265139	-1.89154	4.10077	CD74
1291	GOCellularComponent	blue	trans-Golgi network (GO:0005802)	5/186	0.106621	-1.1691	4.09347	CD74;HLA-DRA;HLA-DQA1;HLA-DRB1;HLA-DQB1
1424	GOMolecularFunction	blue	phosphatidylinositol bisphosphate kinase activity (GO:0052813)	3/72	0.232147	-1.16246	4.09338	LCK;PIK3CG;VAV1
561	GOBiologicalProcess	blue	MAPK cascade (GO:0000165)	7/279	0.0945657	-0.983047	4.07953	MAP4K1;PTGER4;PSME1;IL2RG;RASAL3;JAK2;CSF2RA
1425	GOMolecularFunction	blue	CXCR chemokine receptor binding (GO:0045236)	1/18	0.320785	-2.18281	4.07143	CXCL9
562	GOBiologicalProcess	blue	regulation of T cell cytokine production (GO:0002724)	1/14	0.272371	-1.9335	4.05725	B2M
563	GOBiologicalProcess	blue	regulation of activation of Janus kinase activity (GO:0010533)	1/8	0.232552	-1.54202	4.05646	IL23A
564	GOBiologicalProcess	blue	T-helper cell differentiation (GO:0042093)	1/12	0.259881	-1.80781	4.05571	PTGER4
1426	GOMolecularFunction	blue	G-protein coupled chemoattractant receptor activity (GO:0001637)	1/16	0.309869	-2.05444	4.05537	CCR2
565	GOBiologicalProcess	blue	negative regulation of ryanodine-sensitive calcium-release channel activity (GO:0060315)	1/12	0.259881	-1.80703	4.05396	CLIC2
1427	GOMolecularFunction	blue	muscle alpha-actinin binding (GO:0051371)	1/17	0.31577	-2.11153	4.04961	SYNPO2
566	GOBiologicalProcess	blue	response to iron ion (GO:0010039)	1/14	0.272371	-1.92935	4.04855	B2M
567	GOBiologicalProcess	blue	myeloid cell development (GO:0061515)	1/16	0.280577	-2.0467	4.04009	EVI2B
1292	GOCellularComponent	blue	contractile actin filament bundle (GO:0097517)	2/41	0.17783	-1.39719	4.03517	SYNPO2;LCP1
568	GOBiologicalProcess	blue	response to prostaglandin E (GO:0034695)	1/13	0.265139	-1.8589	4.03001	PTGER4
1428	GOMolecularFunction	blue	transmembrane receptor protein phosphatase activity (GO:0019198)	1/16	0.309869	-2.03813	4.02316	PTPRC
1429	GOMolecularFunction	blue	guanylate kinase activity (GO:0004385)	1/14	0.30879	-1.91304	4.01432	CARD11
569	GOBiologicalProcess	blue	protein oligomerization (GO:0051259)	5/218	0.216523	-1.36593	4.00448	TNFAIP3;CD3G;IKZF1;CD3E;CD3D
570	GOBiologicalProcess	blue	positive regulation of NF-kappaB import into nucleus (GO:0042346)	1/16	0.280577	-2.02798	4.00314	IL23A
571	GOBiologicalProcess	blue	positive regulation of defense response (GO:0031349)	3/75	0.152686	-1.1692	3.9953	PTGER4;IL23A;CCR2
572	GOBiologicalProcess	blue	dendritic spine morphogenesis (GO:0060997)	1/17	0.285908	-2.07474	3.97905	DOCK10
573	GOBiologicalProcess	blue	regulation of establishment of cell polarity (GO:2000114)	1/16	0.280577	-2.01232	3.97223	RIPOR2
574	GOBiologicalProcess	blue	negative regulation of Rho protein signal transduction (GO:0035024)	1/15	0.2778	-1.95098	3.96821	RIPOR2
1430	GOMolecularFunction	blue	chloride transmembrane transporter activity (GO:0015108)	2/57	0.307669	-1.7104	3.96313	APOL1;CLIC2
1293	GOCellularComponent	blue	stress fiber (GO:0001725)	2/41	0.17783	-1.36477	3.94155	SYNPO2;LCP1
575	GOBiologicalProcess	blue	regulation of leukocyte cell-cell adhesion (GO:1903037)	1/12	0.259881	-1.75423	3.93552	CD4
576	GOBiologicalProcess	blue	negative regulation of intrinsic apoptotic signaling pathway by p53 class mediator (GO:1902254)	1/15	0.2778	-1.9315	3.92857	CD74
577	GOBiologicalProcess	blue	regulation of amyloid precursor protein biosynthetic process (GO:0042984)	1/10	0.252307	-1.62554	3.92832	ITM2A
578	GOBiologicalProcess	blue	calcineurin-mediated signaling (GO:0097720)	1/13	0.265139	-1.81076	3.92565	NFATC2
1294	GOCellularComponent	blue	intrinsic component of the cytoplasmic side of the plasma membrane (GO:0031235)	1/16	0.274438	-1.98752	3.92328	RASAL3
579	GOBiologicalProcess	blue	smooth muscle contraction (GO:0006939)	1/15	0.2778	-1.92669	3.91881	SLC8A1
580	GOBiologicalProcess	blue	regulation of calcidiol 1-monooxygenase activity (GO:0060558)	1/8	0.232552	-1.48869	3.91615	GFI1
1431	GOMolecularFunction	blue	transcriptional repressor activity, RNA polymerase II transcription factor binding (GO:0001191)	2/48	0.303254	-1.49956	3.91514	EOMES;PARP15
581	GOBiologicalProcess	blue	sodium ion import (GO:0097369)	1/16	0.280577	-1.97808	3.90462	SLC8A1
1432	GOMolecularFunction	blue	protein kinase activity (GO:0004672)	10/514	0.206134	-1.02715	3.90461	MAP4K1;RASSF2;PRKCH;LCK;STK17B;LRRK1;BTK;JAK2;CSF2RA;PIK3CG
582	GOBiologicalProcess	blue	negative regulation of interleukin-10 production (GO:0032693)	1/14	0.272371	-1.86067	3.90444	IL23A
1433	GOMolecularFunction	blue	transmembrane receptor protein tyrosine phosphatase activity (GO:0005001)	1/16	0.309869	-1.97237	3.89336	PTPRC
583	GOBiologicalProcess	blue	regulation of smooth muscle cell proliferation (GO:0048660)	2/45	0.232552	-1.42412	3.87861	TNFAIP3;AIF1
584	GOBiologicalProcess	blue	positive regulation of macrophage activation (GO:0043032)	1/18	0.293685	-2.07643	3.873	ITGAM
585	GOBiologicalProcess	blue	multivesicular body sorting pathway (GO:0071985)	1/14	0.272371	-1.84196	3.86517	RILP
1295	GOCellularComponent	blue	late endosome membrane (GO:0031902)	2/49	0.203737	-1.49907	3.8603	HLA-DRA;HLA-DRB1
586	GOBiologicalProcess	blue	negative regulation of receptor binding (GO:1900121)	1/12	0.259881	-1.71069	3.83784	B2M
1296	GOCellularComponent	blue	ficolin-1-rich granule (GO:0101002)	5/185	0.106621	-1.08932	3.83589	BIN2;ALOX5;FGL2;TBC1D10C;CTSS
587	GOBiologicalProcess	blue	positive regulation of T cell cytokine production (GO:0002726)	1/13	0.265139	-1.7633	3.82276	B2M
588	GOBiologicalProcess	blue	negative regulation of interleukin-2 production (GO:0032703)	1/16	0.280577	-1.93467	3.81894	TNFAIP3
589	GOBiologicalProcess	blue	cellular response to osmotic stress (GO:0071470)	1/15	0.2778	-1.87236	3.80828	RCSD1
590	GOBiologicalProcess	blue	regulation of superoxide anion generation (GO:0032928)	1/14	0.272371	-1.81478	3.80814	ITGAM
591	GOBiologicalProcess	blue	protein K11-linked deubiquitination (GO:0035871)	1/11	0.259881	-1.634	3.80051	TNFAIP3
592	GOBiologicalProcess	blue	lipoxygenase pathway (GO:0019372)	1/16	0.280577	-1.92475	3.79936	ALOX5
593	GOBiologicalProcess	blue	positive regulation of cell proliferation (GO:0008284)	8/425	0.193788	-1.22856	3.79143	CD74;PTPRC;PRKCH;TNFSF13;SIRPG;HCLS1;IL7R;AIF1
594	GOBiologicalProcess	blue	negative regulation of secretion (GO:0051048)	1/15	0.2778	-1.86324	3.78975	CD74
595	GOBiologicalProcess	blue	unsaturated fatty acid biosynthetic process (GO:0006636)	1/16	0.280577	-1.91712	3.78431	ALOX5
596	GOBiologicalProcess	blue	negative regulation of interleukin-12 production (GO:0032695)	1/13	0.265139	-1.745	3.78309	TIGIT
597	GOBiologicalProcess	blue	cell communication by electrical coupling involved in cardiac conduction (GO:0086064)	1/15	0.2778	-1.8566	3.77624	SLC8A1
598	GOBiologicalProcess	blue	antigen processing and presentation of exogenous peptide antigen via MHC class I, TAP-dependent (GO:0002479)	3/76	0.155955	-1.10893	3.75209	PSME1;CYBB;B2M
599	GOBiologicalProcess	blue	regulation of defense response (GO:0031347)	3/76	0.155955	-1.10816	3.74949	TNFAIP3;JAK2;BIRC3
600	GOBiologicalProcess	blue	regulation of cAMP metabolic process (GO:0030814)	1/14	0.272371	-1.78348	3.74246	CXCL9
601	GOBiologicalProcess	blue	positive regulation of cytokine secretion (GO:0050715)	3/74	0.148912	-1.08258	3.7363	CD2;PTGER4;CRTAM
602	GOBiologicalProcess	blue	protein kinase A signaling (GO:0010737)	1/11	0.259881	-1.60547	3.73415	LCP1
603	GOBiologicalProcess	blue	regulation of defense response to virus (GO:0050688)	1/15	0.2778	-1.83497	3.73223	TNFAIP3
1434	GOMolecularFunction	blue	ankyrin binding (GO:0030506)	1/19	0.327069	-2.0481	3.71868	SLC8A1
604	GOBiologicalProcess	blue	positive regulation of stem cell proliferation (GO:2000648)	1/18	0.293685	-1.9928	3.71701	PTPRC
605	GOBiologicalProcess	blue	cell-matrix adhesion (GO:0007160)	3/91	0.216523	-1.26461	3.71299	CD96;ITGA4;ITGAL
606	GOBiologicalProcess	blue	protein heterooligomerization (GO:0051291)	2/50	0.240285	-1.46106	3.71144	CD74;IKZF1
607	GOBiologicalProcess	blue	negative regulation of Ras protein signal transduction (GO:0046580)	2/38	0.201073	-1.22724	3.71126	RIPOR2;RASAL3
608	GOBiologicalProcess	blue	response to lipid (GO:0033993)	4/141	0.186614	-1.17705	3.70828	SELP;CXCL9;CD27;JAK2
609	GOBiologicalProcess	blue	positive regulation of myoblast differentiation (GO:0045663)	1/15	0.2778	-1.82126	3.70436	RIPOR2
610	GOBiologicalProcess	blue	small GTPase mediated signal transduction (GO:0007264)	3/100	0.232552	-1.3637	3.69493	GRAP2;IPCEF1;SAMD3
611	GOBiologicalProcess	blue	positive regulation of programmed cell death (GO:0043068)	6/258	0.155955	-1.09155	3.694	GZMK;TNFAIP8;RASSF2;GZMA;CTLA4;VAV1
612	GOBiologicalProcess	blue	positive regulation of response to cytokine stimulus (GO:0060760)	1/15	0.2778	-1.81478	3.69118	CD74
613	GOBiologicalProcess	blue	regulation of release of sequestered calcium ion into cytosol (GO:0051279)	2/50	0.240285	-1.45221	3.68897	CXCL9;CLIC2
614	GOBiologicalProcess	blue	antigen processing and presentation of exogenous peptide antigen via MHC class I (GO:0042590)	3/79	0.169865	-1.11924	3.67761	PSME1;CYBB;B2M
615	GOBiologicalProcess	blue	regulation of phosphatidylinositol 3-kinase signaling (GO:0014066)	3/81	0.177247	-1.13489	3.65794	SELP;HCLS1;JAK2
616	GOBiologicalProcess	blue	interleukin-2-mediated signaling pathway (GO:0038110)	1/12	0.259881	-1.62903	3.65464	IL2RG
617	GOBiologicalProcess	blue	regulation of GTPase activity (GO:0043087)	5/189	0.149506	-1.05998	3.64883	DOCK10;KLRK1;CCL22;DOCK8;VAV1
1435	GOMolecularFunction	blue	chemokine binding (GO:0019956)	1/18	0.320785	-1.94841	3.63421	ITGA4
618	GOBiologicalProcess	blue	regulation of stem cell proliferation (GO:0072091)	1/17	0.285908	-1.89476	3.63388	PTPRC
1297	GOCellularComponent	blue	platelet dense granule lumen (GO:0031089)	1/15	0.274438	-1.77128	3.6027	CTSW
619	GOBiologicalProcess	blue	vesicle budding from membrane (GO:0006900)	1/13	0.265139	-1.65333	3.58435	RILP
620	GOBiologicalProcess	blue	positive regulation of protein kinase B signaling (GO:0051897)	4/128	0.148912	-1.03799	3.58161	LCK;HCLS1;PIK3CG;VAV1
621	GOBiologicalProcess	blue	regulation of metal ion transport (GO:0010959)	2/38	0.201073	-1.18232	3.57543	CD4;IL16
622	GOBiologicalProcess	blue	leukocyte differentiation (GO:0002521)	1/14	0.272371	-1.69426	3.55524	IKZF1
623	GOBiologicalProcess	blue	stem cell development (GO:0048864)	1/15	0.2778	-1.7429	3.54498	PTPRC
1298	GOCellularComponent	blue	pericentriolar material (GO:0000242)	1/17	0.274438	-1.84765	3.54352	LCK
624	GOBiologicalProcess	blue	negative regulation of peptidyl-serine phosphorylation (GO:0033137)	1/19	0.303452	-1.94585	3.53303	RASSF2
37	KEGG	blue	Fc gamma R-mediated phagocytosis_Homo sapiens_hsa04666	4/93	0.0399384	-0.781935	3.51753	PTPRC;INPP5D;PIK3CG;VAV1
1436	GOMolecularFunction	blue	peptidase activator activity (GO:0016504)	1/17	0.31577	-1.81816	3.48697	PSME1
625	GOBiologicalProcess	blue	leukotriene biosynthetic process (GO:0019370)	1/19	0.303452	-1.91505	3.47711	ALOX5
626	GOBiologicalProcess	blue	substrate-dependent cell migration (GO:0006929)	1/16	0.280577	-1.761	3.47613	PTPRC
627	GOBiologicalProcess	blue	regulation of interferon-gamma biosynthetic process (GO:0045072)	1/15	0.2778	-1.7085	3.475	EBI3
628	GOBiologicalProcess	blue	cardiac muscle cell differentiation (GO:0055007)	1/16	0.280577	-1.75999	3.47413	SLC8A1
629	GOBiologicalProcess	blue	regulation of Rho protein signal transduction (GO:0035023)	2/58	0.259881	-1.51837	3.47385	P2RY8;RIPOR2
630	GOBiologicalProcess	blue	actin filament bundle assembly (GO:0051017)	2/38	0.201073	-1.13445	3.43067	LCP1;AIF1
1437	GOMolecularFunction	blue	chemokine receptor binding (GO:0042379)	2/50	0.303254	-1.34779	3.42371	CXCL9;CCL22
631	GOBiologicalProcess	blue	regulation of bicellular tight junction assembly (GO:2000810)	1/17	0.285908	-1.7798	3.4134	PRKCH
632	GOBiologicalProcess	blue	negative regulation of response to wounding (GO:1903035)	1/17	0.285908	-1.77883	3.41154	SIGLEC10
633	GOBiologicalProcess	blue	regulation of protein kinase activity (GO:0045859)	4/148	0.204471	-1.13573	3.41131	CD4;RASSF2;PTPRC;LCP2
634	GOBiologicalProcess	blue	regulation of I-kappaB kinase/NF-kappaB signaling (GO:0043122)	5/205	0.186614	-1.08307	3.40954	CD74;CD4;TNFAIP3;APOL3;BIRC3
635	GOBiologicalProcess	blue	positive regulation of interleukin-13 production (GO:0032736)	1/11	0.259881	-1.46566	3.40896	IRF4
636	GOBiologicalProcess	blue	nitric oxide mediated signal transduction (GO:0007263)	1/16	0.280577	-1.72455	3.40419	KLRG1
637	GOBiologicalProcess	blue	negative regulation of leukocyte apoptotic process (GO:2000107)	1/13	0.265139	-1.56995	3.40358	HCLS1
1438	GOMolecularFunction	blue	bile acid transmembrane transporter activity (GO:0015125)	1/17	0.31577	-1.76884	3.39238	SLCO2B1
638	GOBiologicalProcess	blue	regulation of cell junction assembly (GO:1901888)	1/16	0.280577	-1.71726	3.38978	PRKCH
1299	GOCellularComponent	blue	nuclear matrix (GO:0016363)	2/60	0.25314	-1.51778	3.38656	GFI1;ALOX5
639	GOBiologicalProcess	blue	positive regulation of response to external stimulus (GO:0032103)	3/91	0.216523	-1.14721	3.36827	PTGER4;IL23A;CCR2
640	GOBiologicalProcess	blue	positive regulation of interleukin-8 secretion (GO:2000484)	1/15	0.2778	-1.65594	3.3681	CD2
1300	GOCellularComponent	blue	endolysosome (GO:0036019)	1/21	0.294104	-1.95092	3.36456	CTSS
641	GOBiologicalProcess	blue	positive regulation of osteoclast differentiation (GO:0045672)	1/15	0.2778	-1.65271	3.36153	IL23A
642	GOBiologicalProcess	blue	positive regulation of STAT cascade (GO:1904894)	1/20	0.310899	-1.89842	3.35808	IL7R
643	GOBiologicalProcess	blue	regulation of actin nucleation (GO:0051125)	1/17	0.285908	-1.74808	3.35256	WIPF1
1439	GOMolecularFunction	blue	amyloid-beta binding (GO:0001540)	2/50	0.303254	-1.31734	3.34635	CD74;ITM2A
644	GOBiologicalProcess	blue	positive regulation of macrophage derived foam cell differentiation (GO:0010744)	1/17	0.285908	-1.74066	3.33834	PRKCH
645	GOBiologicalProcess	blue	regulation of protein homodimerization activity (GO:0043496)	1/17	0.285908	-1.73913	3.3354	ITGA4
1440	GOMolecularFunction	blue	actinin binding (GO:0042805)	1/23	0.350672	-2.02844	3.33193	SYNPO2
646	GOBiologicalProcess	blue	positive regulation of cyclic nucleotide metabolic process (GO:0030801)	1/17	0.285908	-1.73517	3.32781	CXCL9
1301	GOCellularComponent	blue	tertiary granule lumen (GO:1904724)	2/56	0.236773	-1.41766	3.3271	B2M;CTSS
647	GOBiologicalProcess	blue	regulation of transposition (GO:0010528)	1/18	0.293685	-1.7827	3.32512	APOBEC3G
648	GOBiologicalProcess	blue	guanosine-containing compound metabolic process (GO:1901068)	1/17	0.285908	-1.73009	3.31807	GIMAP7
1441	GOMolecularFunction	blue	chloride channel activity (GO:0005254)	2/62	0.30879	-1.52342	3.31633	APOL1;CLIC2
1302	GOCellularComponent	blue	platelet alpha granule membrane (GO:0031092)	1/18	0.278751	-1.77711	3.31471	SELP
649	GOBiologicalProcess	blue	positive regulation of actin cytoskeleton reorganization (GO:2000251)	1/19	0.303452	-1.82466	3.31298	HCLS1
650	GOBiologicalProcess	blue	positive regulation of interleukin-4 production (GO:0032753)	1/16	0.280577	-1.6752	3.30677	IRF4
651	GOBiologicalProcess	blue	positive regulation of cytokine production involved in immune response (GO:0002720)	1/16	0.280577	-1.67467	3.30572	B2M
652	GOBiologicalProcess	blue	regulation of calcium ion transport (GO:0051924)	2/53	0.252307	-1.35352	3.30301	CD4;IL16
653	GOBiologicalProcess	blue	insulin secretion (GO:0030073)	1/19	0.303452	-1.81758	3.30013	KLRG1
654	GOBiologicalProcess	blue	regulation of programmed cell death (GO:0043067)	6/269	0.178342	-1.02695	3.2996	MAP4K1;LCK;CD27;CD3E;JAK2;BIRC3
655	GOBiologicalProcess	blue	regulation of transcription factor import into nucleus (GO:0042990)	1/20	0.310899	-1.86257	3.29468	HCLS1
656	GOBiologicalProcess	blue	regulation of response to interferon-gamma (GO:0060330)	1/15	0.2778	-1.61576	3.28638	JAK2
1442	GOMolecularFunction	blue	K63-linked polyubiquitin modification-dependent protein binding (GO:0070530)	1/21	0.344606	-1.89686	3.27132	TNFAIP3
1443	GOMolecularFunction	blue	ephrin receptor binding (GO:0046875)	1/20	0.339374	-1.8466	3.26642	PIK3CG
1444	GOMolecularFunction	blue	transcriptional repressor activity, RNA polymerase II core promoter proximal region sequence-specific binding (GO:0001078)	3/98	0.303254	-1.18247	3.26072	GFI1;IRF8;PRDM1
657	GOBiologicalProcess	blue	skeletal muscle contraction (GO:0003009)	1/19	0.303452	-1.78747	3.24546	RCSD1
658	GOBiologicalProcess	blue	positive regulation of leukocyte activation (GO:0002696)	1/17	0.285908	-1.67806	3.21827	CD2
659	GOBiologicalProcess	blue	regulation of B cell receptor signaling pathway (GO:0050855)	1/18	0.293685	-1.7212	3.21042	PRKCH
38	KEGG	blue	Platelet activation_Homo sapiens_hsa04611	4/122	0.0953802	-0.887108	3.19594	TBXAS1;BTK;LCP2;PIK3CG
660	GOBiologicalProcess	blue	icosanoid metabolic process (GO:0006690)	2/47	0.232552	-1.20715	3.1959	ALOX5;TBXAS1
661	GOBiologicalProcess	blue	toll-like receptor 4 signaling pathway (GO:0034142)	1/16	0.280577	-1.61823	3.19431	ITGAM
662	GOBiologicalProcess	blue	phosphorylation (GO:0016310)	7/387	0.232552	-1.20136	3.1889	MAP4K1;PRKCH;LCK;STK17B;BTK;JAK2;PIK3CG
663	GOBiologicalProcess	blue	glial cell development (GO:0021782)	1/21	0.317543	-1.84249	3.17756	PRDM8
1445	GOMolecularFunction	blue	small GTPase binding (GO:0031267)	2/64	0.30879	-1.48895	3.16346	SMAP2;RILP
664	GOBiologicalProcess	blue	regulation of tumor necrosis factor-mediated signaling pathway (GO:0010803)	2/57	0.259881	-1.36406	3.16063	TNFAIP3;BIRC3
665	GOBiologicalProcess	blue	positive regulation of cysteine-type endopeptidase activity involved in apoptotic signaling pathway (GO:2001269)	1/16	0.280577	-1.5987	3.15576	JAK2
666	GOBiologicalProcess	blue	negative regulation of DNA damage response, signal transduction by p53 class mediator (GO:0043518)	1/13	0.265139	-1.44841	3.14009	CD74
667	GOBiologicalProcess	blue	calcium-mediated signaling using intracellular calcium source (GO:0035584)	1/19	0.303452	-1.72907	3.13942	SELP
668	GOBiologicalProcess	blue	response to thyroid hormone (GO:0097066)	1/12	0.259881	-1.39887	3.13828	CTSS
669	GOBiologicalProcess	blue	Ras protein signal transduction (GO:0007265)	5/224	0.228159	-1.10211	3.12775	GRAP2;ELMO1;IPCEF1;AIF1;SAMD3
670	GOBiologicalProcess	blue	gastrulation (GO:0007369)	1/18	0.293685	-1.66642	3.10825	EOMES
671	GOBiologicalProcess	blue	cellular sodium ion homeostasis (GO:0006883)	1/16	0.280577	-1.57153	3.10212	SLC8A1
1303	GOCellularComponent	blue	very-low-density lipoprotein particle (GO:0034361)	1/16	0.274438	-1.5712	3.10147	APOL1
672	GOBiologicalProcess	blue	regulation of establishment or maintenance of cell polarity (GO:0032878)	1/18	0.293685	-1.65547	3.08782	RIPOR2
673	GOBiologicalProcess	blue	endoderm development (GO:0007492)	1/16	0.280577	-1.56324	3.08576	EOMES
1304	GOCellularComponent	blue	azurophil granule membrane (GO:0035577)	2/59	0.252149	-1.36569	3.08547	C3AR1;LRMP
1446	GOMolecularFunction	blue	oxidoreductase activity, acting on the CH-CH group of donors, NAD or NADP as acceptor (GO:0016628)	1/18	0.320785	-1.65146	3.08034	TBXAS1
674	GOBiologicalProcess	blue	regulation of tissue remodeling (GO:0034103)	1/18	0.293685	-1.65059	3.07871	IL23A
675	GOBiologicalProcess	blue	negative regulation of release of sequestered calcium ion into cytosol (GO:0051280)	1/12	0.259881	-1.37074	3.07518	CLIC2
1305	GOCellularComponent	blue	nuclear heterochromatin (GO:0005720)	1/21	0.294104	-1.7795	3.06892	IKZF1
1447	GOMolecularFunction	blue	NAD+ ADP-ribosyltransferase activity (GO:0003950)	1/19	0.327069	-1.68822	3.06525	PARP15
676	GOBiologicalProcess	blue	regulation of macrophage activation (GO:0043030)	1/22	0.32193	-1.82044	3.06302	CD74
677	GOBiologicalProcess	blue	base conversion or substitution editing (GO:0016553)	1/16	0.280577	-1.54781	3.05531	APOBEC3G
678	GOBiologicalProcess	blue	positive regulation of epidermal cell differentiation (GO:0045606)	1/18	0.293685	-1.63653	3.05249	PRKCH
679	GOBiologicalProcess	blue	regulation of peptide secretion (GO:0002791)	1/16	0.280577	-1.54588	3.0515	CD74
680	GOBiologicalProcess	blue	inhibition of cysteine-type endopeptidase activity (GO:0097340)	1/16	0.280577	-1.54581	3.05135	BIRC3
681	GOBiologicalProcess	blue	regulation of cell motility (GO:2000145)	3/110	0.246533	-1.22582	3.04791	DOCK10;ABI3;SPOCK2
682	GOBiologicalProcess	blue	ruffle organization (GO:0031529)	1/17	0.285908	-1.58346	3.03684	AIF1
1448	GOMolecularFunction	blue	G-protein coupled receptor activity (GO:0004930)	6/268	0.259516	-0.940193	3.03509	PTGER4;P2RY8;CYSLTR1;PTAFR;C3AR1;CXCR6
683	GOBiologicalProcess	blue	growth hormone receptor signaling pathway (GO:0060396)	1/21	0.317543	-1.75839	3.03252	JAK2
684	GOBiologicalProcess	blue	negative regulation of T cell receptor signaling pathway (GO:0050860)	1/15	0.2778	-1.48889	3.02833	PVRIG
685	GOBiologicalProcess	blue	negative regulation of steroid biosynthetic process (GO:0010894)	1/17	0.285908	-1.57453	3.01972	GFI1
686	GOBiologicalProcess	blue	macromolecule biosynthetic process (GO:0009059)	1/20	0.310899	-1.70034	3.00771	PTPRC
687	GOBiologicalProcess	blue	negative regulation of transposition (GO:0010529)	1/20	0.310899	-1.69845	3.00437	APOBEC3G
688	GOBiologicalProcess	blue	leukotriene metabolic process (GO:0006691)	1/20	0.310899	-1.69739	3.00249	ALOX5
1449	GOMolecularFunction	blue	solute:proton symporter activity (GO:0015295)	1/22	0.345133	-1.7799	2.99481	SLC15A3
689	GOBiologicalProcess	blue	regulation of RIG-I signaling pathway (GO:0039535)	1/17	0.285908	-1.56075	2.9933	BIRC3
690	GOBiologicalProcess	blue	phospholipase C-activating G-protein coupled receptor signaling pathway (GO:0007200)	3/92	0.219778	-1.02688	2.98774	P2RY8;CYSLTR1;C3AR1
691	GOBiologicalProcess	blue	regulation of collagen biosynthetic process (GO:0032965)	1/18	0.293685	-1.60118	2.98656	CIITA
1306	GOCellularComponent	blue	actomyosin (GO:0042641)	2/49	0.203737	-1.15168	2.96572	SYNPO2;LCP1
692	GOBiologicalProcess	blue	regulation of antigen receptor-mediated signaling pathway (GO:0050854)	1/13	0.265139	-1.36793	2.96561	PTPRC
693	GOBiologicalProcess	blue	chloride transmembrane transport (GO:1902476)	2/58	0.259881	-1.29262	2.95737	APOL1;CLIC2
694	GOBiologicalProcess	blue	regulation of adaptive immune response (GO:0002819)	1/15	0.2778	-1.439	2.92686	SAMSN1
1450	GOMolecularFunction	blue	calcium ion binding (GO:0005509)	5/285	0.30879	-1.40935	2.90302	SELP;SPOCK2;LCP1;AIF1;SLC8A1
695	GOBiologicalProcess	blue	regulation of platelet activation (GO:0010543)	1/20	0.310899	-1.62935	2.88214	SELP
1307	GOCellularComponent	blue	lytic vacuole (GO:0000323)	4/184	0.236221	-1.20873	2.87018	HLA-DRA;CTSW;RILP;CTSS
696	GOBiologicalProcess	blue	regulation of cell proliferation (GO:0042127)	12/741	0.191386	-0.921976	2.86844	ITK;CXCL9;LCK;GRAP2;TNFSF13;SIRPG;BTK;CD27;HCLS1;SLA2;IL7R;JAK2
39	KEGG	blue	Pertussis_Homo sapiens_hsa05133	4/75	0.019404	-0.546167	2.86537	C1QB;ITGAM;IL23A;IRF8
1451	GOMolecularFunction	blue	anion channel activity (GO:0005253)	2/67	0.30879	-1.39355	2.85657	APOL1;CLIC2
697	GOBiologicalProcess	blue	negative regulation of viral process (GO:0048525)	1/22	0.32193	-1.68922	2.84224	APOBEC3G
698	GOBiologicalProcess	blue	regulation of toll-like receptor 4 signaling pathway (GO:0034143)	1/17	0.285908	-1.48074	2.83984	TNFAIP3
1452	GOMolecularFunction	blue	nucleotide kinase activity (GO:0019201)	1/24	0.357892	-1.76831	2.83731	CARD11
699	GOBiologicalProcess	blue	positive regulation of nucleic acid-templated transcription (GO:1903508)	8/503	0.259881	-1.2182	2.82597	EOMES;CD74;CD4;EGR2;CIITA;KLHL6;IRF4;NFATC2
1308	GOCellularComponent	blue	nuclear transcription factor complex (GO:0044798)	2/72	0.274438	-1.45932	2.82237	POU2AF1;NFATC2
700	GOBiologicalProcess	blue	second-messenger-mediated signaling (GO:0019932)	2/63	0.268694	-1.31088	2.81905	BTK;KLRG1
701	GOBiologicalProcess	blue	mesoderm formation (GO:0001707)	1/21	0.317543	-1.63182	2.81423	EOMES
702	GOBiologicalProcess	blue	calcium ion transport into cytosol (GO:0060402)	1/20	0.310899	-1.59044	2.81331	SLC8A1
703	GOBiologicalProcess	blue	positive regulation of blood coagulation (GO:0030194)	1/20	0.310899	-1.58922	2.81115	SELP
40	KEGG	blue	Apoptosis_Homo sapiens_hsa04210	4/140	0.136446	-0.881721	2.79705	CTSW;CTSS;PIK3CG;BIRC3
704	GOBiologicalProcess	blue	vesicle-mediated transport between endosomal compartments (GO:0098927)	1/24	0.333084	-1.73184	2.7788	RILP
705	GOBiologicalProcess	blue	negative regulation of innate immune response (GO:0045824)	1/21	0.317543	-1.60215	2.76306	TNFAIP3
706	GOBiologicalProcess	blue	regulation of lymphocyte proliferation (GO:0050670)	1/16	0.280577	-1.39566	2.75497	LST1
707	GOBiologicalProcess	blue	negative regulation of cAMP biosynthetic process (GO:0030818)	1/22	0.32193	-1.6336	2.74865	CCR2
708	GOBiologicalProcess	blue	protein heterotetramerization (GO:0051290)	1/20	0.310899	-1.54904	2.74008	CD74
709	GOBiologicalProcess	blue	regulation of protein kinase B signaling (GO:0051896)	4/164	0.232552	-1.01019	2.72799	LCK;HCLS1;PIK3CG;VAV1
710	GOBiologicalProcess	blue	negative regulation of cyclase activity (GO:0031280)	1/21	0.317543	-1.5787	2.72262	CCR2
1309	GOCellularComponent	blue	actin cytoskeleton (GO:0015629)	6/295	0.179507	-0.952382	2.71136	WIPF1;SYNPO2;LCP1;RCSD1;GBP2;AIF1
711	GOBiologicalProcess	blue	membrane depolarization during cardiac muscle cell action potential (GO:0086012)	1/18	0.293685	-1.4506	2.7057	SLC8A1
1453	GOMolecularFunction	blue	phospholipid-translocating ATPase activity (GO:0004012)	1/21	0.344606	-1.56278	2.69517	ABCB1
1454	GOMolecularFunction	blue	cytokine receptor binding (GO:0005126)	3/138	0.309869	-1.35944	2.69495	IL23A;IL12RB1;JAK2
712	GOBiologicalProcess	blue	meiosis I (GO:0007127)	1/22	0.32193	-1.5998	2.69178	SCIMP
713	GOBiologicalProcess	blue	negative regulation of macromolecule biosynthetic process (GO:0010558)	1/21	0.317543	-1.55982	2.69007	CIITA
714	GOBiologicalProcess	blue	cellular response to alkaloid (GO:0071312)	1/22	0.32193	-1.59871	2.68995	SLC8A1
1455	GOMolecularFunction	blue	NAD binding (GO:0051287)	1/23	0.350672	-1.63465	2.68509	PARP15
41	KEGG	blue	Rap1 signaling pathway_Homo sapiens_hsa04015	5/211	0.148134	-0.880877	2.683	ITGAM;LCP2;ITGAL;PIK3CG;FYB
715	GOBiologicalProcess	blue	inositol phosphate-mediated signaling (GO:0048016)	1/21	0.317543	-1.55082	2.67455	NFATC2
716	GOBiologicalProcess	blue	I-kappaB kinase/NF-kappaB signaling (GO:0007249)	2/58	0.259881	-1.16565	2.66686	CARD11;BIRC3
717	GOBiologicalProcess	blue	phosphatidylinositol-mediated signaling (GO:0048015)	2/57	0.259881	-1.14523	2.65359	PTAFR;PIK3CG
718	GOBiologicalProcess	blue	early endosome to late endosome transport (GO:0045022)	1/23	0.325959	-1.61464	2.65222	RILP
719	GOBiologicalProcess	blue	regulation of proteolysis involved in cellular protein catabolic process (GO:1903050)	1/24	0.333084	-1.65054	2.64835	PSME1
720	GOBiologicalProcess	blue	cellular monovalent inorganic cation homeostasis (GO:0030004)	1/18	0.293685	-1.4189	2.64657	SLC8A1
721	GOBiologicalProcess	blue	positive regulation of MAPK cascade (GO:0043410)	6/290	0.219709	-0.907935	2.64523	CD74;CD4;CCL22;CD27;SCIMP;PIK3CG
722	GOBiologicalProcess	blue	positive regulation of catabolic process (GO:0009896)	2/63	0.268694	-1.22978	2.64463	TNFAIP3;RILP
723	GOBiologicalProcess	blue	vesicle docking (GO:0048278)	1/22	0.32193	-1.56962	2.641	STX11
724	GOBiologicalProcess	blue	protein ADP-ribosylation (GO:0006471)	1/20	0.310899	-1.48977	2.63524	PARP15
725	GOBiologicalProcess	blue	positive regulation of cell adhesion (GO:0045785)	2/65	0.272371	-1.25494	2.63439	SIRPG;JAK2
726	GOBiologicalProcess	blue	lymphocyte activation involved in immune response (GO:0002285)	1/23	0.325959	-1.60352	2.63395	LCP1
727	GOBiologicalProcess	blue	interleukin-6-mediated signaling pathway (GO:0070102)	1/15	0.2778	-1.2939	2.63174	JAK2
728	GOBiologicalProcess	blue	peripheral nervous system development (GO:0007422)	1/23	0.325959	-1.58801	2.60848	EGR2
42	KEGG	blue	Malaria_Homo sapiens_hsa05144	4/49	0.0044273	-0.379436	2.58254	SELP;KLRK1;KLRB1;ITGAL
729	GOBiologicalProcess	blue	regulation of DNA binding (GO:0051101)	2/53	0.252307	-1.05783	2.58144	GZMA;JAK2
1456	GOMolecularFunction	blue	chemokine receptor activity (GO:0004950)	1/22	0.345133	-1.53036	2.57494	CCR2
730	GOBiologicalProcess	blue	negative regulation of smooth muscle cell migration (GO:0014912)	1/15	0.2778	-1.26087	2.56456	AIF1
1457	GOMolecularFunction	blue	phosphotransferase activity, alcohol group as acceptor (GO:0016773)	5/255	0.307669	-1.065	2.56328	MAP4K1;RASSF2;STK17B;JAK2;PIK3CG
1458	GOMolecularFunction	blue	oxidoreductase activity, acting on single donors with incorporation of molecular oxygen, incorporation of two atoms of oxygen (GO:0016702)	1/22	0.345133	-1.52081	2.55887	ALOX5
731	GOBiologicalProcess	blue	phospholipid translocation (GO:0045332)	1/22	0.32193	-1.51632	2.55132	ABCB1
732	GOBiologicalProcess	blue	cell chemotaxis (GO:0060326)	2/61	0.265139	-1.15617	2.54799	BIN2;C3AR1
733	GOBiologicalProcess	blue	positive regulation of cation transmembrane transport (GO:1904064)	1/18	0.293685	-1.36601	2.5479	CTSS
734	GOBiologicalProcess	blue	negative regulation of cell adhesion (GO:0007162)	2/66	0.2778	-1.22804	2.54733	RIPOR2;PTPRC
1459	GOMolecularFunction	blue	tumor necrosis factor-activated receptor activity (GO:0005031)	1/25	0.364741	-1.62205	2.54367	CD27
735	GOBiologicalProcess	blue	peptide hormone secretion (GO:0030072)	1/26	0.343855	-1.6574	2.54151	KLRG1
736	GOBiologicalProcess	blue	TOR signaling (GO:0031929)	1/24	0.333084	-1.57886	2.53332	CARD11
737	GOBiologicalProcess	blue	JAK-STAT cascade involved in growth hormone signaling pathway (GO:0060397)	1/16	0.280577	-1.27848	2.52365	JAK2
738	GOBiologicalProcess	blue	regulation of viral process (GO:0050792)	1/19	0.303452	-1.38622	2.51692	APOBEC3G
739	GOBiologicalProcess	blue	regulation of cytokine production (GO:0001817)	3/109	0.242027	-0.998664	2.50417	BTN3A1;CARD11;CCR2
740	GOBiologicalProcess	blue	ERK1 and ERK2 cascade (GO:0070371)	1/22	0.32193	-1.48705	2.50207	PTGER4
741	GOBiologicalProcess	blue	regulation of response to external stimulus (GO:0032101)	3/108	0.240285	-0.986729	2.49532	TNFAIP3;JAK2;BIRC3
1460	GOMolecularFunction	blue	transcription factor activity, RNA polymerase II core promoter proximal region sequence-specific binding (GO:0000982)	5/281	0.30879	-1.18649	2.49482	EGR2;IRF4;GFI1;IRF8;PRDM1
742	GOBiologicalProcess	blue	cortical actin cytoskeleton organization (GO:0030866)	1/22	0.32193	-1.48259	2.49457	WIPF1
743	GOBiologicalProcess	blue	protein homooligomerization (GO:0051260)	4/191	0.259881	-1.09515	2.48837	CD3G;CD247;CD3E;CD3D
43	KEGG	blue	Hepatitis B_Homo sapiens_hsa05161	4/146	0.148134	-0.814851	2.48091	EGR2;STAT4;NFATC2;PIK3CG
744	GOBiologicalProcess	blue	regulation of interferon-gamma-mediated signaling pathway (GO:0060334)	1/23	0.325959	-1.50982	2.48004	JAK2
1461	GOMolecularFunction	blue	core promoter proximal region sequence-specific DNA binding (GO:0000987)	5/279	0.30879	-1.16659	2.47841	EGR2;IRF4;NFATC2;IRF8;PRDM1
1310	GOCellularComponent	blue	lipid droplet (GO:0005811)	2/65	0.263752	-1.17671	2.47018	GIMAP2;GIMAP7
745	GOBiologicalProcess	blue	positive regulation of protein autophosphorylation (GO:0031954)	1/23	0.325959	-1.5026	2.46818	RASSF2
746	GOBiologicalProcess	blue	positive regulation of purine nucleotide metabolic process (GO:1900544)	1/15	0.2778	-1.21248	2.46613	CXCL9
747	GOBiologicalProcess	blue	regulation of necroptotic process (GO:0060544)	1/17	0.285908	-1.27711	2.44931	BIRC3
748	GOBiologicalProcess	blue	mammary gland development (GO:0030879)	1/25	0.338878	-1.55143	2.43293	JAK2
749	GOBiologicalProcess	blue	phosphate-containing compound metabolic process (GO:0006796)	4/184	0.259881	-1.02373	2.43089	PTPRC;RARRES3;INPP5D;PIK3CG
750	GOBiologicalProcess	blue	regulation of bone resorption (GO:0045124)	1/23	0.325959	-1.47668	2.42561	TNFAIP3
44	KEGG	blue	Regulation of actin cytoskeleton_Homo sapiens_hsa04810	5/214	0.152094	-0.807956	2.42084	ITGAM;ITGA4;ITGAL;PIK3CG;VAV1
751	GOBiologicalProcess	blue	negative regulation of lyase activity (GO:0051350)	1/23	0.325959	-1.4668	2.40937	CCR2
752	GOBiologicalProcess	blue	protein O-linked fucosylation (GO:0036066)	1/16	0.280577	-1.21883	2.40592	MFNG
1462	GOMolecularFunction	blue	serine-type endopeptidase activity (GO:0004252)	4/197	0.30879	-1.09786	2.40286	C1QB;GZMA;CTSS;GZMH
753	GOBiologicalProcess	blue	regulation of interleukin-8 secretion (GO:2000482)	1/24	0.333084	-1.49048	2.39152	CD2
1311	GOCellularComponent	blue	actin-based cell projection (GO:0098858)	2/71	0.274438	-1.21911	2.38503	RIPOR2;LCP1
754	GOBiologicalProcess	blue	cytosolic calcium ion transport (GO:0060401)	1/23	0.325959	-1.4475	2.37768	SLC8A1
755	GOBiologicalProcess	blue	positive regulation of endopeptidase activity (GO:0010950)	1/25	0.338878	-1.51541	2.37643	PSME1
756	GOBiologicalProcess	blue	negative regulation of antigen receptor-mediated signaling pathway (GO:0050858)	1/18	0.293685	-1.27363	2.3756	PVRIG
757	GOBiologicalProcess	blue	regulation of DNA damage response, signal transduction by p53 class mediator (GO:0043516)	1/26	0.343855	-1.54492	2.36902	CD74
758	GOBiologicalProcess	blue	positive regulation of cellular component movement (GO:0051272)	1/22	0.32193	-1.40442	2.36303	SPOCK2
759	GOBiologicalProcess	blue	protein homotrimerization (GO:0070207)	1/23	0.325959	-1.43686	2.3602	CD247
760	GOBiologicalProcess	blue	negative regulation of cell cycle arrest (GO:0071157)	1/22	0.32193	-1.40233	2.35953	EVI2B
1463	GOMolecularFunction	blue	death receptor activity (GO:0005035)	1/25	0.364741	-1.49758	2.34847	CD27
761	GOBiologicalProcess	blue	positive regulation of filopodium assembly (GO:0051491)	1/26	0.343855	-1.53074	2.34729	RIPOR2
762	GOBiologicalProcess	blue	activation of phospholipase C activity (GO:0007202)	1/23	0.325959	-1.42134	2.33471	ITK
763	GOBiologicalProcess	blue	regulation of cell size (GO:0008361)	1/24	0.333084	-1.44319	2.31564	VAV1
764	GOBiologicalProcess	blue	striated muscle cell development (GO:0055002)	1/21	0.317543	-1.33247	2.29798	SLC8A1
765	GOBiologicalProcess	blue	protein K48-linked deubiquitination (GO:0071108)	1/24	0.333084	-1.42538	2.28707	TNFAIP3
766	GOBiologicalProcess	blue	negative regulation of endothelial cell apoptotic process (GO:2000352)	1/25	0.338878	-1.45389	2.27997	TNFAIP3
1464	GOMolecularFunction	blue	alpha-actinin binding (GO:0051393)	1/30	0.407001	-1.61406	2.2728	SYNPO2
767	GOBiologicalProcess	blue	regulation of transcription involved in G1/S transition of mitotic cell cycle (GO:0000083)	1/27	0.351977	-1.51124	2.26709	GFI1
768	GOBiologicalProcess	blue	innate immune response activating cell surface receptor signaling pathway (GO:0002220)	3/125	0.265139	-1.03104	2.2656	CLEC10A;PSME1;CARD11
769	GOBiologicalProcess	blue	dendritic spine organization (GO:0097061)	1/25	0.338878	-1.44305	2.26297	DOCK10
770	GOBiologicalProcess	blue	inorganic cation import across plasma membrane (GO:0098659)	1/26	0.343855	-1.46624	2.24838	SLC8A1
771	GOBiologicalProcess	blue	positive regulation of protein targeting to membrane (GO:0090314)	1/23	0.325959	-1.36852	2.24794	ITGAM
1465	GOMolecularFunction	blue	heme binding (GO:0020037)	2/73	0.31577	-1.17472	2.24614	CYBB;JAK2
1466	GOMolecularFunction	blue	RNA polymerase II core promoter proximal region sequence-specific DNA binding (GO:0000978)	5/263	0.307669	-0.969775	2.23848	EGR2;IRF4;NFATC2;IRF8;PRDM1
1467	GOMolecularFunction	blue	RNA polymerase II core promoter sequence-specific DNA binding (GO:0000979)	1/28	0.389645	-1.52185	2.23443	POU2AF1
772	GOBiologicalProcess	blue	positive regulation of interleukin-12 production (GO:0032735)	1/26	0.343855	-1.44395	2.21419	IL23A
773	GOBiologicalProcess	blue	stimulatory C-type lectin receptor signaling pathway (GO:0002223)	3/122	0.259881	-0.980285	2.20699	CLEC10A;PSME1;CARD11
774	GOBiologicalProcess	blue	chloride transport (GO:0006821)	2/74	0.292821	-1.16682	2.20586	APOL1;CLIC2
775	GOBiologicalProcess	blue	homophilic cell adhesion via plasma membrane adhesion molecules (GO:0007156)	2/65	0.272371	-1.0411	2.1855	CRTAM;TIGIT
776	GOBiologicalProcess	blue	hematopoietic progenitor cell differentiation (GO:0002244)	1/23	0.325959	-1.329	2.18303	PTPRC
777	GOBiologicalProcess	blue	transition metal ion homeostasis (GO:0055076)	1/25	0.338878	-1.3906	2.18072	B2M
778	GOBiologicalProcess	blue	regulation of NF-kappaB import into nucleus (GO:0042345)	1/27	0.351977	-1.45207	2.17832	IL23A
779	GOBiologicalProcess	blue	lipid translocation (GO:0034204)	1/23	0.325959	-1.32039	2.16888	ABCB1
1468	GOMolecularFunction	blue	RNA polymerase II transcription factor binding (GO:0001085)	3/122	0.307669	-0.958961	2.15898	EOMES;EGR2;HCLS1
780	GOBiologicalProcess	blue	mRNA splice site selection (GO:0006376)	1/25	0.338878	-1.36444	2.13969	CELF2
781	GOBiologicalProcess	blue	positive regulation of cell cycle G1/S phase transition (GO:1902808)	1/24	0.333084	-1.33189	2.13707	AIF1
1469	GOMolecularFunction	blue	triglyceride lipase activity (GO:0004806)	1/26	0.37124	-1.39209	2.13468	AOAH
782	GOBiologicalProcess	blue	regulation of cellular protein localization (GO:1903827)	1/26	0.343855	-1.38987	2.13127	LCP1
783	GOBiologicalProcess	blue	inorganic anion transmembrane transport (GO:0098661)	2/65	0.272371	-1.01109	2.1225	APOL1;CLIC2
784	GOBiologicalProcess	blue	B cell proliferation (GO:0042100)	1/30	0.3642	-1.50403	2.11786	PTPRC
785	GOBiologicalProcess	blue	positive regulation of Rho protein signal transduction (GO:0035025)	1/26	0.343855	-1.37887	2.11439	P2RY8
786	GOBiologicalProcess	blue	prostaglandin metabolic process (GO:0006693)	1/26	0.343855	-1.37177	2.10351	CD74
787	GOBiologicalProcess	blue	striated muscle contraction (GO:0006941)	2/62	0.265139	-0.966043	2.10297	RCSD1;SLC8A1
788	GOBiologicalProcess	blue	regulation of cell cycle G1/S phase transition (GO:1902806)	1/25	0.338878	-1.33927	2.10021	PSME1
789	GOBiologicalProcess	blue	negative regulation of peptidyl-tyrosine phosphorylation (GO:0050732)	1/28	0.357831	-1.41489	2.07739	SAMSN1
790	GOBiologicalProcess	blue	regulation of keratinocyte differentiation (GO:0045616)	1/30	0.3642	-1.47223	2.07309	PRKCH
791	GOBiologicalProcess	blue	negative regulation of cellular protein localization (GO:1903828)	1/26	0.343855	-1.35167	2.07269	RIPOR2
792	GOBiologicalProcess	blue	defense response to Gram-negative bacterium (GO:0050829)	2/72	0.285908	-1.07103	2.0714	SELP;IL23A
793	GOBiologicalProcess	blue	extrinsic apoptotic signaling pathway (GO:0097191)	2/68	0.279001	-1.02233	2.07108	CD27;JAK2
794	GOBiologicalProcess	blue	positive regulation of endocytosis (GO:0045807)	2/65	0.272371	-0.985879	2.06958	SIRPG;B2M
795	GOBiologicalProcess	blue	regulation of cAMP-mediated signaling (GO:0043949)	1/19	0.303452	-1.13777	2.06582	CXCL9
796	GOBiologicalProcess	blue	positive regulation of NF-kappaB transcription factor activity (GO:0051092)	3/129	0.272371	-0.962276	2.04781	PRKCH;BTK;CARD11
797	GOBiologicalProcess	blue	positive regulation of GTPase activity (GO:0043547)	4/193	0.259881	-0.908482	2.03856	DOCK10;CCL22;DOCK8;TBC1D10C
798	GOBiologicalProcess	blue	regulation of protein targeting to membrane (GO:0090313)	1/28	0.357831	-1.38818	2.03817	ITGAM
1470	GOMolecularFunction	blue	cysteine-type peptidase activity (GO:0008234)	2/66	0.30879	-0.978537	2.02979	CTSW;CTSS
799	GOBiologicalProcess	blue	superoxide metabolic process (GO:0006801)	1/30	0.3642	-1.43105	2.0151	CYBB
800	GOBiologicalProcess	blue	substrate adhesion-dependent cell spreading (GO:0034446)	1/33	0.379743	-1.51708	2.01178	ITGA4
1471	GOMolecularFunction	blue	growth factor receptor binding (GO:0070851)	2/93	0.37124	-1.30556	2.01078	IL12RB1;JAK2
801	GOBiologicalProcess	blue	GTP metabolic process (GO:0046039)	1/22	0.32193	-1.19461	2.01001	GIMAP7
802	GOBiologicalProcess	blue	cellular response to hydrogen peroxide (GO:0070301)	1/29	0.359956	-1.39637	2.0074	TNFAIP3
803	GOBiologicalProcess	blue	positive regulation of ERK1 and ERK2 cascade (GO:0070374)	4/202	0.272371	-0.945543	2.00636	CD74;CD4;CCL22;SCIMP
804	GOBiologicalProcess	blue	negative regulation of adenylate cyclase activity (GO:0007194)	1/21	0.317543	-1.15458	1.99119	CCR2
1472	GOMolecularFunction	blue	pre-mRNA binding (GO:0036002)	1/31	0.411955	-1.44302	1.99103	CELF2
805	GOBiologicalProcess	blue	regulation of leukocyte chemotaxis (GO:0002688)	1/31	0.367904	-1.43532	1.98041	CXCL9
1473	GOMolecularFunction	blue	monocarboxylic acid transmembrane transporter activity (GO:0008028)	1/33	0.421636	-1.49244	1.9791	SLCO2B1
806	GOBiologicalProcess	blue	positive regulation of cAMP metabolic process (GO:0030816)	1/27	0.351977	-1.31381	1.97092	CXCL9
1312	GOCellularComponent	blue	late endosome (GO:0005770)	3/141	0.274438	-1.01505	1.96589	HLA-DRA;RILP;HLA-DRB1
807	GOBiologicalProcess	blue	negative regulation of epithelial cell apoptotic process (GO:1904036)	1/30	0.3642	-1.39026	1.95766	TNFAIP3
1474	GOMolecularFunction	blue	cysteine-type endopeptidase activity (GO:0004197)	2/82	0.344606	-1.12922	1.95376	CTSW;CTSS
1475	GOMolecularFunction	blue	phospholipase A2 activity (GO:0004623)	1/31	0.411955	-1.41301	1.94962	RARRES3
808	GOBiologicalProcess	blue	negative regulation of intrinsic apoptotic signaling pathway in response to DNA damage (GO:1902230)	1/25	0.338878	-1.23953	1.94382	CD74
809	GOBiologicalProcess	blue	positive regulation of cytoskeleton organization (GO:0051495)	2/78	0.305368	-1.06775	1.93018	SYNPO2;HCLS1
45	KEGG	blue	AGE-RAGE signaling pathway in diabetic complications_Homo sapiens_hsa04933	3/101	0.198798	-0.717577	1.92735	CYBB;JAK2;PIK3CG
810	GOBiologicalProcess	blue	JNK cascade (GO:0007254)	2/67	0.2778	-0.938916	1.92464	MAP4K1;PTGER4
811	GOBiologicalProcess	blue	positive regulation of JNK cascade (GO:0046330)	2/77	0.303452	-1.05069	1.92054	RASSF2;CD27
812	GOBiologicalProcess	blue	MyD88-independent toll-like receptor signaling pathway (GO:0002756)	1/31	0.367904	-1.39149	1.91993	BIRC3
813	GOBiologicalProcess	blue	regulation of protein transport (GO:0051223)	1/28	0.357831	-1.30596	1.91746	LCP1
814	GOBiologicalProcess	blue	positive regulation of calcium ion transmembrane transport (GO:1904427)	1/26	0.343855	-1.24962	1.9162	CXCL9
815	GOBiologicalProcess	blue	regulation of adenylate cyclase activity (GO:0045761)	1/29	0.359956	-1.33056	1.91279	CCR2
816	GOBiologicalProcess	blue	antigen processing and presentation of peptide antigen via MHC class I (GO:0002474)	1/29	0.359956	-1.32977	1.91166	B2M
1313	GOCellularComponent	blue	vacuolar lumen (GO:0005775)	3/162	0.304855	-1.15305	1.90457	CD74;ADA2;CTSS
817	GOBiologicalProcess	blue	nucleotide-binding domain, leucine rich repeat containing receptor signaling pathway (GO:0035872)	1/26	0.343855	-1.23376	1.89189	TNFAIP3
818	GOBiologicalProcess	blue	cardiac muscle cell development (GO:0055013)	1/28	0.357831	-1.2883	1.89153	SLC8A1
819	GOBiologicalProcess	blue	divalent inorganic cation homeostasis (GO:0072507)	1/24	0.333084	-1.17187	1.8803	SLC8A1
820	GOBiologicalProcess	blue	lysosome localization (GO:0032418)	1/30	0.3642	-1.33384	1.87821	PIK3CG
821	GOBiologicalProcess	blue	cellular response to ketone (GO:1901655)	1/29	0.359956	-1.30623	1.87782	PTGER4
822	GOBiologicalProcess	blue	organelle membrane fusion (GO:0090174)	2/72	0.285908	-0.9707	1.87736	LRMP;STX11
823	GOBiologicalProcess	blue	regulation of cell adhesion mediated by integrin (GO:0033628)	1/31	0.367904	-1.36046	1.87712	PIK3CG
1476	GOMolecularFunction	blue	transcriptional repressor activity, RNA polymerase II transcription regulatory region sequence-specific binding (GO:0001227)	3/160	0.345133	-1.11645	1.87179	GFI1;IRF8;PRDM1
824	GOBiologicalProcess	blue	regulation of ryanodine-sensitive calcium-release channel activity (GO:0060314)	1/26	0.343855	-1.22003	1.87083	CLIC2
825	GOBiologicalProcess	blue	calcium ion import (GO:0070509)	1/29	0.359956	-1.29963	1.86833	SLC8A1
826	GOBiologicalProcess	blue	cytoplasmic pattern recognition receptor signaling pathway (GO:0002753)	1/25	0.338878	-1.18398	1.8567	TNFAIP3
827	GOBiologicalProcess	blue	negative regulation of response to DNA damage stimulus (GO:2001021)	1/29	0.359956	-1.29056	1.8553	CD74
828	GOBiologicalProcess	blue	TRIF-dependent toll-like receptor signaling pathway (GO:0035666)	1/30	0.3642	-1.31485	1.85148	BIRC3
829	GOBiologicalProcess	blue	hemopoiesis (GO:0030097)	2/77	0.303452	-1.00978	1.84577	PTPRC;LCK
830	GOBiologicalProcess	blue	sodium ion homeostasis (GO:0055078)	1/27	0.351977	-1.22981	1.8449	SLC8A1
46	KEGG	blue	Inflammatory mediator regulation of TRP channels_Homo sapiens_hsa04750	3/98	0.188993	-0.668653	1.84384	PTGER4;PRKCH;PIK3CG
831	GOBiologicalProcess	blue	protein maturation (GO:0051604)	2/84	0.32193	-1.07714	1.82385	CTSS;GZMH
1314	GOCellularComponent	blue	lysosomal lumen (GO:0043202)	2/87	0.304855	-1.11191	1.82343	CD74;CTSS
832	GOBiologicalProcess	blue	cardiac muscle cell action potential (GO:0086001)	1/30	0.3642	-1.28905	1.81514	SLC8A1
833	GOBiologicalProcess	blue	cellular zinc ion homeostasis (GO:0006882)	1/32	0.374177	-1.34096	1.81357	LCK
1477	GOMolecularFunction	blue	phosphatidylinositol-3,4,5-trisphosphate binding (GO:0005547)	1/33	0.421636	-1.36576	1.81112	BTK
834	GOBiologicalProcess	blue	negative regulation of GTPase activity (GO:0034260)	1/23	0.325959	-1.10201	1.81017	KLRK1
835	GOBiologicalProcess	blue	viral genome replication (GO:0019079)	1/23	0.325959	-1.09859	1.80456	CXCR6
1478	GOMolecularFunction	blue	sodium-independent organic anion transmembrane transporter activity (GO:0015347)	1/34	0.425294	-1.37812	1.79245	SLCO2B1
836	GOBiologicalProcess	blue	negative regulation of defense response (GO:0031348)	2/81	0.315388	-1.02478	1.79244	PTGER4;TNFAIP3
837	GOBiologicalProcess	blue	regulation of macrophage derived foam cell differentiation (GO:0010743)	1/30	0.3642	-1.27169	1.79069	PRKCH
47	KEGG	blue	Bacterial invasion of epithelial cells_Homo sapiens_hsa05100	3/78	0.12371	-0.53896	1.78821	ELMO1;HCLS1;PIK3CG
838	GOBiologicalProcess	blue	negative regulation of protein binding (GO:0032091)	2/68	0.279001	-0.881863	1.78652	ITGA4;B2M
839	GOBiologicalProcess	blue	zinc ion homeostasis (GO:0055069)	1/32	0.374177	-1.31229	1.7748	LCK
840	GOBiologicalProcess	blue	regulation of vascular endothelial growth factor production (GO:0010574)	1/28	0.357831	-1.20607	1.77079	CCR2
1315	GOCellularComponent	blue	intercalated disc (GO:0014704)	1/32	0.376503	-1.30677	1.76733	SLC8A1
841	GOBiologicalProcess	blue	activation of cysteine-type endopeptidase activity involved in apoptotic process (GO:0006919)	2/80	0.310899	-0.994676	1.75891	LCK;JAK2
842	GOBiologicalProcess	blue	regulation of peptidyl-serine phosphorylation (GO:0033135)	2/87	0.32635	-1.07024	1.75509	RASSF2;HCLS1
1316	GOCellularComponent	blue	nuclear periphery (GO:0034399)	2/79	0.294104	-0.981101	1.75407	GFI1;ALOX5
843	GOBiologicalProcess	blue	activation of JUN kinase activity (GO:0007257)	1/31	0.367904	-1.26476	1.74507	MAP4K1
844	GOBiologicalProcess	blue	negative regulation of interleukin-6 production (GO:0032715)	1/25	0.338878	-1.1116	1.74319	TNFAIP3
1317	GOCellularComponent	blue	focal adhesion (GO:0005925)	6/357	0.256839	-0.811095	1.74204	PTPRC;ITGA4;SYNPO2;LCP1;JAK2;B2M
845	GOBiologicalProcess	blue	positive regulation of cytosolic calcium ion concentration involved in phospholipase C-activating G-protein coupled signaling pathway (GO:0051482)	1/29	0.359956	-1.21024	1.73983	P2RY8
846	GOBiologicalProcess	blue	NIK/NF-kappaB signaling (GO:0038061)	2/81	0.315388	-0.994691	1.73982	PSME1;BIRC3
847	GOBiologicalProcess	blue	regulation of myoblast differentiation (GO:0045661)	1/30	0.3642	-1.23221	1.73511	RIPOR2
1318	GOCellularComponent	blue	phagocytic vesicle (GO:0045335)	2/84	0.298499	-1.0217	1.72998	CYBB;B2M
848	GOBiologicalProcess	blue	protein export from nucleus (GO:0006611)	1/29	0.359956	-1.20174	1.72761	EGR2
849	GOBiologicalProcess	blue	regulation of protein polymerization (GO:0032271)	1/31	0.367904	-1.24952	1.72404	HCLS1
850	GOBiologicalProcess	blue	positive regulation of cation channel activity (GO:2001259)	1/31	0.367904	-1.24206	1.71376	CTSS
851	GOBiologicalProcess	blue	bile acid and bile salt transport (GO:0015721)	1/31	0.367904	-1.24095	1.71222	SLCO2B1
852	GOBiologicalProcess	blue	response to hexose (GO:0009746)	1/28	0.357831	-1.16298	1.70753	KLRG1
853	GOBiologicalProcess	blue	plasma membrane organization (GO:0007009)	1/37	0.398228	-1.38611	1.70391	BIN2
854	GOBiologicalProcess	blue	endodermal cell differentiation (GO:0035987)	1/33	0.379743	-1.28455	1.70342	ITGA4
1319	GOCellularComponent	blue	endosomal part (GO:0044440)	1/32	0.376503	-1.25873	1.70237	JAK2
855	GOBiologicalProcess	blue	positive regulation of fibroblast proliferation (GO:0048146)	1/29	0.359956	-1.18231	1.69967	CD74
856	GOBiologicalProcess	blue	positive regulation of phospholipase C activity (GO:0010863)	1/31	0.367904	-1.22339	1.68799	ITK
857	GOBiologicalProcess	blue	positive regulation of Wnt signaling pathway (GO:0030177)	3/141	0.285908	-0.868446	1.68195	LRRK1;PSME1;RSPO3
858	GOBiologicalProcess	blue	regulation of protein autophosphorylation (GO:0031952)	1/32	0.374177	-1.24111	1.67853	RASSF2
859	GOBiologicalProcess	blue	positive regulation of signal transduction (GO:0009967)	4/207	0.2778	-0.814006	1.67487	CD74;PTPRC;RSPO3;JAK2
1320	GOCellularComponent	blue	azurophil granule (GO:0042582)	3/155	0.294104	-0.955565	1.66319	C3AR1;LRMP;ADA2
860	GOBiologicalProcess	blue	regulation of cell-cell adhesion (GO:0022407)	1/33	0.379743	-1.25401	1.66293	SIRPG
861	GOBiologicalProcess	blue	regulation of small GTPase mediated signal transduction (GO:0051056)	3/141	0.285908	-0.857766	1.66127	ARHGAP26;ARHGAP25;VAV1
862	GOBiologicalProcess	blue	positive regulation of binding (GO:0051099)	2/82	0.317543	-0.95944	1.66001	CLIC2;B2M
863	GOBiologicalProcess	blue	positive regulation of intrinsic apoptotic signaling pathway (GO:2001244)	1/34	0.381784	-1.27622	1.65991	LCK
864	GOBiologicalProcess	blue	negative regulation of receptor activity (GO:2000272)	1/33	0.379743	-1.24985	1.65742	CLIC2
865	GOBiologicalProcess	blue	cellular response to alcohol (GO:0097306)	1/29	0.359956	-1.14237	1.64226	PTGER4
866	GOBiologicalProcess	blue	extracellular matrix disassembly (GO:0022617)	2/79	0.310899	-0.916768	1.63905	LCP1;CTSS
867	GOBiologicalProcess	blue	protein transport (GO:0015031)	5/327	0.325959	-0.985371	1.63876	CD74;TBC1D10C;CD3G;RILP;STX11
868	GOBiologicalProcess	blue	regulation of wound healing (GO:0061041)	1/35	0.388285	-1.28412	1.63862	TNFAIP3
869	GOBiologicalProcess	blue	negative regulation of toll-like receptor signaling pathway (GO:0034122)	1/32	0.374177	-1.20799	1.63373	TNFAIP3
1479	GOMolecularFunction	blue	peptidase inhibitor activity (GO:0030414)	1/37	0.446453	-1.32225	1.62541	CST7
870	GOBiologicalProcess	blue	regulation of ARF protein signal transduction (GO:0032012)	1/31	0.367904	-1.17596	1.62255	SMAP2
871	GOBiologicalProcess	blue	carboxylic acid metabolic process (GO:0019752)	1/34	0.381784	-1.24317	1.61693	TBXAS1
872	GOBiologicalProcess	blue	regulation of actin polymerization or depolymerization (GO:0008064)	1/29	0.359956	-1.12447	1.61653	HCLS1
873	GOBiologicalProcess	blue	negative regulation of extrinsic apoptotic signaling pathway via death domain receptors (GO:1902042)	1/32	0.374177	-1.19075	1.61043	TNFAIP3
874	GOBiologicalProcess	blue	protein tetramerization (GO:0051262)	2/91	0.338878	-1.02334	1.60915	CD74;CD247
875	GOBiologicalProcess	blue	phosphatidylethanolamine acyl-chain remodeling (GO:0036152)	1/27	0.351977	-1.06964	1.60462	RARRES3
48	KEGG	blue	Complement and coagulation cascades_Homo sapiens_hsa04610	3/79	0.124699	-0.487184	1.6008	C1QB;ITGAM;C3AR1
876	GOBiologicalProcess	blue	regulation of cell-substrate adhesion (GO:0010810)	1/34	0.381784	-1.22972	1.59943	JAK2
877	GOBiologicalProcess	blue	MyD88-dependent toll-like receptor signaling pathway (GO:0002755)	1/30	0.3642	-1.13044	1.5918	BTK
878	GOBiologicalProcess	blue	regulation of actin cytoskeleton reorganization (GO:2000249)	1/31	0.367904	-1.15241	1.59006	HCLS1
879	GOBiologicalProcess	blue	regulation of Ras protein signal transduction (GO:0046578)	2/91	0.338878	-1.01085	1.58951	SMAP2;RASAL3
880	GOBiologicalProcess	blue	negative regulation of homeostatic process (GO:0032845)	1/29	0.359956	-1.10556	1.58935	TNFAIP3
881	GOBiologicalProcess	blue	phosphatidylinositol phosphorylation (GO:0046854)	1/28	0.357831	-1.0817	1.58818	PIK3CG
882	GOBiologicalProcess	blue	platelet aggregation (GO:0070527)	1/34	0.381784	-1.21861	1.58498	PIK3CG
883	GOBiologicalProcess	blue	nucleotide-binding oligomerization domain containing signaling pathway (GO:0070423)	1/29	0.359956	-1.10111	1.58295	TNFAIP3
884	GOBiologicalProcess	blue	positive regulation of protein catabolic process (GO:0045732)	2/82	0.317543	-0.911013	1.57622	TNFAIP3;RILP
885	GOBiologicalProcess	blue	regulation of DNA recombination (GO:0000018)	1/34	0.381784	-1.20859	1.57194	IL7R
1480	GOMolecularFunction	blue	kinase binding (GO:0019900)	6/419	0.352726	-0.964806	1.57059	CD4;PTPRC;LCK;HCLS1;CD3E;JAK2
886	GOBiologicalProcess	blue	response to cytokine (GO:0034097)	3/139	0.282017	-0.797746	1.56919	CIITA;HCLS1;JAK2
887	GOBiologicalProcess	blue	negative regulation of protein complex assembly (GO:0031333)	1/36	0.395126	-1.25237	1.56832	PTGER4
888	GOBiologicalProcess	blue	purine ribonucleoside triphosphate metabolic process (GO:0009205)	1/33	0.379743	-1.1824	1.56797	GIMAP7
1481	GOMolecularFunction	blue	regulatory region DNA binding (GO:0000975)	4/225	0.324302	-0.848053	1.56395	EGR2;CIITA;GFI1;IKZF1
1321	GOCellularComponent	blue	spindle midzone (GO:0051233)	1/31	0.376503	-1.13332	1.56372	CCDC69
1322	GOCellularComponent	blue	polymeric cytoskeletal fiber (GO:0099513)	4/222	0.278751	-0.831216	1.56092	WIPF1;LCP1;RCSD1;AIF1
889	GOBiologicalProcess	blue	protein trimerization (GO:0070206)	1/33	0.379743	-1.1767	1.5604	CD247
890	GOBiologicalProcess	blue	positive regulation of protein secretion (GO:0050714)	2/83	0.320176	-0.910135	1.55776	PTGER4;CRTAM
1482	GOMolecularFunction	blue	phosphotransferase activity, phosphate group as acceptor (GO:0016776)	1/42	0.481359	-1.38395	1.55607	CARD11
891	GOBiologicalProcess	blue	endosome organization (GO:0007032)	1/37	0.398228	-1.26285	1.5524	RILP
49	KEGG	blue	TNF signaling pathway_Homo sapiens_hsa04668	3/110	0.237736	-0.622283	1.54725	TNFAIP3;PIK3CG;BIRC3
1483	GOMolecularFunction	blue	neuropeptide receptor activity (GO:0008188)	1/36	0.439603	-1.23463	1.54611	CYSLTR1
892	GOBiologicalProcess	blue	regulation of filopodium assembly (GO:0051489)	1/37	0.398228	-1.25507	1.54284	RIPOR2
893	GOBiologicalProcess	blue	positive regulation of stress-activated MAPK cascade (GO:0032874)	2/81	0.315388	-0.881413	1.54168	RASSF2;CD27
894	GOBiologicalProcess	blue	dendrite morphogenesis (GO:0048813)	1/33	0.379743	-1.15749	1.53493	DOCK10
895	GOBiologicalProcess	blue	calcium ion homeostasis (GO:0055074)	2/88	0.331527	-0.94031	1.5258	SLC8A1;CCR2
896	GOBiologicalProcess	blue	negative regulation of tumor necrosis factor superfamily cytokine production (GO:1903556)	1/32	0.374177	-1.12744	1.52479	TNFAIP3
1484	GOMolecularFunction	blue	integrin binding (GO:0005178)	2/95	0.377295	-1.01054	1.52471	JAML;LCP1
897	GOBiologicalProcess	blue	regulation of intracellular protein transport (GO:0033157)	1/34	0.381784	-1.16744	1.51842	LCP1
1323	GOCellularComponent	blue	secretory granule lumen (GO:0034774)	5/318	0.294104	-0.869951	1.51424	BIN2;ALOX5;CTSW;ADA2;B2M
1485	GOMolecularFunction	blue	RNA polymerase II transcription coactivator activity (GO:0001105)	1/40	0.469301	-1.27677	1.48672	POU2AF1
898	GOBiologicalProcess	blue	negative regulation of calcium ion transmembrane transporter activity (GO:1901020)	1/33	0.379743	-1.12084	1.48633	CLIC2
899	GOBiologicalProcess	blue	negative regulation of cation channel activity (GO:2001258)	1/31	0.367904	-1.07478	1.48294	CLIC2
900	GOBiologicalProcess	blue	protein K63-linked deubiquitination (GO:0070536)	1/29	0.359956	-1.02564	1.47445	TNFAIP3
901	GOBiologicalProcess	blue	positive regulation of smooth muscle cell proliferation (GO:0048661)	1/38	0.404467	-1.2094	1.45974	AIF1
902	GOBiologicalProcess	blue	regulation of protein catabolic process (GO:0042176)	2/92	0.341972	-0.932863	1.45171	TNFAIP3;RILP
1486	GOMolecularFunction	blue	hydrolase activity, acting on acid anhydrides, catalyzing transmembrane movement of substances (GO:0016820)	1/43	0.483622	-1.31322	1.45135	ABCB1
903	GOBiologicalProcess	blue	homotypic cell-cell adhesion (GO:0034109)	1/39	0.410812	-1.22394	1.45085	PIK3CG
904	GOBiologicalProcess	blue	positive regulation of mitotic cell cycle phase transition (GO:1901992)	1/41	0.420038	-1.26687	1.44944	AIF1
905	GOBiologicalProcess	blue	retina homeostasis (GO:0001895)	1/39	0.410812	-1.22094	1.44729	B2M
906	GOBiologicalProcess	blue	positive regulation of bone mineralization (GO:0030501)	1/32	0.374177	-1.06852	1.44511	SLC8A1
907	GOBiologicalProcess	blue	positive regulation of neuron death (GO:1901216)	1/39	0.410812	-1.20575	1.42929	ITGAM
1487	GOMolecularFunction	blue	endopeptidase inhibitor activity (GO:0004866)	2/112	0.433339	-1.12013	1.42732	SPOCK2;CST7
908	GOBiologicalProcess	blue	positive regulation of muscle cell differentiation (GO:0051149)	1/35	0.388285	-1.11544	1.42337	RIPOR2
909	GOBiologicalProcess	blue	negative regulation of NF-kappaB transcription factor activity (GO:0032088)	2/83	0.320176	-0.829404	1.41958	GFI1;TNFAIP3
910	GOBiologicalProcess	blue	entry into host cell (GO:0030260)	1/34	0.381784	-1.07719	1.40104	CD4
911	GOBiologicalProcess	blue	cellular metal ion homeostasis (GO:0006875)	2/97	0.35772	-0.94401	1.39556	SLC8A1;CCR2
912	GOBiologicalProcess	blue	positive regulation of biomineral tissue development (GO:0070169)	1/34	0.381784	-1.07088	1.39284	SLC8A1
913	GOBiologicalProcess	blue	positive regulation of release of sequestered calcium ion into cytosol (GO:0051281)	1/32	0.374177	-1.02703	1.389	CXCL9
914	GOBiologicalProcess	blue	regulation of JNK cascade (GO:0046328)	2/91	0.338878	-0.873804	1.37401	RASSF2;CD27
915	GOBiologicalProcess	blue	positive regulation of calcium ion transport into cytosol (GO:0010524)	1/33	0.379743	-1.03527	1.37286	CXCL9
916	GOBiologicalProcess	blue	humoral immune response mediated by circulating immunoglobulin (GO:0002455)	3/126	0.265139	-0.628884	1.37084	C1QB;TRBC1;HLA-DQB1
917	GOBiologicalProcess	blue	positive regulation of leukocyte migration (GO:0002687)	1/35	0.388285	-1.06463	1.35854	CXCL9
918	GOBiologicalProcess	blue	cellular response to lipopolysaccharide (GO:0071222)	2/92	0.341972	-0.872835	1.35829	GFI1;TNFAIP3
919	GOBiologicalProcess	blue	negative regulation of binding (GO:0051100)	2/83	0.320176	-0.787466	1.3478	GZMA;JAK2
920	GOBiologicalProcess	blue	regulation of receptor-mediated endocytosis (GO:0048259)	1/37	0.398228	-1.09153	1.3418	B2M
921	GOBiologicalProcess	blue	sodium ion transmembrane transport (GO:0035725)	1/37	0.398228	-1.07838	1.32563	SLC8A1
1488	GOMolecularFunction	blue	hormone receptor binding (GO:0051427)	1/41	0.475419	-1.15753	1.32435	JAK2
922	GOBiologicalProcess	blue	negative regulation of endopeptidase activity (GO:0010951)	2/84	0.32193	-0.780791	1.32206	SPOCK2;CST7
923	GOBiologicalProcess	blue	regulation of osteoclast differentiation (GO:0045670)	1/38	0.404467	-1.09486	1.32149	IL23A
924	GOBiologicalProcess	blue	stem cell differentiation (GO:0048863)	1/34	0.381784	-1.01377	1.31856	PTPRC
1489	GOMolecularFunction	blue	protein kinase binding (GO:0019901)	7/496	0.345133	-0.769421	1.31746	CD4;PTPRC;LCK;HCLS1;CD247;CD3E;JAK2
925	GOBiologicalProcess	blue	negative regulation of cytokine-mediated signaling pathway (GO:0001960)	1/41	0.420038	-1.15057	1.31638	PTPRC
926	GOBiologicalProcess	blue	phosphatidylinositol 3-kinase signaling (GO:0014065)	1/31	0.367904	-0.946021	1.30529	PIK3CG
927	GOBiologicalProcess	blue	epithelial to mesenchymal transition (GO:0001837)	1/38	0.404467	-1.08086	1.30459	EOMES
928	GOBiologicalProcess	blue	vesicle fusion (GO:0006906)	2/95	0.351423	-0.864632	1.30457	LRMP;STX11
50	KEGG	blue	Focal adhesion_Homo sapiens_hsa04510	4/202	0.31646	-0.614441	1.30379	ITGA4;PIK3CG;VAV1;BIRC3
929	GOBiologicalProcess	blue	regulation of endothelial cell apoptotic process (GO:2000351)	1/36	0.395126	-1.04024	1.30267	TNFAIP3
930	GOBiologicalProcess	blue	positive regulation of protein localization to membrane (GO:1905477)	2/96	0.35334	-0.870522	1.30009	ITGAM;PRKCH
1490	GOMolecularFunction	blue	polyubiquitin modification-dependent protein binding (GO:0031593)	1/44	0.485737	-1.19424	1.29758	TNFAIP3
931	GOBiologicalProcess	blue	vesicle-mediated transport (GO:0016192)	6/411	0.32193	-0.768789	1.29693	WIPF1;TBC1D10C;LRMP;SMAP2;RILP;STX11
932	GOBiologicalProcess	blue	regulation of blood circulation (GO:1903522)	1/37	0.398228	-1.05484	1.2967	CELF2
1491	GOMolecularFunction	blue	RNA polymerase II regulatory region sequence-specific DNA binding (GO:0000977)	6/461	0.421032	-0.959537	1.29532	EGR2;IRF4;POU2AF1;NFATC2;IRF8;PRDM1
933	GOBiologicalProcess	blue	regulation of protein activation cascade (GO:2000257)	2/109	0.381784	-0.987198	1.29511	C1QB;C3AR1
934	GOBiologicalProcess	blue	protein phosphorylation (GO:0006468)	7/471	0.292546	-0.683437	1.29386	MAP4K1;PRKCH;LCK;STK17B;BTK;JAK2;PIK3CG
935	GOBiologicalProcess	blue	cellular response to molecule of bacterial origin (GO:0071219)	2/85	0.323815	-0.772025	1.29329	GFI1;TNFAIP3
1492	GOMolecularFunction	blue	exopeptidase activity (GO:0008238)	1/46	0.48955	-1.22476	1.2869	DPEP2
936	GOBiologicalProcess	blue	cognition (GO:0050890)	1/41	0.420038	-1.11936	1.28067	HLA-DRA
937	GOBiologicalProcess	blue	negative regulation of intracellular signal transduction (GO:1902532)	3/162	0.325959	-0.773865	1.27825	TNFAIP3;SLA2;ARHGAP25
1493	GOMolecularFunction	blue	protein kinase regulator activity (GO:0019887)	2/108	0.421636	-0.962904	1.27565	IPCEF1;SAMD3
938	GOBiologicalProcess	blue	positive regulation of phagocytosis (GO:0050766)	1/40	0.416005	-1.09543	1.27557	SIRPG
939	GOBiologicalProcess	blue	membrane depolarization during action potential (GO:0086010)	1/39	0.410812	-1.0751	1.27442	SLC8A1
940	GOBiologicalProcess	blue	organic hydroxy compound transport (GO:0015850)	1/37	0.398228	-1.03342	1.27036	SLCO2B1
941	GOBiologicalProcess	blue	cellular divalent inorganic cation homeostasis (GO:0072503)	2/102	0.3642	-0.899819	1.26489	LCK;CCR2
1494	GOMolecularFunction	blue	transcriptional activator activity, RNA polymerase II transcription factor binding (GO:0001190)	1/51	0.520436	-1.29331	1.25332	POU2AF1
942	GOBiologicalProcess	blue	phosphatidylinositol biosynthetic process (GO:0006661)	2/99	0.359956	-0.862033	1.24881	INPP5D;PIK3CG
1495	GOMolecularFunction	blue	ATPase activity, coupled to transmembrane movement of substances (GO:0042626)	1/46	0.48955	-1.18847	1.24878	ABCB1
1496	GOMolecularFunction	blue	P-P-bond-hydrolysis-driven transmembrane transporter activity (GO:0015405)	1/46	0.48955	-1.17587	1.23553	ABCB1
943	GOBiologicalProcess	blue	regulation of humoral immune response (GO:0002920)	2/114	0.395126	-0.988281	1.23527	C1QB;C3AR1
944	GOBiologicalProcess	blue	regulation of proteasomal protein catabolic process (GO:0061136)	1/40	0.416005	-1.05933	1.23353	PSME1
945	GOBiologicalProcess	blue	cardiac muscle contraction (GO:0060048)	1/37	0.398228	-0.997919	1.22672	SLC8A1
946	GOBiologicalProcess	blue	negative regulation of multi-organism process (GO:0043901)	1/34	0.381784	-0.93854	1.22071	APOBEC3G
947	GOBiologicalProcess	blue	negative regulation of tumor necrosis factor production (GO:0032720)	1/36	0.395126	-0.97228	1.21757	TNFAIP3
948	GOBiologicalProcess	blue	positive regulation of hydrolase activity (GO:0051345)	3/173	0.346895	-0.799123	1.21723	DOCK10;CCL22;DOCK8
949	GOBiologicalProcess	blue	response to hydrogen peroxide (GO:0042542)	1/44	0.435235	-1.11975	1.21664	TNFAIP3
1497	GOMolecularFunction	blue	transferase activity, transferring pentosyl groups (GO:0016763)	1/43	0.483622	-1.1007	1.21648	PARP15
950	GOBiologicalProcess	blue	regulation of heart contraction (GO:0008016)	2/96	0.35334	-0.810204	1.21001	CELF2;SLC8A1
951	GOBiologicalProcess	blue	positive regulation of reactive oxygen species metabolic process (GO:2000379)	1/40	0.416005	-1.03761	1.20824	ITGAM
952	GOBiologicalProcess	blue	positive regulation of protein metabolic process (GO:0051247)	2/97	0.35772	-0.816095	1.20646	TNFAIP3;RILP
953	GOBiologicalProcess	blue	response to tumor necrosis factor (GO:0034612)	2/98	0.359065	-0.824222	1.20617	CCL22;JAK2
954	GOBiologicalProcess	blue	protein processing (GO:0016485)	2/102	0.3642	-0.857047	1.20477	CTSS;GZMH
955	GOBiologicalProcess	blue	positive regulation of Ras protein signal transduction (GO:0046579)	1/41	0.420038	-1.05161	1.20316	P2RY8
1498	GOMolecularFunction	blue	endopeptidase activity (GO:0004175)	5/355	0.395792	-0.827607	1.1953	C1QB;GZMA;CTSW;CTSS;GZMH
1499	GOMolecularFunction	blue	protease binding (GO:0002020)	2/119	0.460098	-0.997074	1.1882	TNFAIP3;CST7
956	GOBiologicalProcess	blue	negative regulation of cell projection organization (GO:0031345)	1/42	0.423909	-1.05621	1.18757	GFI1
957	GOBiologicalProcess	blue	lipid phosphorylation (GO:0046834)	1/36	0.395126	-0.948102	1.1873	PIK3CG
958	GOBiologicalProcess	blue	regulation of kinase activity (GO:0043549)	2/102	0.3642	-0.843906	1.18629	CD74;CD4
959	GOBiologicalProcess	blue	positive regulation of cell-cell adhesion (GO:0022409)	1/34	0.381784	-0.900653	1.17143	SIRPG
960	GOBiologicalProcess	blue	negative regulation of cytokine secretion (GO:0050710)	1/41	0.420038	-1.01738	1.164	PTGER4
961	GOBiologicalProcess	blue	regulation of interleukin-6 production (GO:0032675)	1/43	0.43011	-1.04953	1.15992	TNFAIP3
1500	GOMolecularFunction	blue	flavin adenine dinucleotide binding (GO:0050660)	1/49	0.507771	-1.15017	1.15075	CYBB
1501	GOMolecularFunction	blue	1-phosphatidylinositol-3-kinase activity (GO:0016303)	1/44	0.485737	-1.05816	1.14973	PIK3CG
962	GOBiologicalProcess	blue	positive regulation of protein localization to plasma membrane (GO:1903078)	1/44	0.435235	-1.05592	1.1473	PRKCH
963	GOBiologicalProcess	blue	regulation of fibroblast proliferation (GO:0048145)	1/47	0.452576	-1.10595	1.14306	CD74
964	GOBiologicalProcess	blue	positive regulation of locomotion (GO:0040017)	1/34	0.381784	-0.876824	1.14044	SPOCK2
965	GOBiologicalProcess	blue	sodium-independent organic anion transport (GO:0043252)	1/38	0.404467	-0.942611	1.13772	SLCO2B1
966	GOBiologicalProcess	blue	regulation of protein ubiquitination (GO:0031396)	2/102	0.3642	-0.806477	1.13368	TNFAIP3;BIRC3
967	GOBiologicalProcess	blue	regulation of extrinsic apoptotic signaling pathway via death domain receptors (GO:1902041)	1/40	0.416005	-0.968434	1.12769	TNFAIP3
1324	GOCellularComponent	blue	Golgi membrane (GO:0000139)	6/443	0.358247	-0.770585	1.12719	CD74;HLA-DRA;B2M;HLA-DQA1;HLA-DRB1;HLA-DQB1
968	GOBiologicalProcess	blue	regulation of phagocytosis (GO:0050764)	1/42	0.423909	-1.00077	1.12523	SIRPG
969	GOBiologicalProcess	blue	negative regulation of catabolic process (GO:0009895)	1/41	0.420038	-0.982649	1.12426	RILP
970	GOBiologicalProcess	blue	spliceosomal complex assembly (GO:0000245)	1/42	0.423909	-0.999824	1.12417	CELF2
971	GOBiologicalProcess	blue	negative regulation of protein phosphorylation (GO:0001933)	3/179	0.359953	-0.760135	1.1084	RASSF2;PTPRC;SAMSN1
972	GOBiologicalProcess	blue	regulation of complement activation (GO:0030449)	2/110	0.381784	-0.85249	1.10755	C1QB;C3AR1
973	GOBiologicalProcess	blue	positive regulation of chemokine production (GO:0032722)	1/35	0.388285	-0.865558	1.10451	CD74
1502	GOMolecularFunction	blue	phosphatidylinositol kinase activity (GO:0052742)	1/52	0.524826	-1.15467	1.10149	PIK3CG
974	GOBiologicalProcess	blue	negative regulation of apoptotic process (GO:0043066)	7/486	0.310899	-0.615487	1.0971	CD74;TNFAIP8;PRKCH;CD27;HCLS1;EVI2B;BIRC3
975	GOBiologicalProcess	blue	positive regulation of receptor-mediated endocytosis (GO:0048260)	1/42	0.423909	-0.972173	1.09308	B2M
976	GOBiologicalProcess	blue	negative regulation of type I interferon production (GO:0032480)	1/45	0.440087	-1.01206	1.08128	TNFAIP3
977	GOBiologicalProcess	blue	ameboidal-type cell migration (GO:0001667)	1/41	0.420038	-0.934549	1.06923	ITGA4
978	GOBiologicalProcess	blue	calcium-dependent cell-cell adhesion via plasma membrane cell adhesion molecules (GO:0016339)	1/42	0.423909	-0.948803	1.0668	SELP
979	GOBiologicalProcess	blue	regulation of cell cycle arrest (GO:0071156)	1/49	0.460942	-1.06543	1.06597	EVI2B
980	GOBiologicalProcess	blue	cytosolic transport (GO:0016482)	2/119	0.41021	-0.884648	1.05422	TBC1D10C;RILP
981	GOBiologicalProcess	blue	negative regulation of protein catabolic process (GO:0042177)	1/40	0.416005	-0.902927	1.05141	RILP
982	GOBiologicalProcess	blue	phosphatidylinositol metabolic process (GO:0046488)	2/113	0.393292	-0.827467	1.04427	INPP5D;PIK3CG
983	GOBiologicalProcess	blue	mitotic spindle assembly (GO:0090307)	1/47	0.452576	-1.00747	1.04128	BIRC3
984	GOBiologicalProcess	blue	positive regulation of interleukin-8 production (GO:0032757)	1/45	0.440087	-0.973995	1.04061	CD2
1503	GOMolecularFunction	blue	transcription regulatory region DNA binding (GO:0044212)	5/375	0.425294	-0.795485	1.03921	EGR2;CIITA;KLHL6;GFI1;IKZF1
1325	GOCellularComponent	blue	recycling endosome membrane (GO:0055038)	1/48	0.497401	-1.00895	1.02591	B2M
985	GOBiologicalProcess	blue	negative regulation of protein modification by small protein conjugation or removal (GO:1903321)	1/47	0.452576	-0.989589	1.02279	TNFAIP3
986	GOBiologicalProcess	blue	regulation of cellular amine metabolic process (GO:0033238)	1/52	0.475456	-1.06057	1.01173	PSME1
987	GOBiologicalProcess	blue	wound healing (GO:0042060)	1/51	0.47144	-1.03808	1.00598	JAML
988	GOBiologicalProcess	blue	negative regulation of protein secretion (GO:0050709)	1/43	0.43011	-0.908844	1.00444	PTGER4
989	GOBiologicalProcess	blue	positive regulation of organelle assembly (GO:1902117)	1/48	0.456061	-0.987466	1.00407	LCP1
1326	GOCellularComponent	blue	ruffle membrane (GO:0032587)	1/54	0.530625	-1.08164	1.00025	AIF1
990	GOBiologicalProcess	blue	regulation of calcium-mediated signaling (GO:0050848)	1/42	0.423909	-0.888475	0.998972	SLA2
991	GOBiologicalProcess	blue	inositol phosphate metabolic process (GO:0043647)	1/48	0.456061	-0.981153	0.997649	INPP5D
992	GOBiologicalProcess	blue	cellular response to mechanical stimulus (GO:0071260)	1/49	0.460942	-0.993971	0.994467	PTGER4
993	GOBiologicalProcess	blue	regulation of acute inflammatory response (GO:0002673)	2/122	0.418023	-0.856633	0.992332	C1QB;C3AR1
994	GOBiologicalProcess	blue	sprouting angiogenesis (GO:0002040)	1/45	0.440087	-0.928083	0.991559	RSPO3
1504	GOMolecularFunction	blue	iron ion binding (GO:0005506)	1/55	0.537223	-1.08833	0.991104	ALOX5
995	GOBiologicalProcess	blue	endosome to lysosome transport (GO:0008333)	1/49	0.460942	-0.990498	0.990992	RILP
1327	GOCellularComponent	blue	endoplasmic reticulum lumen (GO:0005788)	4/271	0.374012	-0.705504	0.990668	IL23A;EBI3;APOL1;B2M
996	GOBiologicalProcess	blue	negative regulation of protein metabolic process (GO:0051248)	1/44	0.435235	-0.910999	0.989832	RILP
997	GOBiologicalProcess	blue	regulation of intracellular transport (GO:0032386)	1/41	0.420038	-0.851915	0.974685	LCP1
998	GOBiologicalProcess	blue	pattern recognition receptor signaling pathway (GO:0002221)	1/49	0.460942	-0.972357	0.972841	CTSS
999	GOBiologicalProcess	blue	polyol metabolic process (GO:0019751)	1/48	0.456061	-0.955977	0.972049	INPP5D
1328	GOCellularComponent	blue	cortical actin cytoskeleton (GO:0030864)	1/53	0.530192	-1.02929	0.966685	WIPF1
1000	GOBiologicalProcess	blue	positive regulation of cysteine-type endopeptidase activity involved in apoptotic process (GO:0043280)	2/110	0.381784	-0.742257	0.964335	LCK;JAK2
1329	GOCellularComponent	blue	cytoplasmic vesicle lumen (GO:0060205)	2/130	0.482568	-0.893473	0.960714	BIN2;ALOX5
1001	GOBiologicalProcess	blue	negative regulation of viral genome replication (GO:0045071)	1/51	0.47144	-0.989852	0.959248	APOBEC3G
1002	GOBiologicalProcess	blue	membrane fusion (GO:0061025)	1/55	0.490102	-1.03784	0.945126	STX11
1505	GOMolecularFunction	blue	ATPase activity, coupled to movement of substances (GO:0043492)	1/57	0.548435	-1.06935	0.944724	ABCB1
1506	GOMolecularFunction	blue	collagen binding (GO:0005518)	1/53	0.529085	-1.00118	0.940288	CTSS
1003	GOBiologicalProcess	blue	regulation of ERK1 and ERK2 cascade (GO:0070372)	4/248	0.333084	-0.583257	0.937577	CD74;CD4;CCL22;SCIMP
1004	GOBiologicalProcess	blue	negative regulation of I-kappaB kinase/NF-kappaB signaling (GO:0043124)	1/48	0.456061	-0.921686	0.937182	TNFAIP3
1005	GOBiologicalProcess	blue	positive regulation of protein localization to cell periphery (GO:1904377)	1/47	0.452576	-0.905574	0.93596	PRKCH
1507	GOMolecularFunction	blue	secondary active transmembrane transporter activity (GO:0015291)	1/67	0.573122	-1.21212	0.92596	SLCO2B1
1006	GOBiologicalProcess	blue	cellular response to lipid (GO:0071396)	3/179	0.359953	-0.633431	0.923643	MAP4K1;GFI1;TNFAIP3
1007	GOBiologicalProcess	blue	positive regulation of canonical Wnt signaling pathway (GO:0090263)	2/114	0.395126	-0.738032	0.92248	LRRK1;PSME1
1008	GOBiologicalProcess	blue	regulation of intrinsic apoptotic signaling pathway (GO:2001242)	1/48	0.456061	-0.903092	0.918276	LCK
1009	GOBiologicalProcess	blue	regulation of DNA metabolic process (GO:0051052)	1/47	0.452576	-0.871418	0.900658	IL7R
1508	GOMolecularFunction	blue	Rab GTPase binding (GO:0017137)	2/131	0.48955	-0.843735	0.898913	TBC1D10C;RILP
1010	GOBiologicalProcess	blue	positive regulation of cell-substrate adhesion (GO:0010811)	1/53	0.480585	-0.954719	0.89665	JAK2
1330	GOCellularComponent	blue	Golgi subcompartment (GO:0098791)	6/480	0.415165	-0.721503	0.894731	CD74;HLA-DRA;B2M;HLA-DQA1;HLA-DRB1;HLA-DQB1
1011	GOBiologicalProcess	blue	negative regulation of protein ubiquitination (GO:0031397)	1/51	0.47144	-0.920374	0.891918	TNFAIP3
1012	GOBiologicalProcess	blue	heart contraction (GO:0060047)	1/45	0.440087	-0.823841	0.880187	SLC8A1
1013	GOBiologicalProcess	blue	positive regulation of actin filament bundle assembly (GO:0032233)	1/45	0.440087	-0.821176	0.877339	SYNPO2
1014	GOBiologicalProcess	blue	response to glucose (GO:0009749)	1/48	0.456061	-0.851947	0.86627	KLRG1
1015	GOBiologicalProcess	blue	negative regulation of response to external stimulus (GO:0032102)	2/108	0.37975	-0.652372	0.864255	PTGER4;TNFAIP3
1016	GOBiologicalProcess	blue	cell morphogenesis involved in differentiation (GO:0000904)	1/55	0.490102	-0.936567	0.852902	ITGA4
1017	GOBiologicalProcess	blue	B cell differentiation (GO:0030183)	1/53	0.480585	-0.902974	0.848052	ITGA4
1018	GOBiologicalProcess	blue	negative regulation of cellular biosynthetic process (GO:0031327)	1/48	0.456061	-0.82772	0.841636	GFI1
1019	GOBiologicalProcess	blue	regulation of cellular amino acid metabolic process (GO:0006521)	1/52	0.475456	-0.879205	0.838716	PSME1
1331	GOCellularComponent	blue	caveola (GO:0005901)	1/57	0.545625	-0.948234	0.837722	JAK2
1020	GOBiologicalProcess	blue	positive regulation of ossification (GO:0045778)	1/53	0.480585	-0.888766	0.834708	SLC8A1
1021	GOBiologicalProcess	blue	monocyte chemotaxis (GO:0002548)	1/42	0.423909	-0.742222	0.83453	CCL22
1022	GOBiologicalProcess	blue	platelet degranulation (GO:0002576)	2/125	0.423909	-0.740827	0.8344	SELP;CTSW
1023	GOBiologicalProcess	blue	positive regulation of actin filament polymerization (GO:0030838)	1/52	0.475456	-0.86485	0.825022	WIPF1
1024	GOBiologicalProcess	blue	regulation of MAPK cascade (GO:0043408)	3/204	0.401187	-0.674518	0.822906	CD74;CD4;CD27
1025	GOBiologicalProcess	blue	positive regulation of JUN kinase activity (GO:0043507)	1/51	0.47144	-0.839536	0.81358	MAP4K1
1026	GOBiologicalProcess	blue	actin filament organization (GO:0007015)	2/121	0.416005	-0.691906	0.809092	LCP1;ARHGAP25
1509	GOMolecularFunction	blue	phosphoprotein phosphatase activity (GO:0004721)	2/137	0.507159	-0.801069	0.807903	PTPRC;LCK
1027	GOBiologicalProcess	blue	positive regulation of transcription from RNA polymerase II promoter (GO:0045944)	10/849	0.380711	-0.603795	0.797603	EOMES;EGR2;CIITA;IRF4;POU2AF1;NFATC2;IRF8;HCLS1;IKZF1;CD3D
1510	GOMolecularFunction	blue	ATPase binding (GO:0051117)	1/64	0.564103	-0.990058	0.789244	LCK
1028	GOBiologicalProcess	blue	regulation of bone mineralization (GO:0030500)	1/51	0.47144	-0.810058	0.785013	SLC8A1
1029	GOBiologicalProcess	blue	vesicle organization (GO:0016050)	2/128	0.433364	-0.715923	0.784167	LRMP;STX11
1030	GOBiologicalProcess	blue	metal ion homeostasis (GO:0055065)	1/46	0.447412	-0.739526	0.777051	SLC8A1
1511	GOMolecularFunction	blue	Rho guanyl-nucleotide exchange factor activity (GO:0005089)	1/60	0.55905	-0.919514	0.776866	VAV1
1031	GOBiologicalProcess	blue	regulation of mRNA stability (GO:0043488)	2/129	0.435235	-0.710506	0.771064	TNFSF13;PSME1
1032	GOBiologicalProcess	blue	monocarboxylic acid transport (GO:0015718)	1/54	0.485251	-0.833717	0.770983	SLCO2B1
1033	GOBiologicalProcess	blue	blood circulation (GO:0008015)	1/51	0.47144	-0.79538	0.770789	C3AR1
1034	GOBiologicalProcess	blue	arachidonic acid metabolic process (GO:0019369)	1/52	0.475456	-0.807314	0.770136	TBXAS1
1512	GOMolecularFunction	blue	protein tyrosine phosphatase activity (GO:0004725)	1/63	0.564103	-0.949243	0.76767	PTPRC
1035	GOBiologicalProcess	blue	positive regulation of protein import into nucleus (GO:0042307)	1/54	0.485251	-0.823453	0.761492	HCLS1
1036	GOBiologicalProcess	blue	brain development (GO:0007420)	2/120	0.412348	-0.643287	0.759373	EOMES;EGR2
1037	GOBiologicalProcess	blue	sodium ion transport (GO:0006814)	1/59	0.512304	-0.884077	0.758048	SLC8A1
1038	GOBiologicalProcess	blue	protein K48-linked ubiquitination (GO:0070936)	1/49	0.460942	-0.754112	0.754488	TNFAIP3
1513	GOMolecularFunction	blue	transcription factor activity, RNA polymerase II distal enhancer sequence-specific binding (GO:0003705)	1/65	0.564103	-0.95908	0.753701	IRF8
51	KEGG	blue	PI3K-Akt signaling pathway_Homo sapiens_hsa04151	5/341	0.479433	-0.485511	0.752376	ITGA4;IL2RG;IL7R;JAK2;PIK3CG
1039	GOBiologicalProcess	blue	RNA modification (GO:0009451)	1/55	0.490102	-0.826085	0.752289	APOBEC3G
1040	GOBiologicalProcess	blue	regulation of cellular ketone metabolic process (GO:0010565)	1/62	0.527587	-0.916422	0.751934	PSME1
1514	GOMolecularFunction	blue	G-protein coupled peptide receptor activity (GO:0008528)	1/65	0.564103	-0.944989	0.742627	CYSLTR1
1515	GOMolecularFunction	blue	anion transmembrane transporter activity (GO:0008509)	1/63	0.564103	-0.918097	0.742481	SLCO2B1
1332	GOCellularComponent	blue	ficolin-1-rich granule membrane (GO:0101003)	1/62	0.558196	-0.899132	0.737748	TBC1D10C
1041	GOBiologicalProcess	blue	negative regulation of neuron projection development (GO:0010977)	1/52	0.475456	-0.771034	0.735526	GFI1
1516	GOMolecularFunction	blue	ubiquitin binding (GO:0043130)	1/63	0.564103	-0.89663	0.72512	TNFAIP3
1517	GOMolecularFunction	blue	immunoglobulin receptor binding (GO:0034987)	1/82	0.599162	-1.15254	0.718889	TRBC1
1042	GOBiologicalProcess	blue	proteolysis (GO:0006508)	4/292	0.39745	-0.574446	0.713934	GZMA;CTSW;CTSS;GZMH
1043	GOBiologicalProcess	blue	negative regulation of viral life cycle (GO:1903901)	1/62	0.527587	-0.867049	0.711423	APOBEC3G
1044	GOBiologicalProcess	blue	regulation of vesicle fusion (GO:0031338)	1/62	0.527587	-0.866814	0.711231	TBC1D10C
1045	GOBiologicalProcess	blue	positive regulation of transcription, DNA-templated (GO:0045893)	13/1121	0.3642	-0.504235	0.709519	EOMES;CD74;EGR2;CIITA;NFATC2;IKZF1;CD3D;CD4;KLHL6;IRF4;POU2AF1;IRF8;HCLS1
1046	GOBiologicalProcess	blue	positive regulation of sequence-specific DNA binding transcription factor activity (GO:0051091)	3/216	0.424527	-0.632505	0.709508	PRKCH;BTK;CARD11
1047	GOBiologicalProcess	blue	regulation of protein processing (GO:0070613)	2/129	0.435235	-0.653009	0.708666	C1QB;C3AR1
1048	GOBiologicalProcess	blue	regulation of JAK-STAT cascade (GO:0046425)	1/66	0.542382	-0.90901	0.70428	IL23A
1518	GOMolecularFunction	blue	cytokine activity (GO:0005125)	2/156	0.55905	-0.826406	0.703478	CXCL9;CCL22
1049	GOBiologicalProcess	blue	positive regulation of multicellular organismal process (GO:0051240)	3/203	0.398228	-0.564296	0.693299	PRKCH;IL23A;CARD11
1333	GOCellularComponent	blue	PML body (GO:0016605)	1/63	0.558196	-0.856204	0.692427	CIITA
1050	GOBiologicalProcess	blue	iron ion homeostasis (GO:0055072)	1/64	0.53545	-0.855802	0.68222	B2M
1051	GOBiologicalProcess	blue	stress-activated MAPK cascade (GO:0051403)	1/63	0.530997	-0.83632	0.676347	PTGER4
1519	GOMolecularFunction	blue	protein serine/threonine phosphatase activity (GO:0004722)	1/62	0.564103	-0.814374	0.668203	LCK
1334	GOCellularComponent	blue	specific granule lumen (GO:0035580)	1/63	0.558196	-0.822936	0.665523	B2M
1052	GOBiologicalProcess	blue	positive regulation of cell death (GO:0010942)	1/58	0.506854	-0.764261	0.66514	ITGAM
1053	GOBiologicalProcess	blue	negative regulation of G2/M transition of mitotic cell cycle (GO:0010972)	1/63	0.530997	-0.805843	0.6517	PSME1
52	KEGG	blue	cGMP-PKG signaling pathway_Homo sapiens_hsa04022	3/167	0.468525	-0.408675	0.650514	NFATC2;PIK3CG;SLC8A1
1054	GOBiologicalProcess	blue	positive regulation of transferase activity (GO:0051347)	2/138	0.460942	-0.649563	0.649186	CD74;CD4
1055	GOBiologicalProcess	blue	regulation of stress fiber assembly (GO:0051492)	1/61	0.523516	-0.776386	0.646386	PTGER4
1335	GOCellularComponent	blue	vacuole (GO:0005773)	1/63	0.558196	-0.797239	0.644742	CD74
1520	GOMolecularFunction	blue	growth factor activity (GO:0008083)	1/70	0.582054	-0.87468	0.6408	ADA2
1056	GOBiologicalProcess	blue	G-protein coupled receptor signaling pathway, coupled to cyclic nucleotide second messenger (GO:0007187)	2/126	0.426535	-0.571791	0.638038	PTGER4;CYSLTR1
1057	GOBiologicalProcess	blue	positive regulation of protein binding (GO:0032092)	1/61	0.523516	-0.766031	0.637765	B2M
1058	GOBiologicalProcess	blue	positive regulation of gene expression (GO:0010628)	9/772	0.398228	-0.51777	0.637612	EOMES;CD74;CD4;EGR2;CIITA;KLHL6;IRF4;NFATC2;CD3E
1521	GOMolecularFunction	blue	organic anion transmembrane transporter activity (GO:0008514)	1/71	0.582054	-0.878885	0.635062	SLCO2B1
1336	GOCellularComponent	blue	early endosome membrane (GO:0031901)	1/74	0.596113	-0.913111	0.633337	B2M
1522	GOMolecularFunction	blue	ATP binding (GO:0005524)	3/256	0.55905	-0.737053	0.628313	MAP4K1;STK17B;BTK
1337	GOCellularComponent	blue	cytoskeleton (GO:0005856)	6/521	0.496945	-0.607946	0.627227	RIPOR2;WIPF1;SYNPO2;CCDC69;LCP1;GBP2
1059	GOBiologicalProcess	blue	positive regulation of macromolecule biosynthetic process (GO:0010557)	2/143	0.475456	-0.65543	0.62616	CIITA;JAK2
1060	GOBiologicalProcess	blue	phospholipid transport (GO:0015914)	1/59	0.512304	-0.726996	0.623359	ABCB1
1523	GOMolecularFunction	blue	core promoter sequence-specific DNA binding (GO:0001046)	1/74	0.587493	-0.893869	0.619991	POU2AF1
1061	GOBiologicalProcess	blue	fat cell differentiation (GO:0045444)	1/56	0.495158	-0.691157	0.619902	EGR2
1062	GOBiologicalProcess	blue	negative regulation of peptidase activity (GO:0010466)	1/63	0.530997	-0.761578	0.615902	SPOCK2
1063	GOBiologicalProcess	blue	regulation of viral genome replication (GO:0045069)	1/64	0.53545	-0.772016	0.615428	APOBEC3G
1524	GOMolecularFunction	blue	sodium ion transmembrane transporter activity (GO:0015081)	1/72	0.582054	-0.852614	0.607688	SLC8A1
1525	GOMolecularFunction	blue	ubiquitin-like protein-specific protease activity (GO:0019783)	1/75	0.587493	-0.883068	0.604287	TNFAIP3
1064	GOBiologicalProcess	blue	regulated exocytosis (GO:0045055)	2/149	0.491984	-0.661142	0.598673	SELP;CTSW
1526	GOMolecularFunction	blue	phospholipase activity (GO:0004620)	1/70	0.582054	-0.810062	0.59346	RARRES3
1065	GOBiologicalProcess	blue	negative regulation of sequence-specific DNA binding transcription factor activity (GO:0043433)	2/141	0.47144	-0.603727	0.587236	GFI1;TNFAIP3
1066	GOBiologicalProcess	blue	adenylate cyclase-modulating G-protein coupled receptor signaling pathway (GO:0007188)	2/135	0.455006	-0.57171	0.587181	PTGER4;CYSLTR1
1067	GOBiologicalProcess	blue	positive regulation of protein modification by small protein conjugation or removal (GO:1903322)	1/66	0.542382	-0.753419	0.583731	BIRC3
1527	GOMolecularFunction	blue	metal ion binding (GO:0046872)	5/443	0.530916	-0.626713	0.582264	SELP;SPOCK2;LCP1;AIF1;SLC8A1
1068	GOBiologicalProcess	blue	phosphatidylcholine metabolic process (GO:0046470)	1/72	0.566356	-0.816125	0.581681	RARRES3
1069	GOBiologicalProcess	blue	negative regulation of transcription from RNA polymerase II promoter (GO:0000122)	7/566	0.384623	-0.450384	0.581236	EOMES;CIITA;GFI1;IRF8;PRDM1;SLA2;PARP15
1070	GOBiologicalProcess	blue	negative regulation of cell cycle G2/M phase transition (GO:1902750)	1/70	0.559842	-0.786014	0.575842	PSME1
1071	GOBiologicalProcess	blue	protein homotetramerization (GO:0051289)	1/58	0.506854	-0.652852	0.568181	CD247
1338	GOCellularComponent	blue	P-body (GO:0000932)	1/69	0.581485	-0.758357	0.563339	APOBEC3G
1072	GOBiologicalProcess	blue	synapse assembly (GO:0007416)	1/64	0.53545	-0.687161	0.547784	SPOCK2
1073	GOBiologicalProcess	blue	negative regulation of ubiquitin-protein ligase activity involved in mitotic cell cycle (GO:0051436)	1/72	0.566356	-0.763765	0.544362	PSME1
1528	GOMolecularFunction	blue	protein serine/threonine kinase activity (GO:0004674)	4/369	0.564103	-0.681306	0.544243	MAP4K1;PRKCH;STK17B;LRRK1
1074	GOBiologicalProcess	blue	SCF-dependent proteasomal ubiquitin-dependent protein catabolic process (GO:0031146)	1/73	0.567742	-0.77338	0.543747	PSME1
1075	GOBiologicalProcess	blue	cellular response to reactive oxygen species (GO:0034614)	1/66	0.542382	-0.698443	0.541137	TNFAIP3
1076	GOBiologicalProcess	blue	regulation of neuron death (GO:1901214)	1/73	0.567742	-0.768898	0.540596	ITGAM
1077	GOBiologicalProcess	blue	regulation of hydrolase activity (GO:0051336)	1/81	0.596138	-0.855144	0.540397	VAV1
1078	GOBiologicalProcess	blue	negative regulation of angiogenesis (GO:0016525)	1/70	0.559842	-0.73335	0.53726	CCR2
1079	GOBiologicalProcess	blue	phospholipid metabolic process (GO:0006644)	1/71	0.563139	-0.741273	0.535627	RARRES3
53	KEGG	blue	Calcium signaling pathway_Homo sapiens_hsa04020	3/180	0.513292	-0.369811	0.535355	CYSLTR1;PTAFR;SLC8A1
1080	GOBiologicalProcess	blue	protein localization to membrane (GO:0072657)	2/161	0.529454	-0.655259	0.533928	ITGA4;ITGAL
1081	GOBiologicalProcess	blue	regulation of cardiac conduction (GO:1903779)	1/68	0.552425	-0.70476	0.530878	SLC8A1
1082	GOBiologicalProcess	blue	negative regulation of programmed cell death (GO:0043069)	5/409	0.431065	-0.479855	0.528706	CD74;TNFAIP8;CD27;EVI2B;BIRC3
1083	GOBiologicalProcess	blue	negative regulation of blood vessel morphogenesis (GO:2000181)	1/66	0.542382	-0.681154	0.527742	CCR2
1084	GOBiologicalProcess	blue	cellular protein complex assembly (GO:0043623)	2/145	0.480585	-0.562041	0.527405	TESPA1;CD3E
1085	GOBiologicalProcess	blue	stress-activated protein kinase signaling cascade (GO:0031098)	1/71	0.563139	-0.728564	0.526444	MAP4K1
1086	GOBiologicalProcess	blue	neuropeptide signaling pathway (GO:0007218)	1/71	0.563139	-0.724108	0.523224	CYSLTR1
1529	GOMolecularFunction	blue	RNA polymerase II transcription cofactor activity (GO:0001104)	1/85	0.608795	-0.869201	0.521515	POU2AF1
1339	GOCellularComponent	blue	bicellular tight junction (GO:0005923)	1/73	0.596113	-0.741519	0.521346	JAML
1087	GOBiologicalProcess	blue	regulation of cell division (GO:0051302)	1/66	0.542382	-0.660752	0.511935	EVI2B
1530	GOMolecularFunction	blue	transcriptional activator activity, RNA polymerase II core promoter proximal region sequence-specific binding (GO:0001077)	2/176	0.582054	-0.713092	0.510564	EGR2;IRF4
1088	GOBiologicalProcess	blue	regulation of protein localization to plasma membrane (GO:1903076)	1/68	0.552425	-0.677714	0.510505	PRKCH
1089	GOBiologicalProcess	blue	retrograde transport, endosome to Golgi (GO:0042147)	1/83	0.601675	-0.815904	0.502343	TBC1D10C
1090	GOBiologicalProcess	blue	regulation of actin filament polymerization (GO:0030833)	1/69	0.555883	-0.670479	0.498059	HCLS1
1091	GOBiologicalProcess	blue	regulation of protein complex assembly (GO:0043254)	1/74	0.572559	-0.714622	0.495664	SELP
1092	GOBiologicalProcess	blue	negative regulation of ubiquitin protein ligase activity (GO:1904667)	1/78	0.587038	-0.753626	0.495442	PSME1
1531	GOMolecularFunction	blue	phosphatidylinositol phosphate binding (GO:1901981)	1/82	0.599162	-0.793896	0.495186	BTK
1093	GOBiologicalProcess	blue	mitotic nuclear division (GO:0140014)	1/75	0.576726	-0.722114	0.494145	BIRC3
1094	GOBiologicalProcess	blue	regulation of transcription from RNA polymerase II promoter in response to hypoxia (GO:0061418)	1/79	0.590338	-0.757534	0.491464	PSME1
1095	GOBiologicalProcess	blue	purine ribonucleotide metabolic process (GO:0009150)	1/67	0.547727	-0.639182	0.488283	GIMAP7
1096	GOBiologicalProcess	blue	glycerophospholipid biosynthetic process (GO:0046474)	2/165	0.539246	-0.615644	0.484518	INPP5D;PIK3CG
1097	GOBiologicalProcess	blue	negative regulation of mitotic cell cycle phase transition (GO:1901991)	1/80	0.593571	-0.75517	0.483518	PSME1
1098	GOBiologicalProcess	blue	positive regulation of ubiquitin-protein ligase activity involved in regulation of mitotic cell cycle transition (GO:0051437)	1/77	0.583077	-0.72415	0.482438	PSME1
1099	GOBiologicalProcess	blue	regulation of Notch signaling pathway (GO:0008593)	1/71	0.563139	-0.663326	0.479304	MFNG
1100	GOBiologicalProcess	blue	cellular response to interleukin-1 (GO:0071347)	2/151	0.498248	-0.536785	0.477524	CCL22;PSME1
1532	GOMolecularFunction	blue	adenyl ribonucleotide binding (GO:0032559)	3/280	0.582054	-0.653363	0.473669	MAP4K1;STK17B;BTK
1101	GOBiologicalProcess	blue	peptidyl-serine phosphorylation (GO:0018105)	2/146	0.48376	-0.509149	0.473522	MAP4K1;PRKCH
1340	GOCellularComponent	blue	platelet alpha granule (GO:0031091)	1/91	0.667981	-0.836548	0.46509	SELP
1102	GOBiologicalProcess	blue	anaphase-promoting complex-dependent catabolic process (GO:0031145)	1/80	0.593571	-0.725557	0.464558	PSME1
1103	GOBiologicalProcess	blue	lysosomal transport (GO:0007041)	1/73	0.567742	-0.660198	0.464171	RILP
1104	GOBiologicalProcess	blue	sensory perception of sound (GO:0007605)	1/82	0.599839	-0.743726	0.463893	RIPOR2
1105	GOBiologicalProcess	blue	positive regulation of cellular component biogenesis (GO:0044089)	1/88	0.61897	-0.796567	0.45996	SYNPO2
1106	GOBiologicalProcess	blue	defense response to bacterium (GO:0042742)	3/242	0.480585	-0.490489	0.459936	SELP;IL23A;TRBC1
1107	GOBiologicalProcess	blue	mitotic spindle organization (GO:0007052)	1/75	0.576726	-0.670739	0.458989	BIRC3
1533	GOMolecularFunction	blue	purine ribonucleoside triphosphate binding (GO:0035639)	4/397	0.587493	-0.671169	0.456801	MAP4K1;STK17B;BTK;GIMAP7
1108	GOBiologicalProcess	blue	activation of GTPase activity (GO:0090630)	1/85	0.608766	-0.758256	0.454948	TBC1D10C
1534	GOMolecularFunction	blue	peptidase activity, acting on L-amino acid peptides (GO:0070011)	2/186	0.587493	-0.689249	0.453327	GZMK;CTSW
1109	GOBiologicalProcess	blue	response to interleukin-1 (GO:0070555)	1/77	0.583077	-0.679947	0.452989	CCL22
1535	GOMolecularFunction	blue	thiol-dependent ubiquitin-specific protease activity (GO:0004843)	1/77	0.587493	-0.678502	0.452027	TNFAIP3
1110	GOBiologicalProcess	blue	spindle assembly (GO:0051225)	1/81	0.596138	-0.7146	0.451582	BIRC3
1341	GOCellularComponent	blue	azurophil granule lumen (GO:0035578)	1/91	0.667981	-0.810109	0.450391	ADA2
1111	GOBiologicalProcess	blue	C-terminal protein lipidation (GO:0006501)	1/76	0.580826	-0.663637	0.448071	CD52
1536	GOMolecularFunction	blue	protein phosphatase binding (GO:0019903)	1/93	0.638025	-0.824756	0.447206	LCK
1112	GOBiologicalProcess	blue	sensory perception of mechanical stimulus (GO:0050954)	1/79	0.590338	-0.688402	0.446613	RIPOR2
1113	GOBiologicalProcess	blue	positive regulation of plasma membrane bounded cell projection assembly (GO:0120034)	1/70	0.559842	-0.606845	0.444581	RIPOR2
1114	GOBiologicalProcess	blue	regulation of type I interferon production (GO:0032479)	1/86	0.612831	-0.748654	0.443461	TNFAIP3
1115	GOBiologicalProcess	blue	positive regulation of cell cycle (GO:0045787)	1/83	0.601675	-0.71647	0.441122	EVI2B
1116	GOBiologicalProcess	blue	protein modification by small protein removal (GO:0070646)	3/262	0.528075	-0.538418	0.440702	PSME1;TNFAIP3;BIRC3
1537	GOMolecularFunction	blue	transcription coactivator activity (GO:0003713)	3/292	0.587493	-0.658409	0.440401	CIITA;POU2AF1;CD3D
1117	GOBiologicalProcess	blue	protein deubiquitination (GO:0016579)	3/258	0.520244	-0.511602	0.430249	PSME1;TNFAIP3;BIRC3
1118	GOBiologicalProcess	blue	regulation of cation channel activity (GO:2001257)	1/72	0.566356	-0.603247	0.429955	CTSS
1119	GOBiologicalProcess	blue	negative regulation of cysteine-type endopeptidase activity involved in apoptotic process (GO:0043154)	1/69	0.555883	-0.571566	0.424583	BIRC3
1120	GOBiologicalProcess	blue	negative regulation of neuron differentiation (GO:0045665)	1/65	0.539246	-0.537979	0.422775	GFI1
1121	GOBiologicalProcess	blue	adenylate cyclase-activating G-protein coupled receptor signaling pathway (GO:0007189)	1/79	0.590338	-0.649963	0.421676	PTGER4
1122	GOBiologicalProcess	blue	regulation of ubiquitin-protein ligase activity involved in mitotic cell cycle (GO:0051439)	1/73	0.567742	-0.599393	0.421421	PSME1
1123	GOBiologicalProcess	blue	negative regulation of extrinsic apoptotic signaling pathway (GO:2001237)	1/77	0.583077	-0.63218	0.421166	TNFAIP3
1124	GOBiologicalProcess	blue	intracellular protein transport (GO:0006886)	4/348	0.493789	-0.461372	0.415587	CD74;EGR2;TBC1D10C;STX11
1125	GOBiologicalProcess	blue	nuclear export (GO:0051168)	1/93	0.636122	-0.764206	0.414375	EGR2
1538	GOMolecularFunction	blue	Ras GTPase binding (GO:0017016)	2/185	0.587493	-0.623691	0.413688	TBC1D10C;RILP
1126	GOBiologicalProcess	blue	C-terminal protein amino acid modification (GO:0018410)	1/83	0.601675	-0.66355	0.40854	CD52
1127	GOBiologicalProcess	blue	negative regulation of cysteine-type endopeptidase activity (GO:2000117)	1/73	0.567742	-0.579235	0.407248	CST7
1128	GOBiologicalProcess	blue	positive regulation of ubiquitin protein ligase activity (GO:1904668)	1/83	0.601675	-0.660249	0.406508	PSME1
1129	GOBiologicalProcess	blue	regulation of establishment of planar polarity (GO:0090175)	1/90	0.625495	-0.71986	0.405282	PSME1
1130	GOBiologicalProcess	blue	positive regulation of protein ubiquitination (GO:0031398)	1/84	0.60525	-0.665781	0.404644	BIRC3
1131	GOBiologicalProcess	blue	positive regulation of apoptotic signaling pathway (GO:2001235)	1/77	0.583077	-0.606217	0.403869	LCK
1132	GOBiologicalProcess	blue	regulation of hematopoietic stem cell differentiation (GO:1902036)	1/77	0.583077	-0.601761	0.400901	PSME1
1133	GOBiologicalProcess	blue	calcium ion transmembrane transport (GO:0070588)	1/87	0.616235	-0.68147	0.39854	SLC8A1
1134	GOBiologicalProcess	blue	negative regulation of cell cycle process (GO:0010948)	1/82	0.599839	-0.632335	0.394414	EVI2B
1539	GOMolecularFunction	blue	thiol-dependent ubiquitinyl hydrolase activity (GO:0036459)	1/93	0.638025	-0.707839	0.383811	TNFAIP3
1135	GOBiologicalProcess	blue	cellular response to oxygen-containing compound (GO:1901701)	3/275	0.553783	-0.503449	0.37747	MAP4K1;GFI1;TNFAIP3
1136	GOBiologicalProcess	blue	regulation of hematopoietic progenitor cell differentiation (GO:1901532)	1/78	0.587038	-0.563435	0.370409	PSME1
1137	GOBiologicalProcess	blue	regulation of anatomical structure morphogenesis (GO:0022603)	1/83	0.601675	-0.599079	0.368846	TNFAIP3
1138	GOBiologicalProcess	blue	regulation of transcription from RNA polymerase II promoter in response to stress (GO:0043618)	1/94	0.639148	-0.688323	0.368614	PSME1
1139	GOBiologicalProcess	blue	positive regulation of protein ubiquitination involved in ubiquitin-dependent protein catabolic process (GO:2000060)	1/88	0.61897	-0.637947	0.368369	PSME1
1140	GOBiologicalProcess	blue	negative regulation of kinase activity (GO:0033673)	1/92	0.633044	-0.666383	0.365872	PTPRC
1141	GOBiologicalProcess	blue	cellular transition metal ion homeostasis (GO:0046916)	1/94	0.639148	-0.682846	0.365682	LCK
1142	GOBiologicalProcess	blue	positive regulation of supramolecular fiber organization (GO:1902905)	1/85	0.608766	-0.609002	0.365397	SYNPO2
1143	GOBiologicalProcess	blue	positive regulation of protein complex assembly (GO:0031334)	1/89	0.621648	-0.630985	0.359759	LCP1
1144	GOBiologicalProcess	blue	positive regulation of protein modification process (GO:0031401)	2/164	0.536653	-0.447088	0.354926	CD74;CD4
1145	GOBiologicalProcess	blue	regulation of stem cell differentiation (GO:2000736)	1/89	0.621648	-0.619504	0.353213	PSME1
1146	GOBiologicalProcess	blue	positive regulation of peptidyl-serine phosphorylation (GO:0033138)	1/84	0.60525	-0.5706	0.346795	HCLS1
1147	GOBiologicalProcess	blue	lipid transport (GO:0006869)	1/92	0.633044	-0.62594	0.343667	SLCO2B1
1540	GOMolecularFunction	blue	carboxylic ester hydrolase activity (GO:0052689)	1/104	0.679421	-0.722041	0.342228	RARRES3
1541	GOMolecularFunction	blue	transition metal ion binding (GO:0046914)	4/400	0.587493	-0.504754	0.337688	CD4;APOBEC3G;ALOX5;ADA2
1148	GOBiologicalProcess	blue	cell-cell junction assembly (GO:0007043)	1/80	0.593571	-0.526614	0.337179	GJD3
1149	GOBiologicalProcess	blue	regulation of angiogenesis (GO:0045765)	2/178	0.567742	-0.474842	0.334231	TNFAIP3;CCR2
1150	GOBiologicalProcess	blue	negative regulation of cell proliferation (GO:0008285)	4/364	0.527587	-0.404019	0.3321	SIRPG;TNFAIP3;JAK2;AIF1
1151	GOBiologicalProcess	blue	cAMP-mediated signaling (GO:0019933)	1/76	0.580826	-0.491531	0.331869	PTGER4
1542	GOMolecularFunction	blue	zinc ion binding (GO:0008270)	3/303	0.599162	-0.530118	0.329427	CD4;APOBEC3G;ADA2
1152	GOBiologicalProcess	blue	fatty acid metabolic process (GO:0006631)	1/107	0.68282	-0.712591	0.325843	ALOX5
1153	GOBiologicalProcess	blue	protein import into nucleus (GO:0006606)	1/104	0.673145	-0.687001	0.32562	JAK2
1342	GOCellularComponent	blue	perinuclear region of cytoplasm (GO:0048471)	4/379	0.581485	-0.428937	0.323603	CTLA4;LCP1;AIF1;CCR2
1154	GOBiologicalProcess	blue	Wnt signaling pathway, planar cell polarity pathway (GO:0060071)	1/89	0.621648	-0.566926	0.323236	PSME1
1155	GOBiologicalProcess	blue	cellular response to hormone stimulus (GO:0032870)	1/81	0.596138	-0.502947	0.317831	CTSS
1156	GOBiologicalProcess	blue	positive regulation of epithelial cell proliferation (GO:0050679)	1/108	0.684882	-0.692903	0.313095	JAML
1157	GOBiologicalProcess	blue	viral life cycle (GO:0019058)	1/108	0.684882	-0.675147	0.305071	CXCR6
1158	GOBiologicalProcess	blue	peptidyl-serine modification (GO:0018209)	2/171	0.554562	-0.396219	0.2961	MAP4K1;PRKCH
1159	GOBiologicalProcess	blue	regulation of MAP kinase activity (GO:0043405)	1/88	0.61897	-0.505717	0.292015	PIK3CG
1160	GOBiologicalProcess	blue	cellular protein modification process (GO:0006464)	10/1002	0.539246	-0.36613	0.287734	MAP4K1;PTPRC;PRKCH;LCK;STK17B;BTK;PSME1;JAK2;APOL1;PIK3CG
1161	GOBiologicalProcess	blue	positive regulation of MAP kinase activity (GO:0043406)	2/178	0.567742	-0.40371	0.284162	MAP4K1;PIK3CG
1162	GOBiologicalProcess	blue	cellular response to metal ion (GO:0071248)	1/101	0.663408	-0.577097	0.283616	B2M
1163	GOBiologicalProcess	blue	central nervous system development (GO:0007417)	2/218	0.655803	-0.55826	0.281337	EOMES;EGR2
1164	GOBiologicalProcess	blue	calcium ion transport (GO:0006816)	1/119	0.712998	-0.707835	0.281208	SLC8A1
1543	GOMolecularFunction	blue	sequence-specific double-stranded DNA binding (GO:1990837)	1/113	0.70901	-0.653442	0.278355	KLHL6
1165	GOBiologicalProcess	blue	complement activation, classical pathway (GO:0006958)	2/124	0.422586	-0.238675	0.271345	C1QB;TRBC1
1166	GOBiologicalProcess	blue	negative regulation of protein kinase activity (GO:0006469)	1/110	0.689507	-0.611731	0.269946	PTPRC
1167	GOBiologicalProcess	blue	G1/S transition of mitotic cell cycle (GO:0000082)	1/106	0.680083	-0.574754	0.265968	GFI1
1343	GOCellularComponent	blue	endocytic vesicle (GO:0030139)	1/109	0.728097	-0.586717	0.261988	CTLA4
1344	GOCellularComponent	blue	early endosome (GO:0005769)	2/223	0.709689	-0.529547	0.256142	CD4;B2M
1168	GOBiologicalProcess	blue	regulation of organelle organization (GO:0033043)	1/114	0.701596	-0.594624	0.250353	TBC1D10C
1544	GOMolecularFunction	blue	G-protein coupled receptor binding (GO:0001664)	1/134	0.772345	-0.743911	0.249275	ADA2
1345	GOCellularComponent	blue	microtubule organizing center part (GO:0044450)	1/127	0.774091	-0.684906	0.248312	LCK
1169	GOBiologicalProcess	blue	regulation of transcription from RNA polymerase II promoter (GO:0006357)	15/1479	0.490102	-0.265711	0.241913	EOMES;EGR2;CIITA;GFI1;NFATC2;PRDM1;IKZF1;SLA2;CD3D;PARP15;KLHL6;IRF4;POU2AF1;IRF8;HCLS1
1170	GOBiologicalProcess	blue	interleukin-1-mediated signaling pathway (GO:0070498)	1/96	0.646306	-0.462264	0.241503	PSME1
1171	GOBiologicalProcess	blue	cellular response to oxidative stress (GO:0034599)	1/116	0.705733	-0.585029	0.240638	CYBB
1172	GOBiologicalProcess	blue	cellular response to DNA damage stimulus (GO:0006974)	3/330	0.647275	-0.459222	0.238331	IRF4;CTLA4;NFATC2
1346	GOCellularComponent	blue	recycling endosome (GO:0055037)	1/120	0.759615	-0.603591	0.237046	B2M
1173	GOBiologicalProcess	blue	cellular calcium ion homeostasis (GO:0006874)	1/124	0.726896	-0.627611	0.235436	CCR2
1174	GOBiologicalProcess	blue	protein dephosphorylation (GO:0006470)	1/126	0.730293	-0.633208	0.232189	PTPRC
1175	GOBiologicalProcess	blue	epithelium development (GO:0060429)	1/116	0.705733	-0.561541	0.230977	JAK2
1176	GOBiologicalProcess	blue	regulation of Wnt signaling pathway (GO:0030111)	1/110	0.689507	-0.518313	0.228722	RSPO3
54	KEGG	blue	Prolactin signaling pathway_Homo sapiens_hsa04917	2/72	0.361411	-0.113388	0.219296	JAK2;PIK3CG
1177	GOBiologicalProcess	blue	regulation of canonical Wnt signaling pathway (GO:0060828)	2/214	0.646723	-0.42045	0.218978	LRRK1;PSME1
1178	GOBiologicalProcess	blue	cellular protein localization (GO:0034613)	3/328	0.644667	-0.416206	0.218904	CD74;TBC1D10C;STX11
55	KEGG	blue	VEGF signaling pathway_Homo sapiens_hsa04370	2/61	0.30301	-0.0972216	0.214258	NFATC2;PIK3CG
1179	GOBiologicalProcess	blue	dephosphorylation (GO:0016311)	1/125	0.727924	-0.571832	0.212081	PTPRC
1180	GOBiologicalProcess	blue	protein O-linked glycosylation (GO:0006493)	1/116	0.705733	-0.504148	0.20737	MFNG
1181	GOBiologicalProcess	blue	regulation of cell cycle (GO:0051726)	2/216	0.650978	-0.388678	0.199124	MAP4K1;PTPRC
1182	GOBiologicalProcess	blue	plasma membrane bounded cell projection assembly (GO:0120031)	2/242	0.705629	-0.479157	0.198533	RILP;AIF1
1183	GOBiologicalProcess	blue	endosomal transport (GO:0016197)	2/230	0.68282	-0.432365	0.197505	TBC1D10C;RILP
1184	GOBiologicalProcess	blue	protein lipidation (GO:0006497)	1/128	0.733552	-0.535428	0.191934	CD52
1185	GOBiologicalProcess	blue	organic anion transport (GO:0015711)	1/125	0.727924	-0.507577	0.18825	SLCO2B1
1186	GOBiologicalProcess	blue	regulation of neuron projection development (GO:0010975)	1/120	0.715572	-0.478334	0.187854	GFI1
1187	GOBiologicalProcess	blue	activation of MAPK activity (GO:0000187)	1/118	0.711064	-0.464959	0.186865	MAP4K1
1545	GOMolecularFunction	blue	GTP binding (GO:0005525)	1/148	0.801763	-0.650397	0.186745	GIMAP7
1188	GOBiologicalProcess	blue	activation of protein kinase activity (GO:0032147)	2/234	0.689507	-0.421226	0.186248	MAP4K1;JAK2
1189	GOBiologicalProcess	blue	positive regulation of cell migration (GO:0030335)	2/222	0.66527	-0.364824	0.177917	PTPRC;CCR2
1190	GOBiologicalProcess	blue	regulation of intracellular signal transduction (GO:1902531)	4/423	0.6159	-0.303232	0.177802	ARHGAP26;ARHGAP25;VAV1;BIRC3
1191	GOBiologicalProcess	blue	cellular response to hypoxia (GO:0071456)	1/133	0.745976	-0.520653	0.176427	PSME1
1192	GOBiologicalProcess	blue	G2/M transition of mitotic cell cycle (GO:0000086)	1/127	0.73263	-0.479911	0.173991	ABCB1
1193	GOBiologicalProcess	blue	regulation of protein binding (GO:0043393)	1/112	0.695293	-0.393149	0.169451	B2M
1194	GOBiologicalProcess	blue	negative regulation of hydrolase activity (GO:0051346)	1/109	0.687878	-0.367708	0.164194	KLRK1
1546	GOMolecularFunction	blue	transcriptional activator activity, RNA polymerase II transcription regulatory region sequence-specific binding (GO:0001228)	2/285	0.801115	-0.558986	0.1639	EGR2;IRF4
1195	GOBiologicalProcess	blue	regulation of vesicle-mediated transport (GO:0060627)	1/139	0.759642	-0.515247	0.163314	TBC1D10C
1547	GOMolecularFunction	blue	purine ribonucleoside binding (GO:0032550)	1/160	0.825907	-0.636087	0.160425	GIMAP7
1196	GOBiologicalProcess	blue	nervous system development (GO:0007399)	4/456	0.666499	-0.326143	0.158135	EGR2;SPOCK2;ARHGAP26;ITM2A
1347	GOCellularComponent	blue	RNA polymerase II transcription factor complex (GO:0090575)	1/148	0.825461	-0.546495	0.156912	POU2AF1
1197	GOBiologicalProcess	blue	cellular response to organic substance (GO:0071310)	1/134	0.748092	-0.467034	0.156498	HCLS1
1198	GOBiologicalProcess	blue	regulation of protein phosphorylation (GO:0001932)	2/262	0.737202	-0.438276	0.154521	CD74;CD4
1199	GOBiologicalProcess	blue	regulation of primary metabolic process (GO:0080090)	1/140	0.761584	-0.473475	0.148423	PSME1
1200	GOBiologicalProcess	blue	endocytosis (GO:0006897)	2/264	0.740664	-0.425	0.14745	WIPF1;APOL1
1548	GOMolecularFunction	blue	guanyl ribonucleotide binding (GO:0032561)	1/171	0.844808	-0.648673	0.145534	GIMAP7
1201	GOBiologicalProcess	blue	skeletal system development (GO:0001501)	1/147	0.775842	-0.500497	0.145281	PTGER4
1202	GOBiologicalProcess	blue	negative regulation of canonical Wnt signaling pathway (GO:0090090)	1/149	0.779991	-0.509205	0.14462	PSME1
1203	GOBiologicalProcess	blue	ribonucleoprotein complex assembly (GO:0022618)	1/157	0.794892	-0.553867	0.14426	CELF2
56	KEGG	blue	Phosphatidylinositol signaling system_Homo sapiens_hsa04070	2/98	0.513292	-0.0985255	0.144183	INPP5D;PIK3CG
1204	GOBiologicalProcess	blue	cell cycle G2/M phase transition (GO:0044839)	1/128	0.733552	-0.39823	0.142753	ABCB1
1205	GOBiologicalProcess	blue	muscle contraction (GO:0006936)	1/138	0.757671	-0.439091	0.140726	SLC8A1
1206	GOBiologicalProcess	blue	protein complex assembly (GO:0006461)	2/190	0.595567	-0.220918	0.140484	BIN2;TNFAIP3
1207	GOBiologicalProcess	blue	regulation of cell differentiation (GO:0045595)	1/122	0.721299	-0.34606	0.13282	SPOCK2
57	KEGG	blue	HIF-1 signaling pathway_Homo sapiens_hsa04066	2/103	0.525809	-0.0946641	0.131751	CYBB;PIK3CG
58	KEGG	blue	Inositol phosphate metabolism_Homo sapiens_hsa00562	2/71	0.359851	-0.0664876	0.130075	INPP5D;PIK3CG
59	KEGG	blue	Small cell lung cancer_Homo sapiens_hsa05222	2/86	0.452347	-0.0783638	0.129881	PIK3CG;BIRC3
1348	GOCellularComponent	blue	cytoplasmic ribonucleoprotein granule (GO:0036464)	1/171	0.869275	-0.575599	0.129139	APOBEC3G
60	KEGG	blue	Dilated cardiomyopathy_Homo sapiens_hsa05414	2/90	0.468525	-0.0811374	0.128922	ITGA4;SLC8A1
1208	GOBiologicalProcess	blue	cellular protein metabolic process (GO:0044267)	4/485	0.706126	-0.306726	0.125702	ADA2;APOL1;B2M;CSF2RA
61	KEGG	blue	Cholinergic synapse_Homo sapiens_hsa04725	2/111	0.542761	-0.0909038	0.11696	JAK2;PIK3CG
1209	GOBiologicalProcess	blue	non-canonical Wnt signaling pathway (GO:0035567)	1/128	0.733552	-0.324705	0.116396	PSME1
1210	GOBiologicalProcess	blue	ion transport (GO:0006811)	2/290	0.780942	-0.407305	0.11475	SLC15A3;SLC8A1
1211	GOBiologicalProcess	blue	negative regulation of macromolecule metabolic process (GO:0010605)	1/125	0.727924	-0.306142	0.113542	CD3E
1349	GOCellularComponent	blue	spindle (GO:0005819)	1/187	0.890108	-0.590336	0.112013	CCDC69
1212	GOBiologicalProcess	blue	protein stabilization (GO:0050821)	1/153	0.78654	-0.410731	0.111697	RASSF2
1213	GOBiologicalProcess	blue	negative regulation of transcription, DNA-templated (GO:0045892)	8/814	0.565119	-0.153929	0.110526	EOMES;CIITA;GFI1;IRF8;PRDM1;IKZF1;SLA2;PARP15
1214	GOBiologicalProcess	blue	positive regulation of protein serine/threonine kinase activity (GO:0071902)	1/119	0.712998	-0.277018	0.110054	PIK3CG
62	KEGG	blue	Toll-like receptor signaling pathway_Homo sapiens_hsa04620	2/106	0.533166	-0.080644	0.108955	CXCL9;PIK3CG
63	KEGG	blue	Amoebiasis_Homo sapiens_hsa05146	2/100	0.513292	-0.0741382	0.106326	ITGAM;PIK3CG
1215	GOBiologicalProcess	blue	positive regulation of phosphorylation (GO:0042327)	2/209	0.636122	-0.193692	0.105129	CD74;CD4
1216	GOBiologicalProcess	blue	inorganic cation transmembrane transport (GO:0098662)	1/141	0.763498	-0.337437	0.104617	SLC8A1
1217	GOBiologicalProcess	blue	receptor-mediated endocytosis (GO:0006898)	1/189	0.847859	-0.560062	0.104086	APOL1
1218	GOBiologicalProcess	blue	positive regulation of cellular process (GO:0048522)	4/520	0.748242	-0.305331	0.101966	TNFSF13;SIRPG;HCLS1;IL7R
1219	GOBiologicalProcess	blue	positive regulation of intracellular protein transport (GO:0090316)	1/153	0.78654	-0.366158	0.0995753	ITGAM
1220	GOBiologicalProcess	blue	negative regulation of signal transduction (GO:0009968)	2/284	0.772467	-0.335451	0.0991467	PTPRC;TNFAIP3
1221	GOBiologicalProcess	blue	negative regulation of Wnt signaling pathway (GO:0030178)	1/175	0.827202	-0.455775	0.0980342	PSME1
1222	GOBiologicalProcess	blue	negative regulation of cellular process (GO:0048523)	4/535	0.766104	-0.311647	0.0952685	RIPOR2;APOBEC3G;SIRPG;JAK2
1223	GOBiologicalProcess	blue	regulation of mitotic cell cycle (GO:0007346)	1/166	0.811867	-0.400559	0.0947578	MAP4K1
1549	GOMolecularFunction	blue	microtubule binding (GO:0008017)	1/196	0.884827	-0.538024	0.0930131	CCDC69
1224	GOBiologicalProcess	blue	regulation of G2/M transition of mitotic cell cycle (GO:0010389)	1/150	0.780942	-0.314274	0.088292	PSME1
1225	GOBiologicalProcess	blue	positive regulation of cell differentiation (GO:0045597)	1/195	0.852712	-0.471336	0.0823282	PRKCH
1226	GOBiologicalProcess	blue	transcription, DNA-templated (GO:0006351)	3/357	0.694173	-0.187299	0.0812091	EGR2;POU2AF1;NFATC2
1227	GOBiologicalProcess	blue	positive regulation of cell motility (GO:2000147)	1/180	0.835575	-0.375665	0.076675	SPOCK2
1228	GOBiologicalProcess	blue	neuron projection morphogenesis (GO:0048812)	1/164	0.809236	-0.315078	0.0761396	DOCK10
1229	GOBiologicalProcess	blue	RNA processing (GO:0006396)	1/194	0.851944	-0.403708	0.0712467	CELF2
1550	GOMolecularFunction	blue	GTPase activity (GO:0003924)	1/223	0.917652	-0.531544	0.0697837	GIMAP7
1230	GOBiologicalProcess	blue	protein polyubiquitination (GO:0000209)	2/284	0.772467	-0.231479	0.0684165	PSME1;TNFAIP3
1231	GOBiologicalProcess	blue	regulation of mitotic cell cycle phase transition (GO:1901990)	1/185	0.842742	-0.348681	0.0675503	PSME1
1232	GOBiologicalProcess	blue	ubiquitin-dependent protein catabolic process (GO:0006511)	2/342	0.847859	-0.346267	0.064493	PSME1;TNFAIP3
1233	GOBiologicalProcess	blue	cilium organization (GO:0044782)	1/193	0.851159	-0.353834	0.0630929	RILP
1551	GOMolecularFunction	blue	sequence-specific DNA binding (GO:0043565)	2/395	0.92128	-0.493123	0.0602587	EOMES;IRF4
1234	GOBiologicalProcess	blue	regulation of cell migration (GO:0030334)	2/317	0.817999	-0.254924	0.0579184	DOCK10;ABI3
1235	GOBiologicalProcess	blue	post-translational protein modification (GO:0043687)	2/358	0.861061	-0.336947	0.0552651	PSME1;APOL1
1350	GOCellularComponent	blue	dendrite (GO:0030425)	1/216	0.924592	-0.383419	0.0540325	CCR2
1236	GOBiologicalProcess	blue	transcription from RNA polymerase II promoter (GO:0006366)	3/486	0.849334	-0.292645	0.0533437	EGR2;POU2AF1;NFATC2
1237	GOBiologicalProcess	blue	organelle assembly (GO:0070925)	2/377	0.879493	-0.357032	0.0503496	BIN2;RILP
1552	GOMolecularFunction	blue	tubulin binding (GO:0015631)	1/256	0.937664	-0.515472	0.0486427	CCDC69
1238	GOBiologicalProcess	blue	mitotic cell cycle phase transition (GO:0044772)	1/222	0.885311	-0.363903	0.04826	ABCB1
1239	GOBiologicalProcess	blue	negative regulation of nucleic acid-templated transcription (GO:1903507)	3/445	0.809314	-0.199006	0.0478878	CIITA;GFI1;IKZF1
1240	GOBiologicalProcess	blue	RNA metabolic process (GO:0016070)	1/192	0.850359	-0.263728	0.0475143	CELF2
1241	GOBiologicalProcess	blue	transmembrane transport (GO:0055085)	2/379	0.880654	-0.340266	0.0472277	ABCB1;PSME1
1553	GOMolecularFunction	blue	ubiquitin-protein transferase activity (GO:0004842)	2/418	0.935546	-0.442741	0.0450342	TNFAIP3;BIRC3
1242	GOBiologicalProcess	blue	neuron projection development (GO:0031175)	1/168	0.815161	-0.167947	0.0388956	DOCK10
1554	GOMolecularFunction	blue	ubiquitin protein ligase binding (GO:0031625)	1/285	0.948863	-0.515237	0.0365169	EGR2
1555	GOMolecularFunction	blue	DNA binding (GO:0003677)	5/894	0.945981	-0.438742	0.0353062	EOMES;IRF4;NFATC2;IKZF1;KLRG1
1243	GOBiologicalProcess	blue	negative regulation of cellular macromolecule biosynthetic process (GO:2000113)	3/513	0.87106	-0.230517	0.0349381	CIITA;GFI1;IKZF1
1244	GOBiologicalProcess	blue	proteasomal protein catabolic process (GO:0010498)	1/238	0.902116	-0.297904	0.0336359	PSME1
1556	GOMolecularFunction	blue	transcription regulatory region sequence-specific DNA binding (GO:0000976)	1/293	0.948863	-0.51255	0.0335841	KLHL6
1245	GOBiologicalProcess	blue	negative regulation of gene expression (GO:0010629)	4/619	0.848049	-0.169259	0.0312638	CIITA;GFI1;IKZF1;CD3E
1557	GOMolecularFunction	blue	ubiquitin-like protein ligase binding (GO:0044389)	1/298	0.948863	-0.458077	0.0285805	EGR2
1351	GOCellularComponent	blue	nuclear speck (GO:0016607)	1/297	0.978472	-0.422577	0.0266249	IL16
1352	GOCellularComponent	blue	nuclear body (GO:0016604)	3/619	0.978472	-0.333942	0.0241624	CIITA;GFI1;IL16
1246	GOBiologicalProcess	blue	DNA repair (GO:0006281)	1/289	0.940016	-0.257663	0.0175584	IRF4
1247	GOBiologicalProcess	blue	cilium assembly (GO:0060271)	1/289	0.940016	-0.251086	0.0171102	RILP
1248	GOBiologicalProcess	blue	DNA metabolic process (GO:0006259)	1/315	0.951934	-0.321815	0.0170069	IRF4
1249	GOBiologicalProcess	blue	proteasome-mediated ubiquitin-dependent protein catabolic process (GO:0043161)	1/292	0.940372	-0.252745	0.0167239	PSME1
1250	GOBiologicalProcess	blue	protein ubiquitination (GO:0016567)	2/507	0.954061	-0.251951	0.0125264	PSME1;BIRC3
1251	GOBiologicalProcess	blue	positive regulation of macromolecule metabolic process (GO:0010604)	1/277	0.933713	-0.114386	0.00877063	CD3E
1558	GOMolecularFunction	blue	nucleoside-triphosphatase activity (GO:0017111)	1/425	0.986798	-0.478799	0.00872756	GIMAP7
1353	GOCellularComponent	blue	nucleoplasm part (GO:0044451)	1/408	0.997391	-0.386654	0.00830273	GFI1
1354	GOCellularComponent	blue	microtubule cytoskeleton (GO:0015630)	1/389	0.997391	-0.304275	0.00784821	CCDC69
1252	GOBiologicalProcess	blue	regulation of cellular macromolecule biosynthetic process (GO:2000112)	3/632	0.940372	-0.0821626	0.00541991	NFATC2;HCLS1;KLRG1
1253	GOBiologicalProcess	blue	protein modification by small protein conjugation (GO:0032446)	1/399	0.978604	-0.226721	0.00530989	BIRC3
1254	GOBiologicalProcess	blue	gene expression (GO:0010467)	1/412	0.980429	-0.237417	0.00490525	CELF2
1355	GOCellularComponent	blue	centrosome (GO:0005813)	1/462	0.997391	-0.319825	0.00408236	LCK
1255	GOBiologicalProcess	blue	regulation of gene expression (GO:0010468)	4/1038	0.988591	-0.0164457	0.000188711	NFATC2;HCLS1;CD3E;KLRG1
1559	GOMolecularFunction	blue	RNA binding (GO:0003723)	3/1388	0.999837	-0.326551	5.3361e-05	APOBEC3G;CELF2;SAMSN1
1356	GOCellularComponent	blue	mitochondrion (GO:0005739)	1/1027	0.999947	-0.251377	1.32344e-05	LRRK1
64	KEGG	blue	Metabolic pathways_Homo sapiens_hsa01100	2/1239	0.999914	1.44018	-0.000124434	ALOX5;TBXAS1
1256	GOBiologicalProcess	blue	regulation of nucleic acid-templated transcription (GO:1903506)	3/608	0.933117	0.0495741	-0.00387759	NFATC2;HCLS1;KLRG1
1257	GOBiologicalProcess	blue	regulation of transcription, DNA-templated (GO:0006355)	12/1599	0.838271	0.115306	-0.0230571	EOMES;CD74;CD4;EGR2;CIITA;KLHL6;IRF4;GFI1;NFATC2;HCLS1;IKZF1;KLRG1
65	KEGG	blue	Hypertrophic cardiomyopathy (HCM)_Homo sapiens_hsa05410	2/83	0.435889	0.0157476	-0.026953	ITGA4;SLC8A1
66	KEGG	blue	Olfactory transduction_Homo sapiens_hsa04740	1/415	0.987179	1.34406	-0.026978	SLC8A1
67	KEGG	blue	Lysosome_Homo sapiens_hsa04142	2/123	0.600493	0.0592807	-0.0680294	CTSW;CTSS
68	KEGG	blue	MicroRNAs in cancer_Homo sapiens_hsa05206	1/297	0.952546	1.40102	-0.0882727	ABCB1
69	KEGG	blue	FoxO signaling pathway_Homo sapiens_hsa04068	2/133	0.62524	0.130638	-0.136649	IL7R;PIK3CG
70	KEGG	blue	MAPK signaling pathway_Homo sapiens_hsa04010	1/255	0.929001	1.46474	-0.1396	MAP4K1
71	KEGG	blue	Arrhythmogenic right ventricular cardiomyopathy (ARVC)_Homo sapiens_hsa05412	2/74	0.370873	0.113925	-0.215374	ITGA4;SLC8A1
72	KEGG	blue	Tight junction_Homo sapiens_hsa04530	2/139	0.627098	0.231471	-0.229251	PRKCH;HCLS1
73	KEGG	blue	Signaling pathways regulating pluripotency of stem cells_Homo sapiens_hsa04550	2/142	0.627098	0.266495	-0.256892	JAK2;PIK3CG
74	KEGG	blue	Adrenergic signaling in cardiomyocytes_Homo sapiens_hsa04261	2/148	0.62743	0.289238	-0.264247	PIK3CG;SLC8A1
75	KEGG	blue	Endocytosis_Homo sapiens_hsa04144	3/259	0.638742	0.345158	-0.288312	WIPF1;SMAP2;IL2RG
76	KEGG	blue	NOD-like receptor signaling pathway_Homo sapiens_hsa04621	2/57	0.275972	0.138824	-0.321666	TNFAIP3;BIRC3
77	KEGG	blue	Arachidonic acid metabolism_Homo sapiens_hsa00590	2/62	0.30529	0.150705	-0.328068	ALOX5;TBXAS1
78	KEGG	blue	Shigellosis_Homo sapiens_hsa05131	2/65	0.317726	0.172506	-0.36213	ELMO1;HCLS1
79	KEGG	blue	Oxytocin signaling pathway_Homo sapiens_hsa04921	2/158	0.638742	0.459583	-0.384422	NFATC2;PIK3CG
80	KEGG	blue	Non-alcoholic fatty liver disease (NAFLD)_Homo sapiens_hsa04932	1/151	0.779644	1.52434	-0.42362	PIK3CG
81	KEGG	blue	Phospholipase D signaling pathway_Homo sapiens_hsa04072	1/144	0.768282	1.51853	-0.455507	PIK3CG
82	KEGG	blue	Wnt signaling pathway_Homo sapiens_hsa04310	1/142	0.768282	1.49795	-0.459323	NFATC2
83	KEGG	blue	Insulin signaling pathway_Homo sapiens_hsa04910	1/139	0.766693	1.47396	-0.467189	PIK3CG
84	KEGG	blue	Ubiquitin mediated proteolysis_Homo sapiens_hsa04120	1/137	0.766693	1.47042	-0.47652	BIRC3
85	KEGG	blue	Hepatitis C_Homo sapiens_hsa05160	1/133	0.761541	1.49749	-0.507434	PIK3CG
86	KEGG	blue	Pathways in cancer_Homo sapiens_hsa05200	4/397	0.656329	0.746415	-0.508014	PTGER4;CSF2RA;PIK3CG;BIRC3
87	KEGG	blue	Transcriptional misregulation in cancer_Homo sapiens_hsa05202	2/180	0.654956	0.747148	-0.517027	ITGAM;BIRC3
88	KEGG	blue	Proteoglycans in cancer_Homo sapiens_hsa05205	2/203	0.682782	0.911459	-0.519935	HCLS1;PIK3CG
89	KEGG	blue	Ras signaling pathway_Homo sapiens_hsa04014	2/227	0.718559	1.12114	-0.52484	RASAL3;PIK3CG
90	KEGG	blue	Viral carcinogenesis_Homo sapiens_hsa05203	2/205	0.682782	0.968487	-0.543367	EGR2;PIK3CG
91	KEGG	blue	cAMP signaling pathway_Homo sapiens_hsa04024	2/199	0.682782	0.924547	-0.545257	PIK3CG;VAV1
92	KEGG	blue	AMPK signaling pathway_Homo sapiens_hsa04152	1/124	0.745798	1.48354	-0.55652	PIK3CG
93	KEGG	blue	Axon guidance_Homo sapiens_hsa04360	1/127	0.74943	1.53795	-0.557584	NFATC2
94	KEGG	blue	Neurotrophin signaling pathway_Homo sapiens_hsa04722	1/120	0.738515	1.4335	-0.562973	PIK3CG
95	KEGG	blue	Sphingolipid signaling pathway_Homo sapiens_hsa04071	1/120	0.738515	1.45785	-0.572537	PIK3CG
96	KEGG	blue	Thyroid hormone signaling pathway_Homo sapiens_hsa04919	1/118	0.738515	1.46587	-0.58913	PIK3CG
97	KEGG	blue	Insulin resistance_Homo sapiens_hsa04931	1/109	0.728277	1.3724	-0.61282	PIK3CG
98	KEGG	blue	Vascular smooth muscle contraction_Homo sapiens_hsa04270	1/120	0.738515	1.57533	-0.618672	PRKCH
99	KEGG	blue	Serotonergic synapse_Homo sapiens_hsa04726	1/112	0.733705	1.50604	-0.649115	ALOX5
100	KEGG	blue	Progesterone-mediated oocyte maturation_Homo sapiens_hsa04914	1/98	0.705106	1.3612	-0.693877	PIK3CG
101	KEGG	blue	Choline metabolism in cancer_Homo sapiens_hsa05231	1/101	0.707795	1.45882	-0.716941	PIK3CG
102	KEGG	blue	Estrogen signaling pathway_Homo sapiens_hsa04915	1/99	0.705106	1.42851	-0.719338	PIK3CG
103	KEGG	blue	Longevity regulating pathway - mammal_Homo sapiens_hsa04211	1/94	0.694497	1.47858	-0.791817	PIK3CG
104	KEGG	blue	ErbB signaling pathway_Homo sapiens_hsa04012	1/87	0.682782	1.42632	-0.834143	PIK3CG
105	KEGG	blue	Prostate cancer_Homo sapiens_hsa05215	1/89	0.682782	1.49328	-0.851399	PIK3CG
106	KEGG	blue	Salmonella infection_Homo sapiens_hsa05132	1/86	0.682782	1.5503	-0.91831	RILP
107	KEGG	blue	Protein digestion and absorption_Homo sapiens_hsa04974	1/90	0.682782	1.71872	-0.967642	SLC8A1
108	KEGG	blue	ECM-receptor interaction_Homo sapiens_hsa04512	1/82	0.682099	1.59912	-0.997438	ITGA4
109	KEGG	blue	Chronic myeloid leukemia_Homo sapiens_hsa05220	1/73	0.653851	1.50084	-1.05521	PIK3CG
110	KEGG	blue	Cardiac muscle contraction_Homo sapiens_hsa04260	1/78	0.665566	1.6848	-1.10761	SLC8A1
111	KEGG	blue	Melanoma_Homo sapiens_hsa05218	1/71	0.647333	1.58032	-1.1419	PIK3CG
112	KEGG	blue	Adipocytokine signaling pathway_Homo sapiens_hsa04920	1/70	0.647333	1.61215	-1.18108	JAK2
113	KEGG	blue	Central carbon metabolism in cancer_Homo sapiens_hsa05230	1/67	0.639385	1.59459	-1.21814	PIK3CG
114	KEGG	blue	Bile secretion_Homo sapiens_hsa04976	1/71	0.647333	1.70238	-1.2301	ABCB1
115	KEGG	blue	Pancreatic cancer_Homo sapiens_hsa05212	1/66	0.638742	1.64703	-1.27608	PIK3CG
116	KEGG	blue	Renal cell carcinoma_Homo sapiens_hsa05211	1/66	0.638742	1.66116	-1.28703	PIK3CG
117	KEGG	blue	Longevity regulating pathway - multiple species_Homo sapiens_hsa04213	1/64	0.638742	1.62486	-1.29529	PIK3CG
118	KEGG	blue	mTOR signaling pathway_Homo sapiens_hsa04150	1/60	0.638742	1.53463	-1.29655	PIK3CG
119	KEGG	blue	Glioma_Homo sapiens_hsa05214	1/65	0.638742	1.68469	-1.32393	PIK3CG
120	KEGG	blue	Renin secretion_Homo sapiens_hsa04924	1/64	0.638742	1.71775	-1.36933	PTGER4
121	KEGG	blue	Regulation of lipolysis in adipocytes_Homo sapiens_hsa04923	1/56	0.62743	1.5798	-1.41693	PIK3CG
122	KEGG	blue	Colorectal cancer_Homo sapiens_hsa05210	1/62	0.638742	1.73789	-1.42596	PIK3CG
123	KEGG	blue	Acute myeloid leukemia_Homo sapiens_hsa05221	1/57	0.629014	1.70992	-1.51064	PIK3CG
124	KEGG	blue	Non-small cell lung cancer_Homo sapiens_hsa05223	1/56	0.62743	1.71126	-1.53484	PIK3CG
125	KEGG	blue	Endometrial cancer_Homo sapiens_hsa05213	1/52	0.627098	1.64231	-1.56668	PIK3CG
126	KEGG	blue	Legionellosis_Homo sapiens_hsa05134	1/55	0.62743	1.74334	-1.58761	ITGAM
127	KEGG	blue	Pathogenic Escherichia coli infection_Homo sapiens_hsa05130	1/55	0.62743	1.83881	-1.67455	HCLS1
128	KEGG	blue	Ovarian steroidogenesis_Homo sapiens_hsa04913	1/50	0.627098	1.82551	-1.79739	ALOX5
129	KEGG	blue	Notch signaling pathway_Homo sapiens_hsa04330	1/48	0.62524	1.80499	-1.83534	MFNG
130	KEGG	blue	Endocrine and other factor-regulated calcium reabsorption_Homo sapiens_hsa04961	1/47	0.62524	1.82172	-1.88284	SLC8A1
131	KEGG	blue	Mineral absorption_Homo sapiens_hsa04978	1/51	0.627098	1.96984	-1.90894	SLC8A1
132	KEGG	blue	Type II diabetes mellitus_Homo sapiens_hsa04930	1/48	0.62524	1.88574	-1.91745	PIK3CG
133	KEGG	blue	Carbohydrate digestion and absorption_Homo sapiens_hsa04973	1/45	0.624654	1.83218	-1.95749	PIK3CG
134	KEGG	blue	ABC transporters_Homo sapiens_hsa02010	1/44	0.621496	2.02751	-2.20296	ABCB1
135	KEGG	blue	Aldosterone-regulated sodium reabsorption_Homo sapiens_hsa04960	1/39	0.586133	1.90267	-2.25541	PIK3CG
136	KEGG	blue	Proteasome_Homo sapiens_hsa03050	1/44	0.621496	2.14327	-2.32873	PSME1
137	KEGG	blue	African trypanosomiasis_Homo sapiens_hsa05143	1/35	0.542761	2.23311	-2.84958	APOL1
138	KEGG	blue	Prion diseases_Homo sapiens_hsa05020	1/35	0.542761	2.25545	-2.87809	C1QB
139	KEGG	blue	Other types of O-glycan biosynthesis_Homo sapiens_hsa00514	1/31	0.525809	2.44616	-3.37513	MFNG
140	KEGG	blue	SNARE interactions in vesicular transport_Homo sapiens_hsa04130	1/34	0.542761	2.74336	-3.56814	STX11

## Sheet: turquoise.mod
	Database	Module	Term	Overlap	Adjusted.P.value	Z.score	Combined.Score	Genes
1772	GOBiologicalProcess	turquoise	positive regulation of DNA damage response, signal transduction by p53 class mediator (GO:0043517)	4/15	0.325899	-2.49836	20.731	SPRED2;SPRED1;DDX5;ATM
3958	GOMolecularFunction	turquoise	SH3/SH2 adaptor activity (GO:0005070)	7/52	0.0226962	-1.99045	17.8711	ITSN2;SH3BGRL;CHN2;BLNK;ARHGAP6;CRK;SKAP2
1773	GOBiologicalProcess	turquoise	positive regulation of signal transduction by p53 class mediator (GO:1901798)	4/18	0.351523	-2.29516	17.3108	SPRED2;SPRED1;DDX5;ATM
1774	GOBiologicalProcess	turquoise	filopodium assembly (GO:0046847)	4/16	0.325899	-2.11989	17.0173	FGD4;FGD5;FGD6;SPATA13
1775	GOBiologicalProcess	turquoise	mitochondrion distribution (GO:0048311)	3/12	0.363032	-2.60546	16.2683	MEF2A;LRRK2;TRAK2
1776	GOBiologicalProcess	turquoise	histone mRNA catabolic process (GO:0071044)	3/12	0.363032	-2.58674	16.1514	PAPD4;ATM;DCP2
1777	GOBiologicalProcess	turquoise	retinal ganglion cell axon guidance (GO:0031290)	2/7	0.541502	-3.3948	15.9095	NRP1;ALCAM
1778	GOBiologicalProcess	turquoise	negative regulation of lymphocyte migration (GO:2000402)	2/7	0.541502	-3.37763	15.8291	LRCH1;APOD
1779	GOBiologicalProcess	turquoise	regulation of protein kinase A signaling (GO:0010738)	4/20	0.351523	-2.15234	15.3186	RAMP3;LRRK2;AKAP5;ADRB2
3959	GOMolecularFunction	turquoise	kinase activity (GO:0016301)	17/281	0.0226962	-1.71795	15.088	CDK17;MAP3K3;DGKD;PRAG1;PKN3;ADPGK;LRRK2;IRAK4;DCLK1;GK5;GRK3;RPS6KB1;ETNK1;ATM;TNIK;MAP4K3;MAP3K5
3769	GOCellularComponent	turquoise	platelet dense granule membrane (GO:0031088)	2/7	0.40063	-2.99592	14.0402	ITPR1;RAB27B
1780	GOBiologicalProcess	turquoise	semaphorin-plexin signaling pathway (GO:0071526)	4/30	0.402396	-2.52075	14.0048	FARP2;NRP1;SEMA3C;PLXNA4
1781	GOBiologicalProcess	turquoise	negative regulation of telomere capping (GO:1904354)	2/8	0.557567	-3.10006	13.6811	ATM;SMG6
1782	GOBiologicalProcess	turquoise	regulation of protein deacetylation (GO:0090311)	2/9	0.557567	-3.26913	13.6527	SPRED2;SPRED1
3960	GOMolecularFunction	turquoise	Rac guanyl-nucleotide exchange factor activity (GO:0030676)	3/15	0.276163	-2.43415	13.5479	FARP2;PREX1;SPATA13
1783	GOBiologicalProcess	turquoise	T-helper cell differentiation (GO:0042093)	3/12	0.363032	-2.13155	13.3093	ATP7A;FOXP1;BATF
1784	GOBiologicalProcess	turquoise	copper ion transport (GO:0006825)	3/15	0.402396	-2.34779	13.0672	STEAP4;SLC31A2;ATP7A
1785	GOBiologicalProcess	turquoise	positive regulation of response to DNA damage stimulus (GO:2001022)	5/50	0.402396	-2.40309	12.9803	SPRED2;SPRED1;DDX5;NSMCE4A;ATM
1786	GOBiologicalProcess	turquoise	coronary vasculature morphogenesis (GO:0060977)	2/9	0.557567	-3.07937	12.8602	NRP1;SPRED1
1787	GOBiologicalProcess	turquoise	monocyte activation (GO:0042117)	2/9	0.557567	-3.0756	12.8444	ADAM10;FOXP1
1788	GOBiologicalProcess	turquoise	regulation of DNA damage response, signal transduction by p53 class mediator (GO:0043516)	4/26	0.363032	-2.06552	12.5861	SPRED2;SPRED1;DDX5;ATM
1789	GOBiologicalProcess	turquoise	mitochondrion localization (GO:0051646)	3/16	0.402396	-2.33517	12.5497	MEF2A;LRRK2;TRAK2
1790	GOBiologicalProcess	turquoise	phospholipid scrambling (GO:0017121)	2/9	0.557567	-2.98352	12.4599	PLSCR4;ANO6
1791	GOBiologicalProcess	turquoise	actin filament polymerization (GO:0030041)	3/19	0.541502	-2.51816	12.2739	PREX1;GSN;ARHGAP6
1792	GOBiologicalProcess	turquoise	positive regulation of protein kinase A signaling (GO:0010739)	2/8	0.557567	-2.74129	12.0978	RAMP3;ADRB2
3961	GOMolecularFunction	turquoise	interleukin-17 receptor activity (GO:0030368)	2/8	0.453611	-2.63867	11.6449	IL6ST;IL17RA
1793	GOBiologicalProcess	turquoise	inactivation of MAPK activity (GO:0000188)	3/21	0.548221	-2.51563	11.5456	DUSP4;SPRED2;SPRED1
3770	GOCellularComponent	turquoise	U2-type prespliceosome (GO:0071004)	3/19	0.40063	-2.36735	11.5388	SF3A1;SNRPN;SF3B1
1794	GOBiologicalProcess	turquoise	desensitization of G-protein coupled receptor protein signaling pathway (GO:0002029)	2/9	0.557567	-2.74627	11.4691	ARRB1;ADRB2
1795	GOBiologicalProcess	turquoise	hexose metabolic process (GO:0019318)	5/46	0.39084	-1.97357	11.3801	KCNJ11;ADPGK;HECTD4;APOD;FBP1
1796	GOBiologicalProcess	turquoise	microvillus organization (GO:0032528)	2/9	0.557567	-2.68179	11.1998	TNIK;RAPGEF6
3962	GOMolecularFunction	turquoise	phosphotransferase activity, alcohol group as acceptor (GO:0016773)	16/255	0.0226962	-1.27354	11.1532	CDK17;MAP3K3;DGKD;PRAG1;PKN3;ADPGK;LRRK2;IRAK4;DCLK1;GK5;GRK3;RPS6KB1;ETNK1;TNIK;MAP4K3;MAP3K5
1797	GOBiologicalProcess	turquoise	negative regulation of transcription, DNA-templated (GO:0045892)	31/814	0.363032	-1.75793	11.0226	DDX5;ZNF175;RAMP3;MAX;ZBTB1;ARID4A;AHR;NR3C1;CCND1;PRDM16;TCEAL1;ZNF703;YAF2;SNX6;MEF2A;IGBP1;ZBTB16;ZBTB38;NR2F1;ARID5B;CBFA2T2;FOXP1;EID1;ZNF91;CREB1;CRY2;ID1;ZNF219;CPEB3;FBP1;ZNF431
3771	GOCellularComponent	turquoise	perinuclear endoplasmic reticulum (GO:0097038)	2/9	0.40063	-2.57211	10.7418	OSBPL7;ADAM10
1798	GOBiologicalProcess	turquoise	vesicle cytoskeletal trafficking (GO:0099518)	3/21	0.548221	-2.33043	10.6956	RAB1A;MLPH;TRAK2
1799	GOBiologicalProcess	turquoise	transcription initiation from RNA polymerase II promoter (GO:0006367)	10/161	0.374538	-1.81725	10.6735	GTF2A1;KAT2B;MED13;CCND1;MED10;NR2F1;MAML3;NR3C1;GTF2F1;CTGF
1800	GOBiologicalProcess	turquoise	microvillus assembly (GO:0030033)	2/9	0.557567	-2.54605	10.6329	TNIK;RAPGEF6
1801	GOBiologicalProcess	turquoise	plasma membrane bounded cell projection assembly (GO:0120031)	13/242	0.368117	-1.77123	10.556	NRP1;BBS1;GSN;ANO6;CDC14A;SEPT8;FGD4;FGD5;FGD6;SPATA13;TNIK;IFT46;RAPGEF6
1802	GOBiologicalProcess	turquoise	actin filament reorganization (GO:0090527)	2/10	0.648916	-2.63463	10.4528	GSN;FRY
1803	GOBiologicalProcess	turquoise	neuron projection extension involved in neuron projection guidance (GO:1902284)	2/9	0.557567	-2.49091	10.4026	NRP1;ALCAM
3772	GOCellularComponent	turquoise	U2 snRNP (GO:0005686)	3/22	0.40063	-2.33022	10.3904	SF3A1;SNRPN;SF3B1
1804	GOBiologicalProcess	turquoise	negative regulation of embryonic development (GO:0045992)	2/11	0.657316	-2.74418	10.376	LFNG;SULF1
1805	GOBiologicalProcess	turquoise	axon extension involved in axon guidance (GO:0048846)	2/9	0.557567	-2.47522	10.3371	NRP1;ALCAM
1806	GOBiologicalProcess	turquoise	regulation of Notch signaling pathway (GO:0008593)	7/71	0.351523	-1.45265	10.2201	LFNG;KAT2B;BMP2K;ARRB1;MAML3;CD46;SYNJ2BP
1807	GOBiologicalProcess	turquoise	vesicle transport along microtubule (GO:0047496)	3/20	0.541502	-2.15329	10.1801	FYCO1;RAB1A;TRAK2
1808	GOBiologicalProcess	turquoise	actin cytoskeleton reorganization (GO:0031532)	6/62	0.363032	-1.65901	10.1155	FARP2;NRP1;GSN;RHOH;TNIK;FRY
1809	GOBiologicalProcess	turquoise	negative regulation of autophagosome assembly (GO:1902902)	2/11	0.657316	-2.63334	9.95693	LRRK2;CHMP4B
3963	GOMolecularFunction	turquoise	voltage-gated chloride channel activity (GO:0005247)	2/13	0.487559	-2.81142	9.72839	ANO1;ANO6
3964	GOMolecularFunction	turquoise	transcription coactivator binding (GO:0001223)	2/15	0.523538	-3.0451	9.71849	CCNT2;AHR
3773	GOCellularComponent	turquoise	primary lysosome (GO:0005766)	2/11	0.40063	-2.55507	9.66101	SNAP23;HEXA
3965	GOMolecularFunction	turquoise	phospholipid scramblase activity (GO:0017128)	1/7	0.574408	-4.93899	9.61668	PLSCR4
1560	KEGG	turquoise	Legionellosis_Homo sapiens_hsa05134	5/55	0.797756	-1.92006	9.58844	CLK1;RAB1A;CASP8;APAF1;HSPA1L
1810	GOBiologicalProcess	turquoise	phosphatidylethanolamine biosynthetic process (GO:0006646)	3/16	0.402396	-1.77601	9.54466	ETNK1;LPIN2;PISD
1811	GOBiologicalProcess	turquoise	activation of MAPKK activity (GO:0000186)	4/34	0.48803	-1.868	9.52288	LRRK2;TNIK;CRK;MAP3K5
3966	GOMolecularFunction	turquoise	protein serine/threonine kinase activity (GO:0004674)	19/369	0.0540917	-1.25139	9.51247	CDK17;MAP3K3;CCNT2;MAST4;PKN3;STRADB;LRRK2;PELI2;IRAK4;CLK4;DCLK1;CLK1;RPS6KB1;CCND1;BMP2K;ATM;TNIK;MAP4K3;MAP3K5
3967	GOMolecularFunction	turquoise	protein serine/threonine kinase inhibitor activity (GO:0030291)	3/31	0.487559	-2.62101	9.25486	SPRED2;KAT2B;SPRED1
1812	GOBiologicalProcess	turquoise	histone mRNA metabolic process (GO:0008334)	3/25	0.587599	-2.25115	9.24268	PAPD4;ATM;DCP2
3968	GOMolecularFunction	turquoise	arylsulfatase activity (GO:0004065)	2/13	0.487559	-2.64983	9.16923	ARSG;SULF1
1813	GOBiologicalProcess	turquoise	regulation of autophagosome maturation (GO:1901096)	2/12	0.657316	-2.51015	9.06939	FYCO1;ADRB2
1814	GOBiologicalProcess	turquoise	regulation of axon extension involved in axon guidance (GO:0048841)	3/24	0.557567	-2.13805	9.01754	NRP1;SEMA3C;PLXNA4
1815	GOBiologicalProcess	turquoise	regulation of lipid kinase activity (GO:0043550)	2/12	0.657316	-2.4938	9.01033	RBL2;PIK3R1
3969	GOMolecularFunction	turquoise	transcription cofactor binding (GO:0001221)	3/26	0.453611	-2.24902	8.99402	CCNT2;CHD6;AHR
3970	GOMolecularFunction	turquoise	Rho guanyl-nucleotide exchange factor activity (GO:0005089)	6/60	0.164475	-1.42819	8.94948	FARP2;PREX1;FGD4;TRIO;SPATA13;ARHGEF38
1816	GOBiologicalProcess	turquoise	regulation of hydrolase activity (GO:0051336)	7/81	0.363032	-1.41372	8.84921	FGD4;FGD5;FGD6;CHN2;CRK;RAPGEF6;PLXNA4
1817	GOBiologicalProcess	turquoise	connective tissue development (GO:0061448)	4/31	0.402396	-1.62324	8.82181	ZBTB16;ARID5B;SULF1;ATP7A
1818	GOBiologicalProcess	turquoise	positive regulation of autophagosome maturation (GO:1901098)	2/7	0.541502	-1.87733	8.79803	FYCO1;ADRB2
1819	GOBiologicalProcess	turquoise	phosphatidylethanolamine metabolic process (GO:0046337)	3/21	0.548221	-1.91381	8.78356	ETNK1;LPIN2;PISD
3971	GOMolecularFunction	turquoise	transcription coactivator activity (GO:0003713)	14/292	0.308161	-1.64867	8.7412	MEF2A;GTF2A1;MAX;NR2F1;ARID5B;GTF2F1;TRERF1;PIAS1;KAT2B;MED13;PRDM16;MAML3;YAF2;LPIN2
1820	GOBiologicalProcess	turquoise	semaphorin-plexin signaling pathway involved in neuron projection guidance (GO:1902285)	2/14	0.657316	-2.58847	8.59475	NRP1;PLXNA4
3774	GOCellularComponent	turquoise	prespliceosome (GO:0071010)	3/24	0.40063	-2.00121	8.4404	SF3A1;SNRPN;SF3B1
3972	GOMolecularFunction	turquoise	MAP kinase kinase kinase kinase activity (GO:0008349)	2/12	0.487559	-2.32168	8.38844	TNIK;MAP4K3
1821	GOBiologicalProcess	turquoise	negative regulation of focal adhesion assembly (GO:0051895)	2/15	0.657316	-2.60144	8.30256	APOD;ARHGAP6
1822	GOBiologicalProcess	turquoise	melanosome transport (GO:0032402)	2/18	0.657316	-2.89957	8.28564	MLPH;RAB27B
1561	KEGG	turquoise	Viral carcinogenesis_Homo sapiens_hsa05203	10/205	0.797756	-1.9569	8.2748	RBL2;GTF2A1;KAT2B;GSN;CREB1;CASP8;CCND1;UBE3A;PIK3R1;IL6ST
3973	GOMolecularFunction	turquoise	cuprous ion binding (GO:1903136)	1/7	0.574408	-4.24264	8.26081	ATP7A
3974	GOMolecularFunction	turquoise	semaphorin receptor activity (GO:0017154)	2/12	0.487559	-2.27515	8.22031	NRP1;PLXNA4
3975	GOMolecularFunction	turquoise	outward rectifier potassium channel activity (GO:0015271)	2/15	0.523538	-2.56975	8.20141	KCND3;KCNMA1
3976	GOMolecularFunction	turquoise	GTPase inhibitor activity (GO:0005095)	2/14	0.521595	-2.44577	8.12094	RHOH;IQGAP2
3977	GOMolecularFunction	turquoise	calcium activated cation channel activity (GO:0005227)	3/24	0.453611	-1.91862	8.09206	ANO1;KCNMA1;ANO6
1823	GOBiologicalProcess	turquoise	regulation of androgen receptor signaling pathway (GO:0060765)	3/24	0.557567	-1.87661	7.91488	DDX5;TRIM68;FOXP1
1824	GOBiologicalProcess	turquoise	negative regulation of peptidyl-threonine phosphorylation (GO:0010801)	2/16	0.657316	-2.54518	7.81926	SPRED2;SPRED1
1825	GOBiologicalProcess	turquoise	glycosphingolipid metabolic process (GO:0006687)	4/55	0.657316	-2.255	7.79525	UGCG;HEXA;ST3GAL5;ARSG
1826	GOBiologicalProcess	turquoise	regulation of axon guidance (GO:1902667)	2/14	0.657316	-2.3286	7.73189	NRP1;PLXNA4
3978	GOMolecularFunction	turquoise	androgen receptor binding (GO:0050681)	4/43	0.453611	-1.79635	7.67355	DDX5;TRIM68;FOXP1;PIAS1
1827	GOBiologicalProcess	turquoise	protein targeting to vacuole (GO:0006623)	3/28	0.657316	-2.00921	7.63457	ZFYVE16;TMEM50A;VPS13C
1828	GOBiologicalProcess	turquoise	negative regulation of adherens junction organization (GO:1903392)	2/16	0.657316	-2.48079	7.62146	APOD;ARHGAP6
1829	GOBiologicalProcess	turquoise	plasma membrane bounded cell projection morphogenesis (GO:0120039)	5/53	0.482042	-1.46563	7.54956	LRRK2;RHOH;TNIK;ATP7A;DCLK1
1830	GOBiologicalProcess	turquoise	fatty acid beta-oxidation using acyl-CoA oxidase (GO:0033540)	2/16	0.657316	-2.44461	7.5103	AMACR;CROT
1831	GOBiologicalProcess	turquoise	negative regulation of organelle assembly (GO:1902116)	3/28	0.657316	-1.96958	7.484	KAT2B;LRRK2;CHMP4B
3979	GOMolecularFunction	turquoise	phosphatidate phosphatase activity (GO:0008195)	2/14	0.521595	-2.25317	7.48143	PLPP3;LPIN2
3980	GOMolecularFunction	turquoise	estradiol 17-beta-dehydrogenase activity (GO:0004303)	1/8	0.574408	-4.07421	7.43231	HSD17B8
1832	GOBiologicalProcess	turquoise	pigment granule transport (GO:0051904)	2/18	0.657316	-2.59905	7.42688	MLPH;RAB27B
1833	GOBiologicalProcess	turquoise	negative regulation of hemopoiesis (GO:1903707)	2/15	0.657316	-2.3192	7.40178	MEIS1;ZBTB16
1834	GOBiologicalProcess	turquoise	positive regulation of protein complex disassembly (GO:0043243)	2/14	0.657316	-2.21173	7.34384	FYCO1;ADRB2
1835	GOBiologicalProcess	turquoise	copper ion import (GO:0015677)	2/8	0.557567	-1.65466	7.3023	STEAP4;ATP7A
1836	GOBiologicalProcess	turquoise	regulation of small GTPase mediated signal transduction (GO:0051056)	9/141	0.402396	-1.30563	7.29029	PREX1;FGD4;TRIO;FAM13B;CHN2;RHOH;ARHGAP6;RHOB;ARHGAP12
1837	GOBiologicalProcess	turquoise	transcription from RNA polymerase II promoter (GO:0006366)	21/486	0.363032	-1.193	7.21493	GTF2A1;DDX5;CCNT2;MAX;ZBTB1;NR2F1;ARID4A;ARRB1;PBX4;AHR;NR3C1;POU2F2;GTF2F1;CTGF;KAT2B;MED13;CCND1;PCF11;MED10;MAML3;SRSF5
3981	GOMolecularFunction	turquoise	voltage-gated anion channel activity (GO:0008308)	2/19	0.574408	-2.61301	7.213	ANO1;ANO6
3982	GOMolecularFunction	turquoise	histone acetyltransferase binding (GO:0035035)	3/23	0.453611	-1.6605	7.19858	MEF2A;EID1;TRIM68
3775	GOCellularComponent	turquoise	protein kinase complex (GO:1902911)	1/7	0.574098	-3.69547	7.19544	MAP3K5
3776	GOCellularComponent	turquoise	ribonucleoprotein granule (GO:0035770)	5/81	0.40063	-2.07026	7.14464	EID1;USP3;BLNK;CTSH;DCP2
3983	GOMolecularFunction	turquoise	1-phosphatidylinositol-4-phosphate 5-kinase activity (GO:0016308)	1/7	0.574408	-3.65693	7.12038	PIP4K2A
3984	GOMolecularFunction	turquoise	O-acetyltransferase activity (GO:0016413)	1/7	0.574408	-3.64742	7.10186	CASD1
1838	GOBiologicalProcess	turquoise	chemical homeostasis within a tissue (GO:0048875)	1/7	0.657316	-3.6442	7.09561	CTSH
1839	GOBiologicalProcess	turquoise	regulation of cellular catabolic process (GO:0031329)	5/56	0.541502	-1.43924	7.07806	OSBPL7;LRRK2;ITPR1;PIP4K2A;ATM
3985	GOMolecularFunction	turquoise	myosin binding (GO:0017022)	4/47	0.453611	-1.77981	7.06742	GSN;MLPH;RAB27B;TRAK2
1840	GOBiologicalProcess	turquoise	regulation of keratinocyte apoptotic process (GO:1902172)	1/7	0.657316	-3.60041	7.01034	GSN
1841	GOBiologicalProcess	turquoise	positive regulation of axon guidance (GO:1902669)	1/7	0.657316	-3.56405	6.93955	NRP1
3986	GOMolecularFunction	turquoise	sulfuric ester hydrolase activity (GO:0008484)	2/17	0.553165	-2.33868	6.92526	ARSG;SULF1
1562	KEGG	turquoise	p53 signaling pathway_Homo sapiens_hsa04115	5/69	0.797756	-1.70274	6.92432	CASP8;CCND1;APAF1;CCNG2;ATM
3987	GOMolecularFunction	turquoise	1-phosphatidylinositol binding (GO:0005545)	2/15	0.523538	-2.16858	6.92107	ZFYVE16;WDFY3
1842	GOBiologicalProcess	turquoise	monoamine transport (GO:0015844)	1/7	0.657316	-3.54779	6.90788	SLC18A2
3988	GOMolecularFunction	turquoise	acetylglucosaminyltransferase activity (GO:0008375)	4/51	0.487559	-1.86007	6.8839	LFNG;MGAT4A;HEXA;ALG13
3777	GOCellularComponent	turquoise	sarcoplasm (GO:0016528)	3/32	0.40063	-1.98664	6.85077	GSN;ITPR1;ATP2A3
1843	GOBiologicalProcess	turquoise	oligosaccharide-lipid intermediate biosynthetic process (GO:0006490)	2/15	0.657316	-2.1402	6.83051	ALG13;MPDU1
1563	KEGG	turquoise	Transcriptional misregulation in cancer_Homo sapiens_hsa05202	9/180	0.797756	-1.67908	6.81686	MEIS1;DDX5;CCNT2;MAX;ZBTB16;BMP2K;ATM;AFF1;KDM6A
3989	GOMolecularFunction	turquoise	phosphatidylinositol binding (GO:0035091)	7/101	0.354177	-1.35495	6.81439	ZFYVE16;FCHO2;ITPR1;ANKFY1;MITD1;WDFY3;SNX6
3990	GOMolecularFunction	turquoise	transcriptional repressor activity, RNA polymerase II activating transcription factor binding (GO:0098811)	2/13	0.487559	-1.96549	6.80119	CREB1;KDM6A
3991	GOMolecularFunction	turquoise	insulin-like growth factor receptor binding (GO:0005159)	2/16	0.553165	-2.20855	6.78507	ARRB1;PIK3R1
1844	GOBiologicalProcess	turquoise	stress-activated protein kinase signaling cascade (GO:0031098)	5/71	0.648916	-1.70262	6.73269	MAP3K3;STRADB;TNIK;MAP4K3;MAP3K5
1564	KEGG	turquoise	AMPK signaling pathway_Homo sapiens_hsa04152	7/124	0.797756	-1.68989	6.7141	CREB1;RPS6KB1;CCND1;PPP2R2B;STRADB;PIK3R1;FBP1
3992	GOMolecularFunction	turquoise	CD4 receptor binding (GO:0042609)	1/7	0.574408	-3.44471	6.70718	PLSCR4
1845	GOBiologicalProcess	turquoise	telencephalon cell migration (GO:0022029)	1/7	0.657316	-3.4427	6.70327	LRRK2
1846	GOBiologicalProcess	turquoise	positive regulation of cysteine-type endopeptidase activity involved in apoptotic signaling pathway (GO:2001269)	2/16	0.657316	-2.16374	6.6474	GSN;CASP8
1847	GOBiologicalProcess	turquoise	negative regulation of cytoplasmic translation (GO:2000766)	1/7	0.657316	-3.39243	6.60538	CPEB3
1848	GOBiologicalProcess	turquoise	establishment of melanosome localization (GO:0032401)	2/19	0.657316	-2.39184	6.60248	MLPH;RAB27B
1849	GOBiologicalProcess	turquoise	neurotransmitter transport (GO:0006836)	2/17	0.657316	-2.22137	6.57788	GLUL;SLC18A2
1850	GOBiologicalProcess	turquoise	regulation of phosphate metabolic process (GO:0019220)	2/15	0.657316	-2.06056	6.57632	IGBP1;SMG6
1851	GOBiologicalProcess	turquoise	N-glycan processing (GO:0006491)	2/18	0.657316	-2.30128	6.57601	MGAT4A;MAN1C1
1852	GOBiologicalProcess	turquoise	positive regulation of epithelial cell apoptotic process (GO:1904037)	2/17	0.657316	-2.20278	6.52285	GSN;ANO6
3778	GOCellularComponent	turquoise	AP-1 adaptor complex (GO:0030121)	1/7	0.574098	-3.3415	6.50621	SYNRG
1853	GOBiologicalProcess	turquoise	negative regulation of systemic arterial blood pressure (GO:0003085)	1/7	0.657316	-3.34121	6.50565	ADRB2
1854	GOBiologicalProcess	turquoise	DNA-templated transcription, initiation (GO:0006352)	10/187	0.541502	-1.32024	6.37612	GTF2A1;KAT2B;MED13;CCND1;MED10;NR2F1;MAML3;NR3C1;GTF2F1;CTGF
1855	GOBiologicalProcess	turquoise	regulation of hormone biosynthetic process (GO:0046885)	1/8	0.657316	-3.48599	6.35927	TRERF1
1856	GOBiologicalProcess	turquoise	mRNA metabolic process (GO:0016071)	6/98	0.657316	-1.61932	6.3236	SF3A1;DDX5;PCF11;AGGF1;SRSF5;DCP2
1857	GOBiologicalProcess	turquoise	intrinsic apoptotic signaling pathway (GO:0097193)	6/102	0.657316	-1.69444	6.32047	MOAP1;DDX5;ZMAT1;APAF1;ITPR1;MAP3K5
3993	GOMolecularFunction	turquoise	patched binding (GO:0005113)	1/7	0.574408	-3.24355	6.31551	BBS1
1858	GOBiologicalProcess	turquoise	positive regulation of protein localization to plasma membrane (GO:1903078)	4/44	0.557567	-1.50404	6.30693	RAMP3;ACSL3;AKAP5;PIK3R1
3994	GOMolecularFunction	turquoise	GTPase regulator activity (GO:0030695)	12/276	0.453611	-1.57381	6.30597	RGS5;PREX1;NRP1;FAM13B;CHN2;LRRK2;RHOH;TBC1D9;ARRB1;IQGAP2;ARHGAP6;ARHGAP12
1859	GOBiologicalProcess	turquoise	regulation of cell cycle (GO:0051726)	11/216	0.541502	-1.29208	6.2553	RBL2;MAP3K3;CCND1;STRADB;MADD;ID1;ZNF703;TNIK;ALOX15B;MAP4K3;RHOB
1860	GOBiologicalProcess	turquoise	virion assembly (GO:0019068)	2/18	0.657316	-2.17994	6.22926	RAB1A;CHMP4B
1565	KEGG	turquoise	Apoptosis_Homo sapiens_hsa04210	7/140	0.824374	-1.83274	6.21922	CASP8;APAF1;ITPR1;CTSH;ATM;PIK3R1;MAP3K5
1861	GOBiologicalProcess	turquoise	DNA double-strand break processing (GO:0000729)	2/20	0.657316	-2.32689	6.21082	EXD2;ATM
1862	GOBiologicalProcess	turquoise	negative regulation of telomere maintenance (GO:0032205)	2/18	0.657316	-2.1696	6.19971	ATM;SMG6
1863	GOBiologicalProcess	turquoise	melanosome localization (GO:0032400)	2/21	0.657316	-2.39924	6.19751	MLPH;RAB27B
1864	GOBiologicalProcess	turquoise	regulation of telomere maintenance via telomere lengthening (GO:1904356)	2/18	0.657316	-2.14836	6.13901	ATM;SMG6
3779	GOCellularComponent	turquoise	multivesicular body (GO:0005771)	3/30	0.40063	-1.6957	6.1333	LRRK2;CTSH;RAB27B
1865	GOBiologicalProcess	turquoise	response to DNA damage checkpoint signaling (GO:0072423)	1/7	0.657316	-3.14788	6.12922	APAF1
1866	GOBiologicalProcess	turquoise	dosage compensation by inactivation of X chromosome (GO:0009048)	1/7	0.657316	-3.14718	6.12786	PCGF3
3995	GOMolecularFunction	turquoise	protein phosphatase binding (GO:0019903)	6/93	0.453611	-1.47952	6.12303	IGBP1;AP3B1;AKAP5;PIK3R1;GTF2F1;MAP3K5
1867	GOBiologicalProcess	turquoise	glycosphingolipid biosynthetic process (GO:0006688)	2/18	0.657316	-2.13296	6.09501	UGCG;ST3GAL5
1868	GOBiologicalProcess	turquoise	positive regulation of transcription of Notch receptor target (GO:0007221)	2/18	0.657316	-2.12432	6.07033	KAT2B;MAML3
1869	GOBiologicalProcess	turquoise	protein insertion into mitochondrial membrane involved in apoptotic signaling pathway (GO:0001844)	1/7	0.657316	-3.10534	6.04639	MOAP1
1870	GOBiologicalProcess	turquoise	endosomal transport (GO:0016197)	11/230	0.557567	-1.36718	6.01675	ZFYVE16;AP5M1;VPS13C;MVB12B;CHMP4B;ANKFY1;ADRB2;STAM2;DCLK1;RHOB;SNX6
1566	KEGG	turquoise	Acute myeloid leukemia_Homo sapiens_hsa05221	4/57	0.824374	-1.79429	5.99907	RPS6KB1;CCND1;ZBTB16;PIK3R1
3996	GOMolecularFunction	turquoise	1-phosphatidylinositol-3-kinase regulator activity (GO:0046935)	1/7	0.574408	-3.06414	5.96616	PIK3R1
1871	GOBiologicalProcess	turquoise	negative regulation of cell junction assembly (GO:1901889)	2/20	0.657316	-2.22532	5.93971	APOD;ARHGAP6
1872	GOBiologicalProcess	turquoise	positive regulation of cardiac muscle hypertrophy (GO:0010613)	2/17	0.657316	-2.00538	5.93831	MEF2A;IL6ST
1873	GOBiologicalProcess	turquoise	ribonucleoside biosynthetic process (GO:0042455)	1/7	0.657316	-3.04477	5.92845	PDCL
1874	GOBiologicalProcess	turquoise	queuosine metabolic process (GO:0046116)	1/7	0.657316	-3.0183	5.87692	PDCL
1875	GOBiologicalProcess	turquoise	growth hormone secretion (GO:0030252)	1/7	0.657316	-3.00035	5.84196	RAB1A
1876	GOBiologicalProcess	turquoise	ventricular cardiac muscle cell development (GO:0055015)	1/7	0.657316	-2.99357	5.82876	MEF2A
3780	GOCellularComponent	turquoise	autophagosome (GO:0005776)	5/65	0.40063	-1.33963	5.7666	FYCO1;OSBPL7;LRRK2;PIP4K2A;WDFY3
3997	GOMolecularFunction	turquoise	activating transcription factor binding (GO:0033613)	4/69	0.574408	-2.08959	5.76589	MEF2A;RBL2;CREB1;PRDM16
1877	GOBiologicalProcess	turquoise	regulation of GTPase activity (GO:0043087)	10/189	0.541502	-1.2099	5.75711	FGD4;FGD5;FGD6;LRCH1;CHN2;LRRK2;ARHGEF38;CRK;RAPGEF6;PLXNA4
1878	GOBiologicalProcess	turquoise	plus-end-directed organelle transport along microtubule (GO:0072386)	1/7	0.657316	-2.94151	5.72739	FYCO1
3998	GOMolecularFunction	turquoise	intracellular chloride channel activity (GO:0061778)	2/20	0.574408	-2.14284	5.71955	ANO1;ANO6
1879	GOBiologicalProcess	turquoise	actin polymerization or depolymerization (GO:0008154)	3/37	0.657316	-1.85656	5.71515	PREX1;GSN;ARHGAP6
3999	GOMolecularFunction	turquoise	cysteine-type endopeptidase activator activity involved in apoptotic process (GO:0008656)	2/17	0.553165	-1.92824	5.70986	APAF1;CTSH
1880	GOBiologicalProcess	turquoise	cellular divalent inorganic anion homeostasis (GO:0072501)	1/8	0.657316	-3.12556	5.70176	GPCPD1
1881	GOBiologicalProcess	turquoise	mRNA transcription (GO:0009299)	2/22	0.657316	-2.27727	5.69735	DDX5;ZBTB1
1882	GOBiologicalProcess	turquoise	positive regulation of programmed cell death (GO:0043068)	12/258	0.557567	-1.26523	5.68046	FOXA1;PREX1;MOAP1;FGD4;TRIO;APAF1;LRRK2;KCNMA1;ATM;ANO6;MAP3K5;RHOB
3781	GOCellularComponent	turquoise	multivesicular body membrane (GO:0032585)	1/8	0.574098	-3.11262	5.67815	RAB27B
1883	GOBiologicalProcess	turquoise	response to estradiol (GO:0032355)	3/31	0.657316	-1.60509	5.66763	FOXA1;RAMP3;ZNF703
1884	GOBiologicalProcess	turquoise	positive regulation of memory T cell differentiation (GO:0043382)	1/7	0.657316	-2.90989	5.66583	CD46
4000	GOMolecularFunction	turquoise	polynucleotide adenylyltransferase activity (GO:0004652)	1/7	0.574408	-2.90962	5.6653	PAPD4
1885	GOBiologicalProcess	turquoise	cellular response to chemokine (GO:1990869)	1/7	0.657316	-2.90657	5.65936	LRCH1
1886	GOBiologicalProcess	turquoise	thiamine-containing compound metabolic process (GO:0042723)	1/8	0.657316	-3.1001	5.6553	THTPA
1887	GOBiologicalProcess	turquoise	regulation of autophagosome assembly (GO:2000785)	3/34	0.657316	-1.71125	5.63399	LRRK2;PIP4K2A;CHMP4B
1888	GOBiologicalProcess	turquoise	positive regulation of receptor binding (GO:1900122)	1/7	0.657316	-2.8886	5.62437	NRP1
1889	GOBiologicalProcess	turquoise	positive regulation of Notch signaling pathway (GO:0045747)	3/34	0.657316	-1.70334	5.60793	KAT2B;BMP2K;MAML3
1890	GOBiologicalProcess	turquoise	glucose metabolic process (GO:0006006)	5/65	0.557567	-1.29385	5.56952	KCNJ11;ADPGK;HECTD4;APOD;FBP1
3782	GOCellularComponent	turquoise	cortical cytoskeleton (GO:0030863)	4/53	0.40063	-1.55488	5.56007	POLR2M;GSN;MLPH;GCOM1
1891	GOBiologicalProcess	turquoise	aggrephagy (GO:0035973)	1/7	0.657316	-2.83832	5.52647	WDFY3
1892	GOBiologicalProcess	turquoise	response to UV-A (GO:0070141)	1/7	0.657316	-2.83615	5.52224	CCND1
1893	GOBiologicalProcess	turquoise	membrane protein ectodomain proteolysis (GO:0006509)	2/19	0.657316	-1.99768	5.51446	SPPL2A;ADAM10
4001	GOMolecularFunction	turquoise	interleukin-6 receptor binding (GO:0005138)	1/8	0.574408	-3.01793	5.50541	IL6ST
1894	GOBiologicalProcess	turquoise	chondrocyte development (GO:0002063)	1/7	0.657316	-2.81663	5.48424	SULF1
1895	GOBiologicalProcess	turquoise	negative regulation of intracellular protein transport (GO:0090317)	2/21	0.657316	-2.11671	5.46772	LRRK2;APOD
3783	GOCellularComponent	turquoise	sex chromosome (GO:0000803)	1/7	0.574098	-2.80577	5.4631	PCGF3
4002	GOMolecularFunction	turquoise	protein carboxyl O-methyltransferase activity (GO:0051998)	1/7	0.574408	-2.80347	5.45863	ARMT1
1896	GOBiologicalProcess	turquoise	positive regulation of intracellular estrogen receptor signaling pathway (GO:0033148)	1/7	0.657316	-2.80198	5.45571	FOXA1
1897	GOBiologicalProcess	turquoise	negative regulation of coenzyme metabolic process (GO:0051198)	1/7	0.657316	-2.7895	5.43142	FBP1
3784	GOCellularComponent	turquoise	cortical actin cytoskeleton (GO:0030864)	4/53	0.40063	-1.51016	5.40014	POLR2M;GSN;MLPH;GCOM1
4003	GOMolecularFunction	turquoise	intracellular calcium activated chloride channel activity (GO:0005229)	2/20	0.574408	-2.02213	5.39736	ANO1;ANO6
1898	GOBiologicalProcess	turquoise	regulation of transcription from RNA polymerase II promoter in response to oxidative stress (GO:0043619)	1/9	0.657316	-3.13709	5.38665	CHD6
1899	GOBiologicalProcess	turquoise	axon extension (GO:0048675)	2/21	0.657316	-2.08346	5.38181	NRP1;ALCAM
1900	GOBiologicalProcess	turquoise	nucleus localization (GO:0051647)	1/7	0.657316	-2.76396	5.38168	DCTN4
4004	GOMolecularFunction	turquoise	ferrous iron binding (GO:0008198)	2/21	0.574408	-2.07646	5.36374	ALKBH3;FECH
1901	GOBiologicalProcess	turquoise	neurotransmitter loading into synaptic vesicle (GO:0098700)	1/7	0.657316	-2.74991	5.35433	SLC18A2
1902	GOBiologicalProcess	turquoise	Rac protein signal transduction (GO:0016601)	2/20	0.657316	-2.00192	5.34343	FARP2;RHOH
1903	GOBiologicalProcess	turquoise	hematopoietic stem cell differentiation (GO:0060218)	1/7	0.657316	-2.74336	5.34157	BATF
1904	GOBiologicalProcess	turquoise	iron ion import across plasma membrane (GO:0098711)	1/7	0.657316	-2.72603	5.30784	STEAP4
4005	GOMolecularFunction	turquoise	GTPase activator activity (GO:0005096)	10/250	0.553165	-1.74262	5.30751	RGS5;PREX1;NRP1;FAM13B;CHN2;LRRK2;TBC1D9;ARRB1;ARHGAP6;ARHGAP12
1905	GOBiologicalProcess	turquoise	short-chain fatty acid catabolic process (GO:0019626)	1/9	0.657316	-3.06468	5.26231	PCCA
1906	GOBiologicalProcess	turquoise	dolichol-linked oligosaccharide biosynthetic process (GO:0006488)	2/19	0.657316	-1.90477	5.25798	ALG13;MPDU1
1907	GOBiologicalProcess	turquoise	cellular trivalent inorganic anion homeostasis (GO:0072502)	1/8	0.657316	-2.88226	5.25791	GPCPD1
1908	GOBiologicalProcess	turquoise	T-helper 17 cell lineage commitment (GO:0072540)	1/7	0.657316	-2.68915	5.23602	BATF
4006	GOMolecularFunction	turquoise	TBP-class protein binding (GO:0017025)	2/22	0.574408	-2.08871	5.22561	GTF2A1;AHR
4007	GOMolecularFunction	turquoise	K63-linked polyubiquitin modification-dependent protein binding (GO:0070530)	2/21	0.574408	-2.02229	5.22381	MINDY2;ZBTB1
1909	GOBiologicalProcess	turquoise	osteoclast differentiation (GO:0030316)	2/20	0.657316	-1.9504	5.20591	FARP2;FOXP1
4008	GOMolecularFunction	turquoise	queuine tRNA-ribosyltransferase activity (GO:0008479)	1/8	0.574408	-2.84692	5.19345	PDCL
4009	GOMolecularFunction	turquoise	7SK snRNA binding (GO:0097322)	1/7	0.574408	-2.66665	5.19223	CCNT2
1910	GOBiologicalProcess	turquoise	adherens junction assembly (GO:0034333)	1/8	0.657316	-2.84463	5.18928	ZNF703
1911	GOBiologicalProcess	turquoise	positive regulation of apoptotic process (GO:0043065)	12/308	0.657316	-1.58552	5.18867	FOXA1;PREX1;MOAP1;FGD4;TRIO;APAF1;KCNMA1;CTSH;ATM;ANO6;MAP3K5;RHOB
4010	GOMolecularFunction	turquoise	AP-2 adaptor complex binding (GO:0035612)	1/8	0.574408	-2.84342	5.18706	BMP2K
4011	GOMolecularFunction	turquoise	carboxypeptidase activity (GO:0004180)	3/40	0.574408	-1.79759	5.18636	CPA3;MINDY2;CPE
4012	GOMolecularFunction	turquoise	small GTPase binding (GO:0031267)	4/64	0.553165	-1.73079	5.16565	FGD4;FGD5;FGD6;RAPGEF6
1912	GOBiologicalProcess	turquoise	transcription, DNA-templated (GO:0006351)	13/357	0.657316	-1.71661	5.15727	MEF2A;GTF2A1;DDX5;CCNT2;MAX;ARID4A;ARRB1;PBX4;AHR;NR3C1;POU2F2;GTF2F1;ZNF219
1913	GOBiologicalProcess	turquoise	insulin secretion involved in cellular response to glucose stimulus (GO:0035773)	1/7	0.657316	-2.63098	5.12276	PTPRN2
3785	GOCellularComponent	turquoise	platelet dense granule (GO:0042827)	2/22	0.574098	-2.04672	5.12056	ITPR1;RAB27B
4013	GOMolecularFunction	turquoise	transcription regulatory region DNA binding (GO:0044212)	15/375	0.453611	-1.27182	5.11899	MEF2A;FOXA1;NFYB;MAX;ARID5B;ARID4A;ARRB1;AHR;NR3C1;TRERF1;RBL2;CREB1;ELMSAN1;CRY2;ZNF219
1914	GOBiologicalProcess	turquoise	regulation of memory T cell differentiation (GO:0043380)	1/8	0.657316	-2.80146	5.11051	CD46
3786	GOCellularComponent	turquoise	lysosome (GO:0005764)	17/423	0.40063	-1.148	5.10874	ABCD4;RAMP3;LRRK2;HEXA;SPPL2A;ARRB1;AP3B1;ADRB2;TM6SF1;LITAF;FYCO1;ZFYVE16;AP5M1;CTSH;ANKFY1;ARSG;SPG11
1915	GOBiologicalProcess	turquoise	negative regulation of macroautophagy (GO:0016242)	2/22	0.657316	-2.04095	5.10611	LRRK2;CHMP4B
1916	GOBiologicalProcess	turquoise	glutamate metabolic process (GO:0006536)	2/22	0.657316	-2.032	5.08373	TAT;GLUL
1917	GOBiologicalProcess	turquoise	transmembrane receptor protein tyrosine phosphatase signaling pathway (GO:0007185)	1/7	0.657316	-2.61051	5.0829	TRIO
4014	GOMolecularFunction	turquoise	peptidase activator activity involved in apoptotic process (GO:0016505)	2/19	0.574408	-1.84083	5.08146	APAF1;CTSH
1918	GOBiologicalProcess	turquoise	myeloid leukocyte differentiation (GO:0002573)	4/51	0.657316	-1.37131	5.07506	FARP2;CASP8;FOXP1;BATF
3787	GOCellularComponent	turquoise	cytoplasmic vesicle (GO:0031410)	10/216	0.40063	-1.29992	5.07124	NRP1;SPRED1;LRRK2;LPAR1;ADAM10;ARRB1;SPG11;RAPGEF6;TRAK2;RHOB
4015	GOMolecularFunction	turquoise	NAD+ ADP-ribosyltransferase activity (GO:0003950)	2/19	0.574408	-1.8368	5.07036	PARP11;PARP8
1919	GOBiologicalProcess	turquoise	regulation of phagocytosis, engulfment (GO:0060099)	1/7	0.657316	-2.59578	5.05423	ANO6
1920	GOBiologicalProcess	turquoise	outflow tract septum morphogenesis (GO:0003148)	2/23	0.657316	-2.08195	5.04843	NRP1;SEMA3C
1921	GOBiologicalProcess	turquoise	regulation of transcription from RNA polymerase II promoter (GO:0006357)	44/1479	0.657316	-1.30519	5.01863	FOXA1;DDX5;ZNF175;CCNT2;MAX;ZBTB1;ARID4A;ARRB1;AHR;PIK3R1;NR3C1;LITAF;MED13;CCND1;ELMSAN1;MED10;PRDM16;TCEAL1;MEF2A;IGBP1;ZBTB16;ZBTB38;NR2F1;THAP12;ARID5B;TRERF1;HOPX;FOXP1;BATF;EID1;KAT2B;CREB1;ELF2;ZFYVE16;RFX7;CRY2;ZNF219;MAML3;ANKRA2;CPEB3;CRK;FBP1;LPIN2;ZNF431
4016	GOMolecularFunction	turquoise	protein kinase activity (GO:0004672)	20/514	0.442713	-1.06938	5.01362	CDK17;MAP3K3;CCNT2;MAST4;PRAG1;PKN3;STRADB;LRRK2;PELI2;IRAK4;CLK4;DCLK1;CLK1;GRK3;RPS6KB1;BMP2K;ATM;TNIK;MAP4K3;MAP3K5
3788	GOCellularComponent	turquoise	manchette (GO:0002177)	1/8	0.574098	-2.74767	5.01239	RIMBP3
1922	GOBiologicalProcess	turquoise	regulation of dephosphorylation (GO:0035303)	2/19	0.657316	-1.80346	4.9783	IGBP1;SMG6
1923	GOBiologicalProcess	turquoise	mRNA splice site selection (GO:0006376)	2/25	0.657316	-2.17938	4.97418	SF3A1;SRSF5
1924	GOBiologicalProcess	turquoise	fructose 6-phosphate metabolic process (GO:0006002)	1/7	0.657316	-2.55295	4.97083	FBP1
1925	GOBiologicalProcess	turquoise	positive regulation of muscle hypertrophy (GO:0014742)	2/15	0.657316	-1.55516	4.96333	MEF2A;IL6ST
1926	GOBiologicalProcess	turquoise	granulocyte migration (GO:0097530)	1/8	0.657316	-2.71692	4.9563	IRAK4
3789	GOCellularComponent	turquoise	autolysosome (GO:0044754)	1/9	0.574098	-2.88416	4.95234	LRRK2
1927	GOBiologicalProcess	turquoise	regulation of RNA splicing (GO:0043484)	4/56	0.657316	-1.4535	4.94114	CLK1;AGGF1;PIK3R1;CLK4
4017	GOMolecularFunction	turquoise	protein phosphatase 2B binding (GO:0030346)	1/7	0.574408	-2.53642	4.93865	AKAP5
4018	GOMolecularFunction	turquoise	Arp2/3 complex binding (GO:0071933)	1/8	0.574408	-2.7001	4.92561	IQGAP2
1928	GOBiologicalProcess	turquoise	response to manganese ion (GO:0010042)	1/7	0.657316	-2.52798	4.92221	LRRK2
1929	GOBiologicalProcess	turquoise	negative regulation of glycolytic process (GO:0045820)	1/7	0.657316	-2.52333	4.91317	FBP1
3790	GOCellularComponent	turquoise	DNA-directed RNA polymerase II, holoenzyme (GO:0016591)	5/91	0.481814	-1.62068	4.90662	POLR2M;GTF2A1;MED10;CHD6;GTF2F1
1930	GOBiologicalProcess	turquoise	negative regulation of glucocorticoid receptor signaling pathway (GO:2000323)	1/7	0.657316	-2.5185	4.90376	CRY2
1931	GOBiologicalProcess	turquoise	response to chemokine (GO:1990868)	1/7	0.657316	-2.51543	4.89778	LRCH1
3791	GOCellularComponent	turquoise	death-inducing signaling complex (GO:0031264)	1/9	0.574098	-2.85139	4.89606	CASP8
1567	KEGG	turquoise	Endocytosis_Homo sapiens_hsa04144	10/259	0.824374	-1.71611	4.89561	ZFYVE16;HSPA1L;PSD4;MVB12B;CHMP4B;ARRB1;ADRB2;STAM2;CYTH1;SNX6
4019	GOMolecularFunction	turquoise	aspartic endopeptidase activity, intramembrane cleaving (GO:0042500)	1/7	0.574408	-2.51337	4.89376	SPPL2A
1932	GOBiologicalProcess	turquoise	membrane protein intracellular domain proteolysis (GO:0031293)	2/25	0.657316	-2.14385	4.89309	SPPL2A;ADAM10
4020	GOMolecularFunction	turquoise	iron ion binding (GO:0005506)	4/55	0.487559	-1.41455	4.88993	ALKBH3;ISCA2;FECH;ALOX15B
1933	GOBiologicalProcess	turquoise	determination of digestive tract left/right asymmetry (GO:0071907)	1/8	0.657316	-2.67953	4.88809	CCDC103
1934	GOBiologicalProcess	turquoise	phosphorylation (GO:0016310)	14/387	0.657316	-1.57138	4.88458	CDK17;DGKD;PKN3;LRRK2;ADAM10;DCLK1;GK5;CREB1;RPS6KB1;BMP2K;ATM;TNIK;MAP4K3;MAP3K5
1935	GOBiologicalProcess	turquoise	bleb assembly (GO:0032060)	1/8	0.657316	-2.67083	4.87221	ANO6
4021	GOMolecularFunction	turquoise	sterol esterase activity (GO:0004771)	1/10	0.574408	-3.00049	4.86773	NCEH1
3792	GOCellularComponent	turquoise	Golgi-associated vesicle (GO:0005798)	4/59	0.464897	-1.50256	4.86093	LRRK2;ADAM10;RAB27B;ATP7A
4022	GOMolecularFunction	turquoise	ubiquitin-like protein ligase activity (GO:0061659)	8/187	0.553165	-1.64381	4.84804	RNF125;NHLRC3;HECTD4;PELI2;UBR3;UBE3A;UBR1;PIAS1
1936	GOBiologicalProcess	turquoise	peptide transport (GO:0015833)	3/42	0.657316	-1.75188	4.84633	ARRDC4;RAMP3;ZFYVE16
1937	GOBiologicalProcess	turquoise	tyrosine metabolic process (GO:0006570)	1/8	0.657316	-2.65627	4.84566	TAT
1938	GOBiologicalProcess	turquoise	fructose metabolic process (GO:0006000)	1/8	0.657316	-2.65536	4.84399	FBP1
4023	GOMolecularFunction	turquoise	cAMP response element binding (GO:0035497)	1/8	0.574408	-2.65426	4.842	CREB1
1939	GOBiologicalProcess	turquoise	positive regulation of adaptive immune response (GO:0002821)	1/7	0.657316	-2.48631	4.84107	IL6ST
1940	GOBiologicalProcess	turquoise	posttranslational protein targeting to endoplasmic reticulum membrane (GO:0006620)	1/8	0.657316	-2.65169	4.8373	CHMP4B
1941	GOBiologicalProcess	turquoise	non-motile cilium assembly (GO:1905515)	2/22	0.657316	-1.93272	4.83535	BBS1;C2CD3
1942	GOBiologicalProcess	turquoise	blood vessel endothelial cell migration (GO:0043534)	2/19	0.657316	-1.74901	4.828	NRP1;ID1
1943	GOBiologicalProcess	turquoise	vesicle transport along actin filament (GO:0030050)	1/8	0.657316	-2.64524	4.82553	MLPH
1944	GOBiologicalProcess	turquoise	axon regeneration (GO:0031103)	1/8	0.657316	-2.64109	4.81797	APOD
1945	GOBiologicalProcess	turquoise	bone cell development (GO:0098751)	1/8	0.657316	-2.6389	4.81396	FOXP1
3793	GOCellularComponent	turquoise	trans-Golgi network transport vesicle (GO:0030140)	2/16	0.481814	-1.56494	4.80779	RAB27B;ATP7A
1946	GOBiologicalProcess	turquoise	catecholamine transport (GO:0051937)	1/7	0.657316	-2.46543	4.80042	SLC18A2
1947	GOBiologicalProcess	turquoise	activation of transmembrane receptor protein tyrosine kinase activity (GO:0007171)	1/7	0.657316	-2.46412	4.79787	ADRB2
1948	GOBiologicalProcess	turquoise	regulation of glucocorticoid receptor signaling pathway (GO:2000322)	1/8	0.657316	-2.61985	4.77923	CRY2
1949	GOBiologicalProcess	turquoise	regulation of pinocytosis (GO:0048548)	1/8	0.657316	-2.61919	4.77802	ANKFY1
1950	GOBiologicalProcess	turquoise	negative regulation of nucleic acid-templated transcription (GO:1903507)	17/445	0.641484	-1.19326	4.77343	RAMP3;ZBTB16;ZBTB38;ARID5B;ARID4A;AHR;CBFA2T2;FOXP1;EID1;ZNF91;CRY2;ID1;PRDM16;ZNF219;ZNF703;YAF2;SNX6
1568	KEGG	turquoise	Renin secretion_Homo sapiens_hsa04924	4/64	0.824374	-1.59749	4.7678	CREB1;KCNMA1;ITPR1;ADRB2
3794	GOCellularComponent	turquoise	integral component of cytoplasmic side of endoplasmic reticulum membrane (GO:0071458)	1/7	0.574098	-2.44814	4.76675	SPPL2A
1951	GOBiologicalProcess	turquoise	regulation of interleukin-23 production (GO:0032667)	1/8	0.657316	-2.61264	4.76607	IL17RA
4024	GOMolecularFunction	turquoise	MAP kinase tyrosine/serine/threonine phosphatase activity (GO:0017017)	1/8	0.574408	-2.61021	4.76163	DUSP4
1952	GOBiologicalProcess	turquoise	positive regulation of substrate adhesion-dependent cell spreading (GO:1900026)	2/28	0.657316	-2.27155	4.75422	NRP1;CRK
1953	GOBiologicalProcess	turquoise	mRNA 3'-splice site recognition (GO:0000389)	1/7	0.657316	-2.44034	4.75158	SF3A1
1954	GOBiologicalProcess	turquoise	response to muramyl dipeptide (GO:0032495)	1/10	0.657316	-2.92708	4.74864	ERBIN
1955	GOBiologicalProcess	turquoise	negative regulation of biosynthetic process (GO:0009890)	1/9	0.657316	-2.75734	4.73458	SLC18A2
1956	GOBiologicalProcess	turquoise	regulation of cardiac muscle hypertrophy (GO:0010611)	2/22	0.657316	-1.89128	4.73168	MEF2A;IL6ST
4025	GOMolecularFunction	turquoise	neurotrophin TRKA receptor binding (GO:0005168)	1/7	0.574408	-2.42668	4.72497	PIK3R1
1957	GOBiologicalProcess	turquoise	negative regulation of intracellular signal transduction (GO:1902532)	8/162	0.657316	-1.28718	4.71654	PREX1;SPRED1;CASP8;PIK3IP1;ITPR1;RHOH;UBR1;ARHGAP12
4026	GOMolecularFunction	turquoise	beta-galactoside (CMP) alpha-2,3-sialyltransferase activity (GO:0003836)	1/8	0.574408	-2.5838	4.71345	ST3GAL5
1958	GOBiologicalProcess	turquoise	regulation of viral process (GO:0050792)	2/19	0.657316	-1.70634	4.71023	MVB12B;CHMP4B
1959	GOBiologicalProcess	turquoise	protein polymerization (GO:0051258)	3/46	0.657316	-1.84229	4.69651	PREX1;GSN;ARHGAP6
1960	GOBiologicalProcess	turquoise	regulation of interleukin-12 secretion (GO:2001182)	1/7	0.657316	-2.40673	4.68613	FOXP1
1961	GOBiologicalProcess	turquoise	negative regulation of stress-activated protein kinase signaling cascade (GO:0070303)	1/7	0.657316	-2.40331	4.67948	IGBP1
1962	GOBiologicalProcess	turquoise	engulfment of apoptotic cell (GO:0043652)	1/10	0.657316	-2.88438	4.67937	RHOH
1963	GOBiologicalProcess	turquoise	vitamin A metabolic process (GO:0006776)	1/7	0.657316	-2.40058	4.67415	ARID4A
1964	GOBiologicalProcess	turquoise	negative regulation of B cell apoptotic process (GO:0002903)	1/8	0.657316	-2.56045	4.67086	FOXP1
4027	GOMolecularFunction	turquoise	ATPase activity, coupled to transmembrane movement of ions, phosphorylative mechanism (GO:0015662)	2/23	0.574408	-1.92522	4.66839	ATP2A3;ATP7A
1965	GOBiologicalProcess	turquoise	regulation of response to biotic stimulus (GO:0002831)	1/8	0.657316	-2.55604	4.66281	FOXP1
1966	GOBiologicalProcess	turquoise	fructose 1,6-bisphosphate metabolic process (GO:0030388)	1/8	0.657316	-2.54816	4.64845	FBP1
1967	GOBiologicalProcess	turquoise	negative regulation of myeloid cell differentiation (GO:0045638)	2/23	0.657316	-1.9167	4.64773	MEIS1;ZBTB16
4028	GOMolecularFunction	turquoise	cation:sugar symporter activity (GO:0005402)	1/8	0.574408	-2.54481	4.64233	SLC2A10
1968	GOBiologicalProcess	turquoise	regulation of focal adhesion assembly (GO:0051893)	3/45	0.657316	-1.78162	4.63431	NRP1;APOD;ARHGAP6
1969	GOBiologicalProcess	turquoise	lymphoid progenitor cell differentiation (GO:0002320)	1/7	0.657316	-2.3792	4.63253	BATF
1970	GOBiologicalProcess	turquoise	regulation of T cell migration (GO:2000404)	2/18	0.657316	-1.62014	4.62961	LRCH1;APOD
1971	GOBiologicalProcess	turquoise	T-helper cell lineage commitment (GO:0002295)	1/9	0.657316	-2.69348	4.62493	BATF
1972	GOBiologicalProcess	turquoise	positive regulation of actin filament bundle assembly (GO:0032233)	3/45	0.657316	-1.77483	4.61665	NRP1;LPAR1;CTGF
1973	GOBiologicalProcess	turquoise	cellular phosphate ion homeostasis (GO:0030643)	1/8	0.657316	-2.52677	4.60942	GPCPD1
1974	GOBiologicalProcess	turquoise	sequestering of extracellular ligand from receptor (GO:0035581)	1/8	0.657316	-2.52163	4.60005	CD46
1975	GOBiologicalProcess	turquoise	positive regulation of smooth muscle cell migration (GO:0014911)	1/11	0.657316	-2.98496	4.58954	NRP1
1976	GOBiologicalProcess	turquoise	insulin metabolic process (GO:1901142)	1/9	0.657316	-2.66317	4.57289	CPE
1977	GOBiologicalProcess	turquoise	vascular endothelial growth factor signaling pathway (GO:0038084)	1/8	0.657316	-2.4926	4.54708	NRP1
1978	GOBiologicalProcess	turquoise	norepinephrine metabolic process (GO:0042415)	1/9	0.657316	-2.64392	4.53983	ATP7A
3795	GOCellularComponent	turquoise	ATP-binding cassette (ABC) transporter complex (GO:0043190)	1/9	0.574098	-2.63897	4.53133	ABCD4
3796	GOCellularComponent	turquoise	microtubule minus-end (GO:0036449)	1/9	0.574098	-2.63505	4.52459	NIN
3797	GOCellularComponent	turquoise	nuclear speck (GO:0016607)	12/297	0.40063	-1.28627	4.51315	RBM39;SF3A1;ZBTB16;CRY2;BMP2K;SNURF;ERBIN;AGGF1;MAML3;SRSF5;NR3C1;SF3B1
1979	GOBiologicalProcess	turquoise	surfactant homeostasis (GO:0043129)	1/7	0.657316	-2.31564	4.50877	CTSH
4029	GOMolecularFunction	turquoise	vascular endothelial growth factor-activated receptor activity (GO:0005021)	1/8	0.574408	-2.46312	4.49331	NRP1
1980	GOBiologicalProcess	turquoise	negative regulation of phospholipid metabolic process (GO:1903726)	1/7	0.657316	-2.30408	4.48626	PIK3IP1
1981	GOBiologicalProcess	turquoise	estrogen biosynthetic process (GO:0006703)	1/9	0.657316	-2.60041	4.46512	HSD17B8
1982	GOBiologicalProcess	turquoise	asymmetric protein localization (GO:0008105)	1/9	0.657316	-2.59205	4.45076	ERBIN
4030	GOMolecularFunction	turquoise	phosphatase activator activity (GO:0019211)	1/10	0.574408	-2.73545	4.43776	GTF2F1
4031	GOMolecularFunction	turquoise	hydrogen-exporting ATPase activity, phosphorylative mechanism (GO:0008553)	1/10	0.574408	-2.73542	4.43771	ATP2A3
1983	GOBiologicalProcess	turquoise	regulation of transcription, DNA-templated (GO:0006355)	44/1599	0.657316	-1.60594	4.43685	FOXA1;DDX5;ZNF175;RAMP3;ARID4A;AHR;NR3C1;LITAF;MED13;ELMSAN1;MED10;ZNF528;PRDM16;ZNF703;APBB2;ZNF689;ZNF226;YAF2;MAP3K5;SNX6;NFYB;ZBTB16;ZBTB38;USP3;THAP12;RHOH;ARID5B;PBX4;CBFA2T2;TRERF1;HOPX;FOXP1;PIAS1;BATF;EID1;ZNF91;CREB1;ELF2;RFX7;CRY2;ID1;ZNF219;ANKRA2;CRK
1984	GOBiologicalProcess	turquoise	signal transduction by p53 class mediator (GO:0072331)	3/40	0.657316	-1.53752	4.43601	DDX5;ZMAT1;BATF
3798	GOCellularComponent	turquoise	actin-based cell projection (GO:0098858)	4/71	0.574098	-1.65665	4.43237	KITLG;LRRK2;SPATA13;IQGAP2
1985	GOBiologicalProcess	turquoise	late endosome to vacuole transport (GO:0045324)	1/9	0.657316	-2.58052	4.43096	TMEM50A
1986	GOBiologicalProcess	turquoise	cellular biogenic amine catabolic process (GO:0042402)	1/9	0.657316	-2.57876	4.42795	HNMT
1987	GOBiologicalProcess	turquoise	regulation of alternative mRNA splicing, via spliceosome (GO:0000381)	3/40	0.657316	-1.53363	4.42479	SF3A1;DDX5;CELF6
3799	GOCellularComponent	turquoise	cyclin/CDK positive transcription elongation factor complex (GO:0008024)	1/9	0.574098	-2.57625	4.42363	CCNT2
1988	GOBiologicalProcess	turquoise	negative regulation of G0 to G1 transition (GO:0070317)	3/38	0.657316	-1.46795	4.42123	APAF1;MAX;YAF2
1989	GOBiologicalProcess	turquoise	neuron remodeling (GO:0016322)	1/7	0.657316	-2.26079	4.40197	FARP2
1990	GOBiologicalProcess	turquoise	protein localization to endosome (GO:0036010)	1/9	0.657316	-2.56134	4.39804	NRP1
1991	GOBiologicalProcess	turquoise	indolalkylamine metabolic process (GO:0006586)	1/7	0.657316	-2.25585	4.39236	ATP7A
1992	GOBiologicalProcess	turquoise	semaphorin-plexin signaling pathway involved in axon guidance (GO:1902287)	1/10	0.657316	-2.70624	4.39038	PLXNA4
1993	GOBiologicalProcess	turquoise	negative regulation of RIG-I signaling pathway (GO:0039536)	1/8	0.657316	-2.40525	4.38774	RNF125
4032	GOMolecularFunction	turquoise	transferase activity, transferring pentosyl groups (GO:0016763)	3/43	0.574408	-1.61796	4.38408	PARP11;PDCL;PARP8
1994	GOBiologicalProcess	turquoise	substrate-dependent cell migration, cell extension (GO:0006930)	1/8	0.657316	-2.39682	4.37235	NRP1
1995	GOBiologicalProcess	turquoise	membrane protein proteolysis (GO:0033619)	3/36	0.657316	-1.38754	4.36686	SPPL2A;ADAM10;CTSH
4033	GOMolecularFunction	turquoise	UDP-glucosyltransferase activity (GO:0035251)	1/10	0.574408	-2.68992	4.3639	UGCG
4034	GOMolecularFunction	turquoise	epinephrine binding (GO:0051379)	1/9	0.574408	-2.53693	4.35613	ADRB2
3800	GOCellularComponent	turquoise	core mediator complex (GO:0070847)	1/9	0.574098	-2.53591	4.35436	MED10
3801	GOCellularComponent	turquoise	multivesicular body lumen (GO:0097486)	1/8	0.574098	-2.38524	4.35123	CTSH
1996	GOBiologicalProcess	turquoise	response to leucine (GO:0043201)	1/10	0.657316	-2.68009	4.34794	UBR1
1997	GOBiologicalProcess	turquoise	brown fat cell differentiation (GO:0050873)	1/8	0.657316	-2.38281	4.34679	PRDM16
1998	GOBiologicalProcess	turquoise	regulation of protein ADP-ribosylation (GO:0010835)	1/9	0.657316	-2.53082	4.34563	KAT2B
4035	GOMolecularFunction	turquoise	primary miRNA binding (GO:0070878)	1/8	0.574408	-2.37058	4.3245	DDX5
3802	GOCellularComponent	turquoise	messenger ribonucleoprotein complex (GO:1990124)	1/8	0.574098	-2.36884	4.32132	CPEB3
1999	GOBiologicalProcess	turquoise	deadenylation-dependent decapping of nuclear-transcribed mRNA (GO:0000290)	1/9	0.657316	-2.51602	4.32022	DCP2
2000	GOBiologicalProcess	turquoise	regulation of intracellular signal transduction (GO:1902531)	14/423	0.657316	-1.70774	4.31575	TRIO;FAM13B;LRRK2;RHOH;AKAP5;ARHGAP6;RHOB;ARHGAP12;PREX1;FGD4;SPRED1;CHN2;PIP4K2A;ATM
2001	GOBiologicalProcess	turquoise	cellular response to superoxide (GO:0071451)	1/10	0.657316	-2.65608	4.30899	ATP7A
2002	GOBiologicalProcess	turquoise	endothelial cell chemotaxis (GO:0035767)	1/10	0.657316	-2.6551	4.30741	NRP1
2003	GOBiologicalProcess	turquoise	death-inducing signaling complex assembly (GO:0071550)	1/8	0.657316	-2.3583	4.3021	CASP8
2004	GOBiologicalProcess	turquoise	positive regulation of mRNA 3'-end processing (GO:0031442)	1/9	0.657316	-2.5032	4.2982	CPEB3
2005	GOBiologicalProcess	turquoise	regulation of DNA metabolic process (GO:0051052)	3/47	0.657316	-1.71914	4.29587	USP37;ZBTB38;SMG6
2006	GOBiologicalProcess	turquoise	mitotic cytokinesis (GO:0000281)	4/60	0.657316	-1.34711	4.28753	SEPT8;CHMP4B;MITD1;RHOB
2007	GOBiologicalProcess	turquoise	regulation of DNA biosynthetic process (GO:2000278)	2/23	0.657316	-1.76803	4.28724	ATM;SMG6
4036	GOMolecularFunction	turquoise	RNA polymerase II distal enhancer sequence-specific DNA binding (GO:0000980)	3/53	0.574408	-1.92472	4.27988	CREB1;NFYB;ZBTB16
2008	GOBiologicalProcess	turquoise	positive regulation of phospholipid biosynthetic process (GO:0071073)	1/8	0.657316	-2.34555	4.27882	ACSL3
4037	GOMolecularFunction	turquoise	exoribonuclease activity (GO:0004532)	1/7	0.574408	-2.19713	4.27801	DCP2
4038	GOMolecularFunction	turquoise	transcriptional repressor activity, RNA polymerase II transcription regulatory region sequence-specific binding (GO:0001227)	7/160	0.574408	-1.52415	4.2656	RBL2;ZNF175;MAX;ZBTB16;ZNF219;NR2F1;ARID5B
2009	GOBiologicalProcess	turquoise	positive regulation of stress fiber assembly (GO:0051496)	3/38	0.657316	-1.41486	4.26131	NRP1;LPAR1;CTGF
1569	KEGG	turquoise	Glycerophospholipid metabolism_Homo sapiens_hsa00564	5/95	0.824374	-1.48007	4.25713	DGKD;ETNK1;GPCPD1;LPIN2;PISD
2010	GOBiologicalProcess	turquoise	defense response to protozoan (GO:0042832)	1/9	0.657316	-2.47924	4.25706	BATF
2011	GOBiologicalProcess	turquoise	intrinsic apoptotic signaling pathway in response to endoplasmic reticulum stress (GO:0070059)	2/25	0.657316	-1.86439	4.25525	ITPR1;MAP3K5
2012	GOBiologicalProcess	turquoise	late endosome to vacuole transport via multivesicular body sorting pathway (GO:0032511)	1/9	0.657316	-2.4742	4.24841	TMEM50A
4039	GOMolecularFunction	turquoise	m7G(5')pppN diphosphatase activity (GO:0050072)	1/8	0.574408	-2.32844	4.24761	DCP2
2013	GOBiologicalProcess	turquoise	peptidyl-serine autophosphorylation (GO:0036289)	1/7	0.657316	-2.17927	4.24324	ATM
4040	GOMolecularFunction	turquoise	ion gated channel activity (GO:0022839)	2/26	0.574408	-1.91156	4.23652	ANO1;ANO6
3803	GOCellularComponent	turquoise	clathrin coat of trans-Golgi network vesicle (GO:0030130)	1/9	0.574098	-2.45499	4.21542	SYNRG
2014	GOBiologicalProcess	turquoise	regulation of skeletal muscle cell differentiation (GO:2001014)	1/10	0.657316	-2.59401	4.2083	DDX5
1570	KEGG	turquoise	cGMP-PKG signaling pathway_Homo sapiens_hsa04022	7/167	0.824374	-1.60464	4.20128	MEF2A;CREB1;KCNMA1;ITPR1;ATP2A3;PIK3R1;ADRB2
2015	GOBiologicalProcess	turquoise	potassium ion homeostasis (GO:0055075)	2/26	0.657316	-1.89311	4.19563	KCNMA1;SLC12A6
2016	GOBiologicalProcess	turquoise	glutamate catabolic process (GO:0006538)	1/7	0.657316	-2.15472	4.19544	GLUL
2017	GOBiologicalProcess	turquoise	membrane invagination (GO:0010324)	1/8	0.657316	-2.29816	4.19239	FCHO2
2018	GOBiologicalProcess	turquoise	androgen receptor signaling pathway (GO:0030521)	3/41	0.657316	-1.48183	4.18591	DDX5;MED13;PIAS1
2019	GOBiologicalProcess	turquoise	lipid modification (GO:0030258)	2/27	0.657316	-1.93756	4.17193	DGKD;PLPP3
2020	GOBiologicalProcess	turquoise	protein K48-linked deubiquitination (GO:0071108)	2/24	0.657316	-1.77362	4.17123	USP37;MINDY2
2021	GOBiologicalProcess	turquoise	toll-like receptor 3 signaling pathway (GO:0034138)	1/10	0.657316	-2.57071	4.17051	CASP8
4041	GOMolecularFunction	turquoise	leucine binding (GO:0070728)	1/8	0.574408	-2.27904	4.15751	UBR1
2022	GOBiologicalProcess	turquoise	regulation of endoplasmic reticulum unfolded protein response (GO:1900101)	1/10	0.657316	-2.55948	4.15229	PIK3R1
2023	GOBiologicalProcess	turquoise	elastic fiber assembly (GO:0048251)	1/8	0.657316	-2.27567	4.15135	ATP7A
2024	GOBiologicalProcess	turquoise	negative regulation of gene expression (GO:0010629)	21/619	0.657316	-1.18815	4.14807	RAMP3;ZBTB16;ZBTB38;ARID5B;ARID4A;AHR;CBFA2T2;FOXP1;RBL2;EID1;ZNF91;CRY2;ID1;PRDM16;ZNF219;ZNF703;CD46;CPEB3;YAF2;DCP2;SNX6
4042	GOMolecularFunction	turquoise	R-SMAD binding (GO:0070412)	2/20	0.574408	-1.55368	4.14701	DDX5;LDLRAD4
4043	GOMolecularFunction	turquoise	calcium channel regulator activity (GO:0005246)	2/27	0.574408	-1.92536	4.14566	TSPAN13;ITPR1
2025	GOBiologicalProcess	turquoise	positive regulation of proteasomal protein catabolic process (GO:1901800)	4/74	0.657316	-1.62154	4.14428	OSBPL7;RNF125;LRRK2;PIAS1
2026	GOBiologicalProcess	turquoise	negative regulation of TOR signaling (GO:0032007)	3/41	0.657316	-1.46695	4.1439	PREX1;ATM;UBR1
4044	GOMolecularFunction	turquoise	potassium ion symporter activity (GO:0022820)	1/10	0.574408	-2.55276	4.14138	SLC12A6
3804	GOCellularComponent	turquoise	vacuole (GO:0005773)	4/63	0.481814	-1.3653	4.14028	FYCO1;OSBPL7;PIP4K2A;WDFY3
2027	GOBiologicalProcess	turquoise	regulation of centrosome duplication (GO:0010824)	2/26	0.657316	-1.86532	4.13402	CEP120;CHMP4B
2028	GOBiologicalProcess	turquoise	negative regulation of centriole replication (GO:0046600)	1/9	0.657316	-2.40698	4.13298	KAT2B
4045	GOMolecularFunction	turquoise	potassium:chloride symporter activity (GO:0015379)	1/10	0.574408	-2.5453	4.12928	SLC12A6
4046	GOMolecularFunction	turquoise	telomerase RNA binding (GO:0070034)	2/23	0.574408	-1.70282	4.12911	DCP2;SMG6
4047	GOMolecularFunction	turquoise	ribosomal protein S6 kinase activity (GO:0004711)	1/8	0.574408	-2.26087	4.12436	RPS6KB1
2029	GOBiologicalProcess	turquoise	activation of protein kinase activity (GO:0032147)	10/234	0.657316	-1.20363	4.11822	MAP3K3;STRADB;LRRK2;MADD;TAB3;TNIK;ADRB2;CRK;MAP4K3;MAP3K5
2030	GOBiologicalProcess	turquoise	regulation of transforming growth factor beta receptor signaling pathway (GO:0017015)	4/80	0.657316	-1.75904	4.10898	PRDM16;ZNF703;LDLRAD4;SNX6
2031	GOBiologicalProcess	turquoise	long-chain fatty acid import (GO:0044539)	1/8	0.657316	-2.25116	4.10665	ACSL3
4048	GOMolecularFunction	turquoise	transcriptional activator activity, RNA polymerase II transcription factor binding (GO:0001190)	3/51	0.574408	-1.76939	4.0882	MEF2A;CREB1;KDM6A
2032	GOBiologicalProcess	turquoise	pyrimidine nucleobase metabolic process (GO:0006206)	1/9	0.657316	-2.37786	4.08298	DPYD
4049	GOMolecularFunction	turquoise	phosphatase binding (GO:0019902)	6/103	0.487559	-1.10505	4.07531	SPRED1;CRY2;AP3B1;PIK3R1;GTF2F1;MAP3K5
2033	GOBiologicalProcess	turquoise	cellular monovalent inorganic anion homeostasis (GO:0030320)	1/9	0.657316	-2.37183	4.07263	GPCPD1
4050	GOMolecularFunction	turquoise	cation-transporting ATPase activity (GO:0019829)	2/30	0.574408	-2.05474	4.06864	ATP2A3;ATP7A
2034	GOBiologicalProcess	turquoise	regulation of fibroblast growth factor receptor signaling pathway (GO:0040036)	2/21	0.657316	-1.57508	4.06862	NPTN;SULF1
2035	GOBiologicalProcess	turquoise	positive regulation of production of miRNAs involved in gene silencing by miRNA (GO:1903800)	1/9	0.657316	-2.36565	4.06202	DDX5
2036	GOBiologicalProcess	turquoise	positive regulation of phosphorylation of RNA polymerase II C-terminal domain (GO:1901409)	1/10	0.657316	-2.50342	4.06133	CCNT2
2037	GOBiologicalProcess	turquoise	positive regulation of glutamate receptor signaling pathway (GO:1900451)	1/8	0.657316	-2.22489	4.05872	ADRB2
2038	GOBiologicalProcess	turquoise	glycerol-3-phosphate metabolic process (GO:0006072)	1/9	0.657316	-2.36357	4.05844	GK5
2039	GOBiologicalProcess	turquoise	regulation of G0 to G1 transition (GO:0070316)	3/40	0.657316	-1.40662	4.05836	APAF1;MAX;YAF2
2040	GOBiologicalProcess	turquoise	long-chain fatty acid biosynthetic process (GO:0042759)	1/10	0.657316	-2.50135	4.05798	ALOX15B
2041	GOBiologicalProcess	turquoise	cytoplasmic pattern recognition receptor signaling pathway (GO:0002753)	2/25	0.657316	-1.77477	4.05072	CASP8;TAB3
2042	GOBiologicalProcess	turquoise	regulation of cell-cell adhesion mediated by cadherin (GO:2000047)	1/10	0.657316	-2.4966	4.05027	FOXA1
1571	KEGG	turquoise	Pancreatic secretion_Homo sapiens_hsa04972	5/96	0.824374	-1.42475	4.04623	CPA3;KCNMA1;ITPR1;ATP2A3;RAB27B
2043	GOBiologicalProcess	turquoise	microtubule nucleation by microtubule organizing center (GO:0051418)	1/9	0.657316	-2.35354	4.04123	NIN
2044	GOBiologicalProcess	turquoise	regulation of telomere capping (GO:1904353)	2/24	0.657316	-1.7178	4.03996	ATM;SMG6
2045	GOBiologicalProcess	turquoise	nucleotide-binding domain, leucine rich repeat containing receptor signaling pathway (GO:0035872)	2/26	0.657316	-1.82259	4.03934	CASP8;TAB3
2046	GOBiologicalProcess	turquoise	regulation of Cdc42 protein signal transduction (GO:0032489)	1/8	0.657316	-2.21391	4.03869	NRP1
2047	GOBiologicalProcess	turquoise	renal filtration (GO:0097205)	1/12	0.657316	-2.76047	4.03321	SULF1
2048	GOBiologicalProcess	turquoise	Golgi to lysosome transport (GO:0090160)	1/9	0.657316	-2.34422	4.02522	ANKFY1
4051	GOMolecularFunction	turquoise	diacylglycerol kinase activity (GO:0004143)	1/11	0.574408	-2.61565	4.02171	DGKD
2049	GOBiologicalProcess	turquoise	regulation of cytoplasmic transport (GO:1903649)	1/9	0.657316	-2.34172	4.02093	LRRK2
2050	GOBiologicalProcess	turquoise	bile acid biosynthetic process (GO:0006699)	2/27	0.657316	-1.86681	4.0196	OSBPL7;AMACR
2051	GOBiologicalProcess	turquoise	marginal zone B cell differentiation (GO:0002315)	1/8	0.657316	-2.1959	4.00583	LFNG
2052	GOBiologicalProcess	turquoise	cellular protein localization (GO:0034613)	13/328	0.657316	-1.12089	4.00582	CEP68;RAB2B;RAB1A;SYNRG;LRRK2;TBC1D9;AP3B1;RAB27B;SEPT8;ZFYVE16;ID1;CPE;SNX6
2053	GOBiologicalProcess	turquoise	positive regulation of macroautophagy (GO:0016239)	3/45	0.657316	-1.53948	4.00446	FYCO1;PIP4K2A;ADRB2
4052	GOMolecularFunction	turquoise	long-chain fatty acid-CoA ligase activity (GO:0004467)	1/11	0.574408	-2.59373	3.98801	ACSL3
2054	GOBiologicalProcess	turquoise	myeloid leukocyte mediated immunity (GO:0002444)	1/10	0.657316	-2.45777	3.98728	IRAK4
4053	GOMolecularFunction	turquoise	regulatory region DNA binding (GO:0000975)	10/225	0.487559	-1.08758	3.97317	MEF2A;FOXA1;NFYB;ELMSAN1;ZNF219;ARID5B;ARID4A;ARRB1;AHR;TRERF1
2055	GOBiologicalProcess	turquoise	positive regulation of regulatory T cell differentiation (GO:0045591)	1/9	0.657316	-2.31347	3.97243	CD46
2056	GOBiologicalProcess	turquoise	regulation of ossification (GO:0030278)	3/39	0.657316	-1.34699	3.97021	DDX5;ZBTB16;BMP2K
2057	GOBiologicalProcess	turquoise	positive regulation of vascular endothelial growth factor production (GO:0010575)	2/25	0.657316	-1.73796	3.96669	SULF1;IL6ST
2058	GOBiologicalProcess	turquoise	positive regulation of endothelial cell migration (GO:0010595)	4/71	0.657316	-1.48167	3.96419	NRP1;PLPP3;FOXP1;RHOB
2059	GOBiologicalProcess	turquoise	DNA dealkylation involved in DNA repair (GO:0006307)	1/11	0.657316	-2.57464	3.95865	ALKBH3
4054	GOMolecularFunction	turquoise	RNA polymerase II activating transcription factor binding (GO:0001102)	3/48	0.574408	-1.61486	3.95608	MEF2A;RBL2;CREB1
3805	GOCellularComponent	turquoise	endoplasmic reticulum quality control compartment (GO:0044322)	1/10	0.574098	-2.43838	3.95582	ERLEC1
4055	GOMolecularFunction	turquoise	phosphatidylinositol 3-kinase regulator activity (GO:0035014)	1/9	0.574408	-2.29367	3.93843	PIK3R1
2060	GOBiologicalProcess	turquoise	regulation of cellular response to insulin stimulus (GO:1900076)	1/8	0.657316	-2.15768	3.9361	VWA2
2061	GOBiologicalProcess	turquoise	positive regulation of histone H4 acetylation (GO:0090240)	1/8	0.657316	-2.15723	3.9353	ARRB1
2062	GOBiologicalProcess	turquoise	histone H2A-K119 monoubiquitination (GO:0036353)	1/9	0.657316	-2.29168	3.93501	PCGF3
4056	GOMolecularFunction	turquoise	voltage-gated potassium channel activity involved in ventricular cardiac muscle cell action potential repolarization (GO:1902282)	1/9	0.574408	-2.29085	3.93357	KCND3
2063	GOBiologicalProcess	turquoise	negative regulation of endothelial cell proliferation (GO:0001937)	2/31	0.657316	-2.03808	3.92779	SULF1;SYNJ2BP
2064	GOBiologicalProcess	turquoise	regulation of stress fiber assembly (GO:0051492)	4/61	0.657316	-1.25246	3.92216	NRP1;LPAR1;ARHGAP6;CTGF
2065	GOBiologicalProcess	turquoise	positive regulation of T cell chemotaxis (GO:0010820)	1/10	0.657316	-2.41307	3.91475	ADAM10
4057	GOMolecularFunction	turquoise	mannosyl-oligosaccharide 1,2-alpha-mannosidase activity (GO:0004571)	1/9	0.574408	-2.27904	3.9133	MAN1C1
2066	GOBiologicalProcess	turquoise	removal of superoxide radicals (GO:0019430)	1/10	0.657316	-2.40736	3.9055	ATP7A
2067	GOBiologicalProcess	turquoise	neuron projection extension (GO:1990138)	2/29	0.657316	-1.9082	3.88378	NRP1;ALCAM
2068	GOBiologicalProcess	turquoise	histidine catabolic process (GO:0006548)	1/9	0.657316	-2.25968	3.88005	HNMT
2069	GOBiologicalProcess	turquoise	positive regulation of protein modification by small protein conjugation or removal (GO:1903322)	4/66	0.657316	-1.34162	3.87951	LRRK2;UBE3A;ADRB2;PIAS1
2070	GOBiologicalProcess	turquoise	positive regulation of cyclin-dependent protein kinase activity (GO:1904031)	2/27	0.657316	-1.79828	3.87203	CCNT2;CCND1
3806	GOCellularComponent	turquoise	contractile fiber (GO:0043292)	2/27	0.574098	-1.79702	3.86931	TMOD3;PDE4DIP
2071	GOBiologicalProcess	turquoise	positive regulation of autophagosome assembly (GO:2000786)	1/10	0.657316	-2.38368	3.86708	PIP4K2A
2072	GOBiologicalProcess	turquoise	regulation of T cell mediated immunity (GO:0002709)	1/9	0.657316	-2.24958	3.86271	ZBTB1
2073	GOBiologicalProcess	turquoise	cellular response to hydrogen peroxide (GO:0070301)	2/29	0.657316	-1.89667	3.86032	MAP3K5;RHOB
4058	GOMolecularFunction	turquoise	GABA receptor binding (GO:0050811)	1/10	0.574408	-2.37874	3.85907	TRAK2
2074	GOBiologicalProcess	turquoise	negative regulation of protein maturation (GO:1903318)	1/11	0.657316	-2.50927	3.85814	LRRK2
3807	GOCellularComponent	turquoise	RNA polymerase II transcription factor complex (GO:0090575)	6/148	0.574098	-1.70827	3.85738	GTF2A1;CREB1;NFYB;MAX;MED10;GTF2F1
2075	GOBiologicalProcess	turquoise	nucleotide-binding oligomerization domain containing signaling pathway (GO:0070423)	2/29	0.657316	-1.89468	3.85627	CASP8;TAB3
2076	GOBiologicalProcess	turquoise	regulation of vascular endothelial growth factor production (GO:0010574)	2/28	0.657316	-1.84251	3.85626	SULF1;IL6ST
2077	GOBiologicalProcess	turquoise	MyD88-dependent toll-like receptor signaling pathway (GO:0002755)	2/30	0.657316	-1.94724	3.85578	TAB3;IRAK4
2078	GOBiologicalProcess	turquoise	histidine metabolic process (GO:0006547)	1/9	0.657316	-2.24308	3.85155	HNMT
2079	GOBiologicalProcess	turquoise	progesterone receptor signaling pathway (GO:0050847)	1/8	0.657316	-2.11028	3.84965	UBE3A
2080	GOBiologicalProcess	turquoise	actin filament-based transport (GO:0099515)	1/11	0.657316	-2.49668	3.83878	MLPH
2081	GOBiologicalProcess	turquoise	neuron projection morphogenesis (GO:0048812)	7/164	0.657316	-1.42413	3.83657	MEF2A;ALCAM;LRRK2;RHOH;TNIK;ATP7A;DCLK1
2082	GOBiologicalProcess	turquoise	regulation of chemokine secretion (GO:0090196)	1/9	0.657316	-2.23104	3.83087	ALOX15B
2083	GOBiologicalProcess	turquoise	epithelial cilium movement involved in determination of left/right asymmetry (GO:0060287)	1/10	0.657316	-2.35846	3.82616	CCDC103
2084	GOBiologicalProcess	turquoise	negative regulation of response to reactive oxygen species (GO:1901032)	1/10	0.657316	-2.34987	3.81223	LRRK2
4059	GOMolecularFunction	turquoise	3-hydroxyacyl-CoA dehydrogenase activity (GO:0003857)	1/9	0.574408	-2.21772	3.808	HSD17B8
2085	GOBiologicalProcess	turquoise	monovalent inorganic cation homeostasis (GO:0055067)	2/27	0.657316	-1.76656	3.80374	SLC9A7;SLC12A6
2086	GOBiologicalProcess	turquoise	protein insertion into mitochondrial membrane (GO:0051204)	1/9	0.657316	-2.21264	3.79929	MOAP1
2087	GOBiologicalProcess	turquoise	regulation of RNA metabolic process (GO:0051252)	3/40	0.657316	-1.3149	3.79372	CLK1;AGGF1;CLK4
2088	GOBiologicalProcess	turquoise	translational readthrough (GO:0006451)	1/8	0.657316	-2.07862	3.7919	SECISBP2L
2089	GOBiologicalProcess	turquoise	amyloid fibril formation (GO:1990000)	1/9	0.657316	-2.20638	3.78854	GSN
2090	GOBiologicalProcess	turquoise	negative regulation of centrosome duplication (GO:0010826)	1/11	0.657316	-2.46385	3.78831	KAT2B
2091	GOBiologicalProcess	turquoise	dimeric G-protein coupled receptor signaling pathway (GO:0038042)	1/9	0.657316	-2.20485	3.78591	RAMP3
2092	GOBiologicalProcess	turquoise	actin filament capping (GO:0051693)	1/11	0.657316	-2.46114	3.78414	GSN
2093	GOBiologicalProcess	turquoise	response to forskolin (GO:1904321)	1/9	0.657316	-2.20063	3.77866	AHR
2094	GOBiologicalProcess	turquoise	lipid homeostasis (GO:0055088)	3/50	0.657316	-1.60393	3.77836	ORMDL1;ARID4A;PNPLA4
2095	GOBiologicalProcess	turquoise	positive regulation of macrophage differentiation (GO:0045651)	1/9	0.657316	-2.19779	3.7738	CASP8
2096	GOBiologicalProcess	turquoise	establishment of protein localization to vacuole (GO:0072666)	2/22	0.657316	-1.50826	3.77341	TMEM50A;VPS13C
2097	GOBiologicalProcess	turquoise	mature B cell differentiation involved in immune response (GO:0002313)	1/10	0.657316	-2.32235	3.76759	LFNG
2098	GOBiologicalProcess	turquoise	response to dopamine (GO:1903350)	1/10	0.657316	-2.31916	3.76241	LRRK2
4060	GOMolecularFunction	turquoise	triglyceride lipase activity (GO:0004806)	2/26	0.574408	-1.69675	3.76043	LIPM;PNPLA4
2099	GOBiologicalProcess	turquoise	sphingolipid metabolic process (GO:0006665)	6/117	0.657316	-1.19029	3.75349	UGCG;HEXA;ORMDL1;ARSG;PLPP3;SGPP1
2100	GOBiologicalProcess	turquoise	epidermal growth factor receptor signaling pathway (GO:0007173)	3/58	0.657316	-1.8516	3.7492	DGKD;ERBIN;PIK3R1
2101	GOBiologicalProcess	turquoise	regulation of microtubule-based movement (GO:0060632)	1/10	0.657316	-2.30682	3.74238	IGBP1
2102	GOBiologicalProcess	turquoise	RNA polyadenylation (GO:0043631)	2/29	0.657316	-1.83645	3.73775	PCF11;PAPD4
4061	GOMolecularFunction	turquoise	single-stranded DNA exodeoxyribonuclease activity (GO:0008297)	1/8	0.574408	-2.04161	3.72437	EXD2
2103	GOBiologicalProcess	turquoise	extrinsic apoptotic signaling pathway via death domain receptors (GO:0008625)	2/28	0.657316	-1.77174	3.70814	MOAP1;CASP8
2104	GOBiologicalProcess	turquoise	positive regulation of intracellular steroid hormone receptor signaling pathway (GO:0033145)	1/11	0.657316	-2.40858	3.70333	FOXA1
2105	GOBiologicalProcess	turquoise	amylin receptor signaling pathway (GO:0097647)	1/7	0.657316	-1.90178	3.70294	RAMP3
2106	GOBiologicalProcess	turquoise	glomerular filtration (GO:0003094)	1/11	0.657316	-2.40806	3.70252	SULF1
2107	GOBiologicalProcess	turquoise	positive regulation of Rho protein signal transduction (GO:0035025)	2/26	0.657316	-1.66827	3.69732	LPAR1;ARRB1
2108	GOBiologicalProcess	turquoise	microtubule anchoring at centrosome (GO:0034454)	1/10	0.657316	-2.27898	3.69722	NIN
2109	GOBiologicalProcess	turquoise	negative regulation of phosphatidylinositol 3-kinase signaling (GO:0014067)	1/10	0.657316	-2.2766	3.69336	PIK3IP1
2110	GOBiologicalProcess	turquoise	cellular response to interleukin-17 (GO:0097398)	1/9	0.657316	-2.14668	3.68602	IL17RA
4062	GOMolecularFunction	turquoise	histone deacetylase binding (GO:0042826)	5/86	0.523538	-1.14069	3.68507	MEF2A;BEX4;KAT2B;CCND1;ANKRA2
4063	GOMolecularFunction	turquoise	cation:chloride symporter activity (GO:0015377)	1/10	0.574408	-2.2622	3.67	SLC12A6
2111	GOBiologicalProcess	turquoise	DNA dealkylation (GO:0035510)	1/11	0.657316	-2.3851	3.66722	ALKBH3
2112	GOBiologicalProcess	turquoise	positive regulation of insulin secretion involved in cellular response to glucose stimulus (GO:0035774)	1/11	0.657316	-2.38298	3.66396	ANO1
4064	GOMolecularFunction	turquoise	protein serine/threonine phosphatase activity (GO:0004722)	4/62	0.553165	-1.18649	3.65617	DUSP4;UBLCP1;PPP2R2B;CDC14A
2113	GOBiologicalProcess	turquoise	regulation of dopamine receptor signaling pathway (GO:0060159)	1/9	0.657316	-2.12526	3.64924	LRRK2
2114	GOBiologicalProcess	turquoise	regulation of monocyte chemotactic protein-1 production (GO:0071637)	1/8	0.657316	-1.99744	3.64379	APOD
2115	GOBiologicalProcess	turquoise	positive regulation of protein sumoylation (GO:0033235)	1/10	0.657316	-2.24504	3.64216	PIAS1
2116	GOBiologicalProcess	turquoise	endosomal vesicle fusion (GO:0034058)	1/11	0.657316	-2.35993	3.62852	ANKFY1
2117	GOBiologicalProcess	turquoise	pri-miRNA transcription from RNA polymerase II promoter (GO:0061614)	1/8	0.657316	-1.98349	3.61836	DDX5
2118	GOBiologicalProcess	turquoise	positive regulation of transmembrane transport (GO:0034764)	1/8	0.657316	-1.98259	3.61671	ANO6
2119	GOBiologicalProcess	turquoise	positive regulation of chondrocyte differentiation (GO:0032332)	1/12	0.657316	-2.47403	3.6147	ZBTB16
3808	GOCellularComponent	turquoise	nuclear body (GO:0016604)	20/619	0.489528	-1.21982	3.61108	RBM39;SF3A1;ZBTB16;ZBTB1;ERBIN;ARRB1;NR3C1;CDC14A;PIAS1;NSMCE4A;ELF2;SETBP1;CRY2;BMP2K;SNURF;AGGF1;WDFY3;MAML3;SRSF5;SF3B1
3809	GOCellularComponent	turquoise	myofibril (GO:0030016)	2/28	0.574098	-1.72509	3.6105	TMOD3;PDE4DIP
2120	GOBiologicalProcess	turquoise	sterol catabolic process (GO:0016127)	1/10	0.657316	-2.22396	3.60796	TRERF1
2121	GOBiologicalProcess	turquoise	insulin-like growth factor receptor signaling pathway (GO:0048009)	1/11	0.657316	-2.34545	3.60626	PIK3R1
2122	GOBiologicalProcess	turquoise	positive regulation of transforming growth factor beta production (GO:0071636)	1/9	0.657316	-2.09946	3.60495	CD46
2123	GOBiologicalProcess	turquoise	imidazole-containing compound catabolic process (GO:0052805)	1/9	0.657316	-2.09769	3.60191	HNMT
2124	GOBiologicalProcess	turquoise	mitotic G1 DNA damage checkpoint (GO:0031571)	1/11	0.657316	-2.33395	3.58858	CCND1
2125	GOBiologicalProcess	turquoise	vascular endothelial growth factor receptor signaling pathway (GO:0048010)	4/71	0.657316	-1.3412	3.58837	NRP1;PIK3R1;SULF1;CRK
3810	GOCellularComponent	turquoise	sarcoplasmic reticulum (GO:0016529)	2/30	0.574098	-1.80862	3.5813	ITPR1;ATP2A3
2126	GOBiologicalProcess	turquoise	glucose import (GO:0046323)	1/10	0.657316	-2.2054	3.57784	SLC2A10
2127	GOBiologicalProcess	turquoise	regulation of apoptotic signaling pathway (GO:2001233)	2/26	0.657316	-1.61387	3.57675	MADD;CTSH
2128	GOBiologicalProcess	turquoise	sympathetic ganglion development (GO:0061549)	1/10	0.657316	-2.20135	3.57128	NRP1
4065	GOMolecularFunction	turquoise	calcium channel inhibitor activity (GO:0019855)	1/11	0.574408	-2.32162	3.56963	ITPR1
4066	GOMolecularFunction	turquoise	monoamine transmembrane transporter activity (GO:0008504)	1/9	0.574408	-2.06944	3.5534	SLC18A2
2129	GOBiologicalProcess	turquoise	regulation of Rho protein signal transduction (GO:0035023)	3/58	0.657316	-1.75381	3.5512	NRP1;LPAR1;ARRB1
2130	GOBiologicalProcess	turquoise	cellular response to growth hormone stimulus (GO:0071378)	1/11	0.657316	-2.30531	3.54455	PIK3R1
4067	GOMolecularFunction	turquoise	lipoprotein lipase activity (GO:0004465)	1/9	0.574408	-2.06313	3.54256	LIPM
1572	KEGG	turquoise	TNF signaling pathway_Homo sapiens_hsa04668	5/110	0.824374	-1.48386	3.53788	CREB1;CASP8;TAB3;PIK3R1;MAP3K5
3811	GOCellularComponent	turquoise	apical dendrite (GO:0097440)	1/9	0.574098	-2.05943	3.53621	CPEB3
2131	GOBiologicalProcess	turquoise	intracellular steroid hormone receptor signaling pathway (GO:0030518)	4/67	0.657316	-1.24223	3.5362	DDX5;MED13;UBE3A;PIAS1
2132	GOBiologicalProcess	turquoise	dephosphorylation (GO:0016311)	6/125	0.657316	-1.22311	3.53369	THTPA;DUSP4;PTPRN2;UBLCP1;PLPP3;FBP1
2133	GOBiologicalProcess	turquoise	protein transport (GO:0015031)	11/327	0.657316	-1.54319	3.51461	ARRDC4;RAB2B;BBS1;RAB1A;RAMP3;ZFYVE16;SYNRG;TBC1D9;AP3B1;RAB27B;SNX6
2134	GOBiologicalProcess	turquoise	cellular response to estradiol stimulus (GO:0071392)	2/21	0.657316	-1.35658	3.5042	RAMP3;ZNF703
2135	GOBiologicalProcess	turquoise	negative regulation of MAPK cascade (GO:0043409)	4/81	0.657316	-1.51994	3.49829	DUSP4;IGBP1;SPRED1;SYNJ2BP
4068	GOMolecularFunction	turquoise	oxidoreductase activity, oxidizing metal ions, NAD or NADP as acceptor (GO:0016723)	1/11	0.574408	-2.27446	3.49711	STEAP4
2136	GOBiologicalProcess	turquoise	podosome assembly (GO:0071800)	1/10	0.657316	-2.15529	3.49656	FARP2
2137	GOBiologicalProcess	turquoise	superoxide metabolic process (GO:0006801)	2/30	0.657316	-1.7624	3.48976	PREX1;ATP7A
4069	GOMolecularFunction	turquoise	serine-type exopeptidase activity (GO:0070008)	1/10	0.574408	-2.15073	3.48916	CPE
2138	GOBiologicalProcess	turquoise	negative regulation of lymphocyte apoptotic process (GO:0070229)	1/10	0.657316	-2.14525	3.48027	FOXP1
2139	GOBiologicalProcess	turquoise	regulation of endothelial cell migration (GO:0010594)	4/70	0.657316	-1.28063	3.47946	NRP1;SYNJ2BP;FOXP1;RHOB
2140	GOBiologicalProcess	turquoise	adipose tissue development (GO:0060612)	1/10	0.657316	-2.13978	3.47139	ARID5B
2141	GOBiologicalProcess	turquoise	response to tumor necrosis factor (GO:0034612)	5/98	0.657316	-1.25353	3.47091	IGBP1;CASP8;ERBIN;ADAM10;MAP4K3
2142	GOBiologicalProcess	turquoise	cellular response to thyroid hormone stimulus (GO:0097067)	1/11	0.657316	-2.25631	3.46921	CTSH
2143	GOBiologicalProcess	turquoise	positive regulation of cell death (GO:0010942)	3/58	0.657316	-1.71242	3.46739	RAMP3;LRRK2;MAP3K5
2144	GOBiologicalProcess	turquoise	negative regulation of cellular macromolecule biosynthetic process (GO:2000113)	18/513	0.657316	-1.01249	3.46722	RAMP3;ZBTB16;ZBTB38;ARID5B;ARID4A;AHR;CBFA2T2;FOXP1;EID1;ZNF91;CRY2;ID1;PRDM16;ZNF219;ZNF703;CPEB3;YAF2;SNX6
2145	GOBiologicalProcess	turquoise	Notch signaling pathway (GO:0007219)	3/56	0.657316	-1.64864	3.46447	KAT2B;ADAM10;MAML3
2146	GOBiologicalProcess	turquoise	mRNA cleavage (GO:0006379)	1/9	0.657316	-2.01706	3.46345	PCF11
4070	GOMolecularFunction	turquoise	serine-type carboxypeptidase activity (GO:0004185)	1/10	0.574408	-2.13273	3.45996	CPE
2147	GOBiologicalProcess	turquoise	negative regulation of GTPase activity (GO:0034260)	2/23	0.657316	-1.42626	3.45848	LRCH1;LRRK2
2148	GOBiologicalProcess	turquoise	monocarboxylic acid catabolic process (GO:0072329)	2/26	0.657316	-1.556	3.4485	ABAT;LPIN2
4071	GOMolecularFunction	turquoise	flavin adenine dinucleotide binding (GO:0050660)	3/49	0.574408	-1.43524	3.4476	CRY2;DPYD;GSR
2149	GOBiologicalProcess	turquoise	nuclear migration (GO:0007097)	1/10	0.657316	-2.12237	3.44314	DCTN4
3812	GOCellularComponent	turquoise	RISC complex (GO:0016442)	1/10	0.574098	-2.1221	3.44271	DCP2
2150	GOBiologicalProcess	turquoise	cellular response to ketone (GO:1901655)	2/29	0.657316	-1.68861	3.43684	AHR;NR3C1
2151	GOBiologicalProcess	turquoise	regulation of histone H4 acetylation (GO:0090239)	1/9	0.657316	-2.00092	3.43575	ARRB1
2152	GOBiologicalProcess	turquoise	G1 DNA damage checkpoint (GO:0044783)	1/11	0.657316	-2.23346	3.43408	CCND1
2153	GOBiologicalProcess	turquoise	regulation of cell motility (GO:2000145)	5/110	0.657316	-1.43996	3.43323	BEX4;SPATA13;CRK;PLXNA4;RHOB
2154	GOBiologicalProcess	turquoise	peptidyl-amino acid modification (GO:0018193)	1/10	0.657316	-2.11605	3.43291	ATP7A
3813	GOCellularComponent	turquoise	G-protein coupled receptor dimeric complex (GO:0038037)	1/9	0.574098	-1.99811	3.43091	RAMP3
2155	GOBiologicalProcess	turquoise	selenocysteine incorporation (GO:0001514)	1/8	0.657316	-1.87914	3.428	SECISBP2L
4072	GOMolecularFunction	turquoise	metallocarboxypeptidase activity (GO:0004181)	2/29	0.574408	-1.68157	3.42253	CPA3;CPE
2156	GOBiologicalProcess	turquoise	cellular response to dopamine (GO:1903351)	1/10	0.657316	-2.10928	3.42192	LRRK2
2157	GOBiologicalProcess	turquoise	sphingolipid biosynthetic process (GO:0030148)	4/67	0.657316	-1.20012	3.41633	UGCG;ST3GAL5;PLPP3;SGPP1
2158	GOBiologicalProcess	turquoise	regulation of integrin activation (GO:0033623)	1/10	0.657316	-2.10496	3.41491	FARP2
1573	KEGG	turquoise	Type I diabetes mellitus_Homo sapiens_hsa04940	3/43	0.824374	-1.25813	3.40907	PTPRN2;ICA1;CPE
2159	GOBiologicalProcess	turquoise	negative regulation of Notch signaling pathway (GO:0045746)	2/30	0.657316	-1.72029	3.40638	LFNG;ARRB1
2160	GOBiologicalProcess	turquoise	negative regulation of small GTPase mediated signal transduction (GO:0051058)	2/28	0.657316	-1.62704	3.4053	FBP1;ARHGAP12
2161	GOBiologicalProcess	turquoise	potassium ion export (GO:0071435)	1/10	0.657316	-2.09742	3.40267	KCND3
2162	GOBiologicalProcess	turquoise	somatic recombination of immunoglobulin genes involved in immune response (GO:0002204)	1/10	0.657316	-2.09721	3.40233	BATF
2163	GOBiologicalProcess	turquoise	cartilage development (GO:0051216)	3/47	0.657316	-1.36127	3.4016	ZBTB16;SULF1;ATP7A
2164	GOBiologicalProcess	turquoise	negative regulation of cell differentiation (GO:0045596)	6/151	0.657316	-1.55463	3.40082	FOXA1;MEIS1;TRIO;ZBTB16;LDLRAD4;HOPX
2165	GOBiologicalProcess	turquoise	negative regulation of cell-matrix adhesion (GO:0001953)	2/28	0.657316	-1.62219	3.39515	APOD;ARHGAP6
2166	GOBiologicalProcess	turquoise	positive regulation of protein localization to cell periphery (GO:1904377)	3/47	0.657316	-1.35713	3.39125	RAMP3;AKAP5;PIK3R1
2167	GOBiologicalProcess	turquoise	positive regulation of cyclin-dependent protein serine/threonine kinase activity (GO:0045737)	2/31	0.657316	-1.75824	3.38849	CCNT2;CCND1
2168	GOBiologicalProcess	turquoise	bile acid metabolic process (GO:0008206)	2/31	0.657316	-1.75808	3.38818	OSBPL7;AMACR
2169	GOBiologicalProcess	turquoise	regulation of synaptic vesicle cycle (GO:0098693)	1/12	0.657316	-2.31843	3.38736	LRRK2
2170	GOBiologicalProcess	turquoise	cellular response to forskolin (GO:1904322)	1/9	0.657316	-1.96974	3.3822	AHR
2171	GOBiologicalProcess	turquoise	calcitonin family receptor signaling pathway (GO:0097646)	1/8	0.657316	-1.85227	3.37898	RAMP3
4073	GOMolecularFunction	turquoise	phosphotyrosine residue binding (GO:0001784)	2/30	0.574408	-1.70004	3.36628	PIK3R1;CRK
2172	GOBiologicalProcess	turquoise	actin filament organization (GO:0007015)	6/121	0.657316	-1.11527	3.36581	GSN;TMOD3;RHOH;FRY;RHOB;ARHGAP12
2173	GOBiologicalProcess	turquoise	motor neuron axon guidance (GO:0008045)	1/11	0.657316	-2.18424	3.35839	PLXNA4
2174	GOBiologicalProcess	turquoise	regulation of cytoplasmic translational elongation (GO:1900247)	1/11	0.657316	-2.17707	3.34737	CPEB3
4074	GOMolecularFunction	turquoise	oxidoreductase activity, acting on paired donors, with incorporation or reduction of molecular oxygen, 2-oxoglutarate as one donor, and incorporation of one atom each of oxygen into both donors (GO:0016706)	2/32	0.574408	-1.78291	3.34549	ALKBH3;P4HTM
2175	GOBiologicalProcess	turquoise	central nervous system neuron development (GO:0021954)	1/10	0.657316	-2.06148	3.34436	ATP7A
2176	GOBiologicalProcess	turquoise	cellular response to cholesterol (GO:0071397)	1/8	0.657316	-1.83075	3.33972	OSBPL7
2177	GOBiologicalProcess	turquoise	negative regulation of cytokine production involved in inflammatory response (GO:1900016)	1/10	0.657316	-2.05587	3.33527	APOD
2178	GOBiologicalProcess	turquoise	vacuolar proton-transporting V-type ATPase complex assembly (GO:0070072)	1/10	0.657316	-2.05471	3.33338	DMXL1
2179	GOBiologicalProcess	turquoise	JNK cascade (GO:0007254)	4/67	0.657316	-1.16888	3.32738	TAB3;TNIK;MAP4K3;MAP3K5
2180	GOBiologicalProcess	turquoise	negative regulation of cellular response to transforming growth factor beta stimulus (GO:1903845)	3/54	0.657316	-1.52426	3.32573	PRDM16;LDLRAD4;SNX6
2181	GOBiologicalProcess	turquoise	regulation of cytoplasmic translation (GO:2000765)	1/11	0.657316	-2.16214	3.3244	CPEB3
3814	GOCellularComponent	turquoise	late endosome (GO:0005770)	6/141	0.574098	-1.36593	3.32241	FYCO1;PARM1;AP5M1;SPPL2A;MVB12B;ATP7A
2182	GOBiologicalProcess	turquoise	response to leptin (GO:0044321)	1/9	0.657316	-1.93162	3.31676	CCND1
2183	GOBiologicalProcess	turquoise	cellular response to magnesium ion (GO:0071286)	1/7	0.657316	-1.70336	3.3166	FBP1
2184	GOBiologicalProcess	turquoise	coenzyme A metabolic process (GO:0015936)	1/11	0.657316	-2.1559	3.31482	CROT
2185	GOBiologicalProcess	turquoise	transition metal ion transport (GO:0000041)	2/28	0.657316	-1.58363	3.31445	SLC31A2;ATP7A
2186	GOBiologicalProcess	turquoise	morphogenesis of an endothelium (GO:0003159)	1/7	0.657316	-1.69921	3.30853	RHOB
2187	GOBiologicalProcess	turquoise	regulation of cysteine-type endopeptidase activity involved in apoptotic signaling pathway (GO:2001267)	1/10	0.657316	-2.03595	3.30294	GSN
4075	GOMolecularFunction	turquoise	phosphatase activity (GO:0016791)	5/105	0.574408	-1.30013	3.2976	DUSP4;PLPP3;LPIN2;CDC14A;SGPP1
2188	GOBiologicalProcess	turquoise	negative regulation of protein localization to nucleus (GO:1900181)	1/12	0.657316	-2.25548	3.29538	APOD
4076	GOMolecularFunction	turquoise	cyclin-dependent protein serine/threonine kinase regulator activity (GO:0016538)	2/28	0.574408	-1.5714	3.28885	KAT2B;CCNT2
2189	GOBiologicalProcess	turquoise	negative regulation of nucleocytoplasmic transport (GO:0046823)	1/12	0.657316	-2.24991	3.28725	APOD
3815	GOCellularComponent	turquoise	spliceosomal snRNP complex (GO:0097525)	3/60	0.574098	-1.6838	3.2866	SF3A1;SNRPN;SF3B1
2190	GOBiologicalProcess	turquoise	regulation of phosphorylation of RNA polymerase II C-terminal domain (GO:1901407)	1/12	0.657316	-2.24874	3.28554	CCNT2
2191	GOBiologicalProcess	turquoise	DNA damage induced protein phosphorylation (GO:0006975)	1/9	0.657316	-1.91336	3.2854	ATM
2192	GOBiologicalProcess	turquoise	neural crest cell migration (GO:0001755)	2/29	0.657316	-1.61118	3.27926	NRP1;SEMA3C
2193	GOBiologicalProcess	turquoise	lysosomal transport (GO:0007041)	4/73	0.657316	-1.2619	3.27451	ZFYVE16;ANKFY1;ADRB2;RHOB
2194	GOBiologicalProcess	turquoise	carnitine metabolic process (GO:0009437)	1/12	0.657316	-2.23548	3.26616	CROT
2195	GOBiologicalProcess	turquoise	positive regulation of calcium ion import (GO:0090280)	1/11	0.657316	-2.1239	3.26561	RAMP3
2196	GOBiologicalProcess	turquoise	positive regulation of natural killer cell activation (GO:0032816)	1/11	0.657316	-2.12255	3.26353	ZBTB1
4077	GOMolecularFunction	turquoise	retinol binding (GO:0019841)	1/7	0.574408	-1.67576	3.26287	ARID4A
2197	GOBiologicalProcess	turquoise	phosphate ion homeostasis (GO:0055062)	1/12	0.657316	-2.22794	3.25514	GPCPD1
2198	GOBiologicalProcess	turquoise	positive regulation of endoplasmic reticulum unfolded protein response (GO:1900103)	1/13	0.658259	-2.33927	3.25507	PIK3R1
4078	GOMolecularFunction	turquoise	neurotrophin TRK receptor binding (GO:0005167)	1/9	0.574408	-1.893	3.25044	PIK3R1
2199	GOBiologicalProcess	turquoise	angiotensin maturation (GO:0002003)	1/12	0.657316	-2.22245	3.24713	CPA3
2200	GOBiologicalProcess	turquoise	negative regulation of reproductive process (GO:2000242)	1/11	0.657316	-2.10966	3.24373	SULF1
2201	GOBiologicalProcess	turquoise	ganglioside biosynthetic process (GO:0001574)	1/11	0.657316	-2.10812	3.24135	ST3GAL5
2202	GOBiologicalProcess	turquoise	regulation of tumor necrosis factor-mediated signaling pathway (GO:0010803)	3/57	0.657316	-1.56661	3.23139	CASP8;MADD;SPPL2A
2203	GOBiologicalProcess	turquoise	negative regulation of retrograde protein transport, ER to cytosol (GO:1904153)	1/9	0.657316	-1.88142	3.23056	ERLEC1
2204	GOBiologicalProcess	turquoise	regulation of cellular respiration (GO:0043457)	1/11	0.657316	-2.10061	3.22981	PRDM16
2205	GOBiologicalProcess	turquoise	negative regulation of transcription from RNA polymerase II promoter (GO:0000122)	19/566	0.657316	-1.0166	3.22787	MEF2A;IGBP1;DDX5;ZNF175;MAX;ZBTB16;ZBTB1;NR2F1;ARID5B;NR3C1;EID1;CCND1;CRY2;PRDM16;TCEAL1;ZNF219;CPEB3;FBP1;ZNF431
2206	GOBiologicalProcess	turquoise	water-soluble vitamin metabolic process (GO:0006767)	4/78	0.657316	-1.33947	3.22341	THTPA;ABCD4;PCCA;MTHFD2L
1574	KEGG	turquoise	HTLV-I infection_Homo sapiens_hsa05166	9/258	0.824374	-1.46838	3.21981	NRP1;MAP3K3;KAT2B;POLD4;CREB1;CCND1;NFYB;ATM;PIK3R1
4079	GOMolecularFunction	turquoise	bioactive lipid receptor activity (GO:0045125)	1/9	0.574408	-1.8729	3.21593	LPAR1
2207	GOBiologicalProcess	turquoise	negative regulation of cell motility (GO:2000146)	5/98	0.657316	-1.15975	3.21124	LDLRAD4;SULF1;CRK;ALOX15B;RHOB
2208	GOBiologicalProcess	turquoise	T cell mediated immunity (GO:0002456)	1/10	0.657316	-1.97867	3.21002	CD46
4080	GOMolecularFunction	turquoise	potassium ion binding (GO:0030955)	1/13	0.575879	-2.30114	3.202	KCNJ11
2209	GOBiologicalProcess	turquoise	negative regulation of circadian rhythm (GO:0042754)	1/10	0.657316	-1.97321	3.20116	CRY2
2210	GOBiologicalProcess	turquoise	response to axon injury (GO:0048678)	1/12	0.657316	-2.19079	3.20087	APOD
2211	GOBiologicalProcess	turquoise	regulation of signal transduction (GO:0009966)	9/234	0.657316	-1.20506	3.19217	LFNG;RGS5;ANKMY2;PDCL;VWA2;SULF1;CD46;SYNJ2BP;CRK
2212	GOBiologicalProcess	turquoise	positive regulation of epithelial cell migration (GO:0010634)	4/75	0.657316	-1.26633	3.18782	NRP1;CTSH;FOXP1;RHOB
2213	GOBiologicalProcess	turquoise	negative regulation of homotypic cell-cell adhesion (GO:0034111)	1/11	0.657316	-2.06918	3.18147	ZNF703
2214	GOBiologicalProcess	turquoise	negative regulation of intracellular steroid hormone receptor signaling pathway (GO:0033144)	2/29	0.657316	-1.56182	3.17878	CRY2;FOXP1
2215	GOBiologicalProcess	turquoise	protein localization to mitochondrion (GO:0070585)	1/11	0.657316	-2.06677	3.17778	LRRK2
2216	GOBiologicalProcess	turquoise	regulation of intracellular steroid hormone receptor signaling pathway (GO:0033143)	2/28	0.657316	-1.51729	3.17559	DDX5;TRIM68
2217	GOBiologicalProcess	turquoise	snRNA transcription (GO:0009301)	4/71	0.657316	-1.18666	3.17491	GTF2A1;CCNT2;POU2F2;GTF2F1
2218	GOBiologicalProcess	turquoise	negative regulation of cellular senescence (GO:2000773)	1/12	0.657316	-2.17109	3.17209	MAP3K3
4081	GOMolecularFunction	turquoise	transcription factor activity, RNA polymerase II core promoter proximal region sequence-specific binding (GO:0000982)	10/281	0.574408	-1.30092	3.16118	MEF2A;RBL2;FOXA1;CREB1;MAX;ZNF219;NR2F1;NR3C1;LITAF;BATF
2219	GOBiologicalProcess	turquoise	morphogenesis of an epithelial sheet (GO:0002011)	1/12	0.657316	-2.16	3.15588	ARHGAP12
2220	GOBiologicalProcess	turquoise	snRNA transcription from RNA polymerase II promoter (GO:0042795)	4/71	0.657316	-1.17812	3.15206	GTF2A1;CCNT2;POU2F2;GTF2F1
2221	GOBiologicalProcess	turquoise	axonal transport of mitochondrion (GO:0019896)	1/10	0.657316	-1.94251	3.15136	TRAK2
2222	GOBiologicalProcess	turquoise	ventricular cardiac muscle cell membrane repolarization (GO:0099625)	1/9	0.657316	-1.83263	3.14678	KCND3
4082	GOMolecularFunction	turquoise	adenylate cyclase binding (GO:0008179)	1/11	0.574408	-2.0462	3.14614	AKAP5
2223	GOBiologicalProcess	turquoise	positive regulation of glucose import in response to insulin stimulus (GO:2001275)	1/11	0.657316	-2.04432	3.14326	PIK3R1
2224	GOBiologicalProcess	turquoise	glycerol metabolic process (GO:0006071)	1/12	0.657316	-2.1483	3.13878	GK5
2225	GOBiologicalProcess	turquoise	regulation of myeloid leukocyte differentiation (GO:0002761)	1/11	0.657316	-2.04053	3.13743	FOXP1
2226	GOBiologicalProcess	turquoise	negative regulation of epithelial to mesenchymal transition (GO:0010719)	2/26	0.657316	-1.41539	3.13688	FOXA1;LDLRAD4
2227	GOBiologicalProcess	turquoise	peptidyl-serine dephosphorylation (GO:0070262)	1/11	0.657316	-2.03687	3.1318	PPP2R2B
2228	GOBiologicalProcess	turquoise	negative regulation of B cell proliferation (GO:0030889)	1/11	0.657316	-2.0321	3.12447	ATM
2229	GOBiologicalProcess	turquoise	queuosine biosynthetic process (GO:0008616)	1/7	0.657316	-1.60157	3.1184	PDCL
3816	GOCellularComponent	turquoise	RNAi effector complex (GO:0031332)	1/10	0.574098	-1.91997	3.11479	DCP2
2230	GOBiologicalProcess	turquoise	positive regulation of centrosome cycle (GO:0046607)	1/7	0.657316	-1.59655	3.10863	CEP120
2231	GOBiologicalProcess	turquoise	regulation of telomere maintenance via telomerase (GO:0032210)	3/52	0.657316	-1.36892	3.10268	ATM;DCP2;SMG6
2232	GOBiologicalProcess	turquoise	fatty-acyl-CoA biosynthetic process (GO:0046949)	2/31	0.657316	-1.60879	3.10047	ACSL3;HSD17B8
2233	GOBiologicalProcess	turquoise	regulation of morphogenesis of an epithelium (GO:1905330)	1/10	0.657316	-1.90878	3.09663	FOXP1
2234	GOBiologicalProcess	turquoise	negative regulation of transcription by competitive promoter binding (GO:0010944)	1/10	0.657316	-1.90355	3.08816	CREB1
4083	GOMolecularFunction	turquoise	4 iron, 4 sulfur cluster binding (GO:0051539)	1/12	0.575879	-2.11121	3.0846	ISCA2
2235	GOBiologicalProcess	turquoise	cytoskeleton-dependent cytokinesis (GO:0061640)	4/71	0.657316	-1.15163	3.08117	SEPT8;CHMP4B;MITD1;RHOB
4084	GOMolecularFunction	turquoise	steroid hormone receptor binding (GO:0035258)	4/77	0.574408	-1.26066	3.07948	DDX5;TRIM68;FOXP1;PIAS1
2236	GOBiologicalProcess	turquoise	negative regulation of viral-induced cytoplasmic pattern recognition receptor signaling pathway (GO:0039532)	1/11	0.657316	-2.00242	3.07884	RNF125
4085	GOMolecularFunction	turquoise	D-glucose transmembrane transporter activity (GO:0055056)	1/10	0.574408	-1.89554	3.07516	SLC2A10
3817	GOCellularComponent	turquoise	lytic vacuole (GO:0000323)	7/184	0.574098	-1.37784	3.07148	FYCO1;RAMP3;AP5M1;LRRK2;CTSH;ARSG;ADRB2
2237	GOBiologicalProcess	turquoise	establishment of synaptic vesicle localization (GO:0097480)	1/12	0.657316	-2.09617	3.06263	SPG11
2238	GOBiologicalProcess	turquoise	regulation of gene expression by genetic imprinting (GO:0006349)	1/11	0.657316	-1.99083	3.06102	PCGF3
2239	GOBiologicalProcess	turquoise	vasodilation (GO:0042311)	1/10	0.657316	-1.8829	3.05466	ADRB2
2240	GOBiologicalProcess	turquoise	chloride transmembrane transport (GO:1902476)	3/58	0.657316	-1.50852	3.05453	ANO1;ANO6;SLC12A6
2241	GOBiologicalProcess	turquoise	regulation of skeletal muscle tissue development (GO:0048641)	1/13	0.658259	-2.19264	3.05103	DDX5
2242	GOBiologicalProcess	turquoise	receptor internalization (GO:0031623)	3/51	0.657316	-1.32019	3.05031	GRK3;RAMP3;ARRB1
4086	GOMolecularFunction	turquoise	3'-5'-exodeoxyribonuclease activity (GO:0008296)	1/11	0.574408	-1.98316	3.04921	EXD2
4087	GOMolecularFunction	turquoise	potassium:proton antiporter activity (GO:0015386)	1/12	0.575879	-2.08467	3.04582	SLC9A7
4088	GOMolecularFunction	turquoise	hexosaminidase activity (GO:0015929)	1/12	0.575879	-2.07985	3.03878	HEXA
4089	GOMolecularFunction	turquoise	inositol 1,4,5 trisphosphate binding (GO:0070679)	1/12	0.575879	-2.07807	3.03618	ITPR1
3818	GOCellularComponent	turquoise	late endosome lumen (GO:0031906)	1/10	0.574098	-1.87106	3.03545	CTSH
2243	GOBiologicalProcess	turquoise	regulation of mitotic cell cycle (GO:0007346)	7/166	0.657316	-1.14557	3.02796	RBL2;FOXA1;MAP3K3;RPS6KB1;STRADB;TNIK;MAP4K3
2244	GOBiologicalProcess	turquoise	3'-UTR-mediated mRNA destabilization (GO:0061158)	1/11	0.657316	-1.96537	3.02186	CPEB3
2245	GOBiologicalProcess	turquoise	biotin metabolic process (GO:0006768)	1/12	0.657316	-2.06341	3.01476	PCCA
2246	GOBiologicalProcess	turquoise	positive regulation of ossification (GO:0045778)	3/53	0.657316	-1.35556	3.01429	ZBTB16;ANO6;IL6ST
4090	GOMolecularFunction	turquoise	Hsp90 protein binding (GO:0051879)	2/31	0.574408	-1.56161	3.00954	AHR;NR3C1
4091	GOMolecularFunction	turquoise	Ras GTPase binding (GO:0017016)	7/185	0.574408	-1.36132	3.00618	MLPH;LRRK2;RHOH;TBC1D9;ANKFY1;IQGAP2;RAPGEF6
2247	GOBiologicalProcess	turquoise	mammary gland epithelium development (GO:0061180)	1/14	0.658259	-2.26319	3.0051	ZNF703
2248	GOBiologicalProcess	turquoise	vasculogenesis (GO:0001570)	2/33	0.657316	-1.64243	3.00172	SPRED1;AGGF1
2249	GOBiologicalProcess	turquoise	regulation of dendritic spine development (GO:0060998)	2/32	0.657316	-1.5953	2.99345	LRRK2;CPEB3
2250	GOBiologicalProcess	turquoise	T-helper 17 cell differentiation (GO:0072539)	1/9	0.657316	-1.73844	2.98504	BATF
2251	GOBiologicalProcess	turquoise	regulation of hydrogen peroxide-induced cell death (GO:1903205)	1/12	0.657316	-2.04093	2.98191	LRRK2
2252	GOBiologicalProcess	turquoise	activation of cysteine-type endopeptidase activity involved in apoptotic process by cytochrome c (GO:0008635)	1/8	0.657316	-1.63273	2.97849	APAF1
2253	GOBiologicalProcess	turquoise	endothelial tube morphogenesis (GO:0061154)	1/11	0.657316	-1.93364	2.97307	RHOB
2254	GOBiologicalProcess	turquoise	interleukin-17-mediated signaling pathway (GO:0097400)	1/9	0.657316	-1.72098	2.95507	IL17RA
2255	GOBiologicalProcess	turquoise	positive regulation of exocytosis (GO:0045921)	2/35	0.657316	-1.70157	2.95308	RAB2B;RAB27B
2256	GOBiologicalProcess	turquoise	regulation of ceramide biosynthetic process (GO:2000303)	1/12	0.657316	-2.01643	2.94612	ORMDL1
3819	GOCellularComponent	turquoise	actin cytoskeleton (GO:0015629)	11/295	0.529026	-1.03893	2.94426	POLR2M;LIMA1;GSN;MLPH;TMOD3;DCTN4;KLHL2;ACKR2;IQGAP2;ARHGAP6;GCOM1
2257	GOBiologicalProcess	turquoise	glutamine metabolic process (GO:0006541)	1/11	0.657316	-1.91487	2.94422	GLUL
3820	GOCellularComponent	turquoise	U4 snRNP (GO:0005687)	1/13	0.595003	-2.11504	2.94305	SNRPN
3821	GOCellularComponent	turquoise	nucleoplasm part (GO:0044451)	13/408	0.574098	-1.33489	2.9392	POLR2M;GTF2A1;ZBTB16;CHD6;ZBTB1;ARRB1;GTF2F1;CDC14A;NSMCE4A;ELF2;SETBP1;MED10;KDM6A
4092	GOMolecularFunction	turquoise	MAP kinase phosphatase activity (GO:0033549)	1/10	0.574408	-1.80844	2.93386	DUSP4
2258	GOBiologicalProcess	turquoise	regulation of podosome assembly (GO:0071801)	1/11	0.657316	-1.90656	2.93145	GSN
2259	GOBiologicalProcess	turquoise	medium-chain fatty acid metabolic process (GO:0051791)	1/11	0.657316	-1.9052	2.92935	CROT
2260	GOBiologicalProcess	turquoise	positive regulation of ion transmembrane transport (GO:0034767)	1/10	0.657316	-1.80542	2.92896	ANO6
2261	GOBiologicalProcess	turquoise	lymphocyte mediated immunity (GO:0002449)	1/12	0.657316	-2.00213	2.92522	CD46
2262	GOBiologicalProcess	turquoise	anterograde axonal transport (GO:0008089)	2/32	0.657316	-1.55222	2.9126	AP3B1;TRAK2
2263	GOBiologicalProcess	turquoise	positive regulation of vacuole organization (GO:0044090)	1/11	0.657316	-1.89233	2.90957	PIP4K2A
2264	GOBiologicalProcess	turquoise	contractile actin filament bundle assembly (GO:0030038)	1/11	0.657316	-1.89097	2.90747	ARRB1
2265	GOBiologicalProcess	turquoise	L-phenylalanine catabolic process (GO:0006559)	1/12	0.657316	-1.98986	2.90729	TAT
2266	GOBiologicalProcess	turquoise	regulation of interleukin-1 secretion (GO:0050704)	1/10	0.657316	-1.79107	2.90567	FOXP1
2267	GOBiologicalProcess	turquoise	activation of cysteine-type endopeptidase activity (GO:0097202)	1/13	0.658259	-2.08698	2.90401	CASP8
2268	GOBiologicalProcess	turquoise	regulation of homotypic cell-cell adhesion (GO:0034110)	1/10	0.657316	-1.78966	2.90339	ZNF703
2269	GOBiologicalProcess	turquoise	heart process (GO:0003015)	1/12	0.657316	-1.98528	2.90061	RAMP3
2270	GOBiologicalProcess	turquoise	regulation of programmed cell death (GO:0043067)	10/269	0.657316	-1.09274	2.89838	MAP3K3;MOAP1;CASP8;APAF1;STRADB;LRRK2;MADD;ATM;TNIK;MAP4K3
2271	GOBiologicalProcess	turquoise	mammary gland epithelial cell differentiation (GO:0060644)	1/9	0.657316	-1.68436	2.89219	ZNF703
2272	GOBiologicalProcess	turquoise	response to magnesium ion (GO:0032026)	1/9	0.657316	-1.68241	2.88883	FBP1
4093	GOMolecularFunction	turquoise	death receptor binding (GO:0005123)	1/11	0.574408	-1.8766	2.88537	MADD
2273	GOBiologicalProcess	turquoise	positive regulation of cell cycle (GO:0045787)	4/83	0.657316	-1.28912	2.88093	FOXA1;CCNT2;RPS6KB1;CCND1
4094	GOMolecularFunction	turquoise	WW domain binding (GO:0050699)	2/30	0.574408	-1.45434	2.87976	TCEAL1;LITAF
2274	GOBiologicalProcess	turquoise	regulation of endothelial cell proliferation (GO:0001936)	4/80	0.657316	-1.23234	2.87867	NRP1;AGGF1;SULF1;SYNJ2BP
2275	GOBiologicalProcess	turquoise	steroid biosynthetic process (GO:0006694)	4/80	0.657316	-1.23145	2.87657	OSBPL7;AMACR;TRERF1;HSD17B8
2276	GOBiologicalProcess	turquoise	metallo-sulfur cluster assembly (GO:0031163)	1/15	0.658259	-2.26331	2.87262	ISCA2
2277	GOBiologicalProcess	turquoise	negative regulation of protein exit from endoplasmic reticulum (GO:0070862)	1/10	0.657316	-1.77053	2.87236	ERLEC1
2278	GOBiologicalProcess	turquoise	macrophage differentiation (GO:0030225)	1/12	0.657316	-1.96531	2.87143	CASP8
2279	GOBiologicalProcess	turquoise	vacuolar transport (GO:0007034)	2/30	0.657316	-1.44864	2.86849	TMEM50A;VPS13C
2280	GOBiologicalProcess	turquoise	mitotic spindle elongation (GO:0000022)	1/12	0.657316	-1.96264	2.86752	CDC14A
2281	GOBiologicalProcess	turquoise	negative regulation of cell division (GO:0051782)	1/12	0.657316	-1.95926	2.8626	TXNIP
2282	GOBiologicalProcess	turquoise	regulation of mitochondrial depolarization (GO:0051900)	1/11	0.657316	-1.86057	2.86073	LRRK2
2283	GOBiologicalProcess	turquoise	alditol metabolic process (GO:0019400)	1/8	0.657316	-1.56513	2.85517	GK5
4095	GOMolecularFunction	turquoise	neurexin family protein binding (GO:0042043)	1/11	0.574408	-1.85619	2.85399	CPE
2284	GOBiologicalProcess	turquoise	regulation of B cell apoptotic process (GO:0002902)	1/11	0.657316	-1.85383	2.85036	FOXP1
1575	KEGG	turquoise	Glycosphingolipid biosynthesis - ganglio series_Homo sapiens_hsa00604	2/15	0.824374	-0.891926	2.8466	HEXA;ST3GAL5
2285	GOBiologicalProcess	turquoise	multivesicular body assembly (GO:0036258)	2/31	0.657316	-1.47566	2.84391	CHMP4B;STAM2
2286	GOBiologicalProcess	turquoise	positive regulation of adaptive immune response based on somatic recombination of immune receptors built from immunoglobulin superfamily domains (GO:0002824)	1/11	0.657316	-1.84728	2.8403	ZBTB1
2287	GOBiologicalProcess	turquoise	negative regulation of cell cycle process (GO:0010948)	4/82	0.657316	-1.25201	2.83944	CCND1;APAF1;MAX;YAF2
3822	GOCellularComponent	turquoise	lytic vacuole membrane (GO:0098852)	9/234	0.574098	-1.07056	2.83588	ABCD4;ZFYVE16;SPPL2A;ANKFY1;ARRB1;AP3B1;TM6SF1;SPG11;LITAF
2288	GOBiologicalProcess	turquoise	protein destabilization (GO:0031648)	2/32	0.657316	-1.50904	2.83159	GSN;CTSH
2289	GOBiologicalProcess	turquoise	triglyceride metabolic process (GO:0006641)	3/53	0.657316	-1.27336	2.8315	GK5;PNPLA4;LPIN2
3823	GOCellularComponent	turquoise	mitochondrial outer membrane (GO:0005741)	5/116	0.574098	-1.27698	2.82896	MOAP1;CASP8;PPP2R2B;VPS13C;LRRK2
2290	GOBiologicalProcess	turquoise	regulation of mRNA splicing, via spliceosome (GO:0048024)	3/61	0.657316	-1.47017	2.81788	SF3A1;DDX5;CELF6
2291	GOBiologicalProcess	turquoise	organelle transport along microtubule (GO:0072384)	2/32	0.657316	-1.50053	2.81562	RAB1A;TRAK2
2292	GOBiologicalProcess	turquoise	positive regulation of receptor recycling (GO:0001921)	1/11	0.657316	-1.82876	2.81183	RAMP3
2293	GOBiologicalProcess	turquoise	positive regulation of T cell differentiation (GO:0045582)	2/33	0.657316	-1.53466	2.80477	ZBTB1;CD46
1576	KEGG	turquoise	Neurotrophin signaling pathway_Homo sapiens_hsa04722	5/120	0.824374	-1.32749	2.80136	MAP3K3;PIK3R1;IRAK4;CRK;MAP3K5
1577	KEGG	turquoise	Notch signaling pathway_Homo sapiens_hsa04330	3/48	0.824374	-1.13718	2.78587	LFNG;KAT2B;MAML3
2294	GOBiologicalProcess	turquoise	response to light stimulus (GO:0009416)	3/59	0.657316	-1.39677	2.77669	FECH;CRY2;MAP4K3
2295	GOBiologicalProcess	turquoise	tryptophan metabolic process (GO:0006568)	1/11	0.657316	-1.79822	2.76487	ATP7A
2296	GOBiologicalProcess	turquoise	short-chain fatty acid metabolic process (GO:0046459)	1/10	0.657316	-1.70263	2.7622	PCCA
2297	GOBiologicalProcess	turquoise	negative regulation of ATP metabolic process (GO:1903579)	1/13	0.658259	-1.97865	2.75327	FBP1
2298	GOBiologicalProcess	turquoise	regulation of neuroblast proliferation (GO:1902692)	1/11	0.657316	-1.79058	2.75311	LRRK2
2299	GOBiologicalProcess	turquoise	internal protein amino acid acetylation (GO:0006475)	1/12	0.657316	-1.88352	2.75194	KAT2B
2300	GOBiologicalProcess	turquoise	microtubule anchoring at microtubule organizing center (GO:0072393)	1/12	0.657316	-1.87972	2.74638	NIN
2301	GOBiologicalProcess	turquoise	regulation of transforming growth factor beta production (GO:0071634)	1/11	0.657316	-1.78606	2.74617	CD46
2302	GOBiologicalProcess	turquoise	regulation of nuclear-transcribed mRNA poly(A) tail shortening (GO:0060211)	1/12	0.657316	-1.87732	2.74287	CPEB3
2303	GOBiologicalProcess	turquoise	regulation of actin filament depolymerization (GO:0030834)	1/12	0.657316	-1.87494	2.7394	LIMA1
2304	GOBiologicalProcess	turquoise	myeloid dendritic cell differentiation (GO:0043011)	1/11	0.657316	-1.77823	2.73413	BATF
2305	GOBiologicalProcess	turquoise	dicarboxylic acid catabolic process (GO:0043649)	1/14	0.658259	-2.05454	2.72805	GLUL
2306	GOBiologicalProcess	turquoise	regulation of T cell chemotaxis (GO:0010819)	1/11	0.657316	-1.77127	2.72342	ADAM10
2307	GOBiologicalProcess	turquoise	positive regulation of protein ubiquitination (GO:0031398)	4/84	0.657316	-1.23456	2.71885	ARRDC4;LRRK2;UBE3A;ADRB2
2308	GOBiologicalProcess	turquoise	plasma membrane organization (GO:0007009)	2/37	0.657316	-1.64658	2.71687	PLSCR4;ANO6
2309	GOBiologicalProcess	turquoise	B cell activation involved in immune response (GO:0002312)	1/14	0.658259	-2.04578	2.71642	BATF
2310	GOBiologicalProcess	turquoise	activation of cysteine-type endopeptidase activity involved in apoptotic signaling pathway (GO:0097296)	1/12	0.657316	-1.859	2.71611	CASP8
4096	GOMolecularFunction	turquoise	vitamin D receptor binding (GO:0042809)	1/15	0.576225	-2.13638	2.71152	MED13
4097	GOMolecularFunction	turquoise	RNA polymerase II transcription cofactor activity (GO:0001104)	4/85	0.574408	-1.24808	2.70876	MEF2A;MED13;MED10;TRERF1
4098	GOMolecularFunction	turquoise	mRNA 3'-UTR AU-rich region binding (GO:0035925)	1/12	0.575879	-1.85362	2.70824	CPEB3
2311	GOBiologicalProcess	turquoise	regulation of cell migration (GO:0030334)	11/317	0.657316	-1.11024	2.70815	BEX4;SEMA3C;SPATA13;ZNF703;ADAM10;CTSH;LDLRAD4;SULF1;ALOX15B;PLXNA4;RHOB
4099	GOMolecularFunction	turquoise	mannosyl-oligosaccharide mannosidase activity (GO:0015924)	1/11	0.574408	-1.76116	2.70789	MAN1C1
2312	GOBiologicalProcess	turquoise	cellular copper ion homeostasis (GO:0006878)	1/11	0.657316	-1.76029	2.70655	ATP7A
2313	GOBiologicalProcess	turquoise	positive regulation of organelle organization (GO:0010638)	2/34	0.657316	-1.51959	2.7059	FYCO1;ADRB2
2314	GOBiologicalProcess	turquoise	ganglion development (GO:0061548)	1/11	0.657316	-1.75586	2.69973	NRP1
2315	GOBiologicalProcess	turquoise	positive regulation of response to stimulus (GO:0048584)	3/55	0.657316	-1.26054	2.69899	ANO1;DDX5;NSMCE4A
2316	GOBiologicalProcess	turquoise	multivesicular body organization (GO:0036257)	2/32	0.657316	-1.4383	2.69885	CHMP4B;STAM2
1578	KEGG	turquoise	Small cell lung cancer_Homo sapiens_hsa05222	4/86	0.824374	-1.2613	2.69786	CCND1;APAF1;MAX;PIK3R1
2317	GOBiologicalProcess	turquoise	positive regulation of signal transduction (GO:0009967)	8/207	0.657316	-1.08586	2.69694	KAT2B;PDCL;BMP2K;NPTN;CTSH;MAML3;PIK3R1;SULF1
3824	GOCellularComponent	turquoise	endosomal part (GO:0044440)	2/32	0.574098	-1.43664	2.69574	LRRK2;SNX6
2318	GOBiologicalProcess	turquoise	regulation of protein targeting to mitochondrion (GO:1903214)	4/89	0.657316	-1.31392	2.69093	UGCG;HSPA1L;LRRK2;HNMT
4100	GOMolecularFunction	turquoise	hexose transmembrane transporter activity (GO:0015149)	1/14	0.576225	-2.02258	2.68561	SLC2A10
2319	GOBiologicalProcess	turquoise	regulation of long-term neuronal synaptic plasticity (GO:0048169)	1/12	0.657316	-1.83738	2.68451	NPTN
3825	GOCellularComponent	turquoise	microbody (GO:0042579)	4/93	0.574098	-1.3877	2.68352	ABCD4;TMEM135;AMACR;CROT
2320	GOBiologicalProcess	turquoise	L-phenylalanine metabolic process (GO:0006558)	1/12	0.657316	-1.83089	2.67504	TAT
3826	GOCellularComponent	turquoise	filopodium (GO:0030175)	3/61	0.574098	-1.39226	2.66854	KITLG;SPATA13;IQGAP2
2321	GOBiologicalProcess	turquoise	regulation of pH (GO:0006885)	1/11	0.657316	-1.73546	2.66837	SLC9A7
4101	GOMolecularFunction	turquoise	Lys48-specific deubiquitinase activity (GO:1990380)	1/11	0.574408	-1.73529	2.6681	MINDY2
2322	GOBiologicalProcess	turquoise	cargo loading into COPII-coated vesicle (GO:0090110)	1/13	0.658259	-1.9167	2.66706	RAB1A
2323	GOBiologicalProcess	turquoise	hepatocyte growth factor receptor signaling pathway (GO:0048012)	1/12	0.657316	-1.82494	2.66635	NRP1
2324	GOBiologicalProcess	turquoise	exit from mitosis (GO:0010458)	1/13	0.658259	-1.91465	2.66421	CHMP4B
4102	GOMolecularFunction	turquoise	RNA polymerase II regulatory region sequence-specific DNA binding (GO:0000977)	14/461	0.574408	-1.31657	2.66084	MEF2A;ZNF175;NFYB;MAX;ZBTB16;NR2F1;ARID5B;NR3C1;LITAF;BATF;CREB1;RFX7;ZNF219;KDM6A
2325	GOBiologicalProcess	turquoise	phosphate-containing compound metabolic process (GO:0006796)	7/184	0.657316	-1.19342	2.66039	THTPA;GK5;DUSP4;LRRK2;PIP4K2A;PLPP3;FBP1
2326	GOBiologicalProcess	turquoise	proton-transporting V-type ATPase complex assembly (GO:0070070)	1/10	0.657316	-1.63953	2.65984	DMXL1
2327	GOBiologicalProcess	turquoise	positive regulation of peptidase activity (GO:0010952)	1/13	0.658259	-1.91119	2.6594	CTSH
4103	GOMolecularFunction	turquoise	ubiquitin protein ligase activity (GO:0061630)	7/193	0.574408	-1.29434	2.65078	RNF125;NHLRC3;HECTD4;PELI2;UBR3;UBE3A;UBR1
2328	GOBiologicalProcess	turquoise	mesonephros development (GO:0001823)	1/12	0.657316	-1.80916	2.64328	ZBTB16
4104	GOMolecularFunction	turquoise	sodium:proton antiporter activity (GO:0015385)	1/14	0.576225	-1.99044	2.64293	SLC9A7
2329	GOBiologicalProcess	turquoise	negative regulation of neuron differentiation (GO:0045665)	3/65	0.657316	-1.47698	2.63459	ID1;LPAR1;CBFA2T2
2330	GOBiologicalProcess	turquoise	alternative mRNA splicing, via spliceosome (GO:0000380)	1/13	0.658259	-1.89233	2.63316	DDX5
1579	KEGG	turquoise	Prostate cancer_Homo sapiens_hsa05215	4/89	0.824374	-1.28545	2.63261	AR;CREB1;CCND1;PIK3R1
3827	GOCellularComponent	turquoise	spindle pole centrosome (GO:0031616)	1/12	0.58528	-1.80172	2.63242	SPOUT1
2331	GOBiologicalProcess	turquoise	negative regulation of transforming growth factor beta receptor signaling pathway (GO:0030512)	3/56	0.657316	-1.25045	2.62771	PRDM16;LDLRAD4;SNX6
2332	GOBiologicalProcess	turquoise	axon guidance (GO:0007411)	6/159	0.657316	-1.30525	2.62447	NRP1;CREB1;ALCAM;SEMA3C;PIK3R1;PLXNA4
2333	GOBiologicalProcess	turquoise	membrane repolarization during action potential (GO:0086011)	1/12	0.657316	-1.79566	2.62357	KCND3
2334	GOBiologicalProcess	turquoise	membrane repolarization (GO:0086009)	1/14	0.658259	-1.97355	2.62051	KCND3
2335	GOBiologicalProcess	turquoise	regulation of necrotic cell death (GO:0010939)	1/14	0.658259	-1.97251	2.61913	CASP8
1580	KEGG	turquoise	N-Glycan biosynthesis_Homo sapiens_hsa00510	3/49	0.824374	-1.09014	2.61862	MGAT4A;MAN1C1;ALG13
2336	GOBiologicalProcess	turquoise	negative regulation of morphogenesis of an epithelium (GO:1905331)	1/12	0.657316	-1.79189	2.61806	SULF1
1581	KEGG	turquoise	Peroxisome_Homo sapiens_hsa04146	4/83	0.824374	-1.16968	2.614	ABCD4;AMACR;ACSL3;CROT
4105	GOMolecularFunction	turquoise	SH3 domain binding (GO:0017124)	3/56	0.574408	-1.24299	2.61203	ZNF106;AKAP5;CRK
2337	GOBiologicalProcess	turquoise	purine nucleobase metabolic process (GO:0006144)	1/12	0.657316	-1.78248	2.6043	DPYD
4106	GOMolecularFunction	turquoise	phosphatidylinositol-3,4,5-trisphosphate binding (GO:0005547)	2/33	0.574408	-1.42219	2.59921	ZFYVE16;IQGAP2
2338	GOBiologicalProcess	turquoise	very-low-density lipoprotein particle assembly (GO:0034379)	1/11	0.657316	-1.68724	2.59423	ACSL3
2339	GOBiologicalProcess	turquoise	cellular response to amino acid stimulus (GO:0071230)	2/33	0.657316	-1.41597	2.58785	UBR1;CPEB3
2340	GOBiologicalProcess	turquoise	cardiac muscle cell membrane repolarization (GO:0099622)	1/12	0.657316	-1.77117	2.58778	KCND3
2341	GOBiologicalProcess	turquoise	positive regulation of cardiocyte differentiation (GO:1905209)	1/13	0.658259	-1.85526	2.58157	SEMA3C
2342	GOBiologicalProcess	turquoise	positive regulation of viral release from host cell (GO:1902188)	1/16	0.658259	-2.12347	2.58008	CHMP4B
2343	GOBiologicalProcess	turquoise	regulation of glucose import in response to insulin stimulus (GO:2001273)	1/14	0.658259	-1.94217	2.57884	PIK3R1
4107	GOMolecularFunction	turquoise	voltage-gated potassium channel activity involved in cardiac muscle cell action potential repolarization (GO:0086008)	1/13	0.575879	-1.84927	2.57324	KCND3
2344	GOBiologicalProcess	turquoise	positive regulation of ubiquitin-protein transferase activity (GO:0051443)	2/32	0.657316	-1.37119	2.57292	ARRDC4;RAB1A
2345	GOBiologicalProcess	turquoise	interleukin-1-mediated signaling pathway (GO:0070498)	4/96	0.657316	-1.38838	2.57267	MAP3K3;PELI2;TAB3;IRAK4
2346	GOBiologicalProcess	turquoise	calcium ion transport (GO:0006816)	5/119	0.657316	-1.20304	2.5697	RAMP3;ITPR1;ATP2A3;TRPM7;ANO6
2347	GOBiologicalProcess	turquoise	pyrimidine nucleoside catabolic process (GO:0046135)	1/12	0.657316	-1.75706	2.56717	DPYD
2348	GOBiologicalProcess	turquoise	epithelial cell apoptotic process (GO:1904019)	1/10	0.657316	-1.5824	2.56715	GSN
4108	GOMolecularFunction	turquoise	2 iron, 2 sulfur cluster binding (GO:0051537)	1/12	0.575879	-1.75562	2.56506	ISCA2
2349	GOBiologicalProcess	turquoise	chondroitin sulfate catabolic process (GO:0030207)	1/14	0.658259	-1.92808	2.56013	HEXA
2350	GOBiologicalProcess	turquoise	kidney development (GO:0001822)	3/64	0.657316	-1.40929	2.55909	ZBTB16;CTSH;SULF1
4109	GOMolecularFunction	turquoise	protein phosphorylated amino acid binding (GO:0045309)	2/35	0.574408	-1.47437	2.55876	PIK3R1;CRK
2351	GOBiologicalProcess	turquoise	isotype switching (GO:0045190)	1/12	0.657316	-1.75028	2.55727	BATF
3828	GOCellularComponent	turquoise	peroxisome (GO:0005777)	4/93	0.574098	-1.32186	2.55619	ABCD4;TMEM135;AMACR;CROT
3829	GOCellularComponent	turquoise	Golgi subcompartment (GO:0098791)	15/480	0.574098	-1.12377	2.55058	GALNT7;RAB2B;RAB1A;ICA1;ARRB1;RAB27B;UGCG;RNF125;NBEA;SLC9A7;MGAT4A;MAN1C1;ST3GAL5;ATP7A;CYTH1
4110	GOMolecularFunction	turquoise	calcium-transporting ATPase activity (GO:0005388)	1/15	0.576225	-2.00846	2.54916	ATP2A3
2352	GOBiologicalProcess	turquoise	integrin-mediated signaling pathway (GO:0007229)	3/59	0.657316	-1.28131	2.54715	NRP1;ERBIN;ADAM10
4111	GOMolecularFunction	turquoise	RNA polymerase II basal transcription factor binding (GO:0001091)	1/13	0.575879	-1.82682	2.542	AHR
2353	GOBiologicalProcess	turquoise	cellular potassium ion homeostasis (GO:0030007)	1/14	0.658259	-1.91389	2.54128	KCNMA1
2354	GOBiologicalProcess	turquoise	peptidyl-lysine acetylation (GO:0018394)	1/9	0.657316	-1.4793	2.54008	KAT2B
2355	GOBiologicalProcess	turquoise	negative regulation of reactive oxygen species biosynthetic process (GO:1903427)	1/14	0.658259	-1.90428	2.52853	SLC18A2
2356	GOBiologicalProcess	turquoise	cholesterol catabolic process (GO:0006707)	1/10	0.657316	-1.55816	2.52783	TRERF1
2357	GOBiologicalProcess	turquoise	replicative senescence (GO:0090399)	1/12	0.657316	-1.73001	2.52764	ATM
2358	GOBiologicalProcess	turquoise	regulation of cAMP-dependent protein kinase activity (GO:2000479)	1/14	0.658259	-1.90212	2.52566	ADRB2
2359	GOBiologicalProcess	turquoise	intrinsic apoptotic signaling pathway in response to oxidative stress (GO:0008631)	1/12	0.657316	-1.72381	2.51858	MAP3K5
3830	GOCellularComponent	turquoise	MLL3/4 complex (GO:0044666)	1/12	0.58528	-1.7192	2.51185	KDM6A
2360	GOBiologicalProcess	turquoise	regulation of symbiosis, encompassing mutualism through parasitism (GO:0043903)	1/12	0.657316	-1.70303	2.48823	CHMP4B
2361	GOBiologicalProcess	turquoise	neuron maturation (GO:0042551)	1/10	0.657316	-1.53352	2.48785	FARP2
2362	GOBiologicalProcess	turquoise	erythrose 4-phosphate/phosphoenolpyruvate family amino acid catabolic process (GO:1902222)	1/12	0.657316	-1.70055	2.48461	TAT
2363	GOBiologicalProcess	turquoise	regulation of cardiac conduction (GO:1903779)	3/68	0.657316	-1.46724	2.48202	KCNJ11;ITPR1;ATP2A3
2364	GOBiologicalProcess	turquoise	sequestering of actin monomers (GO:0042989)	1/11	0.657316	-1.61212	2.47873	GSN
2365	GOBiologicalProcess	turquoise	Notch receptor processing, ligand-dependent (GO:0035333)	1/14	0.658259	-1.86656	2.47845	ADAM10
2366	GOBiologicalProcess	turquoise	Ras protein signal transduction (GO:0007265)	8/224	0.657316	-1.15369	2.47702	FARP2;RAB2B;RAB1A;RHOH;RAB27B;ARHGAP6;RAPGEF6;RHOB
2367	GOBiologicalProcess	turquoise	negative regulation of protein modification process (GO:0031400)	3/64	0.657316	-1.36338	2.47572	BEX4;LRRK2;PLPP3
4112	GOMolecularFunction	turquoise	cyclin-dependent protein serine/threonine kinase activity (GO:0004693)	2/34	0.574408	-1.38613	2.46825	CDK17;CCND1
2368	GOBiologicalProcess	turquoise	regulation of platelet-derived growth factor receptor signaling pathway (GO:0010640)	1/11	0.657316	-1.60317	2.46496	APOD
2369	GOBiologicalProcess	turquoise	neutrophil activation (GO:0042119)	1/15	0.658259	-1.94114	2.46372	PREX1
2370	GOBiologicalProcess	turquoise	positive regulation of G2/M transition of mitotic cell cycle (GO:0010971)	1/17	0.658259	-2.10761	2.45477	CCND1
4113	GOMolecularFunction	turquoise	kinase binding (GO:0019900)	13/419	0.574408	-1.18795	2.44307	CEP68;USP37;RHOH;ADAM10;ACSL3;NR3C1;RHOB;SPRED2;KAT2B;SPRED1;CCND1;PIK3IP1;ANKRA2
2371	GOBiologicalProcess	turquoise	positive regulation of cell morphogenesis involved in differentiation (GO:0010770)	3/59	0.657316	-1.22737	2.43994	NRP1;CRK;PLXNA4
4114	GOMolecularFunction	turquoise	lipid phosphatase activity (GO:0042577)	1/12	0.575879	-1.6659	2.43398	PLPP3
2372	GOBiologicalProcess	turquoise	alcohol catabolic process (GO:0046164)	1/12	0.657316	-1.66088	2.42665	TRERF1
4115	GOMolecularFunction	turquoise	cyclin-dependent protein kinase activity (GO:0097472)	2/35	0.574408	-1.39172	2.41533	CDK17;CCND1
2373	GOBiologicalProcess	turquoise	synaptic vesicle localization (GO:0097479)	1/14	0.658259	-1.80943	2.40259	SPG11
2374	GOBiologicalProcess	turquoise	negative regulation of epidermal growth factor-activated receptor activity (GO:0007175)	1/14	0.658259	-1.80674	2.39902	SNX6
2375	GOBiologicalProcess	turquoise	negative regulation of fibroblast growth factor receptor signaling pathway (GO:0040037)	1/13	0.658259	-1.72401	2.39894	SULF1
2376	GOBiologicalProcess	turquoise	endothelial cell migration (GO:0043542)	2/36	0.657316	-1.41551	2.395	NRP1;ID1
2377	GOBiologicalProcess	turquoise	mRNA transcription from RNA polymerase II promoter (GO:0042789)	1/17	0.658259	-2.05348	2.39173	ZBTB1
2378	GOBiologicalProcess	turquoise	necroptotic process (GO:0070266)	1/15	0.658259	-1.88342	2.39046	TRPM7
3831	GOCellularComponent	turquoise	septin ring (GO:0005940)	1/15	0.605452	-1.88271	2.38956	SEPT8
1582	KEGG	turquoise	Lysosome_Homo sapiens_hsa04142	5/123	0.824374	-1.17169	2.38454	HEXA;CTSH;AP3B1;ARSG;LITAF
2379	GOBiologicalProcess	turquoise	mitochondrial genome maintenance (GO:0000002)	1/14	0.658259	-1.79327	2.38113	MEF2A
2380	GOBiologicalProcess	turquoise	N-terminal protein amino acid acetylation (GO:0006474)	1/16	0.658259	-1.95541	2.37588	KAT2B
2381	GOBiologicalProcess	turquoise	regulation of macrophage chemotaxis (GO:0010758)	1/16	0.658259	-1.95379	2.37391	MTUS1
2382	GOBiologicalProcess	turquoise	interleukin-27-mediated signaling pathway (GO:0070106)	1/12	0.657316	-1.62221	2.37014	IL6ST
2383	GOBiologicalProcess	turquoise	mitotic spindle midzone assembly (GO:0051256)	1/11	0.657316	-1.54098	2.36934	CDC14A
2384	GOBiologicalProcess	turquoise	regulation of phosphatidylinositol 3-kinase activity (GO:0043551)	2/34	0.657316	-1.32939	2.36721	PIK3IP1;PIK3R1
2385	GOBiologicalProcess	turquoise	glutamine family amino acid biosynthetic process (GO:0009084)	1/14	0.658259	-1.77781	2.3606	GLUL
2386	GOBiologicalProcess	turquoise	fatty acid transport (GO:0015908)	1/15	0.658259	-1.85748	2.35753	SLCO2A1
2387	GOBiologicalProcess	turquoise	cellular response to leucine (GO:0071233)	1/10	0.657316	-1.45214	2.35582	UBR1
2388	GOBiologicalProcess	turquoise	diacylglycerol metabolic process (GO:0046339)	1/14	0.658259	-1.7739	2.3554	DGKD
2389	GOBiologicalProcess	turquoise	granulocyte activation (GO:0036230)	1/10	0.657316	-1.45145	2.35471	PREX1
2390	GOBiologicalProcess	turquoise	regulation of oxidoreductase activity (GO:0051341)	1/14	0.658259	-1.76875	2.34857	ATP7A
2391	GOBiologicalProcess	turquoise	monosaccharide transport (GO:0015749)	1/15	0.658259	-1.84997	2.348	SLC2A10
2392	GOBiologicalProcess	turquoise	monocarboxylic acid biosynthetic process (GO:0072330)	3/69	0.657316	-1.41144	2.34614	OSBPL7;AMACR;HSD17B8
2393	GOBiologicalProcess	turquoise	regulation of insulin receptor signaling pathway (GO:0046626)	2/35	0.657316	-1.34696	2.33765	RPS6KB1;VWA2
2394	GOBiologicalProcess	turquoise	regulation of lysosomal lumen pH (GO:0035751)	1/11	0.657316	-1.52005	2.33716	LRRK2
2395	GOBiologicalProcess	turquoise	regulation of mammary gland epithelial cell proliferation (GO:0033599)	1/11	0.657316	-1.51987	2.33689	ZNF703
2396	GOBiologicalProcess	turquoise	mitochondrial outer membrane permeabilization (GO:0097345)	1/13	0.658259	-1.66873	2.32201	MOAP1
2397	GOBiologicalProcess	turquoise	regulation of transferase activity (GO:0051338)	1/15	0.658259	-1.82643	2.31813	SMG6
2398	GOBiologicalProcess	turquoise	regulation of cytokine-mediated signaling pathway (GO:0001959)	4/91	0.657316	-1.16486	2.31799	CASP8;MADD;SPPL2A;PIAS1
2399	GOBiologicalProcess	turquoise	endosome transport via multivesicular body sorting pathway (GO:0032509)	1/13	0.658259	-1.66563	2.3177	TMEM50A
4116	GOMolecularFunction	turquoise	protein serine/threonine/tyrosine kinase activity (GO:0004712)	1/15	0.576225	-1.82274	2.31345	RPS6KB1
2400	GOBiologicalProcess	turquoise	negative regulation of endoplasmic reticulum stress-induced intrinsic apoptotic signaling pathway (GO:1902236)	1/15	0.658259	-1.82233	2.31292	LRRK2
2401	GOBiologicalProcess	turquoise	nucleoside catabolic process (GO:0009164)	1/13	0.658259	-1.66167	2.3122	DPYD
2402	GOBiologicalProcess	turquoise	cell migration involved in sprouting angiogenesis (GO:0002042)	1/15	0.658259	-1.81957	2.30943	NRP1
2403	GOBiologicalProcess	turquoise	oligosaccharide biosynthetic process (GO:0009312)	2/34	0.657316	-1.29482	2.30566	GALNT7;MPDU1
2404	GOBiologicalProcess	turquoise	sodium ion import across plasma membrane (GO:0098719)	1/16	0.658259	-1.89742	2.30542	SLC9A7
2405	GOBiologicalProcess	turquoise	regulation of ion transmembrane transport (GO:0034765)	2/36	0.657316	-1.36248	2.30529	KCNJ11;ANO6
2406	GOBiologicalProcess	turquoise	protein K11-linked deubiquitination (GO:0035871)	1/11	0.657316	-1.49532	2.29914	USP37
2407	GOBiologicalProcess	turquoise	fatty acid catabolic process (GO:0009062)	3/66	0.657316	-1.30822	2.29249	PCCA;CROT;LPIN2
2408	GOBiologicalProcess	turquoise	negative regulation of viral entry into host cell (GO:0046597)	1/16	0.658259	-1.88163	2.28624	GSN
2409	GOBiologicalProcess	turquoise	pyrimidine-containing compound metabolic process (GO:0072527)	1/16	0.658259	-1.881	2.28547	THTPA
3832	GOCellularComponent	turquoise	secondary lysosome (GO:0005767)	1/14	0.603562	-1.72114	2.28535	LRRK2
4117	GOMolecularFunction	turquoise	cyclin-dependent protein serine/threonine kinase inhibitor activity (GO:0004861)	1/11	0.574408	-1.48218	2.27894	KAT2B
2410	GOBiologicalProcess	turquoise	signal transduction involved in G2 DNA damage checkpoint (GO:0072425)	1/13	0.658259	-1.63678	2.27756	ATM
2411	GOBiologicalProcess	turquoise	adaptive immune response based on somatic recombination of immune receptors built from immunoglobulin superfamily domains (GO:0002460)	1/15	0.658259	-1.79434	2.2774	CD46
2412	GOBiologicalProcess	turquoise	acylglycerol metabolic process (GO:0006639)	2/37	0.657316	-1.37693	2.27194	GK5;DGKD
2413	GOBiologicalProcess	turquoise	positive regulation of chemokine secretion (GO:0090197)	1/9	0.657316	-1.32241	2.27068	ALOX15B
2414	GOBiologicalProcess	turquoise	regulation of oxidative phosphorylation (GO:0002082)	1/10	0.657316	-1.39939	2.27026	ATP7A
2415	GOBiologicalProcess	turquoise	positive regulation of endothelial cell apoptotic process (GO:2000353)	1/12	0.657316	-1.55183	2.26731	ANO6
4118	GOMolecularFunction	turquoise	dynactin binding (GO:0034452)	1/12	0.575879	-1.54765	2.2612	SNX6
2416	GOBiologicalProcess	turquoise	pyrimidine-containing compound catabolic process (GO:0072529)	1/15	0.658259	-1.77372	2.25123	DPYD
2417	GOBiologicalProcess	turquoise	cellular response to sterol (GO:0036315)	1/12	0.657316	-1.54009	2.25016	OSBPL7
2418	GOBiologicalProcess	turquoise	chloride ion homeostasis (GO:0055064)	1/11	0.657316	-1.45508	2.23727	SLC12A6
3833	GOCellularComponent	turquoise	septin cytoskeleton (GO:0032156)	1/15	0.605452	-1.7602	2.23407	SEPT8
2419	GOBiologicalProcess	turquoise	positive regulation of phosphorylation (GO:0042327)	7/209	0.657316	-1.26717	2.23241	NRP1;CCND1;LRRK2;PELI2;NPTN;ARRB1;TNIK
2420	GOBiologicalProcess	turquoise	cellular amide metabolic process (GO:0043603)	3/63	0.657316	-1.20626	2.23003	PCCA;ORMDL1;CPE
2421	GOBiologicalProcess	turquoise	mitotic cell cycle arrest (GO:0071850)	1/15	0.658259	-1.75548	2.22808	CDC14A
2422	GOBiologicalProcess	turquoise	regulation of centriole replication (GO:0046599)	1/16	0.658259	-1.83319	2.22738	KAT2B
4119	GOMolecularFunction	turquoise	RNA stem-loop binding (GO:0035613)	1/14	0.576225	-1.67346	2.22205	CPEB3
2423	GOBiologicalProcess	turquoise	positive regulation of nuclear-transcribed mRNA poly(A) tail shortening (GO:0060213)	1/12	0.657316	-1.52075	2.2219	CPEB3
2424	GOBiologicalProcess	turquoise	regulation of neural precursor cell proliferation (GO:2000177)	1/15	0.658259	-1.7483	2.21896	LRRK2
2425	GOBiologicalProcess	turquoise	Golgi to vacuole transport (GO:0006896)	1/15	0.658259	-1.7405	2.20907	ANKFY1
2426	GOBiologicalProcess	turquoise	zymogen activation (GO:0031638)	2/37	0.657316	-1.33872	2.2089	CASP8;CTSH
2427	GOBiologicalProcess	turquoise	lipid phosphorylation (GO:0046834)	2/36	0.657316	-1.30491	2.20788	DGKD;PIK3R1
4120	GOMolecularFunction	turquoise	SUMO binding (GO:0032183)	1/13	0.575879	-1.58415	2.20433	NR3C1
2428	GOBiologicalProcess	turquoise	epithelial cell migration (GO:0010631)	2/37	0.657316	-1.33381	2.20081	NRP1;PKN3
2429	GOBiologicalProcess	turquoise	regulation of protein glycosylation (GO:0060049)	1/13	0.658259	-1.58014	2.19874	KAT2B
4121	GOMolecularFunction	turquoise	ubiquitin-ubiquitin ligase activity (GO:0034450)	1/14	0.576225	-1.65574	2.19851	PELI2
2430	GOBiologicalProcess	turquoise	positive regulation of RNA metabolic process (GO:0051254)	2/36	0.657316	-1.29886	2.19763	DDX5;PIK3R1
2431	GOBiologicalProcess	turquoise	regulation of mRNA polyadenylation (GO:1900363)	1/12	0.657316	-1.50214	2.19471	CPEB3
2432	GOBiologicalProcess	turquoise	multivesicular body sorting pathway (GO:0071985)	1/14	0.658259	-1.64708	2.18702	RAB27B
2433	GOBiologicalProcess	turquoise	stress-activated MAPK cascade (GO:0051403)	3/63	0.657316	-1.17946	2.18049	TAB3;MAP4K3;MAP3K5
4122	GOMolecularFunction	turquoise	alkali metal ion binding (GO:0031420)	1/17	0.586466	-1.86383	2.17083	KCNJ11
1583	KEGG	turquoise	Fc gamma R-mediated phagocytosis_Homo sapiens_hsa04666	4/93	0.824374	-1.12252	2.17071	GSN;RPS6KB1;PIK3R1;CRK
2434	GOBiologicalProcess	turquoise	positive regulation of cell migration involved in sprouting angiogenesis (GO:0090050)	1/17	0.658259	-1.86366	2.17064	MAP3K3
2435	GOBiologicalProcess	turquoise	axonal transport (GO:0098930)	2/37	0.657316	-1.3127	2.16596	AP3B1;TRAK2
4123	GOMolecularFunction	turquoise	E-box binding (GO:0070888)	2/35	0.574408	-1.24701	2.16419	MAX;AHR
3834	GOCellularComponent	turquoise	U2-type spliceosomal complex (GO:0005684)	3/61	0.574098	-1.12591	2.15802	SF3A1;SNRPN;SF3B1
4124	GOMolecularFunction	turquoise	mRNA 3'-UTR binding (GO:0003730)	3/64	0.574408	-1.18612	2.15384	DDX5;SECISBP2L;CPEB3
4125	GOMolecularFunction	turquoise	fibroblast growth factor receptor binding (GO:0005104)	1/13	0.575879	-1.54521	2.15014	NPTN
2436	GOBiologicalProcess	turquoise	regulation of phospholipid metabolic process (GO:1903725)	1/11	0.657316	-1.39831	2.14998	PIK3R1
2437	GOBiologicalProcess	turquoise	positive regulation of cellular response to insulin stimulus (GO:1900078)	1/16	0.658259	-1.7645	2.14391	PIK3R1
2438	GOBiologicalProcess	turquoise	T cell differentiation (GO:0030217)	2/39	0.657316	-1.36477	2.14326	LFNG;RHOH
2439	GOBiologicalProcess	turquoise	actin filament bundle organization (GO:0061572)	2/36	0.657316	-1.26596	2.14198	LIMA1;RHOB
2440	GOBiologicalProcess	turquoise	regulation of protein localization to plasma membrane (GO:1903076)	3/68	0.657316	-1.26461	2.13925	RAMP3;AKAP5;PIK3R1
2441	GOBiologicalProcess	turquoise	regulation of peptidyl-threonine phosphorylation (GO:0010799)	2/38	0.657316	-1.31995	2.12448	SPRED2;SPRED1
2442	GOBiologicalProcess	turquoise	cell differentiation in hindbrain (GO:0021533)	1/13	0.658259	-1.52506	2.12211	ATP7A
2443	GOBiologicalProcess	turquoise	regulation of cell death (GO:0010941)	4/97	0.657316	-1.1592	2.11779	RAMP3;LRRK2;CHMP4B;CTGF
2444	GOBiologicalProcess	turquoise	regulation of establishment of cell polarity (GO:2000114)	1/16	0.658259	-1.74135	2.11579	GSN
2445	GOBiologicalProcess	turquoise	positive regulation of actin nucleation (GO:0051127)	1/14	0.658259	-1.59329	2.11559	GSN
2446	GOBiologicalProcess	turquoise	positive regulation of cell differentiation (GO:0045597)	7/195	0.657316	-1.05208	2.11446	MEF2A;CREB1;ZBTB16;ZNF703;IL6ST;ALOX15B;CTGF
2447	GOBiologicalProcess	turquoise	glycerolipid catabolic process (GO:0046503)	1/14	0.658259	-1.59213	2.11405	GPCPD1
4126	GOMolecularFunction	turquoise	purine ribonucleoside triphosphate binding (GO:0035639)	12/397	0.574408	-1.14775	2.11334	ABCD4;KCNJ11;HSPA1L;LRRK2;RASEF;RHOH;RAB27B;ATP7A;N4BP2;MAP4K3;MAP3K5;RHOB
4127	GOMolecularFunction	turquoise	protein tyrosine phosphatase activity (GO:0004725)	3/63	0.574408	-1.14203	2.11129	DUSP4;PTPRN2;CDC14A
2448	GOBiologicalProcess	turquoise	glycolipid metabolic process (GO:0006664)	3/66	0.657316	-1.20429	2.11036	UGCG;HEXA;ARSG
2449	GOBiologicalProcess	turquoise	interleukin-35-mediated signaling pathway (GO:0070757)	1/12	0.657316	-1.44368	2.10929	IL6ST
2450	GOBiologicalProcess	turquoise	positive regulation of cell-cell adhesion (GO:0022409)	2/34	0.657316	-1.18383	2.10802	FOXA1;PLPP3
2451	GOBiologicalProcess	turquoise	artery development (GO:0060840)	1/17	0.658259	-1.80929	2.10732	NRP1
2452	GOBiologicalProcess	turquoise	toll-like receptor 9 signaling pathway (GO:0034162)	1/14	0.658259	-1.58625	2.10624	IRAK4
4128	GOMolecularFunction	turquoise	transcription factor activity, RNA polymerase II distal enhancer sequence-specific binding (GO:0003705)	3/65	0.574408	-1.18033	2.10543	MEF2A;CREB1;ZBTB16
2453	GOBiologicalProcess	turquoise	membrane repolarization during cardiac muscle cell action potential (GO:0086013)	1/16	0.658259	-1.73189	2.10429	KCND3
2454	GOBiologicalProcess	turquoise	negative regulation of cell aging (GO:0090344)	1/16	0.658259	-1.72529	2.09628	MAP3K3
2455	GOBiologicalProcess	turquoise	regulation of production of miRNAs involved in gene silencing by miRNA (GO:1903798)	1/14	0.658259	-1.57741	2.0945	DDX5
2456	GOBiologicalProcess	turquoise	regulation of cAMP metabolic process (GO:0030814)	1/14	0.658259	-1.57379	2.08969	RAMP3
2457	GOBiologicalProcess	turquoise	clathrin coat assembly (GO:0048268)	1/15	0.658259	-1.64533	2.08827	FCHO2
3835	GOCellularComponent	turquoise	potassium channel complex (GO:0034705)	1/15	0.605452	-1.64207	2.08414	KCNJ11
2458	GOBiologicalProcess	turquoise	copper ion homeostasis (GO:0055070)	1/14	0.658259	-1.56227	2.07441	ATP7A
2459	GOBiologicalProcess	turquoise	negative regulation of MAP kinase activity (GO:0043407)	3/62	0.657316	-1.10204	2.07438	DUSP4;SPRED2;SPRED1
2460	GOBiologicalProcess	turquoise	sodium ion import (GO:0097369)	1/16	0.658259	-1.70702	2.07408	SLC9A7
2461	GOBiologicalProcess	turquoise	potassium ion import (GO:0010107)	2/39	0.657316	-1.31853	2.07064	KCNJ11;SLC12A6
4129	GOMolecularFunction	turquoise	enhancer sequence-specific DNA binding (GO:0001158)	3/65	0.574408	-1.1607	2.07041	CREB1;NFYB;ZBTB16
2462	GOBiologicalProcess	turquoise	oligosaccharide metabolic process (GO:0009311)	3/64	0.657316	-1.13516	2.06131	GALNT7;ST3GAL5;MPDU1
4130	GOMolecularFunction	turquoise	integrin binding (GO:0005178)	4/95	0.574408	-1.09664	2.06111	ERBIN;ADAM10;ICAM3;CTGF
2463	GOBiologicalProcess	turquoise	positive regulation of I-kappaB kinase/NF-kappaB signaling (GO:0043123)	6/164	0.657316	-1.07848	2.0576	MAP3K3;CASP8;PELI2;LPAR1;IRAK4;LITAF
2464	GOBiologicalProcess	turquoise	mRNA catabolic process (GO:0006402)	2/37	0.657316	-1.2457	2.05542	DDX5;DCP2
2465	GOBiologicalProcess	turquoise	regulation of DNA replication (GO:0006275)	3/62	0.657316	-1.09168	2.05488	USP37;KITLG;ZBTB38
2466	GOBiologicalProcess	turquoise	renal absorption (GO:0070293)	1/14	0.658259	-1.54625	2.05313	GSN
3836	GOCellularComponent	turquoise	lipid droplet (GO:0005811)	3/65	0.574098	-1.14975	2.05087	ARID4A;PNPLA4;ACSL3
2467	GOBiologicalProcess	turquoise	long-term memory (GO:0007616)	1/18	0.658259	-1.8308	2.04653	CPEB3
2468	GOBiologicalProcess	turquoise	lipoxygenase pathway (GO:0019372)	1/16	0.658259	-1.68286	2.04472	ALOX15B
2469	GOBiologicalProcess	turquoise	acyl-CoA biosynthetic process (GO:0071616)	1/15	0.658259	-1.60861	2.04168	HSD17B8
2470	GOBiologicalProcess	turquoise	myeloid cell development (GO:0061515)	1/16	0.658259	-1.67729	2.03796	FOXP1
2471	GOBiologicalProcess	turquoise	regulation of receptor recycling (GO:0001919)	1/18	0.658259	-1.82119	2.03579	RAMP3
2472	GOBiologicalProcess	turquoise	regulation of response to DNA damage stimulus (GO:2001020)	2/37	0.657316	-1.23272	2.034	NSMCE4A;ARMT1
2473	GOBiologicalProcess	turquoise	mitotic G1/S transition checkpoint (GO:0044819)	1/11	0.657316	-1.32262	2.03361	CCND1
2474	GOBiologicalProcess	turquoise	pyrimidine nucleoside metabolic process (GO:0006213)	1/16	0.658259	-1.67323	2.03302	DPYD
4131	GOMolecularFunction	turquoise	sugar:proton symporter activity (GO:0005351)	1/11	0.574408	-1.32083	2.03084	SLC2A10
2475	GOBiologicalProcess	turquoise	regulation of macrophage differentiation (GO:0045649)	1/14	0.658259	-1.5281	2.02903	CASP8
3837	GOCellularComponent	turquoise	lamellar body (GO:0042599)	1/16	0.606112	-1.65986	2.01678	CTSH
4132	GOMolecularFunction	turquoise	transaminase activity (GO:0008483)	1/15	0.576225	-1.58817	2.01572	ABAT
4133	GOMolecularFunction	turquoise	RNA polymerase II core promoter proximal region sequence-specific DNA binding (GO:0000978)	9/263	0.574408	-0.955897	2.01488	MEF2A;CREB1;RFX7;ZNF219;NR2F1;NR3C1;LITAF;KDM6A;BATF
2476	GOBiologicalProcess	turquoise	negative regulation of TORC1 signaling (GO:1904262)	1/16	0.658259	-1.65634	2.0125	ATM
2477	GOBiologicalProcess	turquoise	positive regulation of protein localization to membrane (GO:1905477)	4/96	0.657316	-1.08489	2.0103	CASP8;RAMP3;AKAP5;PIK3R1
2478	GOBiologicalProcess	turquoise	branching involved in blood vessel morphogenesis (GO:0001569)	1/15	0.658259	-1.57939	2.00458	NRP1
2479	GOBiologicalProcess	turquoise	cytoskeleton organization (GO:0007010)	5/127	0.657316	-1.03172	2.00102	FGD4;FGD5;FGD6;MAST4;TNIK
3838	GOCellularComponent	turquoise	transcription factor TFIID complex (GO:0005669)	2/36	0.574098	-1.18111	1.99841	GTF2A1;GTF2F1
2480	GOBiologicalProcess	turquoise	unsaturated fatty acid biosynthetic process (GO:0006636)	1/16	0.658259	-1.64426	1.99783	ALOX15B
2481	GOBiologicalProcess	turquoise	chemical homeostasis (GO:0048878)	2/39	0.657316	-1.27035	1.99498	ARID4A;PNPLA4
2482	GOBiologicalProcess	turquoise	regulation of dendrite development (GO:0050773)	2/38	0.657316	-1.23868	1.99367	TNIK;CPEB3
2483	GOBiologicalProcess	turquoise	regulation of interleukin-1 beta production (GO:0032651)	1/14	0.658259	-1.50073	1.99269	FOXP1
2484	GOBiologicalProcess	turquoise	thymus development (GO:0048538)	1/15	0.658259	-1.56934	1.99183	ZBTB1
2485	GOBiologicalProcess	turquoise	regulation of smoothened signaling pathway (GO:0008589)	2/37	0.657316	-1.20635	1.99048	ANKMY2;PDCL
2486	GOBiologicalProcess	turquoise	regulation of synaptic vesicle exocytosis (GO:2000300)	1/18	0.658259	-1.77263	1.98151	LRRK2
2487	GOBiologicalProcess	turquoise	stress fiber assembly (GO:0043149)	1/11	0.657316	-1.28795	1.9803	ARRB1
3839	GOCellularComponent	turquoise	clathrin-coated vesicle (GO:0030136)	4/101	0.574098	-1.14664	1.98009	FCHO2;RAB27B;ADRB2;ATP7A
2488	GOBiologicalProcess	turquoise	positive regulation of cell cycle G2/M phase transition (GO:1902751)	1/18	0.658259	-1.77094	1.97962	CCND1
2489	GOBiologicalProcess	turquoise	cell cycle G1/S phase transition (GO:0044843)	4/93	0.657316	-1.02279	1.97785	USP37;RPS6KB1;CCND1;MAX
3840	GOCellularComponent	turquoise	PML body (GO:0016605)	3/63	0.574098	-1.06865	1.97563	ZBTB16;WDFY3;PIAS1
4134	GOMolecularFunction	turquoise	potassium ion antiporter activity (GO:0022821)	1/17	0.586466	-1.69495	1.97414	SLC9A7
2490	GOBiologicalProcess	turquoise	regulation of monocyte differentiation (GO:0045655)	1/15	0.658259	-1.54461	1.96044	FOXP1
2491	GOBiologicalProcess	turquoise	negative regulation of hydrogen peroxide-induced cell death (GO:1903206)	1/15	0.658259	-1.53986	1.95441	LRRK2
4135	GOMolecularFunction	turquoise	symporter activity (GO:0015293)	1/13	0.575879	-1.40421	1.95394	SLC12A6
2492	GOBiologicalProcess	turquoise	synaptic vesicle cycle (GO:0099504)	1/14	0.658259	-1.47154	1.95394	SLC18A2
2493	GOBiologicalProcess	turquoise	inorganic anion transmembrane transport (GO:0098661)	3/65	0.657316	-1.09301	1.94966	ANO1;ANO6;SLC12A6
4136	GOMolecularFunction	turquoise	core promoter proximal region sequence-specific DNA binding (GO:0000987)	9/279	0.574408	-1.04902	1.94775	MEF2A;CREB1;RFX7;ZNF219;NR2F1;NR3C1;LITAF;KDM6A;BATF
4137	GOMolecularFunction	turquoise	phosphatidylinositol phosphate kinase activity (GO:0016307)	1/16	0.576225	-1.60295	1.94764	PIP4K2A
3841	GOCellularComponent	turquoise	nuclear replisome (GO:0043601)	1/17	0.606112	-1.66876	1.94364	POLD4
2494	GOBiologicalProcess	turquoise	ganglioside metabolic process (GO:0001573)	1/16	0.658259	-1.59839	1.94209	ST3GAL5
4138	GOMolecularFunction	turquoise	RNA polymerase II transcription factor binding (GO:0001085)	5/122	0.574408	-0.942197	1.94077	MEF2A;RBL2;BBS1;CREB1;ID1
2495	GOBiologicalProcess	turquoise	regulation of stem cell proliferation (GO:0072091)	1/17	0.658259	-1.66431	1.93846	LRRK2
1584	KEGG	turquoise	NF-kappa B signaling pathway_Homo sapiens_hsa04064	4/93	0.824374	-0.999836	1.93347	BLNK;TAB3;ATM;IRAK4
2496	GOBiologicalProcess	turquoise	neuron projection development (GO:0031175)	6/168	0.657316	-1.05659	1.93309	LRRK2;RHOH;TNIK;FRY;ATP7A;DCLK1
2497	GOBiologicalProcess	turquoise	glycerophospholipid catabolic process (GO:0046475)	1/16	0.658259	-1.58994	1.93182	GPCPD1
2498	GOBiologicalProcess	turquoise	positive regulation of gene expression (GO:0010628)	21/772	0.657316	-1.09949	1.9245	DDX5;GSN;RAMP3;ZBTB16;PBX4;AHR;PIK3R1;TRERF1;PIAS1;KAT2B;CREB1;ELF2;MED13;RPS6KB1;PRDM16;CTSH;CD46;CPEB3;SF3B1;YAF2;MAP3K5
2499	GOBiologicalProcess	turquoise	alpha-amino acid catabolic process (GO:1901606)	2/40	0.657316	-1.25351	1.92118	TAT;HNMT
2500	GOBiologicalProcess	turquoise	cardiac left ventricle morphogenesis (GO:0003214)	1/15	0.658259	-1.50903	1.91528	CPE
2501	GOBiologicalProcess	turquoise	regulation of exit from mitosis (GO:0007096)	1/16	0.658259	-1.57324	1.91153	CDC14A
2502	GOBiologicalProcess	turquoise	regulation of biomineral tissue development (GO:0070167)	1/14	0.658259	-1.43495	1.90535	BMP2K
2503	GOBiologicalProcess	turquoise	regulation of secretion (GO:0051046)	1/15	0.658259	-1.49996	1.90377	ACSL3
2504	GOBiologicalProcess	turquoise	response to insulin (GO:0032868)	3/72	0.657316	-1.20404	1.89967	KAT2B;RPS6KB1;PIK3R1
2505	GOBiologicalProcess	turquoise	negative regulation of reactive oxygen species metabolic process (GO:2000378)	1/18	0.658259	-1.69878	1.89896	SLC18A2
2506	GOBiologicalProcess	turquoise	protein localization to plasma membrane (GO:0072659)	5/131	0.657316	-1.02692	1.89853	BBS1;RAMP3;FCHO2;TNIK;RAPGEF6
4139	GOMolecularFunction	turquoise	syntaxin-1 binding (GO:0017075)	1/16	0.576225	-1.56204	1.89792	LRRK2
2507	GOBiologicalProcess	turquoise	regulation of myeloid cell differentiation (GO:0045637)	3/66	0.657316	-1.08183	1.89576	KAT2B;MEIS1;ZBTB16
2508	GOBiologicalProcess	turquoise	hexose transport (GO:0008645)	1/17	0.658259	-1.62749	1.89556	SLC2A10
2509	GOBiologicalProcess	turquoise	regulation of substrate adhesion-dependent cell spreading (GO:1900024)	2/42	0.657316	-1.29496	1.89166	NRP1;CRK
2510	GOBiologicalProcess	turquoise	positive regulation of smoothened signaling pathway (GO:0045880)	1/14	0.658259	-1.42014	1.88567	PDCL
2511	GOBiologicalProcess	turquoise	regulation of clathrin-dependent endocytosis (GO:2000369)	1/16	0.658259	-1.55015	1.88348	BMP2K
2512	GOBiologicalProcess	turquoise	keratan sulfate catabolic process (GO:0042340)	1/13	0.658259	-1.35008	1.87862	HEXA
2513	GOBiologicalProcess	turquoise	regulation of extrinsic apoptotic signaling pathway via death domain receptors (GO:1902041)	2/40	0.657316	-1.22308	1.87455	CASP8;MADD
1585	KEGG	turquoise	FoxO signaling pathway_Homo sapiens_hsa04068	5/133	0.824374	-1.03842	1.87448	RBL2;CCND1;CCNG2;ATM;PIK3R1
2514	GOBiologicalProcess	turquoise	protein kinase C-activating G-protein coupled receptor signaling pathway (GO:0007205)	1/13	0.658259	-1.34381	1.86989	DGKD
2515	GOBiologicalProcess	turquoise	substrate-dependent cell migration (GO:0006929)	1/16	0.658259	-1.53758	1.86821	NRP1
2516	GOBiologicalProcess	turquoise	regulation of I-kappaB kinase/NF-kappaB signaling (GO:0043122)	7/205	0.657316	-1.02028	1.8664	MAP3K3;CASP8;PELI2;LPAR1;RHOH;IRAK4;LITAF
2517	GOBiologicalProcess	turquoise	Notch receptor processing (GO:0007220)	1/17	0.658259	-1.60124	1.865	ADAM10
2518	GOBiologicalProcess	turquoise	negative regulation of cellular component movement (GO:0051271)	1/16	0.658259	-1.53492	1.86498	CRK
3842	GOCellularComponent	turquoise	phagocytic vesicle membrane (GO:0030670)	2/39	0.580381	-1.18739	1.86471	SNAP23;ATP7A
2519	GOBiologicalProcess	turquoise	regulation of retrograde protein transport, ER to cytosol (GO:1904152)	1/13	0.658259	-1.33968	1.86415	ERLEC1
2520	GOBiologicalProcess	turquoise	ERBB2 signaling pathway (GO:0038128)	2/40	0.657316	-1.21592	1.86357	ERBIN;PIK3R1
2521	GOBiologicalProcess	turquoise	regulation of angiogenesis (GO:0045765)	6/178	0.657316	-1.12955	1.86139	SPRED1;CTSH;AGGF1;SULF1;SYNJ2BP;RHOB
2522	GOBiologicalProcess	turquoise	carbohydrate biosynthetic process (GO:0016051)	2/37	0.657316	-1.12516	1.85652	GALNT7;MPDU1
2523	GOBiologicalProcess	turquoise	inositol lipid-mediated signaling (GO:0048017)	2/40	0.657316	-1.20956	1.85383	RPS6KB1;PIK3R1
2524	GOBiologicalProcess	turquoise	DNA synthesis involved in DNA repair (GO:0000731)	3/66	0.657316	-1.05783	1.85371	POLD4;ZBTB1;ATM
2525	GOBiologicalProcess	turquoise	regulation of autophagy (GO:0010506)	7/204	0.657316	-0.999442	1.84557	OSBPL7;LRRK2;ITPR1;PIP4K2A;TAB3;ATM;SNX6
2526	GOBiologicalProcess	turquoise	anterograde synaptic vesicle transport (GO:0048490)	1/16	0.658259	-1.51859	1.84513	AP3B1
2527	GOBiologicalProcess	turquoise	autonomic nervous system development (GO:0048483)	1/16	0.658259	-1.51569	1.84161	NRP1
2528	GOBiologicalProcess	turquoise	positive regulation of acute inflammatory response (GO:0002675)	1/16	0.658259	-1.51356	1.83902	IL6ST
2529	GOBiologicalProcess	turquoise	establishment or maintenance of actin cytoskeleton polarity (GO:0030950)	1/15	0.658259	-1.44891	1.83898	RHOB
2530	GOBiologicalProcess	turquoise	peptidyl-serine modification (GO:0018209)	6/171	0.657316	-1.03091	1.8278	GALNT7;MAST4;PKN3;LRRK2;ATM;DCLK1
2531	GOBiologicalProcess	turquoise	DNA biosynthetic process (GO:0071897)	2/40	0.657316	-1.18956	1.82317	POLD4;ATM
2532	GOBiologicalProcess	turquoise	negative regulation of androgen receptor signaling pathway (GO:0060766)	1/13	0.658259	-1.30912	1.82162	FOXP1
2533	GOBiologicalProcess	turquoise	regulation of B cell proliferation (GO:0030888)	2/44	0.658259	-1.30526	1.81886	ATM;AHR
2534	GOBiologicalProcess	turquoise	response to thyroid hormone (GO:0097066)	1/12	0.657316	-1.24299	1.81608	CTSH
2535	GOBiologicalProcess	turquoise	regulation of synaptic vesicle transport (GO:1902803)	1/14	0.658259	-1.36771	1.81606	LRRK2
2536	GOBiologicalProcess	turquoise	negative regulation of stress fiber assembly (GO:0051497)	1/18	0.658259	-1.62375	1.81509	ARHGAP6
2537	GOBiologicalProcess	turquoise	negative regulation of axon extension involved in axon guidance (GO:0048843)	1/16	0.658259	-1.49027	1.81072	SEMA3C
2538	GOBiologicalProcess	turquoise	positive regulation of cilium assembly (GO:0045724)	1/17	0.658259	-1.5542	1.81021	CEP120
2539	GOBiologicalProcess	turquoise	regulation of angiotensin levels in blood (GO:0002002)	1/13	0.658259	-1.29455	1.80134	CPA3
2540	GOBiologicalProcess	turquoise	negative regulation of pathway-restricted SMAD protein phosphorylation (GO:0060394)	1/11	0.657316	-1.17023	1.7993	LDLRAD4
2541	GOBiologicalProcess	turquoise	extracellular matrix assembly (GO:0085029)	1/17	0.658259	-1.54312	1.79731	ATP7A
2542	GOBiologicalProcess	turquoise	sympathetic nervous system development (GO:0048485)	1/17	0.658259	-1.54057	1.79433	NRP1
2543	GOBiologicalProcess	turquoise	protein localization to microtubule organizing center (GO:1905508)	1/17	0.658259	-1.53896	1.79246	C2CD3
2544	GOBiologicalProcess	turquoise	positive regulation of Ras protein signal transduction (GO:0046579)	2/41	0.657316	-1.19769	1.79189	LPAR1;ARRB1
2545	GOBiologicalProcess	turquoise	positive regulation of fat cell differentiation (GO:0045600)	2/40	0.657316	-1.1673	1.78905	CREB1;ZBTB16
2546	GOBiologicalProcess	turquoise	response to cholesterol (GO:0070723)	1/16	0.658259	-1.4715	1.78791	OSBPL7
1586	KEGG	turquoise	Rap1 signaling pathway_Homo sapiens_hsa04015	7/211	0.824374	-1.03164	1.78358	FARP2;KITLG;ID1;LPAR1;PIK3R1;CRK;RAPGEF6
2547	GOBiologicalProcess	turquoise	guanosine-containing compound metabolic process (GO:1901068)	1/17	0.658259	-1.52619	1.77758	LRRK2
2548	GOBiologicalProcess	turquoise	positive regulation of macrophage derived foam cell differentiation (GO:0010744)	1/17	0.658259	-1.52521	1.77644	ALOX15B
2549	GOBiologicalProcess	turquoise	positive regulation of cyclic nucleotide metabolic process (GO:0030801)	1/17	0.658259	-1.52403	1.77507	RAMP3
2550	GOBiologicalProcess	turquoise	regulation of protein complex assembly (GO:0043254)	3/74	0.657316	-1.16125	1.77012	FARP2;GSN;ANKRA2
2551	GOBiologicalProcess	turquoise	negative regulation of angiogenesis (GO:0016525)	3/70	0.657316	-1.08166	1.76685	SPRED1;SULF1;SYNJ2BP
2552	GOBiologicalProcess	turquoise	retrograde protein transport, ER to cytosol (GO:0030970)	1/19	0.665611	-1.64362	1.76525	ERLEC1
2553	GOBiologicalProcess	turquoise	negative regulation of response to wounding (GO:1903035)	1/17	0.658259	-1.51146	1.76043	CRK
2554	GOBiologicalProcess	turquoise	negative regulation of insulin secretion (GO:0046676)	1/16	0.658259	-1.44612	1.75708	KCNJ11
4140	GOMolecularFunction	turquoise	cysteine-type endopeptidase activity involved in execution phase of apoptosis (GO:0097200)	1/15	0.576225	-1.38299	1.75531	CASP8
1587	KEGG	turquoise	Spliceosome_Homo sapiens_hsa03040	5/134	0.824374	-0.983179	1.75374	SF3A1;DDX5;HSPA1L;SRSF5;SF3B1
2555	GOBiologicalProcess	turquoise	regulation of protein modification process (GO:0031399)	2/43	0.658259	-1.22824	1.7522	SPRED2;SPRED1
2556	GOBiologicalProcess	turquoise	negative regulation of blood vessel morphogenesis (GO:2000181)	3/66	0.657316	-0.995058	1.74371	SPRED1;SULF1;SYNJ2BP
2557	GOBiologicalProcess	turquoise	positive regulation of lymphocyte differentiation (GO:0045621)	1/17	0.658259	-1.49521	1.7415	ZBTB1
2558	GOBiologicalProcess	turquoise	negative regulation of epidermal growth factor receptor signaling pathway (GO:0042059)	2/41	0.657316	-1.16391	1.74136	STAM2;SNX6
2559	GOBiologicalProcess	turquoise	macrophage activation (GO:0042116)	1/18	0.658259	-1.55264	1.73559	FOXP1
2560	GOBiologicalProcess	turquoise	positive regulation of potassium ion transmembrane transport (GO:1901381)	1/16	0.658259	-1.42837	1.73551	ANO6
2561	GOBiologicalProcess	turquoise	pore complex assembly (GO:0046931)	1/15	0.658259	-1.36534	1.73291	ANO6
3843	GOCellularComponent	turquoise	aggresome (GO:0016235)	2/42	0.58528	-1.18512	1.73121	STRADB;PRDM16
2562	GOBiologicalProcess	turquoise	negative regulation of peptide hormone secretion (GO:0090278)	1/17	0.658259	-1.48625	1.73106	KCNJ11
2563	GOBiologicalProcess	turquoise	negative regulation of ERAD pathway (GO:1904293)	1/13	0.658259	-1.24262	1.72908	ERLEC1
2564	GOBiologicalProcess	turquoise	embryo development ending in birth or egg hatching (GO:0009792)	1/18	0.658259	-1.54484	1.72688	UBR3
2565	GOBiologicalProcess	turquoise	adenylate cyclase-modulating G-protein coupled receptor signaling pathway (GO:0007188)	5/135	0.657316	-0.978349	1.72446	SENP7;RAMP3;LPAR1;AKAP5;ADRB2
2566	GOBiologicalProcess	turquoise	estrogen metabolic process (GO:0008210)	1/15	0.658259	-1.35799	1.72358	HSD17B8
4141	GOMolecularFunction	turquoise	semaphorin receptor binding (GO:0030215)	1/19	0.589171	-1.60422	1.72294	SEMA3C
1588	KEGG	turquoise	Phosphatidylinositol signaling system_Homo sapiens_hsa04070	4/98	0.824374	-0.954678	1.71967	DGKD;ITPR1;PIP4K2A;PIK3R1
2567	GOBiologicalProcess	turquoise	glycolipid biosynthetic process (GO:0009247)	2/43	0.658259	-1.20461	1.71849	UGCG;ST3GAL5
2568	GOBiologicalProcess	turquoise	negative regulation of chemokine production (GO:0032682)	1/14	0.658259	-1.29337	1.71735	APOD
1589	KEGG	turquoise	Estrogen signaling pathway_Homo sapiens_hsa04915	4/99	0.824374	-0.966316	1.71627	CREB1;HSPA1L;ITPR1;PIK3R1
2569	GOBiologicalProcess	turquoise	positive regulation of metabolic process (GO:0009893)	1/19	0.665611	-1.59256	1.71041	ATP7A
2570	GOBiologicalProcess	turquoise	positive regulation of proteasomal ubiquitin-dependent protein catabolic process (GO:0032436)	3/71	0.657316	-1.06315	1.70669	RNF125;LRRK2;PIAS1
2571	GOBiologicalProcess	turquoise	fatty-acyl-CoA metabolic process (GO:0035337)	1/20	0.666254	-1.64987	1.70416	HSD17B8
1590	KEGG	turquoise	Measles_Homo sapiens_hsa05162	5/136	0.824374	-0.975212	1.69859	CCND1;HSPA1L;PIK3R1;IRAK4;CD46
4142	GOMolecularFunction	turquoise	intracellular ligand-gated ion channel activity (GO:0005217)	1/16	0.576225	-1.39577	1.6959	ITPR1
2572	GOBiologicalProcess	turquoise	regulation of neuron death (GO:1901214)	3/73	0.657316	-1.0923	1.69389	LRRK2;CHMP4B;MAP3K5
2573	GOBiologicalProcess	turquoise	negative regulation of phosphatase activity (GO:0010923)	3/69	0.657316	-1.01888	1.69362	SPRED1;CRY2;ZCCHC9
2574	GOBiologicalProcess	turquoise	glutamine family amino acid catabolic process (GO:0009065)	1/17	0.658259	-1.45373	1.69318	GLUL
2575	GOBiologicalProcess	turquoise	insulin secretion (GO:0030073)	1/19	0.665611	-1.57639	1.69304	PTPRN2
2576	GOBiologicalProcess	turquoise	catecholamine metabolic process (GO:0006584)	1/16	0.658259	-1.39176	1.69103	ATP7A
2577	GOBiologicalProcess	turquoise	neuron cell-cell adhesion (GO:0007158)	1/15	0.658259	-1.33119	1.68956	NINJ2
2578	GOBiologicalProcess	turquoise	nuclear envelope reassembly (GO:0031468)	1/19	0.665611	-1.57224	1.68859	CHMP4B
2579	GOBiologicalProcess	turquoise	positive regulation of actin cytoskeleton reorganization (GO:2000251)	1/19	0.665611	-1.56946	1.6856	NRP1
2580	GOBiologicalProcess	turquoise	positive regulation of peptidyl-lysine acetylation (GO:2000758)	1/16	0.658259	-1.38427	1.68193	ARRB1
2581	GOBiologicalProcess	turquoise	peptidyl-threonine dephosphorylation (GO:0035970)	1/17	0.658259	-1.44353	1.68131	DUSP4
4143	GOMolecularFunction	turquoise	transmembrane receptor protein phosphatase activity (GO:0019198)	1/16	0.576225	-1.3837	1.68124	PTPRN2
2582	GOBiologicalProcess	turquoise	response to hydrogen peroxide (GO:0042542)	2/44	0.658259	-1.20283	1.67612	MAP3K5;RHOB
2583	GOBiologicalProcess	turquoise	purine-containing compound catabolic process (GO:0072523)	1/15	0.658259	-1.3191	1.67422	DPYD
2584	GOBiologicalProcess	turquoise	regulation of protein ubiquitination (GO:0031396)	4/102	0.657316	-0.982375	1.67281	LRRK2;ARRB1;UBE3A;ADRB2
2585	GOBiologicalProcess	turquoise	histone H2A monoubiquitination (GO:0035518)	1/18	0.658259	-1.49477	1.67091	PCGF3
2586	GOBiologicalProcess	turquoise	glucose transmembrane transport (GO:1904659)	1/17	0.658259	-1.43371	1.66987	SLC2A10
2587	GOBiologicalProcess	turquoise	negative regulation of cell projection organization (GO:0031345)	2/42	0.657316	-1.14218	1.66849	LPAR1;CBFA2T2
2588	GOBiologicalProcess	turquoise	heme biosynthetic process (GO:0006783)	1/17	0.658259	-1.43191	1.66777	FECH
2589	GOBiologicalProcess	turquoise	negative regulation of ERK1 and ERK2 cascade (GO:0070373)	2/41	0.657316	-1.1136	1.66609	DUSP4;SYNJ2BP
2590	GOBiologicalProcess	turquoise	positive regulation of secretion (GO:0051047)	1/17	0.658259	-1.42881	1.66416	ACSL3
3844	GOCellularComponent	turquoise	nuclear cyclin-dependent protein kinase holoenzyme complex (GO:0019908)	1/17	0.606112	-1.42765	1.66281	CCNT2
2591	GOBiologicalProcess	turquoise	response to steroid hormone (GO:0048545)	2/38	0.657316	-1.03218	1.66131	UBE3A;NR3C1
2592	GOBiologicalProcess	turquoise	protein phosphorylation (GO:0006468)	14/471	0.657316	-0.870267	1.65673	CDK17;MAP3K3;MAST4;PKN3;LRRK2;ADAM10;DCLK1;CREB1;RPS6KB1;BMP2K;ATM;TNIK;MAP4K3;MAP3K5
2593	GOBiologicalProcess	turquoise	positive regulation of neuron projection development (GO:0010976)	4/98	0.657316	-0.918708	1.65488	ITSN2;NPTN;CBFA2T2;PLXNA4
3845	GOCellularComponent	turquoise	microbody lumen (GO:0031907)	2/43	0.589397	-1.15942	1.65403	AMACR;CROT
2594	GOBiologicalProcess	turquoise	regulation of epithelial to mesenchymal transition (GO:0010717)	3/69	0.657316	-0.994618	1.65329	FOXA1;ZNF703;LDLRAD4
2595	GOBiologicalProcess	turquoise	MAPK cascade (GO:0000165)	9/279	0.657316	-0.890401	1.65324	MEF2A;MAP3K3;SPRED1;KITLG;LRRK2;CTSH;TNIK;MAP4K3;MAP3K5
2596	GOBiologicalProcess	turquoise	regulation of nuclear-transcribed mRNA catabolic process, deadenylation-dependent decay (GO:1900151)	1/15	0.658259	-1.30017	1.65019	CPEB3
2597	GOBiologicalProcess	turquoise	positive regulation of protein modification process (GO:0031401)	6/164	0.657316	-0.864593	1.64953	CCND1;LRRK2;PELI2;NPTN;ARRB1;TNIK
2598	GOBiologicalProcess	turquoise	hyaluronan catabolic process (GO:0030214)	1/17	0.658259	-1.41415	1.64709	HEXA
4144	GOMolecularFunction	turquoise	phosphatidic acid binding (GO:0070300)	1/17	0.586466	-1.41306	1.64582	RAPGEF6
2599	GOBiologicalProcess	turquoise	embryonic hemopoiesis (GO:0035162)	1/12	0.657316	-1.12516	1.64392	KITLG
2600	GOBiologicalProcess	turquoise	selective autophagy (GO:0061912)	1/16	0.658259	-1.35231	1.64309	WDFY3
3846	GOCellularComponent	turquoise	cell cortex part (GO:0044448)	2/45	0.603562	-1.19762	1.63043	SEPT8;GSN
2601	GOBiologicalProcess	turquoise	iron-sulfur cluster assembly (GO:0016226)	1/19	0.665611	-1.51768	1.62999	ISCA2
4145	GOMolecularFunction	turquoise	5'-3' exonuclease activity (GO:0008409)	1/16	0.576225	-1.34111	1.62949	DCP2
4146	GOMolecularFunction	turquoise	transcriptional repressor activity, RNA polymerase II core promoter proximal region sequence-specific binding (GO:0001078)	4/98	0.574408	-0.904177	1.6287	RBL2;MAX;ZNF219;NR2F1
2602	GOBiologicalProcess	turquoise	response to ATP (GO:0033198)	1/15	0.658259	-1.28238	1.62762	KCNJ11
2603	GOBiologicalProcess	turquoise	chloride transport (GO:0006821)	3/74	0.657316	-1.06713	1.62665	ANO1;ANO6;SLC12A6
2604	GOBiologicalProcess	turquoise	regulation of transcription factor import into nucleus (GO:0042990)	1/20	0.666254	-1.5729	1.62466	PIK3R1
4147	GOMolecularFunction	turquoise	calcium-activated potassium channel activity (GO:0015269)	1/19	0.589171	-1.51127	1.62311	KCNMA1
2605	GOBiologicalProcess	turquoise	negative regulation of interleukin-8 production (GO:0032717)	1/18	0.658259	-1.45104	1.62202	ARRB1
4148	GOMolecularFunction	turquoise	monovalent cation:proton antiporter activity (GO:0005451)	1/15	0.576225	-1.27738	1.62127	SLC9A7
3847	GOCellularComponent	turquoise	integral component of Golgi membrane (GO:0030173)	2/41	0.58528	-1.0835	1.62104	MAN1C1;CASD1
3848	GOCellularComponent	turquoise	peroxisomal matrix (GO:0005782)	2/43	0.589397	-1.13613	1.6208	AMACR;CROT
2606	GOBiologicalProcess	turquoise	regulation of Wnt signaling pathway (GO:0030111)	4/110	0.657316	-1.06273	1.61914	LRRK2;ZNF703;ANKRD10;SULF1
2607	GOBiologicalProcess	turquoise	transport along microtubule (GO:0010970)	1/16	0.658259	-1.32966	1.61558	SPG11
2608	GOBiologicalProcess	turquoise	response to X-ray (GO:0010165)	1/16	0.658259	-1.32932	1.61516	ATM
2609	GOBiologicalProcess	turquoise	positive regulation of cyclic nucleotide biosynthetic process (GO:0030804)	1/19	0.665611	-1.50136	1.61246	RAMP3
1591	KEGG	turquoise	MAPK signaling pathway_Homo sapiens_hsa04010	8/255	0.824374	-0.979398	1.61089	DUSP4;MAP3K3;HSPA1L;MAX;ARRB1;CRK;MAP4K3;MAP3K5
2610	GOBiologicalProcess	turquoise	translesion synthesis (GO:0019985)	2/43	0.658259	-1.12648	1.60704	POLD4;ZBTB1
2611	GOBiologicalProcess	turquoise	cellular response to DNA damage stimulus (GO:0006974)	10/330	0.657316	-0.94765	1.60337	ALKBH3;MOAP1;NSMCE4A;CCND1;ZBTB38;USP3;BOD1L1;ZBTB1;ATM;BATF
2612	GOBiologicalProcess	turquoise	ameboidal-type cell migration (GO:0001667)	2/41	0.657316	-1.07059	1.60173	SEMA3C;PKN3
2613	GOBiologicalProcess	turquoise	response to purine-containing compound (GO:0014074)	1/18	0.658259	-1.43154	1.60023	KCNJ11
4149	GOMolecularFunction	turquoise	tropomyosin binding (GO:0005523)	1/15	0.576225	-1.25969	1.59881	TMOD3
1592	KEGG	turquoise	Longevity regulating pathway - multiple species_Homo sapiens_hsa04213	3/64	0.824374	-0.87958	1.5972	RPS6KB1;HSPA1L;PIK3R1
2614	GOBiologicalProcess	turquoise	cellular response to gamma radiation (GO:0071480)	1/18	0.658259	-1.42769	1.59592	ATM
2615	GOBiologicalProcess	turquoise	regulation of smooth muscle cell proliferation (GO:0048660)	2/45	0.658259	-1.16938	1.59198	APOD;FOXP1
2616	GOBiologicalProcess	turquoise	regulation of actin nucleation (GO:0051125)	1/17	0.658259	-1.36584	1.59082	GSN
2617	GOBiologicalProcess	turquoise	fatty acid metabolic process (GO:0006631)	4/107	0.657316	-0.998425	1.58568	CROT;LPIN2;HSD17B8;ALOX15B
4150	GOMolecularFunction	turquoise	ankyrin binding (GO:0030506)	1/19	0.589171	-1.4762	1.58544	KCNJ11
2618	GOBiologicalProcess	turquoise	spliceosomal complex assembly (GO:0000245)	2/42	0.657316	-1.0834	1.58263	SRSF5;SF3B1
4151	GOMolecularFunction	turquoise	fatty acid ligase activity (GO:0015645)	1/19	0.589171	-1.47002	1.5788	ACSL3
4152	GOMolecularFunction	turquoise	neuropilin binding (GO:0038191)	1/20	0.589171	-1.52827	1.57856	SEMA3C
2619	GOBiologicalProcess	turquoise	regulation of intracellular pH (GO:0051453)	2/45	0.658259	-1.15897	1.57781	SLC9A7;LRRK2
2620	GOBiologicalProcess	turquoise	establishment or maintenance of apical/basal cell polarity (GO:0035088)	1/19	0.665611	-1.4688	1.57749	ERBIN
4153	GOMolecularFunction	turquoise	transmembrane receptor protein tyrosine phosphatase activity (GO:0005001)	1/16	0.576225	-1.29793	1.57702	PTPRN2
2621	GOBiologicalProcess	turquoise	negative regulation of protein binding (GO:0032091)	3/68	0.657316	-0.930761	1.5745	LRRK2;MITD1;ADRB2
3849	GOCellularComponent	turquoise	early endosome membrane (GO:0031901)	3/74	0.58528	-1.03245	1.57379	ZFYVE16;LITAF;SNX6
4154	GOMolecularFunction	turquoise	G-protein coupled chemoattractant receptor activity (GO:0001637)	1/16	0.576225	-1.29507	1.57354	ACKR2
2622	GOBiologicalProcess	turquoise	regulation of response to interferon-gamma (GO:0060330)	1/15	0.658259	-1.23474	1.56715	PIAS1
3850	GOCellularComponent	turquoise	chaperonin-containing T-complex (GO:0005832)	1/14	0.603562	-1.17975	1.56648	FYCO1
2623	GOBiologicalProcess	turquoise	regulation of antigen receptor-mediated signaling pathway (GO:0050854)	1/13	0.658259	-1.12116	1.56008	ELF2
4155	GOMolecularFunction	turquoise	Rho GTPase binding (GO:0017048)	3/73	0.574408	-1.00553	1.55933	LRRK2;RHOH;IQGAP2
2624	GOBiologicalProcess	turquoise	negative regulation of platelet-derived growth factor receptor signaling pathway (GO:0010642)	1/16	0.658259	-1.28179	1.55742	APOD
2625	GOBiologicalProcess	turquoise	spindle assembly checkpoint (GO:0071173)	1/18	0.658259	-1.38604	1.54936	ATM
2626	GOBiologicalProcess	turquoise	regulation of protein localization to membrane (GO:1905475)	1/18	0.658259	-1.38182	1.54465	GSN
4156	GOMolecularFunction	turquoise	DNA binding, bending (GO:0008301)	1/18	0.589171	-1.38123	1.54399	TRERF1
4157	GOMolecularFunction	turquoise	cysteine-type peptidase activity (GO:0008234)	3/66	0.574408	-0.881071	1.54396	USP37;CASP8;CTSH
2627	GOBiologicalProcess	turquoise	Golgi to endosome transport (GO:0006895)	1/21	0.666254	-1.54261	1.53378	VPS13C
4158	GOMolecularFunction	turquoise	glucose transmembrane transporter activity (GO:0005355)	1/21	0.589171	-1.54193	1.5331	SLC2A10
2628	GOBiologicalProcess	turquoise	septin ring assembly (GO:0000921)	1/16	0.658259	-1.26177	1.53309	SEPT8
2629	GOBiologicalProcess	turquoise	actin filament bundle assembly (GO:0051017)	2/38	0.657316	-0.952367	1.53285	LIMA1;RHOB
4159	GOMolecularFunction	turquoise	cadherin binding involved in cell-cell adhesion (GO:0098641)	1/20	0.589171	-1.4784	1.52705	TMOD3
2630	GOBiologicalProcess	turquoise	myeloid dendritic cell activation (GO:0001773)	1/15	0.658259	-1.20119	1.52457	BATF
2631	GOBiologicalProcess	turquoise	regulation of Golgi organization (GO:1903358)	1/15	0.658259	-1.20099	1.52432	PDE4DIP
2632	GOBiologicalProcess	turquoise	regulation of RIG-I signaling pathway (GO:0039535)	1/17	0.658259	-1.30807	1.52353	RNF125
2633	GOBiologicalProcess	turquoise	negative regulation of hydrolase activity (GO:0051346)	4/109	0.657316	-0.985979	1.52311	SPRED1;LRCH1;LRRK2;ZCCHC9
2634	GOBiologicalProcess	turquoise	positive regulation of monocyte chemotaxis (GO:0090026)	1/18	0.658259	-1.36161	1.52205	ANO6
4160	GOMolecularFunction	turquoise	cytokine receptor activity (GO:0004896)	3/74	0.575879	-0.996935	1.51965	ACKR2;IL6ST;IL17RA
2635	GOBiologicalProcess	turquoise	folic acid metabolic process (GO:0046655)	1/20	0.666254	-1.46844	1.51676	MTHFD2L
2636	GOBiologicalProcess	turquoise	negative regulation of telomere maintenance via telomerase (GO:0032211)	1/21	0.666254	-1.52366	1.51494	DCP2
2637	GOBiologicalProcess	turquoise	phospholipid catabolic process (GO:0009395)	1/18	0.658259	-1.35274	1.51214	GPCPD1
2638	GOBiologicalProcess	turquoise	regulation of multicellular organismal development (GO:2000026)	2/44	0.658259	-1.08496	1.51186	ALOX15B;FOXP1
2639	GOBiologicalProcess	turquoise	Rab protein signal transduction (GO:0032482)	3/71	0.657316	-0.938602	1.50675	RAB2B;RAB1A;RAB27B
2640	GOBiologicalProcess	turquoise	extrinsic apoptotic signaling pathway in absence of ligand (GO:0097192)	1/20	0.666254	-1.45857	1.50657	MOAP1
2641	GOBiologicalProcess	turquoise	regulation of protein sumoylation (GO:0033233)	1/18	0.658259	-1.34459	1.50303	PIAS1
2642	GOBiologicalProcess	turquoise	positive regulation of establishment of protein localization to mitochondrion (GO:1903749)	4/111	0.657316	-0.998739	1.50078	UGCG;CASP8;HSPA1L;HNMT
4161	GOMolecularFunction	turquoise	oxidoreductase activity, acting on the CH-CH group of donors, NAD or NADP as acceptor (GO:0016628)	1/18	0.589171	-1.34112	1.49915	DPYD
2643	GOBiologicalProcess	turquoise	epithelial cilium movement (GO:0003351)	1/16	0.658259	-1.23262	1.49767	CCDC103
1593	KEGG	turquoise	Choline metabolism in cancer_Homo sapiens_hsa05231	4/101	0.824374	-0.866872	1.49696	DGKD;RPS6KB1;PIK3R1;GPCPD1
2644	GOBiologicalProcess	turquoise	negative regulation of protein phosphorylation (GO:0001933)	6/179	0.657316	-0.917508	1.49626	SPRED2;PREX1;SPRED1;LRRK2;LDLRAD4;PLPP3
3851	GOCellularComponent	turquoise	clathrin adaptor complex (GO:0030131)	1/18	0.606112	-1.33751	1.49511	SYNRG
2645	GOBiologicalProcess	turquoise	response to endoplasmic reticulum stress (GO:0034976)	4/107	0.657316	-0.940492	1.49367	ERLEC1;ITPR1;PIK3R1;MAP3K5
2646	GOBiologicalProcess	turquoise	regulation of reactive oxygen species biosynthetic process (GO:1903426)	1/17	0.658259	-1.28241	1.49364	SLC18A2
2647	GOBiologicalProcess	turquoise	lymphocyte differentiation (GO:0030098)	3/74	0.657316	-0.979379	1.49289	LFNG;BLNK;RHOH
2648	GOBiologicalProcess	turquoise	negative regulation of phosphoprotein phosphatase activity (GO:0032515)	1/18	0.658259	-1.33408	1.49128	CRY2
3852	GOCellularComponent	turquoise	spindle pole (GO:0000922)	4/108	0.580381	-0.951799	1.49081	BEX4;NIN;CDC14A;SPOUT1
4162	GOMolecularFunction	turquoise	peptide N-acetyltransferase activity (GO:0034212)	1/16	0.576225	-1.22655	1.49029	KAT2B
4163	GOMolecularFunction	turquoise	lipase activity (GO:0016298)	2/44	0.575879	-1.06786	1.48804	NCEH1;PNPLA4
2649	GOBiologicalProcess	turquoise	regulation of vesicle-mediated transport (GO:0060627)	5/139	0.657316	-0.883962	1.48574	NRP1;ZFYVE16;LRRK2;BMP2K;TBC1D9
2650	GOBiologicalProcess	turquoise	positive regulation of dendrite extension (GO:1903861)	1/18	0.658259	-1.32832	1.48484	ITSN2
4164	GOMolecularFunction	turquoise	phosphoprotein phosphatase activity (GO:0004721)	5/137	0.574408	-0.860576	1.4812	DUSP4;UBLCP1;PPP2R2B;PLPP3;CDC14A
2651	GOBiologicalProcess	turquoise	outer dynein arm assembly (GO:0036158)	1/19	0.665611	-1.37604	1.47787	CCDC103
3853	GOCellularComponent	turquoise	pericentriolar material (GO:0000242)	1/17	0.606112	-1.26118	1.46892	NIN
2652	GOBiologicalProcess	turquoise	cellular response to corticosteroid stimulus (GO:0071384)	1/16	0.658259	-1.20881	1.46874	NR3C1
4165	GOMolecularFunction	turquoise	FK506 binding (GO:0005528)	1/16	0.576225	-1.20812	1.4679	FKBP3
2653	GOBiologicalProcess	turquoise	negative regulation of protein dephosphorylation (GO:0035308)	1/19	0.665611	-1.36645	1.46758	CRY2
2654	GOBiologicalProcess	turquoise	response to cytokine (GO:0034097)	5/139	0.657316	-0.872372	1.46626	IGBP1;CASP8;ADAM10;IL6ST;MAP4K3
2655	GOBiologicalProcess	turquoise	endoderm development (GO:0007492)	1/16	0.658259	-1.19879	1.45657	DUSP4
2656	GOBiologicalProcess	turquoise	regulation of calcium-mediated signaling (GO:0050848)	2/42	0.657316	-0.996933	1.45631	LRRK2;ITPR1
2657	GOBiologicalProcess	turquoise	positive regulation of gene expression, epigenetic (GO:0045815)	2/48	0.658259	-1.14385	1.45364	KAT2B;SF3B1
2658	GOBiologicalProcess	turquoise	adrenergic receptor signaling pathway (GO:0071875)	1/21	0.666254	-1.45973	1.45137	ADRB2
2659	GOBiologicalProcess	turquoise	growth hormone receptor signaling pathway (GO:0060396)	1/21	0.666254	-1.45841	1.45005	PIK3R1
2660	GOBiologicalProcess	turquoise	negative regulation of B cell activation (GO:0050869)	1/18	0.658259	-1.29377	1.44623	ATM
2661	GOBiologicalProcess	turquoise	regulation of sprouting angiogenesis (GO:1903670)	1/20	0.666254	-1.39847	1.44449	SYNJ2BP
2662	GOBiologicalProcess	turquoise	intrinsic apoptotic signaling pathway by p53 class mediator (GO:0072332)	2/44	0.658259	-1.03444	1.44147	DDX5;ZMAT1
2663	GOBiologicalProcess	turquoise	glycoprotein metabolic process (GO:0009100)	2/49	0.658259	-1.15817	1.43893	MGAT4A;MAN1C1
2664	GOBiologicalProcess	turquoise	cellular response to ionizing radiation (GO:0071479)	2/47	0.658259	-1.10175	1.4324	ATM;RHOB
2665	GOBiologicalProcess	turquoise	programmed necrotic cell death (GO:0097300)	1/17	0.658259	-1.22973	1.43229	TRPM7
2666	GOBiologicalProcess	turquoise	ubiquitin-dependent protein catabolic process via the multivesicular body sorting pathway (GO:0043162)	1/19	0.665611	-1.33165	1.4302	MVB12B
2667	GOBiologicalProcess	turquoise	regulation of cellular response to transforming growth factor beta stimulus (GO:1903844)	1/19	0.665611	-1.3292	1.42756	ZNF703
4166	GOMolecularFunction	turquoise	protein homodimerization activity (GO:0042803)	18/665	0.574408	-0.891953	1.42735	DGKD;MAX;ZBTB16;ZBTB38;CCDC103;LRRK2;SPPL2A;ZBTB1;ADAM10;ABAT;ADRB2;SLC9A7;DPYD;CHMP4B;MITD1;IL6ST;MAP3K5;SNX6
2668	GOBiologicalProcess	turquoise	positive regulation of nuclear-transcribed mRNA catabolic process, deadenylation-dependent decay (GO:1900153)	1/17	0.658259	-1.22526	1.42708	CPEB3
2669	GOBiologicalProcess	turquoise	positive regulation of protein processing (GO:0010954)	1/18	0.658259	-1.27422	1.42437	GSN
4167	GOMolecularFunction	turquoise	exopeptidase activity (GO:0008238)	2/46	0.576225	-1.07019	1.42365	CPE;CTSH
2670	GOBiologicalProcess	turquoise	positive regulation of T cell activation (GO:0050870)	3/69	0.657316	-0.852684	1.41736	ZBTB1;CD46;IL6ST
2671	GOBiologicalProcess	turquoise	fibroblast growth factor receptor signaling pathway (GO:0008543)	3/79	0.658259	-1.01015	1.41419	SPRED2;SPRED1;GTF2F1
2672	GOBiologicalProcess	turquoise	gland development (GO:0048732)	3/76	0.657316	-0.95786	1.41099	ZBTB1;ARID5B;ALOX15B
2673	GOBiologicalProcess	turquoise	regulation of telomerase RNA localization to Cajal body (GO:1904872)	1/19	0.665611	-1.30761	1.40438	DCP2
2674	GOBiologicalProcess	turquoise	positive regulation of viral process (GO:0048524)	2/45	0.658259	-1.03081	1.40333	MVB12B;GTF2F1
2675	GOBiologicalProcess	turquoise	regulation of telomerase activity (GO:0051972)	2/43	0.658259	-0.980875	1.39931	PARM1;SMG6
2676	GOBiologicalProcess	turquoise	G1/S transition of mitotic cell cycle (GO:0000082)	4/106	0.657316	-0.86876	1.39905	USP37;RPS6KB1;CCND1;MAX
2677	GOBiologicalProcess	turquoise	histone deubiquitination (GO:0016578)	1/20	0.666254	-1.35189	1.39637	USP3
2678	GOBiologicalProcess	turquoise	regulation of adaptive immune response (GO:0002819)	1/15	0.658259	-1.09837	1.39406	IL6ST
2679	GOBiologicalProcess	turquoise	Rho protein signal transduction (GO:0007266)	3/73	0.657316	-0.89794	1.39249	RHOH;ARHGAP6;RHOB
2680	GOBiologicalProcess	turquoise	regulation of mitochondrial fission (GO:0090140)	1/20	0.666254	-1.34611	1.39041	LRRK2
4168	GOMolecularFunction	turquoise	protein kinase A regulatory subunit binding (GO:0034237)	1/19	0.589171	-1.29052	1.38602	AKAP5
2681	GOBiologicalProcess	turquoise	positive regulation of focal adhesion assembly (GO:0051894)	1/18	0.658259	-1.23941	1.38545	NRP1
2682	GOBiologicalProcess	turquoise	positive regulation of G-protein coupled receptor protein signaling pathway (GO:0045745)	1/18	0.658259	-1.2375	1.38332	LRRK2
2683	GOBiologicalProcess	turquoise	morphogenesis of an epithelium (GO:0002009)	1/20	0.666254	-1.33752	1.38153	ARHGAP12
2684	GOBiologicalProcess	turquoise	positive regulation of blood coagulation (GO:0030194)	1/20	0.666254	-1.33712	1.38112	ANO6
2685	GOBiologicalProcess	turquoise	cellular protein complex assembly (GO:0043623)	5/145	0.657316	-0.880733	1.37878	SEPT8;CCDC103;FCHO2;ADRB2;HOPX
2686	GOBiologicalProcess	turquoise	organic hydroxy compound biosynthetic process (GO:1901617)	2/50	0.658259	-1.13489	1.37869	OSBPL7;AMACR
2687	GOBiologicalProcess	turquoise	2-oxoglutarate metabolic process (GO:0006103)	1/18	0.658259	-1.23192	1.37708	TAT
4169	GOMolecularFunction	turquoise	FAD binding (GO:0071949)	1/20	0.589171	-1.3305	1.37428	CRY2
2688	GOBiologicalProcess	turquoise	positive regulation of apoptotic signaling pathway (GO:2001235)	3/77	0.658259	-0.948912	1.37422	MOAP1;GSN;CTSH
3854	GOCellularComponent	turquoise	small nuclear ribonucleoprotein complex (GO:0030532)	1/20	0.61393	-1.33036	1.37414	SNRPN
4170	GOMolecularFunction	turquoise	calcium ion transmembrane transporter activity (GO:0015085)	3/78	0.575879	-0.965062	1.3741	ITPR1;ATP2A3;TRPM7
2689	GOBiologicalProcess	turquoise	endoplasmic reticulum to cytosol transport (GO:1903513)	1/17	0.658259	-1.17649	1.37028	ERLEC1
2690	GOBiologicalProcess	turquoise	synaptic vesicle transport along microtubule (GO:0099517)	1/16	0.658259	-1.12605	1.36818	AP3B1
4171	GOMolecularFunction	turquoise	histone-lysine N-methyltransferase activity (GO:0018024)	2/42	0.575879	-0.933468	1.3636	PRDM16;KMT5B
2691	GOBiologicalProcess	turquoise	negative regulation of phosphorylation (GO:0042326)	3/76	0.657316	-0.923937	1.36102	LRRK2;PLPP3;FBP1
2692	GOBiologicalProcess	turquoise	positive regulation of T cell migration (GO:2000406)	1/21	0.666254	-1.36692	1.35909	ADAM10
3855	GOCellularComponent	turquoise	septin filament array (GO:0032160)	1/15	0.605452	-1.07043	1.35861	SEPT8
2693	GOBiologicalProcess	turquoise	nucleic acid-templated transcription (GO:0097659)	3/77	0.658259	-0.937189	1.35724	MEF2A;ZNF219;NR3C1
2694	GOBiologicalProcess	turquoise	positive regulation of response to endoplasmic reticulum stress (GO:1905898)	1/17	0.658259	-1.16499	1.35689	PIK3R1
2695	GOBiologicalProcess	turquoise	long-chain fatty-acyl-CoA biosynthetic process (GO:0035338)	1/19	0.665611	-1.26324	1.35673	ACSL3
2696	GOBiologicalProcess	turquoise	negative regulation of protein depolymerization (GO:1901880)	1/21	0.666254	-1.36402	1.3562	LIMA1
2697	GOBiologicalProcess	turquoise	peptidyl-serine phosphorylation (GO:0018105)	5/146	0.657316	-0.876076	1.35538	MAST4;PKN3;LRRK2;ATM;DCLK1
2698	GOBiologicalProcess	turquoise	regulation of generation of precursor metabolites and energy (GO:0043467)	2/47	0.658259	-1.04244	1.35528	PRDM16;ATP7A
2699	GOBiologicalProcess	turquoise	telomere maintenance via telomerase (GO:0007004)	1/21	0.666254	-1.36086	1.35306	SMG6
4172	GOMolecularFunction	turquoise	low-density lipoprotein particle receptor binding (GO:0050750)	1/21	0.589171	-1.35958	1.35179	ANKRA2
2700	GOBiologicalProcess	turquoise	glucose homeostasis (GO:0042593)	3/75	0.657316	-0.902014	1.35161	HECTD4;CRY2;PIK3R1
2701	GOBiologicalProcess	turquoise	regulation of G-protein coupled receptor protein signaling pathway (GO:0008277)	3/75	0.657316	-0.901762	1.35123	RGS5;LRRK2;PDCL
2702	GOBiologicalProcess	turquoise	positive regulation of BMP signaling pathway (GO:0030513)	1/22	0.672762	-1.40469	1.34551	SULF1
2703	GOBiologicalProcess	turquoise	aromatic amino acid family catabolic process (GO:0009074)	1/21	0.666254	-1.35308	1.34533	TAT
2704	GOBiologicalProcess	turquoise	postreplication repair (GO:0006301)	2/48	0.658259	-1.05747	1.34387	POLD4;ZBTB1
2705	GOBiologicalProcess	turquoise	regulation of dendrite morphogenesis (GO:0048814)	2/45	0.658259	-0.987058	1.34377	LRRK2;TNIK
2706	GOBiologicalProcess	turquoise	regulation of smooth muscle contraction (GO:0006940)	1/24	0.674411	-1.50596	1.34177	ADRB2
2707	GOBiologicalProcess	turquoise	negative regulation of cellular carbohydrate metabolic process (GO:0010677)	1/18	0.658259	-1.1994	1.34073	FBP1
2708	GOBiologicalProcess	turquoise	chromatin remodeling (GO:0006338)	4/117	0.658259	-0.968326	1.33994	FOXA1;KAT2B;ZBTB1;KDM6A
4173	GOMolecularFunction	turquoise	1-phosphatidylinositol-3-kinase activity (GO:0016303)	2/44	0.575879	-0.959314	1.33678	ATM;PIK3R1
2709	GOBiologicalProcess	turquoise	steroid hormone mediated signaling pathway (GO:0043401)	1/21	0.666254	-1.34227	1.33458	MED13
2710	GOBiologicalProcess	turquoise	cardiac myofibril assembly (GO:0055003)	1/18	0.658259	-1.19209	1.33255	MEF2A
2711	GOBiologicalProcess	turquoise	positive regulation of cysteine-type endopeptidase activity involved in apoptotic process (GO:0043280)	4/110	0.657316	-0.873681	1.33111	GSN;CASP8;APAF1;MAP3K5
4174	GOMolecularFunction	turquoise	ephrin receptor binding (GO:0046875)	1/20	0.589171	-1.28629	1.32862	CRK
2712	GOBiologicalProcess	turquoise	regulation of cartilage development (GO:0061035)	1/16	0.658259	-1.09179	1.32656	ZBTB16
3856	GOCellularComponent	turquoise	U5 snRNP (GO:0005682)	1/24	0.646154	-1.48016	1.31878	SNRPN
4175	GOMolecularFunction	turquoise	adrenergic receptor activity (GO:0004935)	1/17	0.586466	-1.13205	1.31852	ADRB2
2713	GOBiologicalProcess	turquoise	regulation of fat cell differentiation (GO:0045598)	3/73	0.657316	-0.850108	1.31831	CREB1;TRIO;ZBTB16
2714	GOBiologicalProcess	turquoise	positive regulation of oxidoreductase activity (GO:0051353)	1/20	0.666254	-1.27611	1.3181	ATP7A
2715	GOBiologicalProcess	turquoise	positive regulation of organelle assembly (GO:1902117)	2/48	0.658259	-1.03463	1.31485	CEP120;PIP4K2A
4176	GOMolecularFunction	turquoise	protein binding involved in cell-cell adhesion (GO:0098632)	1/22	0.589171	-1.36613	1.30857	TMOD3
4177	GOMolecularFunction	turquoise	GTPase binding (GO:0051020)	3/77	0.575879	-0.90327	1.30812	FGD4;FGD5;FGD6
4178	GOMolecularFunction	turquoise	glutamate receptor binding (GO:0035254)	1/21	0.589171	-1.31527	1.30773	AKAP5
1594	KEGG	turquoise	Signaling pathways regulating pluripotency of stem cells_Homo sapiens_hsa04550	5/142	0.824374	-0.806097	1.30753	MEIS1;ID1;PCGF3;PIK3R1;IL6ST
2716	GOBiologicalProcess	turquoise	cellular response to heat (GO:0034605)	2/48	0.658259	-1.02768	1.30601	ANO1;HSPA1L
2717	GOBiologicalProcess	turquoise	monovalent inorganic anion homeostasis (GO:0055083)	1/16	0.658259	-1.07052	1.30072	SLC12A6
3857	GOCellularComponent	turquoise	tertiary granule membrane (GO:0070821)	3/74	0.58528	-0.851788	1.2984	SNAP23;ADAM10;ANO6
2718	GOBiologicalProcess	turquoise	endosome to lysosome transport (GO:0008333)	2/49	0.658259	-1.04197	1.29456	ADRB2;RHOB
2719	GOBiologicalProcess	turquoise	heparan sulfate proteoglycan metabolic process (GO:0030201)	1/21	0.666254	-1.3017	1.29424	SULF1
2720	GOBiologicalProcess	turquoise	regulation of membrane depolarization (GO:0003254)	1/17	0.658259	-1.10667	1.28896	LRRK2
2721	GOBiologicalProcess	turquoise	protein transport along microtubule (GO:0098840)	1/17	0.658259	-1.10636	1.2886	IFT46
2722	GOBiologicalProcess	turquoise	positive regulation of biosynthetic process (GO:0009891)	1/23	0.674411	-1.39393	1.28729	CREB1
2723	GOBiologicalProcess	turquoise	interleukin-6-mediated signaling pathway (GO:0070102)	1/15	0.658259	-1.01198	1.28442	IL6ST
2724	GOBiologicalProcess	turquoise	neuromuscular synaptic transmission (GO:0007274)	1/25	0.675704	-1.48994	1.28157	RIMBP3
2725	GOBiologicalProcess	turquoise	negative regulation of transmembrane receptor protein serine/threonine kinase signaling pathway (GO:0090101)	3/78	0.658259	-0.899057	1.28012	PRDM16;LDLRAD4;SNX6
1595	KEGG	turquoise	Chagas disease (American trypanosomiasis)_Homo sapiens_hsa05142	4/104	0.824374	-0.772649	1.27942	CASP8;PPP2R2B;PIK3R1;IRAK4
2726	GOBiologicalProcess	turquoise	inner dynein arm assembly (GO:0036159)	1/17	0.658259	-1.09745	1.27822	CCDC103
2727	GOBiologicalProcess	turquoise	protein localization to centrosome (GO:0071539)	1/19	0.665611	-1.18975	1.2778	C2CD3
4179	GOMolecularFunction	turquoise	protein phosphatase regulator activity (GO:0019888)	2/48	0.576225	-1.00496	1.27714	IGBP1;PPP2R2B
2728	GOBiologicalProcess	turquoise	positive regulation of translational initiation (GO:0045948)	1/22	0.672762	-1.32994	1.27391	RPS6KB1
2729	GOBiologicalProcess	turquoise	positive regulation of purine nucleotide metabolic process (GO:1900544)	1/15	0.658259	-1.00342	1.27355	RAMP3
2730	GOBiologicalProcess	turquoise	ruffle organization (GO:0031529)	1/17	0.658259	-1.09257	1.27254	LIMA1
2731	GOBiologicalProcess	turquoise	excitatory postsynaptic potential (GO:0060079)	1/20	0.666254	-1.22953	1.26999	LRRK2
1596	KEGG	turquoise	Phospholipase D signaling pathway_Homo sapiens_hsa04072	5/144	0.824374	-0.800785	1.26853	KITLG;DGKD;LPAR1;PIK3R1;CYTH1
2732	GOBiologicalProcess	turquoise	positive regulation of protein targeting to mitochondrion (GO:1903955)	3/82	0.658259	-0.952788	1.26828	UGCG;HSPA1L;HNMT
4180	GOMolecularFunction	turquoise	transcriptional repressor activity, RNA polymerase II transcription factor binding (GO:0001191)	2/48	0.576225	-0.997766	1.268	ID1;FBP1
3858	GOCellularComponent	turquoise	lysosomal membrane (GO:0005765)	9/292	0.574098	-0.756302	1.26592	ABCD4;ZFYVE16;SPPL2A;ANKFY1;ARRB1;AP3B1;TM6SF1;SPG11;LITAF
2733	GOBiologicalProcess	turquoise	positive regulation of gene silencing by miRNA (GO:2000637)	1/21	0.666254	-1.2725	1.26521	DDX5
2734	GOBiologicalProcess	turquoise	regulation of ERBB signaling pathway (GO:1901184)	1/23	0.674411	-1.36684	1.26227	MVB12B
2735	GOBiologicalProcess	turquoise	negative regulation of lipid metabolic process (GO:0045833)	1/20	0.666254	-1.21797	1.25805	APOD
2736	GOBiologicalProcess	turquoise	negative regulation of protein tyrosine kinase activity (GO:0061099)	1/22	0.672762	-1.30782	1.25272	SNX6
2737	GOBiologicalProcess	turquoise	cellular response to unfolded protein (GO:0034620)	1/23	0.674411	-1.35603	1.25228	HSPA1L
2738	GOBiologicalProcess	turquoise	organelle assembly (GO:0070925)	11/377	0.657316	-0.776349	1.24742	FARP2;SEPT8;BBS1;RAB1A;GSN;TMOD3;CHMP4B;IFT46;STAM2;CDC14A;ATG2B
4181	GOMolecularFunction	turquoise	S-adenosylmethionine-dependent methyltransferase activity (GO:0008757)	2/48	0.576225	-0.977031	1.24165	ARMT1;HNMT
4182	GOMolecularFunction	turquoise	polyubiquitin modification-dependent protein binding (GO:0031593)	2/44	0.575879	-0.890294	1.2406	MINDY2;ZBTB1
2739	GOBiologicalProcess	turquoise	sialylation (GO:0097503)	1/17	0.658259	-1.06193	1.23685	ST3GAL5
2740	GOBiologicalProcess	turquoise	negative regulation of I-kappaB kinase/NF-kappaB signaling (GO:0043124)	2/48	0.658259	-0.972927	1.23643	CASP8;RHOH
2741	GOBiologicalProcess	turquoise	protein complex localization (GO:0031503)	1/23	0.674411	-1.33808	1.23571	IFT46
2742	GOBiologicalProcess	turquoise	positive regulation of interleukin-10 production (GO:0032733)	1/23	0.674411	-1.3366	1.23435	CD46
4183	GOMolecularFunction	turquoise	adenylyltransferase activity (GO:0070566)	1/22	0.589171	-1.28688	1.23267	PAPD4
3859	GOCellularComponent	turquoise	pigment granule (GO:0048770)	1/22	0.625182	-1.28658	1.23238	RAB27B
2743	GOBiologicalProcess	turquoise	ERBB signaling pathway (GO:0038127)	3/81	0.658259	-0.909395	1.23098	DGKD;ERBIN;PIK3R1
2744	GOBiologicalProcess	turquoise	regulation of necroptotic process (GO:0060544)	1/17	0.658259	-1.0549	1.22866	CASP8
2745	GOBiologicalProcess	turquoise	negative regulation of protein processing (GO:0010955)	1/16	0.658259	-1.00919	1.22619	LRRK2
2746	GOBiologicalProcess	turquoise	folic acid-containing compound metabolic process (GO:0006760)	1/24	0.674411	-1.37569	1.22571	MTHFD2L
2747	GOBiologicalProcess	turquoise	positive regulation of mononuclear cell migration (GO:0071677)	1/20	0.666254	-1.18601	1.22504	ANO6
2748	GOBiologicalProcess	turquoise	intracellular estrogen receptor signaling pathway (GO:0030520)	1/20	0.666254	-1.18443	1.22341	DDX5
2749	GOBiologicalProcess	turquoise	cell projection assembly (GO:0030031)	1/21	0.666254	-1.2297	1.22266	RHOH
4184	GOMolecularFunction	turquoise	polypeptide N-acetylgalactosaminyltransferase activity (GO:0004653)	1/22	0.589171	-1.27582	1.22206	GALNT7
1597	KEGG	turquoise	Hepatitis B_Homo sapiens_hsa05161	5/146	0.824374	-0.789362	1.22123	CREB1;CASP8;CCND1;APAF1;PIK3R1
2750	GOBiologicalProcess	turquoise	positive regulation of nitrogen compound metabolic process (GO:0051173)	1/18	0.658259	-1.09013	1.21859	ACSL3
4185	GOMolecularFunction	turquoise	cysteine-type endopeptidase activity involved in apoptotic process (GO:0097153)	1/17	0.586466	-1.04591	1.21819	CASP8
2751	GOBiologicalProcess	turquoise	protein O-linked fucosylation (GO:0036066)	1/16	0.658259	-1.0009	1.21612	LFNG
2752	GOBiologicalProcess	turquoise	proteoglycan metabolic process (GO:0006029)	1/21	0.666254	-1.21581	1.20885	SULF1
2753	GOBiologicalProcess	turquoise	regulation of protein phosphorylation (GO:0001932)	8/262	0.657316	-0.78012	1.20773	SPRED1;CCND1;LRRK2;PELI2;NPTN;ARRB1;TNIK;PLPP3
2754	GOBiologicalProcess	turquoise	negative regulation of axon guidance (GO:1902668)	1/18	0.658259	-1.07959	1.20681	SEMA3C
4186	GOMolecularFunction	turquoise	phosphatidylinositol 3-kinase activity (GO:0035004)	3/77	0.575879	-0.832809	1.20608	KITLG;ATM;PIK3R1
2755	GOBiologicalProcess	turquoise	fatty acid beta-oxidation (GO:0006635)	2/51	0.658259	-1.01273	1.20314	AMACR;CROT
2756	GOBiologicalProcess	turquoise	intracellular protein transport (GO:0006886)	10/348	0.657316	-0.813644	1.20216	RAB2B;RAB1A;ZFYVE16;STRADB;SYNRG;TBC1D9;AP3B1;RAB27B;TRAK2;SNX6
2757	GOBiologicalProcess	turquoise	negative regulation of transposition (GO:0010529)	1/20	0.666254	-1.16054	1.19873	ZNF91
2758	GOBiologicalProcess	turquoise	protein homooligomerization (GO:0051260)	6/191	0.658259	-0.831514	1.19636	DGKD;RASEF;ZBTB1;CHMP4B;VWA2;FBP1
2759	GOBiologicalProcess	turquoise	regulation of lymphocyte proliferation (GO:0050670)	1/16	0.658259	-0.983669	1.19519	AHR
3860	GOCellularComponent	turquoise	nuclear euchromatin (GO:0005719)	1/19	0.613673	-1.11274	1.19509	CREB1
2760	GOBiologicalProcess	turquoise	cilium-dependent cell motility (GO:0060285)	1/25	0.675704	-1.38386	1.19033	CFAP44
2761	GOBiologicalProcess	turquoise	positive regulation of dendritic spine development (GO:0060999)	1/21	0.666254	-1.19472	1.18787	CPEB3
2762	GOBiologicalProcess	turquoise	cellular response to interleukin-6 (GO:0071354)	1/24	0.674411	-1.3308	1.18571	IL6ST
2763	GOBiologicalProcess	turquoise	negative regulation of calcium-mediated signaling (GO:0050849)	1/19	0.665611	-1.10366	1.18533	ITPR1
2764	GOBiologicalProcess	turquoise	inorganic anion transport (GO:0015698)	2/45	0.658259	-0.867528	1.18104	ANO1;ANO6
2765	GOBiologicalProcess	turquoise	protein ADP-ribosylation (GO:0006471)	1/20	0.666254	-1.13904	1.17652	PARP8
4187	GOMolecularFunction	turquoise	DNA polymerase activity (GO:0034061)	1/22	0.589171	-1.22422	1.17265	POLD4
2766	GOBiologicalProcess	turquoise	cellular response to glucocorticoid stimulus (GO:0071385)	1/18	0.658259	-1.0486	1.17216	NR3C1
2767	GOBiologicalProcess	turquoise	regulation of endoplasmic reticulum stress-induced intrinsic apoptotic signaling pathway (GO:1902235)	1/21	0.666254	-1.17656	1.16982	LRRK2
2768	GOBiologicalProcess	turquoise	regulation of regulatory T cell differentiation (GO:0045589)	1/21	0.666254	-1.17378	1.16706	CD46
4188	GOMolecularFunction	turquoise	ligand-gated calcium channel activity (GO:0099604)	1/21	0.589171	-1.17373	1.167	ITPR1
2769	GOBiologicalProcess	turquoise	response to progesterone (GO:0032570)	1/21	0.666254	-1.17216	1.16545	UBE3A
2770	GOBiologicalProcess	turquoise	STAT cascade (GO:0097696)	1/23	0.674411	-1.26019	1.16377	PIAS1
4189	GOMolecularFunction	turquoise	methyl-CpG binding (GO:0008327)	1/21	0.589171	-1.16804	1.16135	ZBTB38
2771	GOBiologicalProcess	turquoise	chaperone-mediated protein complex assembly (GO:0051131)	1/18	0.658259	-1.03729	1.15952	HOPX
3861	GOCellularComponent	turquoise	centrosome (GO:0005813)	13/462	0.580381	-0.740112	1.15941	CEP68;ITSN2;BBS1;C2CD3;DCTN4;CEP120;PDE4DIP;CDC14A;SPOUT1;KAT2B;NIN;IFT46;RAPGEF6
2772	GOBiologicalProcess	turquoise	negative regulation of cell death (GO:0060548)	3/82	0.658259	-0.868957	1.15669	LRRK2;CHMP4B;CTGF
2773	GOBiologicalProcess	turquoise	protein localization to cell periphery (GO:1990778)	4/118	0.658259	-0.845947	1.1547	RAMP3;FCHO2;TNIK;RAPGEF6
4190	GOMolecularFunction	turquoise	myosin V binding (GO:0031489)	1/16	0.576225	-0.947672	1.15145	RAB27B
2774	GOBiologicalProcess	turquoise	platelet-derived growth factor receptor signaling pathway (GO:0048008)	1/18	0.658259	-1.02972	1.15106	NRP1
2775	GOBiologicalProcess	turquoise	urogenital system development (GO:0001655)	1/23	0.674411	-1.2455	1.15021	ALOX15B
2776	GOBiologicalProcess	turquoise	porphyrin-containing compound biosynthetic process (GO:0006779)	1/19	0.665611	-1.06965	1.14881	FECH
2777	GOBiologicalProcess	turquoise	negative regulation of protein import into nucleus (GO:0042308)	1/23	0.674411	-1.24303	1.14793	APOD
2778	GOBiologicalProcess	turquoise	regulation of proteolysis involved in cellular protein catabolic process (GO:1903050)	1/24	0.674411	-1.28565	1.14548	UBE3A
2779	GOBiologicalProcess	turquoise	cellular response to insulin stimulus (GO:0032869)	4/111	0.657316	-0.762008	1.14505	KAT2B;RPS6KB1;ZNF106;PIK3R1
2780	GOBiologicalProcess	turquoise	regulation of cytokine production involved in inflammatory response (GO:1900015)	1/23	0.674411	-1.23755	1.14287	APOD
4191	GOMolecularFunction	turquoise	protein-lysine N-methyltransferase activity (GO:0016279)	2/48	0.576225	-0.899222	1.14276	PRDM16;KMT5B
4192	GOMolecularFunction	turquoise	NAD binding (GO:0051287)	1/23	0.601248	-1.23417	1.13975	HSD17B8
2781	GOBiologicalProcess	turquoise	negative regulation of osteoclast differentiation (GO:0045671)	1/19	0.665611	-1.0593	1.1377	TMEM178A
2782	GOBiologicalProcess	turquoise	myoblast differentiation (GO:0045445)	1/17	0.658259	-0.975446	1.13612	DDX5
3862	GOCellularComponent	turquoise	T cell receptor complex (GO:0042101)	1/17	0.606112	-0.974154	1.13461	ALCAM
2783	GOBiologicalProcess	turquoise	negative regulation of actin filament bundle assembly (GO:0032232)	1/21	0.666254	-1.14112	1.13458	ARHGAP6
4193	GOMolecularFunction	turquoise	cholesterol binding (GO:0015485)	2/44	0.575879	-0.813764	1.13396	OSBPL7;APOD
4194	GOMolecularFunction	turquoise	N-methyltransferase activity (GO:0008170)	1/22	0.589171	-1.17894	1.12927	HNMT
2784	GOBiologicalProcess	turquoise	response to organophosphorus (GO:0046683)	1/19	0.665611	-1.0501	1.12781	KCNJ11
2785	GOBiologicalProcess	turquoise	positive regulation of cartilage development (GO:0061036)	1/18	0.658259	-1.00625	1.12483	ZBTB16
2786	GOBiologicalProcess	turquoise	hyaluronan metabolic process (GO:0030212)	1/22	0.672762	-1.1723	1.12291	HEXA
2787	GOBiologicalProcess	turquoise	regulation of B cell receptor signaling pathway (GO:0050855)	1/18	0.658259	-1.00438	1.12273	ELF2
4195	GOMolecularFunction	turquoise	protein phosphatase 2A binding (GO:0051721)	1/21	0.589171	-1.12843	1.12196	IGBP1
2788	GOBiologicalProcess	turquoise	protein autoubiquitination (GO:0051865)	2/50	0.658259	-0.91999	1.11762	TRIM68;UBE3A
2789	GOBiologicalProcess	turquoise	regulation of cellular response to growth factor stimulus (GO:0090287)	1/19	0.665611	-1.03596	1.11263	SULF1
4196	GOMolecularFunction	turquoise	amyloid-beta binding (GO:0001540)	2/50	0.576225	-0.915674	1.11238	APBB2;ADRB2
2790	GOBiologicalProcess	turquoise	protein targeting to lysosome (GO:0006622)	1/20	0.666254	-1.07394	1.10928	ZFYVE16
2791	GOBiologicalProcess	turquoise	regulation of mitotic spindle assembly (GO:1901673)	1/20	0.666254	-1.07373	1.10906	CHMP4B
4197	GOMolecularFunction	turquoise	AU-rich element binding (GO:0017091)	1/22	0.589171	-1.15216	1.10362	CPEB3
2792	GOBiologicalProcess	turquoise	mesoderm development (GO:0007498)	1/22	0.672762	-1.15054	1.10206	MEST
4198	GOMolecularFunction	turquoise	oxidoreductase activity, acting on the CH-NH group of donors, NAD or NADP as acceptor (GO:0016646)	1/19	0.589171	-1.02585	1.10176	MTHFD2L
2793	GOBiologicalProcess	turquoise	apoptotic nuclear changes (GO:0030262)	1/24	0.674411	-1.23476	1.10013	BLCAP
2794	GOBiologicalProcess	turquoise	cellular monovalent inorganic cation homeostasis (GO:0030004)	1/18	0.658259	-0.982389	1.09815	KCNMA1
2795	GOBiologicalProcess	turquoise	phospholipid dephosphorylation (GO:0046839)	1/24	0.674411	-1.23156	1.09729	PLPP3
2796	GOBiologicalProcess	turquoise	mitotic G2 DNA damage checkpoint (GO:0007095)	1/18	0.658259	-0.981421	1.09707	ATM
2797	GOBiologicalProcess	turquoise	protein exit from endoplasmic reticulum (GO:0032527)	1/20	0.666254	-1.0576	1.0924	ERLEC1
4199	GOMolecularFunction	turquoise	GTP binding (GO:0005525)	5/148	0.575879	-0.721865	1.09074	LRRK2;RASEF;RHOH;RAB27B;RHOB
2798	GOBiologicalProcess	turquoise	regulation of smooth muscle cell migration (GO:0014910)	1/19	0.665611	-1.0103	1.08506	NRP1
2799	GOBiologicalProcess	turquoise	peptide hormone secretion (GO:0030072)	1/26	0.675704	-1.3044	1.08381	RAB1A
2800	GOBiologicalProcess	turquoise	positive regulation of histone acetylation (GO:0035066)	1/22	0.672762	-1.13133	1.08367	ARRB1
4200	GOMolecularFunction	turquoise	oxidoreductase activity, acting on single donors with incorporation of molecular oxygen, incorporation of two atoms of oxygen (GO:0016702)	1/22	0.589171	-1.12902	1.08146	ALOX15B
4201	GOMolecularFunction	turquoise	hydrogen-exporting ATPase activity (GO:0036442)	1/22	0.589171	-1.12764	1.08013	ATP2A3
2801	GOBiologicalProcess	turquoise	protein O-linked glycosylation via serine (GO:0018242)	1/23	0.674411	-1.16732	1.07801	GALNT7
2802	GOBiologicalProcess	turquoise	regulation of dendritic spine morphogenesis (GO:0061001)	1/24	0.674411	-1.20454	1.07322	LRRK2
2803	GOBiologicalProcess	turquoise	negative regulation of actin filament polymerization (GO:0030837)	1/23	0.674411	-1.16201	1.07311	GSN
2804	GOBiologicalProcess	turquoise	regulation of viral release from host cell (GO:1902186)	1/26	0.675704	-1.28968	1.07158	CHMP4B
2805	GOBiologicalProcess	turquoise	negative regulation of sprouting angiogenesis (GO:1903671)	1/23	0.674411	-1.16011	1.07136	SYNJ2BP
2806	GOBiologicalProcess	turquoise	synaptic vesicle transport (GO:0048489)	1/18	0.658259	-0.957247	1.07004	SPG11
2807	GOBiologicalProcess	turquoise	protein O-linked glycosylation via threonine (GO:0018243)	1/22	0.672762	-1.11637	1.06934	GALNT7
2808	GOBiologicalProcess	turquoise	positive regulation of mitotic cell cycle (GO:0045931)	2/53	0.658259	-0.938938	1.06723	FOXA1;RPS6KB1
2809	GOBiologicalProcess	turquoise	negative regulation of autophagy (GO:0010507)	2/47	0.658259	-0.819988	1.06608	LRRK2;TAB3
2810	GOBiologicalProcess	turquoise	histone lysine methylation (GO:0034968)	1/23	0.674411	-1.15212	1.06398	KDM6A
2811	GOBiologicalProcess	turquoise	positive regulation of cell-substrate adhesion (GO:0010811)	2/53	0.658259	-0.933401	1.06093	NRP1;CRK
2812	GOBiologicalProcess	turquoise	striated muscle cell development (GO:0055002)	1/21	0.666254	-1.06684	1.06073	TMOD3
2813	GOBiologicalProcess	turquoise	mRNA destabilization (GO:0061157)	1/19	0.665611	-0.984981	1.05787	CPEB3
2814	GOBiologicalProcess	turquoise	regulation of transmembrane transport (GO:0034762)	1/25	0.675704	-1.22915	1.05725	KCNJ11
2815	GOBiologicalProcess	turquoise	peroxisome organization (GO:0007031)	1/24	0.674411	-1.18135	1.05255	TMEM135
2816	GOBiologicalProcess	turquoise	metanephros development (GO:0001656)	1/24	0.674411	-1.1781	1.04965	CTSH
2817	GOBiologicalProcess	turquoise	acylglycerol biosynthetic process (GO:0046463)	1/20	0.666254	-1.01573	1.04915	LPIN2
2818	GOBiologicalProcess	turquoise	mitotic spindle checkpoint (GO:0071174)	1/18	0.658259	-0.938149	1.0487	ATM
2819	GOBiologicalProcess	turquoise	mitotic spindle assembly checkpoint (GO:0007094)	1/18	0.658259	-0.937546	1.04802	ATM
2820	GOBiologicalProcess	turquoise	chaperone mediated protein folding requiring cofactor (GO:0051085)	1/25	0.675704	-1.21664	1.0465	HSPA1L
2821	GOBiologicalProcess	turquoise	dopamine metabolic process (GO:0042417)	1/21	0.666254	-1.05066	1.04464	ATP7A
3863	GOCellularComponent	turquoise	telomerase holoenzyme complex (GO:0005697)	1/23	0.636079	-1.1308	1.04429	SMG6
3864	GOCellularComponent	turquoise	microtubule end (GO:1990752)	1/23	0.636079	-1.12224	1.03638	NIN
2822	GOBiologicalProcess	turquoise	long-term synaptic potentiation (GO:0060291)	1/22	0.672762	-1.0815	1.03594	NPTN
2823	GOBiologicalProcess	turquoise	triglyceride catabolic process (GO:0019433)	1/23	0.674411	-1.12155	1.03574	PNPLA4
2824	GOBiologicalProcess	turquoise	negative regulation of response to endoplasmic reticulum stress (GO:1903573)	1/23	0.674411	-1.12085	1.03509	LRRK2
4202	GOMolecularFunction	turquoise	aspartic-type endopeptidase activity (GO:0004190)	1/22	0.589171	-1.08008	1.03457	SPPL2A
2825	GOBiologicalProcess	turquoise	positive regulation of protein serine/threonine kinase activity (GO:0071902)	4/119	0.658259	-0.765797	1.03111	CCNT2;CCND1;LRRK2;ADRB2
2826	GOBiologicalProcess	turquoise	DNA ligation (GO:0006266)	1/19	0.665611	-0.956114	1.02687	POLD4
2827	GOBiologicalProcess	turquoise	autophagy of nucleus (GO:0044804)	1/21	0.666254	-1.02818	1.02229	ATG2B
2828	GOBiologicalProcess	turquoise	limb development (GO:0060173)	1/25	0.675704	-1.18759	1.0215	KAT2B
2829	GOBiologicalProcess	turquoise	protein complex assembly (GO:0006461)	6/190	0.658259	-0.70023	1.01805	FARP2;RAB1A;CASP8;LRRK2;ANO6;CRK
4203	GOMolecularFunction	turquoise	GTPase activity (GO:0003924)	7/223	0.574408	-0.656791	1.0141	SEPT8;RAB2B;RAB1A;LRRK2;RHOH;RAB27B;RHOB
3865	GOCellularComponent	turquoise	DNA-directed RNA polymerase II, core complex (GO:0005665)	1/18	0.606112	-0.906369	1.01317	CHD6
4204	GOMolecularFunction	turquoise	N-acetyltransferase activity (GO:0008080)	1/23	0.601248	-1.09588	1.01204	KAT2B
2830	GOBiologicalProcess	turquoise	positive regulation of transcription from RNA polymerase II promoter involved in cellular response to chemical stimulus (GO:1901522)	1/22	0.672762	-1.04696	1.00285	CHD6
2831	GOBiologicalProcess	turquoise	DNA damage response, signal transduction by p53 class mediator (GO:0030330)	3/83	0.658259	-0.763386	0.999318	RBL2;ATM;BATF
2832	GOBiologicalProcess	turquoise	negative regulation of cell cycle G1/S phase transition (GO:1902807)	1/23	0.674411	-1.08177	0.999006	RBL2
2833	GOBiologicalProcess	turquoise	positive regulation of JUN kinase activity (GO:0043507)	2/51	0.658259	-0.840811	0.998895	TNIK;MAP3K5
2834	GOBiologicalProcess	turquoise	vacuolar acidification (GO:0007035)	1/21	0.666254	-1.0038	0.998049	DMXL1
3866	GOCellularComponent	turquoise	pre-autophagosomal structure (GO:0000407)	1/24	0.646154	-1.11972	0.997639	ATG2B
4205	GOMolecularFunction	turquoise	GDP binding (GO:0019003)	2/52	0.586466	-0.857893	0.996838	RASEF;RAB27B
2835	GOBiologicalProcess	turquoise	positive chemotaxis (GO:0050918)	1/18	0.658259	-0.891756	0.996836	NRP1
2836	GOBiologicalProcess	turquoise	protein localization to membrane (GO:0072657)	5/161	0.658259	-0.768507	0.996518	RAMP3;FCHO2;CPE;TNIK;RAPGEF6
2837	GOBiologicalProcess	turquoise	adenylate cyclase-activating adrenergic receptor signaling pathway (GO:0071880)	1/21	0.666254	-0.998109	0.992392	ADRB2
2838	GOBiologicalProcess	turquoise	cellular response to ammonium ion (GO:0071242)	1/24	0.674411	-1.11141	0.990235	LRRK2
4206	GOMolecularFunction	turquoise	phosphatidylinositol phosphate binding (GO:1901981)	3/82	0.576225	-0.743847	0.990153	ZFYVE16;ANKFY1;IQGAP2
4207	GOMolecularFunction	turquoise	RNA polymerase binding (GO:0070063)	1/20	0.589171	-0.957983	0.989506	CCNT2
2839	GOBiologicalProcess	turquoise	regulation of epithelial cell differentiation (GO:0030856)	1/19	0.665611	-0.915376	0.983117	ALOX15B
2840	GOBiologicalProcess	turquoise	negative regulation of oxidative stress-induced cell death (GO:1903202)	1/25	0.675704	-1.14231	0.982555	LRRK2
2841	GOBiologicalProcess	turquoise	positive regulation of actin filament polymerization (GO:0030838)	2/52	0.658259	-0.84375	0.980405	GSN;RHOH
3867	GOCellularComponent	turquoise	U1 snRNP (GO:0005685)	1/22	0.625182	-1.01889	0.975964	SNRPN
2842	GOBiologicalProcess	turquoise	establishment of epithelial cell polarity (GO:0090162)	1/19	0.665611	-0.908571	0.975808	CYTH1
2843	GOBiologicalProcess	turquoise	positive regulation of axon extension (GO:0045773)	1/20	0.666254	-0.941319	0.972294	NRP1
2844	GOBiologicalProcess	turquoise	regulation of cell differentiation (GO:0045595)	4/122	0.658259	-0.751788	0.971685	DDX5;ALOX15B;HOPX;CTGF
2845	GOBiologicalProcess	turquoise	axoneme assembly (GO:0035082)	1/25	0.675704	-1.1224	0.965432	CCDC103
2846	GOBiologicalProcess	turquoise	divalent metal ion transport (GO:0070838)	3/89	0.658259	-0.81326	0.963882	RAMP3;ITPR1;ATP2A3
2847	GOBiologicalProcess	turquoise	regulation of bone mineralization (GO:0030500)	2/51	0.658259	-0.811111	0.963612	BMP2K;ANO6
3868	GOCellularComponent	turquoise	U4/U6 x U5 tri-snRNP complex (GO:0046540)	1/26	0.669432	-1.15764	0.961867	SNRPN
3869	GOCellularComponent	turquoise	mitochondrial matrix (GO:0005759)	9/309	0.58528	-0.658167	0.960874	ISCA2;FECH;PCCA;LRRK2;MTHFD2L;GSR;ABAT;NR3C1;HSD17B8
2848	GOBiologicalProcess	turquoise	long-chain fatty-acyl-CoA metabolic process (GO:0035336)	1/26	0.675704	-1.15575	0.960296	ACSL3
2849	GOBiologicalProcess	turquoise	regulation of calcium ion transmembrane transport (GO:1903169)	1/21	0.666254	-0.964896	0.959368	TSPAN13
2850	GOBiologicalProcess	turquoise	protein heterotetramerization (GO:0051290)	1/20	0.666254	-0.928641	0.959199	HSD17B8
4208	GOMolecularFunction	turquoise	cysteine-type endopeptidase activity (GO:0004197)	3/82	0.576225	-0.719261	0.957425	USP37;CASP8;CTSH
2851	GOBiologicalProcess	turquoise	regulation of gluconeogenesis (GO:0006111)	1/20	0.666254	-0.925886	0.956353	FBP1
2852	GOBiologicalProcess	turquoise	calcium ion transmembrane transport (GO:0070588)	3/87	0.658259	-0.780588	0.956168	ATP2A3;TRPM7;ANO6
2853	GOBiologicalProcess	turquoise	glycerophospholipid biosynthetic process (GO:0046474)	5/165	0.658259	-0.772055	0.955208	ETNK1;PIP4K2A;PIK3R1;LPIN2;PISD
4209	GOMolecularFunction	turquoise	metal ion transmembrane transporter activity (GO:0046873)	1/26	0.627713	-1.14887	0.954586	ITPR1
2854	GOBiologicalProcess	turquoise	negative regulation of insulin receptor signaling pathway (GO:0046627)	1/26	0.675704	-1.14477	0.951174	RPS6KB1
2855	GOBiologicalProcess	turquoise	sensory perception of pain (GO:0019233)	1/25	0.675704	-1.10318	0.948899	ANO1
2856	GOBiologicalProcess	turquoise	cellular response to hormone stimulus (GO:0032870)	3/81	0.658259	-0.69914	0.946372	RAMP3;CTSH;NR3C1
2857	GOBiologicalProcess	turquoise	long-chain fatty acid transport (GO:0015909)	1/26	0.675704	-1.13624	0.944091	ACSL3
3870	GOCellularComponent	turquoise	euchromatin (GO:0000791)	1/22	0.625182	-0.983222	0.941797	CREB1
2858	GOBiologicalProcess	turquoise	regulation of exocytosis (GO:0017157)	2/52	0.658259	-0.809306	0.940383	RAB2B;RAB27B
4210	GOMolecularFunction	turquoise	calcium-release channel activity (GO:0015278)	1/24	0.616809	-1.05366	0.938785	ITPR1
2859	GOBiologicalProcess	turquoise	positive regulation of glucose transport (GO:0010828)	1/26	0.675704	-1.12884	0.937942	PIK3R1
3871	GOCellularComponent	turquoise	mitotic spindle (GO:0072686)	3/85	0.605452	-0.739504	0.936353	NIN;CDC14A;SPOUT1
2860	GOBiologicalProcess	turquoise	positive regulation of proteolysis (GO:0045862)	2/53	0.658259	-0.82351	0.936029	CASP8;CTSH
2861	GOBiologicalProcess	turquoise	protein dephosphorylation (GO:0006470)	4/126	0.658259	-0.763113	0.934156	DUSP4;PTPRN2;UBLCP1;PPP2R2B
2862	GOBiologicalProcess	turquoise	positive regulation of cAMP biosynthetic process (GO:0030819)	1/21	0.666254	-0.938456	0.93308	RAMP3
2863	GOBiologicalProcess	turquoise	viral budding via host ESCRT complex (GO:0039702)	1/21	0.666254	-0.938101	0.932727	CHMP4B
3872	GOCellularComponent	turquoise	cytoplasmic vesicle membrane (GO:0030659)	2/55	0.612209	-0.853122	0.928228	ITPR1;ARRB1
4211	GOMolecularFunction	turquoise	DNA polymerase binding (GO:0070182)	1/17	0.586466	-0.794089	0.924891	SMG6
4212	GOMolecularFunction	turquoise	SH2 domain binding (GO:0042169)	1/27	0.627713	-1.15134	0.924603	CRK
2864	GOBiologicalProcess	turquoise	cellular response to vascular endothelial growth factor stimulus (GO:0035924)	1/26	0.675704	-1.109	0.921454	NRP1
2865	GOBiologicalProcess	turquoise	regulation of interleukin-10 production (GO:0032653)	1/26	0.675704	-1.10887	0.921349	CD46
2866	GOBiologicalProcess	turquoise	regulation of dendrite extension (GO:1903859)	1/19	0.665611	-0.857372	0.92082	ITSN2
2867	GOBiologicalProcess	turquoise	RNA-dependent DNA biosynthetic process (GO:0006278)	1/22	0.672762	-0.959301	0.918885	SMG6
2868	GOBiologicalProcess	turquoise	positive regulation of T cell mediated immunity (GO:0002711)	1/22	0.672762	-0.957623	0.917277	ZBTB1
2869	GOBiologicalProcess	turquoise	ammonium transport (GO:0015696)	1/24	0.674411	-1.0269	0.914942	SLC18A2
[truncated: 1,336 more rows]

## Sheet: yellow.mod
	Database	Module	Term	Overlap	Adjusted.P.value	Z.score	Combined.Score	Genes
[truncated: 1,283 more rows]

## Sheet: brown.mod
	Database	Module	Term	Overlap	Adjusted.P.value	Z.score	Combined.Score	Genes
[truncated: 1,842 more rows]

[truncated: 2 more sheets: green.mod, red.mod]
