# Supplementary material for: Association between transcriptomic metrics of exogenous antigen presentation and adaptive immunity with locoregional recurrence in localized estrogen receptor negative breast cancer: retrospective review of multi-institutional datasets
Source: Breast Cancer Res. 2025 May 13;27:77. doi: 10.1186/s13058-025-01987-x (PMC12070507; doi:10.1186/s13058-025-01987-x)
Supplement: Supplementary file 8 — Additional file 8. [file 13058_2025_1987_MOESM8_ESM.xlsx]

## Sheet: MHCII correlation T cells
	Genes (y)	Cell Type (x)	slope	P	r_sq
1	CD74	T.cells.CD8	1.45184	0.000432207	0.0800311
2	HLA-DMA	T.cells.CD8	3.58854	2.94146e-06	0.136845
3	HLA-DMB	T.cells.CD8	4.29968	5.39691e-09	0.204842
4	HLA-DPB1	T.cells.CD8	5.71824	2.05096e-07	0.166151
5	HLA-DRA	T.cells.CD8	2.945	1.74788e-07	0.167885
6	HLA-DOA	T.cells.CD8	5.61117	3.20804e-07	0.161285
7	HLA-DQA1	T.cells.CD8	6.43671	2.05609e-08	0.1908
8	HLA-DRB1	T.cells.CD8	3.30116	3.69762e-07	0.159735
9	HLA-DPA1	T.cells.CD8	6.12885	5.16821e-06	0.130542
10	HLA-DQB1	T.cells.CD8	3.5026	1.07592e-05	0.122294
11	CIITA	T.cells.CD8	5.45647	7.32996e-06	0.126618
12	CD74	T.cells.CD4.naive	-26.3714	0.0128842	0.0407934
13	HLA-DMA	T.cells.CD4.naive	-37.7589	0.0607343	0.0234064
14	HLA-DMB	T.cells.CD4.naive	-51.5371	0.00857044	0.0454666
15	HLA-DPB1	T.cells.CD4.naive	-44.5942	0.126366	0.0156113
16	HLA-DRA	T.cells.CD4.naive	-24.2005	0.105262	0.0175144
17	HLA-DOA	T.cells.CD4.naive	-45.0472	0.121011	0.0160593
18	HLA-DQA1	T.cells.CD4.naive	-70.6336	0.0205208	0.0354958
19	HLA-DRB1	T.cells.CD4.naive	-36.6272	0.0323222	0.0303792
20	HLA-DPA1	T.cells.CD4.naive	-99.1746	0.00453346	0.0528076
21	HLA-DQB1	T.cells.CD4.naive	-42.9446	0.0385912	0.0284017
22	CIITA	T.cells.CD4.naive	-16.7433	0.600813	0.00184187
23	CD74	T.cells.CD4.memory.resting	1.07259	0.0114698	0.0421236
24	HLA-DMA	T.cells.CD4.memory.resting	0.947046	0.241602	0.00919124
25	HLA-DMB	T.cells.CD4.memory.resting	0.672801	0.396138	0.00483684
26	HLA-DPB1	T.cells.CD4.memory.resting	0.667981	0.568588	0.00218649
27	HLA-DRA	T.cells.CD4.memory.resting	0.602432	0.315025	0.0067748
28	HLA-DOA	T.cells.CD4.memory.resting	2.73413	0.0180858	0.0369287
29	HLA-DQA1	T.cells.CD4.memory.resting	1.46275	0.233755	0.0095024
30	HLA-DRB1	T.cells.CD4.memory.resting	0.955367	0.164936	0.0129017
31	HLA-DPA1	T.cells.CD4.memory.resting	1.03827	0.463475	0.0036129
32	HLA-DQB1	T.cells.CD4.memory.resting	1.22034	0.14338	0.014316
33	CIITA	T.cells.CD4.memory.resting	2.09075	0.101208	0.0179274
34	CD74	T.cells.CD4.memory.activated	3.24502	0.000188714	0.0895996
35	HLA-DMA	T.cells.CD4.memory.activated	8.16675	4.01534e-07	0.158834
36	HLA-DMB	T.cells.CD4.memory.activated	9.78725	2.13422e-10	0.237861
37	HLA-DPB1	T.cells.CD4.memory.activated	10.5283	7.59038e-06	0.126225
38	HLA-DRA	T.cells.CD4.memory.activated	6.07581	3.56257e-07	0.160141
39	HLA-DOA	T.cells.CD4.memory.activated	11.285	1.26702e-06	0.146199
40	HLA-DQA1	T.cells.CD4.memory.activated	13.5232	2.49793e-08	0.188738
41	HLA-DRB1	T.cells.CD4.memory.activated	7.14646	1.76745e-07	0.167765
42	HLA-DPA1	T.cells.CD4.memory.activated	9.44891	0.00106966	0.0695358
43	HLA-DQB1	T.cells.CD4.memory.activated	6.96358	3.68473e-05	0.108328
44	CIITA	T.cells.CD4.memory.activated	12.7909	5.23566e-07	0.15593
45	CD74	T.cells.follicular.helper	-3.45765	0.00775059	0.0466228
46	HLA-DMA	T.cells.follicular.helper	-7.18152	0.00335429	0.0562916
47	HLA-DMB	T.cells.follicular.helper	-6.9649	0.00368385	0.0552071
48	HLA-DPB1	T.cells.follicular.helper	-8.46067	0.0174123	0.0373599
49	HLA-DRA	T.cells.follicular.helper	-4.7535	0.00898426	0.0449248
50	HLA-DOA	T.cells.follicular.helper	-9.84056	0.00532448	0.0509501
51	HLA-DQA1	T.cells.follicular.helper	-7.53585	0.04434	0.0268617
52	HLA-DRB1	T.cells.follicular.helper	-6.03786	0.00378803	0.0548845
53	HLA-DPA1	T.cells.follicular.helper	-11.5648	0.00703356	0.0477402
54	HLA-DQB1	T.cells.follicular.helper	-5.5631	0.0287641	0.0316865
55	CIITA	T.cells.follicular.helper	-10.3217	0.00780922	0.0465361
56	CD74	T.cells.regulatory..Tregs.	-42.4656	1.21194e-08	0.196375
57	HLA-DMA	T.cells.regulatory..Tregs.	-58.086	5.96198e-05	0.102832
58	HLA-DMB	T.cells.regulatory..Tregs.	-75.4106	5.30414e-08	0.18072
59	HLA-DPB1	T.cells.regulatory..Tregs.	-86.7609	3.26584e-05	0.109704
60	HLA-DRA	T.cells.regulatory..Tregs.	-71.2947	2.26352e-12	0.282195
61	HLA-DOA	T.cells.regulatory..Tregs.	-107.014	1.68952e-07	0.168253
62	HLA-DQA1	T.cells.regulatory..Tregs.	-96.9263	9.17723e-06	0.124087
63	HLA-DRB1	T.cells.regulatory..Tregs.	-71.7114	1.80314e-09	0.21619
64	HLA-DPA1	T.cells.regulatory..Tregs.	-105.957	2.69148e-05	0.111905
65	HLA-DQB1	T.cells.regulatory..Tregs.	-70.7754	1.65911e-06	0.143213
66	CIITA	T.cells.regulatory..Tregs.	-70.8465	0.00219151	0.0612214
67	CD74	T.cells.gamma.delta	3.07374	0.010676	0.0429452
68	HLA-DMA	T.cells.gamma.delta	7.97165	0.000402855	0.0808445
69	HLA-DMB	T.cells.gamma.delta	8.9149	4.7523e-05	0.105425
70	HLA-DPB1	T.cells.gamma.delta	10.3999	0.00147698	0.0657953
71	HLA-DRA	T.cells.gamma.delta	6.40373	0.00011771	0.0950317
72	HLA-DOA	T.cells.gamma.delta	12.3317	0.000137327	0.0932594
73	HLA-DQA1	T.cells.gamma.delta	14.0383	3.5814e-05	0.108653
74	HLA-DRB1	T.cells.gamma.delta	5.4851	0.00453826	0.0527954
75	HLA-DPA1	T.cells.gamma.delta	13.3158	0.000742193	0.0737714
76	HLA-DQB1	T.cells.gamma.delta	7.07054	0.00250747	0.0596608
77	CIITA	T.cells.gamma.delta	9.40189	0.00892147	0.0450053

## Sheet: MHCII correlation DC
	Genes (y)	Cell Type (x)	slope	P	r_sq	spearman
1	CD74	Dendritic.cells.resting	2.76663	0.185682	0.0117255	0.220184
2	HLA-DMA	Dendritic.cells.resting	8.06345	0.0404573	0.0278771	0.285871
3	HLA-DMB	Dendritic.cells.resting	7.75729	0.0441793	0.0269018	0.273756
4	HLA-DPB1	Dendritic.cells.resting	9.33555	0.101782	0.0178678	0.152412
5	HLA-DRA	Dendritic.cells.resting	4.92737	0.0917764	0.018962	0.196081
6	HLA-DOA	Dendritic.cells.resting	9.05865	0.110981	0.0169601	0.213817
7	HLA-DQA1	Dendritic.cells.resting	12.8837	0.0310131	0.0308421	0.305958
8	HLA-DRB1	Dendritic.cells.resting	5.46801	0.103593	0.0176823	0.230965
9	HLA-DPA1	Dendritic.cells.resting	5.56726	0.421262	0.00434599	0.215389
10	HLA-DQB1	Dendritic.cells.resting	6.81057	0.0944693	0.0186554	0.270183
11	CIITA	Dendritic.cells.resting	18.8653	0.00222074	0.0610678	0.332422
12	CD74	Dendritic.cells.activated	-1.52566	0.0319058	0.0305243	-0.11824
13	HLA-DMA	Dendritic.cells.activated	-2.5715	0.0561135	0.0242706	-0.124703
14	HLA-DMB	Dendritic.cells.activated	-2.1235	0.107875	0.0172571	-0.0638388
15	HLA-DPB1	Dendritic.cells.activated	-0.770891	0.693835	0.00104299	0.025776
16	HLA-DRA	Dendritic.cells.activated	-0.281463	0.7791	0.000529662	0.0303866
17	HLA-DOA	Dendritic.cells.activated	-1.97833	0.309712	0.00692469	-0.0461515
18	HLA-DQA1	Dendritic.cells.activated	-1.2189	0.553347	0.00236321	-0.0365038
19	HLA-DRB1	Dendritic.cells.activated	-1.91228	0.0957449	0.0185133	-0.0920547
20	HLA-DPA1	Dendritic.cells.activated	-1.37053	0.562613	0.00225468	-0.0790584
21	HLA-DQB1	Dendritic.cells.activated	-2.35535	0.0905861	0.0191007	-0.152545
22	CIITA	Dendritic.cells.activated	-1.87954	0.379416	0.0051891	-0.00137374
