# Supplementary material for: Association between transcriptomic metrics of exogenous antigen presentation and adaptive immunity with locoregional recurrence in localized estrogen receptor negative breast cancer: retrospective review of multi-institutional datasets
Source: Breast Cancer Res. 2025 May 13;27:77. doi: 10.1186/s13058-025-01987-x (PMC12070507; doi:10.1186/s13058-025-01987-x)
Supplement: Supplementary file 9 — Additional file 9. [file 13058_2025_1987_MOESM9_ESM.xlsx]

## Sheet: Servant.enrichment
Term	Overlap	P.value	Adjusted.P.value	Old.P.value	Old.Adjusted.P.value	Z.score	Combined.Score	Genes
Antigen processing and presentation_Homo sapiens_hsa04612	34/77	5.52007e-12	1.52906e-09	1.23104e-09	3.40998e-07	-1.79354	46.4933	CIITA;HSP90AB1;KIR2DL1;KIR2DL2;TNF;KIR2DL3;CTSS;KIR2DL4;HLA-DMA;KLRC1;HLA-DOA;HLA-DOB;HLA-DQA2;HLA-DQA1;KIR2DL5A;CD74;KLRC2;KLRC3;KIR2DS2;TAP2;HLA-B;KIR2DS5;TAP1;KIR3DL1;HLA-F;KIR3DL3;TAPBP;IFNG;CD8A;RFX5;PSME1;PSME2;HLA-DRA;KLRD1
Natural killer cell mediated cytotoxicity_Homo sapiens_hsa04650	45/135	2.45463e-10	3.39967e-08	4.04154e-09	5.59754e-07	-1.82161	40.3085	IFNA5;IFNA7;CSF2;PRF1;PIK3CD;FASLG;KIR2DL1;ITGAL;KIR2DL2;TNF;IFNA8;KIR2DL3;KIR2DL4;PAK1;PPP3CC;RAC2;PTK2B;FYN;KLRC1;KIR2DL5A;KLRC2;PRKCB;KLRC3;KIR2DS2;SH2D1A;SH2D1B;HLA-B;KIR2DS5;GZMB;TNFRSF10B;NFATC1;KIR3DL1;PRKCA;ZAP70;NCR3;RAET1E;IFNG;LCK;CD48;PTPN6;KLRD1;LCP2;CD247;HCST;LAT
Graft-versus-host disease_Homo sapiens_hsa05332	21/41	2.20826e-09	2.03896e-07	2.81041e-07	2.59494e-05	-1.77112	35.3003	PRF1;HLA-B;GZMB;KIR3DL1;FASLG;KIR2DL1;HLA-F;KIR2DL2;TNF;KIR2DL3;HLA-DMA;IFNG;CD28;HLA-DRA;KLRD1;KLRC1;HLA-DOA;HLA-DOB;HLA-DQA2;HLA-DQA1;KIR2DL5A
T cell receptor signaling pathway_Homo sapiens_hsa04660	30/104	6.87418e-06	0.000317358	1.76314e-05	0.000859833	-1.74268	20.7166	ITK;CSF2;PIK3CD;CD3G;CD3E;CD3D;TNF;MAPK9;PAK1;PPP3CC;GRAP2;CTLA4;FYN;ICOS;MAP2K7;PAK4;NFATC3;NFATC1;RHOA;NFKBIA;ZAP70;PTPRC;IFNG;LCK;CD8A;CD28;PTPN6;LCP2;CD247;LAT
Hematopoietic cell lineage_Homo sapiens_hsa04640	27/88	5.51047e-06	0.00030528	1.86245e-05	0.000859833	-1.66997	20.2215	ITGAM;CSF2;FLT3;CD3G;CD1D;CD3E;CD3D;TNF;CD19;CD38;CD37;FCGR1A;CR2;GP1BB;IL1R2;FLT3LG;CD2;IL3;CD8A;CD5;IL2RA;CD7;HLA-DRA;IL7R;CD24;MS4A1;CD44
Primary immunodeficiency_Homo sapiens_hsa05340	16/37	3.27456e-06	0.000226763	3.81091e-05	0.00150803	-1.59373	20.1277	CIITA;TAP2;TAP1;CD3E;CD3D;AICDA;ZAP70;CD79A;PTPRC;LCK;CD8A;IGLL1;CD19;RFX5;ICOS;IL7R
Cytokine-cytokine receptor interaction_Homo sapiens_hsa04060	58/265	1.26043e-05	0.000498772	6.23559e-06	0.000431815	-1.73264	19.5467	IFNA5;CNTFR;IFNA7;CXCL9;EDA;CSF2;TNFRSF6B;IL25;FLT3;CCL4L2;FASLG;CXCL13;TNF;IFNA8;TNFSF13B;IL18RAP;TNFRSF8;CCR7;CCR6;CCR4;CCR2;IL15;IL1R2;IL19;FLT3LG;IL17RB;IFNG;LTA;XCL1;LTB;CCL13;CCL3L1;CCL3L3;CXCR5;CXCR4;CXCR6;CCL8;CXCR3;CCL5;CCL4;CCL2;TNFRSF17;CCL19;IL12RB1;CCL22;XCR1;TNFSF14;IL10RB;IL10RA;LIF;TNFRSF10B;GH2;IL3;IL2RA;IL2RB;CD27;IL7R;IL18R1
Herpes simplex infection_Homo sapiens_hsa05168	42/185	7.90549e-05	0.00273728	5.92747e-05	0.00205239	-1.61049	15.2116	IFNA5;SP100;IFNA7;FASLG;TNF;IFNA8;IFIH1;C3;SOCS3;MAPK9;NXF1;HLA-DMA;CCL5;CCL2;SKP2;JAK2;HLA-DOA;HLA-DOB;HLA-DQA2;HLA-DQA1;CD74;DAXX;TNFSF14;STAT1;TAF13;IL15;EIF2AK1;TAP2;HLA-B;TAP1;TRAF1;HLA-F;PER2;MAPK10;NFKBIA;IFNG;LTA;SRSF2;HLA-DRA;TAF6;TAB1;SRSF5
Chemokine signaling pathway_Homo sapiens_hsa04062	41/187	0.000212944	0.00453735	0.000139647	0.00429801	-1.61691	13.6701	ITK;CCL13;CXCL9;NCF1;CCL3L1;SRC;CCL4L2;CCL3L3;CXCR5;CXCR4;PIK3CD;CXCR6;CXCL13;CRKL;RAP1B;PAK1;CCL8;CXCR3;CCL5;CCL4;RAC2;CCL2;PTK2B;CCR7;CCL19;CCR6;JAK2;CCR4;CCR2;CCL22;XCR1;PRKCB;STAT1;STAT3;RHOA;FGR;NFKBIA;GNB2;ELMO1;XCL1;PLCB2
Viral myocarditis_Homo sapiens_hsa05416	18/59	0.00021082	0.00453735	0.000476212	0.0094222	-1.51969	12.8634	CXADR;PRF1;HLA-B;ITGAL;HLA-F;HLA-DMA;SGCD;RAC2;CD28;ABL1;HLA-DRA;DMD;FYN;HLA-DOA;HLA-DOB;HLA-DQA2;EIF4G2;HLA-DQA1
Allograft rejection_Homo sapiens_hsa05330	14/38	0.000113109	0.00348124	0.000437268	0.0094222	-1.40596	12.7762	PRF1;HLA-B;GZMB;FASLG;HLA-F;TNF;HLA-DMA;IFNG;CD28;HLA-DRA;HLA-DOA;HLA-DOB;HLA-DQA2;HLA-DQA1
Type I diabetes mellitus_Homo sapiens_hsa04940	15/43	0.000133239	0.00369072	0.000442861	0.0094222	-1.41945	12.6662	PRF1;HLA-B;GZMB;FASLG;HLA-F;TNF;HLA-DMA;IFNG;CD28;LTA;HLA-DRA;HLA-DOA;HLA-DOB;HLA-DQA2;HLA-DQA1
Rheumatoid arthritis_Homo sapiens_hsa05323	24/90	0.000212236	0.00453735	0.000324163	0.00816303	-1.45974	12.3462	ATP6V0B;CSF2;ATP6AP1;CCL3L1;IL15;CCL3L3;ITGAL;TNF;TNFSF13B;HLA-DMA;IFNG;CTSK;CCL5;CD28;ATP6V0A2;CTLA4;CCL2;HLA-DRA;LTB;HLA-DOA;ATP6V0D2;HLA-DOB;HLA-DQA2;HLA-DQA1
Tuberculosis_Homo sapiens_hsa05152	39/178	0.000304006	0.00601498	0.000204456	0.00566344	-1.48758	12.0471	IFNA5;CAMK2D;IFNA7;CIITA;ITGAM;SRC;CORO1A;TNF;IFNA8;CTSS;C3;MAPK9;HLA-DMA;PPP3CC;LAMP2;ATP6V0A2;ITGAX;JAK2;HLA-DOA;FCGR1A;HLA-DOB;HLA-DQA2;CAMP;HLA-DQA1;HSPA9;CD74;ATP6V0B;ATP6AP1;APAF1;NOS2;STAT1;IL10RB;IL10RA;RHOA;MAPK10;IFNG;RFX5;HLA-DRA;ATP6V0D2
Leishmaniasis_Homo sapiens_hsa05140	20/73	0.000473575	0.00866127	0.000749784	0.013846	-1.41245	10.8126	ITGAM;NCF1;NOS2;PRKCB;STAT1;NCF4;TNF;NFKBIA;C3;HLA-DMA;IFNG;HLA-DRA;PTPN6;TAB1;JAK2;HLA-DOA;FCGR1A;HLA-DOB;HLA-DQA2;HLA-DQA1
Inflammatory bowel disease (IBD)_Homo sapiens_hsa05321	18/65	0.000776857	0.011955	0.00122336	0.0188261	-1.31379	9.40709	SMAD3;STAT1;STAT3;NFATC1;RORA;FOXP3;TNF;HLA-DMA;IL18RAP;IFNG;STAT4;HLA-DRA;IL12RB1;HLA-DOA;HLA-DOB;HLA-DQA2;IL18R1;HLA-DQA1
Autoimmune thyroid disease_Homo sapiens_hsa05320	16/53	0.000531558	0.00866127	0.00106113	0.0183707	-1.18982	8.97085	IFNA5;IFNA7;PRF1;HLA-B;GZMB;FASLG;HLA-F;IFNA8;HLA-DMA;CD28;CTLA4;HLA-DRA;HLA-DOA;HLA-DOB;HLA-DQA2;HLA-DQA1
Intestinal immune network for IgA production_Homo sapiens_hsa04672	15/48	0.000523237	0.00866127	0.0011295	0.0184042	-1.16449	8.79827	IL15;CXCR4;AICDA;TNFSF13B;HLA-DMA;CD28;TNFRSF17;HLA-DRA;MADCAM1;ITGB7;ICOS;HLA-DOA;HLA-DOB;HLA-DQA2;HLA-DQA1
Cell adhesion molecules (CAMs)_Homo sapiens_hsa04514	30/142	0.00257337	0.0375171	0.00175442	0.0255776	-1.29248	7.70645	CD274;ITGAM;VTCN1;ITGAL;HLA-DMA;CTLA4;MADCAM1;ITGB7;TIGIT;ICOS;HLA-DOA;HLA-DOB;HLA-DQA2;HLA-DQA1;NTNG2;HLA-B;HLA-F;SELE;CD2;CLDN4;VCAN;PTPRC;SELL;CD8A;CLDN14;CD28;CNTN1;CLDN18;HLA-DRA;CD226
Wnt signaling pathway_Homo sapiens_hsa04310	29/142	0.00499896	0.0692356	0.00319262	0.0442178	-1.39702	7.40212	CAMK2D;TCF7;PRICKLE2;PRICKLE1;MAPK9;PPP3CC;RAC2;GPC4;SOST;WNT2;WNT3;WNT10A;SMAD3;PRKCB;WNT7B;CTNNBIP1;NFATC3;NFATC1;PRKCA;CSNK1E;WNT16;SENP2;RHOA;VANGL1;MAPK10;SFRP4;SFRP2;SFRP5;PLCB2
TNF signaling pathway_Homo sapiens_hsa04668	23/110	0.00868203	0.105506	0.00639671	0.0843756	-1.34924	6.40416	ATF2;CSF2;IL15;LIF;PIK3CD;TNFAIP3;TRAF1;SELE;TNF;MAPK10;NFKBIA;SOCS3;MAPK9;MMP14;CREB3L1;CCL5;LTA;CCL2;TAB1;MAP2K7;IL18R1;CREB5;BIRC3
Chagas disease (American trypanosomiasis)_Homo sapiens_hsa05142	22/104	0.00881702	0.105506	0.00673941	0.0848553	-1.235	5.84286	SMAD3;NOS2;CCL3L1;CCL3L3;PIK3CD;CD3G;FASLG;CD3E;CD3D;TNF;MAPK10;NFKBIA;C3;MAPK9;GNA14;PPP2R2C;IFNG;PPP2R2B;CCL5;CCL2;CD247;PLCB2
Hepatitis B_Homo sapiens_hsa05161	28/146	0.0134915	0.138413	0.00779857	0.0939219	-1.27365	5.48396	IFNA5;ATF2;IFNA7;SRC;PIK3CD;FASLG;TNF;IFNA8;IFIH1;MAPK9;CREB3L1;STAT4;PTK2B;STAT5A;SMAD3;ATP6AP1;APAF1;PRKCB;STAT1;STAT3;NFATC3;NFATC1;PRKCA;YWHAZ;MAPK10;NFKBIA;CCNE2;CREB5
NF-kappa B signaling pathway_Homo sapiens_hsa04064	20/93	0.0101239	0.112173	0.00819115	0.0945395	-1.08508	4.98363	CCL13;TNFSF14;PRKCB;CCL4L2;TNFAIP3;TRAF1;TNF;TNFSF13B;NFKBIA;ZAP70;LCK;CCL4;LTA;ATM;CCL19;ERC1;TAB1;LTB;LAT;BIRC3
Toxoplasmosis_Homo sapiens_hsa05145	23/118	0.0196572	0.18776	0.0128329	0.131656	-1.15113	4.52317	CIITA;NOS2;STAT1;IL10RB;LAMA1;IL10RA;STAT3;PIK3CD;LAMC2;TNF;MAPK10;NFKBIA;MAPK9;HLA-DMA;IFNG;HLA-DRA;TAB1;JAK2;HLA-DOA;HLA-DOB;HLA-DQA2;HLA-DQA1;BIRC3
Carbohydrate digestion and absorption_Homo sapiens_hsa04973	12/45	0.00775865	0.10234	0.00975374	0.105563	-0.894582	4.34673	HK3;G6PC2;AMY2A;PRKCB;AMY2B;AMY1A;HKDC1;AMY1B;AMY1C;PIK3CD;PLCB2;TAS1R3
Influenza A_Homo sapiens_hsa05164	31/175	0.0281047	0.251129	0.0137534	0.13458	-1.19264	4.25987	IFNA5;ATF2;IFNA7;CIITA;PIK3CD;FASLG;TNF;IFNA8;IFIH1;SOCS3;MAPK9;NXF1;HLA-DMA;CCL5;CASP1;CCL2;MAP2K7;JAK2;HLA-DOA;HLA-DOB;HLA-DQA2;HLA-DQA1;PRKCB;STAT1;EIF2AK1;TNFRSF10B;PRKCA;MAPK10;NFKBIA;IFNG;HLA-DRA
NOD-like receptor signaling pathway_Homo sapiens_hsa04621	14/57	0.00914134	0.105506	0.00990847	0.105563	-0.894606	4.20013	HSP90AB1;TNFAIP3;TNF;MAPK10;NFKBIA;MAPK9;PSTPIP1;CASP5;CCL5;CASP1;CCL2;TAB1;NAIP;BIRC3
Measles_Homo sapiens_hsa05162	25/136	0.0303323	0.262564	0.0176255	0.157493	-1.07611	3.76159	IFNA5;IFNA7;PIK3CD;TNFAIP3;CD3G;FASLG;CD3E;CD3D;IFNA8;IFIH1;FYN;JAK2;SLAMF1;STAT5A;STAT1;EIF2AK1;STAT3;SH2D1A;TNFRSF10B;NFKBIA;CCNE2;IFNG;IL2RA;IL2RB;CD28
Phagosome_Homo sapiens_hsa04145	28/154	0.0261945	0.241863	0.0140897	0.13458	-1.01042	3.68015	ITGAM;NCF1;ITGB5;NCF4;THBS2;THBS1;CORO1A;CTSS;FCAR;C3;HLA-DMA;LAMP2;ATP6V0A2;HLA-DOA;FCGR1A;HLA-DOB;HLA-DQA2;HLA-DQA1;MSR1;ATP6V0B;ATP6AP1;TAP2;HLA-B;TAP1;HLA-F;TUBB2A;HLA-DRA;ATP6V0D2
Osteoclast differentiation_Homo sapiens_hsa04380	24/132	0.0373557	0.304339	0.0219173	0.183972	-1.01004	3.32028	NCF1;STAT1;NCF4;SIRPG;PIK3CD;NFATC1;LILRB2;LILRA1;TNF;LILRA3;LILRA4;MAPK10;NFKBIA;SOCS3;MAPK9;PPP3CC;IFNG;LCK;CTSK;FYN;LCP2;TAB1;MAP2K7;FCGR1A
Staphylococcus aureus infection_Homo sapiens_hsa05150	13/56	0.0187667	0.185656	0.0183225	0.158604	-0.737025	2.93017	ITGAM;C1S;PTAFR;ITGAL;FCAR;C3;HLA-DMA;HLA-DRA;HLA-DOA;FCGR1A;HLA-DOB;HLA-DQA2;HLA-DQA1
HTLV-I infection_Homo sapiens_hsa05166	41/258	0.0627919	0.459219	0.0231485	0.188593	-1.04372	2.88894	ATF2;NRP1;CSF2;PIK3CD;CD3G;ITGAL;CD3E;CD3D;TNF;ELK4;POLD3;HLA-DMA;PPP3CC;HLA-DOA;WNT2;HLA-DOB;HLA-DQA2;WNT3;HLA-DQA1;STAT5A;WNT10A;CDKN2C;SMAD3;IL15;WNT7B;IL1R2;NFATC3;HLA-B;NFATC1;WNT16;HLA-F;NFKBIA;KAT2B;LCK;IL2RA;POLE2;CDC16;IL2RB;LTA;HLA-DRA;ATM
Fc epsilon RI signaling pathway_Homo sapiens_hsa04664	14/68	0.0398242	0.31518	0.0324662	0.243057	-0.848879	2.73618	CSF2;PLA2G4A;PIK3CD;PRKCA;TNF;MAPK10;MAPK9;IL3;INPP5D;RAC2;FYN;LCP2;MAP2K7;LAT
Toll-like receptor signaling pathway_Homo sapiens_hsa04620	19/106	0.0663407	0.459409	0.0427751	0.296218	-0.842057	2.28446	IFNA5;IFNA7;CXCL9;CCL3L1;STAT1;CCL4L2;CCL3L3;PIK3CD;TNF;IFNA8;MAPK10;NFKBIA;MAPK9;CTSK;CCL5;CCL4;TLR8;TAB1;MAP2K7
MAPK signaling pathway_Homo sapiens_hsa04010	40/255	0.0766063	0.471555	0.0289912	0.229445	-0.877559	2.25452	ATF2;CACNA1A;FASLG;CACNA1C;STK4;TNF;RASGRP4;CRKL;ELK4;FGF5;CACNG6;RAP1B;RPS6KA3;MAPK9;PAK1;DUSP10;PPP3CC;RAC2;FLNC;MAP2K7;MAP2K5;MAP4K1;NTRK2;DUSP2;DAXX;PRKCB;BDNF;IL1R2;NFATC3;PLA2G4A;NFATC1;PRKCA;MAPK8IP3;MAPK10;CACNB3;CACNB4;PTPN7;TAB1;FGF13;PTPN5
AGE-RAGE signaling pathway in diabetic complications_Homo sapiens_hsa04933	18/101	0.0757514	0.471555	0.0496835	0.324976	-0.860623	2.22067	STAT5A;SMAD3;PRKCB;STAT1;NOS3;STAT3;PIK3CD;NFATC1;PRKCA;SELE;TNF;MAPK10;COL1A1;MAPK9;COL1A2;CCL2;JAK2;PLCB2
Neurotrophin signaling pathway_Homo sapiens_hsa04722	21/120	0.0688674	0.465275	0.0417572	0.296218	-0.823076	2.2022	NTRK2;CAMK2D;BDNF;SORT1;MAGED1;PSEN2;GAB1;ARHGDIG;PIK3CD;FRS2;FASLG;RHOA;CRKL;MAPK10;RAP1B;NFKBIA;RPS6KA3;MAPK9;ABL1;MAP2K7;MAP2K5
Jak-STAT signaling pathway_Homo sapiens_hsa04630	26/158	0.0863107	0.508682	0.0452331	0.305599	-0.761334	1.86512	IFNA5;CNTFR;IFNA7;CSF2;PIK3CD;IFNA8;SOCS3;STAT4;IL12RB1;JAK2;SOCS4;STAT5A;STAT1;IL15;IL10RB;IL10RA;STAT3;LIF;IL19;GH2;IL3;IFNG;IL2RA;IL2RB;PTPN6;IL7R
ErbB signaling pathway_Homo sapiens_hsa04012	16/87	0.0719698	0.471555	0.0504475	0.324976	-0.682234	1.7953	STAT5A;CAMK2D;PRKCB;SRC;GAB1;PIK3CD;PRKCA;CRKL;BTC;MAPK10;MAPK9;PAK1;ERBB2;ABL1;MAP2K7;PAK4
Starch and sucrose metabolism_Homo sapiens_hsa00500	12/56	0.0415541	0.319736	0.0364377	0.265612	-0.504291	1.60403	KL;UGDH;HK3;G6PC2;AMY2A;AMY2B;AMY1A;HKDC1;AMY1B;AMY1C;UGT2A3;ENPP1
Type II diabetes mellitus_Homo sapiens_hsa04930	11/48	0.0319811	0.268447	0.0307869	0.236888	-0.448823	1.54512	MAPK10;SOCS3;MAPK9;HK3;PKLR;HKDC1;PIK3CD;CACNA1A;CACNA1C;TNF;SOCS4
Amoebiasis_Homo sapiens_hsa05146	17/100	0.115504	0.639892	0.0752488	0.416878	-0.496104	1.07082	ITGAM;CSF2;NOS2;PRKCB;LAMA1;IL1R2;PIK3CD;LAMC2;PRKCA;CD1D;TNF;SERPINB6;COL1A1;GNA14;COL1A2;IFNG;PLCB2
Epstein-Barr virus infection_Homo sapiens_hsa05169	30/202	0.180948	0.848579	0.0872415	0.45596	-0.5895	1.00778	ATF2;PIK3CD;TNFAIP3;ITGAL;MAPK9;CD19;CD38;MAP2K7;SKP2;HLA-DQA2;POLR2K;HLA-DQA1;CR2;IL10RB;EIF2AK1;IL10RA;STAT3;HLA-B;ENTPD8;TRAF1;HLA-F;YWHAZ;FGR;MAPK10;NFKBIA;IFNG;HLA-DRA;POLR3H;TAB1;CD44
Focal adhesion_Homo sapiens_hsa04510	30/202	0.180948	0.848579	0.0872415	0.45596	-0.513859	0.878466	TNXB;ITGB5;SRC;LAMA1;PIK3CD;LAMC2;THBS2;THBS1;MYLK4;CRKL;MYL12B;RAP1B;MAPK9;PAK1;ERBB2;RAC2;FYN;ITGB7;FLNC;PAK4;PRKCB;PRKCA;RHOA;MAPK10;COL1A1;COL1A2;COL6A2;ITGA11;COL6A1;BIRC3
ECM-receptor interaction_Homo sapiens_hsa04512	15/82	0.0826164	0.497494	0.0588538	0.370511	-0.345331	0.8611	TNXB;ITGB5;GP1BB;LAMA1;LAMC2;THBS2;THBS1;COL1A1;COL1A2;COL6A2;ITGA11;COL6A1;ITGB7;CD47;CD44
Leukocyte transendothelial migration_Homo sapiens_hsa04670	19/118	0.148235	0.76039	0.0904985	0.464224	-0.367357	0.701269	ITK;ITGAM;NCF1;PRKCB;NCF4;CXCR4;PIK3CD;PRKCA;THY1;ITGAL;RHOA;MYL12B;RAP1B;CLDN4;CLDN14;RASSF5;RAC2;CLDN18;PTK2B
Sphingolipid signaling pathway_Homo sapiens_hsa04071	19/120	0.165809	0.835076	0.100893	0.499062	-0.389432	0.699777	ASAH2;SGMS1;PRKCB;NOS3;PIK3CD;PRKCA;SGPP2;TNF;RHOA;MAPK10;MAPK9;SGPL1;PPP2R2C;PPP2R2B;ADORA3;RAC2;FYN;PLCB2;S1PR4
B cell receptor signaling pathway_Homo sapiens_hsa04662	13/73	0.11861	0.643441	0.086514	0.45596	-0.313842	0.669085	CR2;PRKCB;NFATC3;PIK3CD;NFATC1;CD79B;NFKBIA;CD79A;PPP3CC;INPP5D;CD19;RAC2;PTPN6
Transcriptional misregulation in cancer_Homo sapiens_hsa05202	27/180	0.181624	0.848579	0.092962	0.46819	-0.383519	0.654213	CCNT2;ITGAM;CSF2;FLT3;ELK4;CCR7;ITGB7;FCGR1A;SSX2;RUNX1T1;PTCRA;ARNT2;CDKN2C;IL1R2;GZMB;TRAF1;WNT16;KLF3;PER2;SSX2B;IL3;SPINT1;IL2RB;ATM;NUPR1;ERG;BIRC3
Adipocytokine signaling pathway_Homo sapiens_hsa04920	13/70	0.0921268	0.531648	0.069108	0.407296	-0.241417	0.575679	STAT3;ACSL6;PRKAG2;ACSL5;ACSL4;ADIPOR1;TNF;MAPK10;NFKBIA;SOCS3;MAPK9;G6PC2;JAK2
Apoptosis_Homo sapiens_hsa04210	21/140	0.21748	0.941282	0.126554	0.57468	-0.341951	0.521697	DFFA;DAXX;ENDOG;APAF1;PRF1;GZMB;PIK3CD;TNFRSF10B;CTSW;FASLG;TRAF1;SEPT4;TNF;CTSS;MAPK10;NFKBIA;MAPK9;IL3;CTSK;ATM;BIRC3
Asthma_Homo sapiens_hsa05310	9/31	0.0113141	0.120539	0.0155856	0.143907	-0.114195	0.51179	IL3;HLA-DMA;HLA-DRA;EPX;HLA-DOA;TNF;HLA-DOB;HLA-DQA2;HLA-DQA1
Lysosome_Homo sapiens_hsa04142	19/123	0.194134	0.881559	0.117843	0.562801	-0.267303	0.438166	ATP6V0B;NAPSA;ATP6AP1;SORT1;HEXA;CTSW;CTSS;AP4M1;CTSK;LAMP3;LAMP2;ATP6V0A2;AP1S2;AP1S1;IDS;AP4S1;PPT2;CTSE;ATP6V0D2
Fc gamma R-mediated phagocytosis_Homo sapiens_hsa04666	15/93	0.181266	0.848579	0.121184	0.568949	-0.242676	0.41444	NCF1;PRKCB;ASAP3;PLA2G4A;PIK3CD;PRKCA;CRKL;PAK1;PTPRC;INPP5D;RAC2;AMPH;PIP5K1B;FCGR1A;LAT
Insulin resistance_Homo sapiens_hsa04931	17/109	0.199074	0.88941	0.126432	0.57468	-0.24455	0.394724	PRKCB;NOS3;STAT3;PRKAG2;PIK3CD;TNF;MAPK10;NFKBIA;SOCS3;RPS6KA3;MAPK9;G6PC2;TBC1D4;PPP1R3C;CREB3L1;MLX;CREB5
Legionellosis_Homo sapiens_hsa05134	11/55	0.0757842	0.471555	0.0626229	0.377099	-0.10941	0.282263	NFKBIA;C3;RAB1A;ARF1;ITGAM;SAR1A;APAF1;EEF1A2;CASP1;TNF;NAIP
Platelet activation_Homo sapiens_hsa04611	18/122	0.262054	0.999985	0.162949	0.683893	-0.0954786	0.127865	FGA;GUCY1A2;SRC;NOS3;GP1BB;PLA2G4A;PIK3CD;RHOA;MYLK4;MYL12B;RAP1B;COL1A1;COL1A2;P2RX1;FYN;LCP2;PLCB2;FERMT3
Ribosome_Homo sapiens_hsa03010	4/137	0.999985	0.999985	0.999764	0.999764	4.94418	-7.6316e-05	MRPS16;RPL9;MRPS6;RPL7
MicroRNAs in cancer_Homo sapiens_hsa05206	18/297	0.999925	0.999985	0.998081	0.999764	4.73487	-0.000353938	NOTCH2;TNXB;PRKCB;STAT3;PRKCA;THBS1;RHOA;CRKL;ZEB2;CCNE2;MIR373;ERBB2;ABL1;DNMT3B;ATM;CD44;WNT3;PAK4
Drug metabolism - cytochrome P450_Homo sapiens_hsa00982	1/69	0.999902	0.999985	0.999412	0.999764	8.01854	-0.000782818	UGT2A3
Metabolic pathways_Homo sapiens_hsa01100	119/1239	0.999573	0.999985	0.963082	0.999764	4.76779	-0.00203748	DPAGT1;PANK2;DGKD;PGAP1;AMY2A;DGKB;PANK1;AMY2B;DGKA;GALNT18;MPI;GALNT10;ENPP1;ST6GAL1;SDS;AMY1A;AMY1B;AMY1C;ACSL6;ACSL5;ACSL4;OCRL;DGKZ;UPB1;GBGT1;PISD;PHOSPHO1;ACOT1;ATP6V0D2;GNE;IDO1;CDS1;LIPT1;TSTA3;UQCRB;MTMR8;MRI1;ALOX12;SDSL;FUT2;HSD11B1;SGPL1;FUT7;ATP6V0A2;PIP5K1B;KDSR;NDUFV3;PGK2;HAO2;KL;TGDS;B3GALT6;MTHFS;CYP26A1;G6PC2;P4HA2;CYP11B1;PI4KA;STT3A;PPT2;LDHAL6B;ALAS1;ADPGK;GPAA1;HEXA;HK3;GUK…
Olfactory transduction_Homo sapiens_hsa04740	32/415	0.999412	0.999985	0.987753	0.999764	4.41995	-0.00260095	OR2C3;OR2A1;CAMK2D;OR2K2;OR4M2;OR2M3;OR2T12;OR52N4;SLC8A2;CNGA3;OR5B12;OR2A42;OR13D1;OR2B6;OR8H1;OR2F1;OR13G1;OR52E2;OR1J4;OR5L2;OR5T2;SLC8A3;OR10C1;OR4D10;OR10A2;OR2A7;OR10G7;OR5A2;OR56A4;OR2A4;OR2A14;OR9G1
Parkinson's disease_Homo sapiens_hsa05012	7/142	0.999316	0.999985	0.994563	0.999764	4.68924	-0.0032075	ADORA2A;APAF1;UQCRB;NDUFC2;NDUFV3;COX7A1;SEPT5
Regulation of lipolysis in adipocytes_Homo sapiens_hsa04923	1/56	0.999442	0.999985	0.997645	0.999764	8.71515	-0.00486036	PIK3CD
Alcoholism_Homo sapiens_hsa05034	11/179	0.99834	0.999985	0.98716	0.999764	4.81538	-0.00799947	ATF2;NTRK2;H2BFM;ADORA2A;HIST1H4K;H2AFJ;BDNF;CREB3L1;GNB2;HIST1H4J;CREB5
Lysine degradation_Homo sapiens_hsa00310	1/52	0.999047	0.999985	0.996394	0.999764	10.0191	-0.00955086	KMT2C
Ribosome biogenesis in eukaryotes_Homo sapiens_hsa03008	4/89	0.997126	0.999985	0.987287	0.999764	6.42513	-0.0184919	NXF1;XRN1;NVL;WDR3
Phosphatidylinositol signaling system_Homo sapiens_hsa04070	15/98	0.239638	0.990744	0.158884	0.683893	0.0156282	-0.0223268	CDS1;DGKD;PRKCB;DGKB;DGKA;MTMR8;PIK3CD;OCRL;PRKCA;DGKZ;INPP5D;PI4KA;PIP5K1B;IP6K1;PLCB2
Arachidonic acid metabolism_Homo sapiens_hsa00590	2/62	0.997532	0.999985	0.990841	0.999764	9.3335	-0.0230649	PLA2G4A;ALOX12
Melanoma_Homo sapiens_hsa05218	3/71	0.995346	0.999985	0.983256	0.999764	7.05744	-0.0329202	FGF5;PIK3CD;FGF13
Oxidative phosphorylation_Homo sapiens_hsa00190	9/133	0.989113	0.999985	0.955164	0.999764	4.90487	-0.0536946	ATP6V0B;PPA2;ATP6AP1;UQCRB;ATP6V0A2;NDUFC2;NDUFV3;ATP6V0D2;COX7A1
Tryptophan metabolism_Homo sapiens_hsa00380	1/40	0.995248	0.999985	0.987067	0.999764	13.417	-0.0639139	IDO1
Cytosolic DNA-sensing pathway_Homo sapiens_hsa04623	12/64	0.0972244	0.549616	0.0748969	0.416878	0.0311477	-0.0725969	ZBP1;IFNA5;NFKBIA;IFNA7;AIM2;CCL5;CCL4L2;CCL4;CASP1;POLR3H;IFNA8;POLR2K
Longevity regulating pathway - multiple species_Homo sapiens_hsa04213	3/64	0.990145	0.999985	0.970377	0.999764	7.88597	-0.0780987	PRKAG2;PIK3CD;SOD2
Choline metabolism in cancer_Homo sapiens_hsa05231	15/101	0.277851	0.999985	0.184159	0.728742	0.0690773	-0.0884652	SLC44A5;DGKD;PRKCB;DGKB;DGKA;SLC22A2;PLA2G4A;PIK3CD;PRKCA;DGKZ;MAPK10;MAPK9;RAC2;CHPT1;PIP5K1B
Mineral absorption_Homo sapiens_hsa04978	2/51	0.990947	0.999985	0.974913	0.999764	10.1649	-0.0924389	SLC9A3;TRPV6
RNA transport_Homo sapiens_hsa03013	14/172	0.973849	0.999985	0.90331	0.999764	4.26918	-0.113128	CYFIP2;NUP210;UPF3A;THOC2;SENP2;NUP160;NXF1;EIF5;SUMO3;EEF1A2;PABPC3;RNPS1;PABPC1;EIF4G2
Bile secretion_Homo sapiens_hsa04976	4/71	0.982755	0.999985	0.951342	0.999764	6.92305	-0.120428	SLC9A3;EPHX1;SLC4A2;SLC22A7
Alanine, aspartate and glutamate metabolism_Homo sapiens_hsa00250	1/35	0.99072	0.999985	0.977993	0.999764	14.6242	-0.136352	ADSSL1
Alzheimer's disease_Homo sapiens_hsa05010	14/168	0.966635	0.999985	0.886151	0.999764	4.31573	-0.146452	PSENEN;APAF1;UQCRB;PSEN2;NDUFC2;CACNA1C;COX7A1;HSD17B10;TNF;APH1A;APH1B;PPP3CC;NDUFV3;PLCB2
Ubiquitin mediated proteolysis_Homo sapiens_hsa04120	11/137	0.963923	0.999985	0.889311	0.999764	4.134	-0.1519	UBE2F;CUL4A;SOCS3;UBE2W;PPIL2;HERC1;CDC16;FBXO4;SKP2;RHOBTB1;BIRC3
Huntington's disease_Homo sapiens_hsa05016	17/193	0.957972	0.999985	0.857911	0.999764	4.07488	-0.174963	DNAH12;DNAI2;HIP1;APAF1;DCTN2;UQCRB;DNAH17;BDNF;NDUFC2;SOD2;COX7A1;CREB3L1;AP2S1;NDUFV3;PLCB2;POLR2K;CREB5
Rap1 signaling pathway_Homo sapiens_hsa04015	19/211	0.955702	0.999985	0.84691	0.999764	4.06925	-0.184373	MAGI1;ITGAM;PRKCB;SRC;PIK3CD;PRKCA;ITGAL;THBS1;RHOA;CRKL;FGF5;RAP1B;ADORA2A;RASSF5;RAC2;LCP2;FGF13;PLCB2;LAT
Ether lipid metabolism_Homo sapiens_hsa00565	2/45	0.981879	0.999985	0.957116	0.999764	10.9823	-0.20084	PLA2G4A;CHPT1
TGF-beta signaling pathway_Homo sapiens_hsa04350	13/84	0.247316	0.999985	0.171685	0.709804	0.15569	-0.217512	SMAD3;GDF6;THBS1;SMAD5;TNF;RHOA;DCN;BMP4;TFDP1;IFNG;E2F4;PITX2;NBL1
Glioma_Homo sapiens_hsa05214	4/65	0.969649	0.999985	0.925962	0.999764	7.57706	-0.233535	CAMK2D;PRKCB;PIK3CD;PRKCA
Aminoacyl-tRNA biosynthesis_Homo sapiens_hsa00970	4/66	0.972341	0.999985	0.930887	0.999764	8.46297	-0.237371	RARS2;SARS2;WARS;SARS
Adrenergic signaling in cardiomyocytes_Homo sapiens_hsa04261	13/148	0.938921	0.999985	0.833677	0.999764	3.9616	-0.249677	ATF2;CAMK2D;PIK3CD;PRKCA;CACNA1C;CACNG6;CACNB3;CACNB4;PPP2R2C;PPP2R2B;CREB3L1;PLCB2;CREB5
Chemical carcinogenesis_Homo sapiens_hsa05204	6/82	0.953185	0.999985	0.887979	0.999764	5.463	-0.261933	HSD11B1;CYP2A13;EPHX1;ARNT;UGT2A3;CYP3A7
Retrograde endocannabinoid signaling_Homo sapiens_hsa04723	8/101	0.946851	0.999985	0.868112	0.999764	4.84406	-0.264554	MAPK10;MAPK9;PRKCB;GNB2;CACNA1A;PRKCA;CACNA1C;PLCB2
beta-Alanine metabolism_Homo sapiens_hsa00410	1/31	0.98415	0.999985	0.96634	0.999764	16.5865	-0.265006	UPB1
Morphine addiction_Homo sapiens_hsa05032	7/91	0.947727	0.999985	0.874069	0.999764	4.9811	-0.26743	GABBR1;PRKCB;GNB2;PDE4D;PDE4B;CACNA1A;PRKCA
Pentose phosphate pathway_Homo sapiens_hsa00030	1/29	0.979287	0.999985	0.958374	0.999764	13.6286	-0.285259	PFKL
Proteoglycans in cancer_Homo sapiens_hsa05205	27/203	0.396544	0.999985	0.219698	0.779416	0.316147	-0.292425	CAMK2D;ITGB5;SRC;PIK3CD;FASLG;THBS1;TNF;PAK1;ERBB2;FLNC;WNT2;WNT3;WNT10A;PRKCB;LUM;WNT7B;STAT3;GAB1;FRS2;PRKCA;ANK3;WNT16;RHOA;DCN;HCLS1;PTPN6;CD44
Endometrial cancer_Homo sapiens_hsa05213	3/52	0.965998	0.999985	0.92445	0.999764	8.50848	-0.294336	TCF7;ERBB2;PIK3CD
Spliceosome_Homo sapiens_hsa03040	12/134	0.921278	0.999985	0.807555	0.999764	3.74957	-0.307438	ISY1;TCERG1;DHX8;TRA2B;SRSF2;DHX38;PRPF40A;U2AF1;THOC2;SRSF5;SF3B1;PQBP1
Linoleic acid metabolism_Homo sapiens_hsa00591	1/29	0.979287	0.999985	0.958374	0.999764	15.1864	-0.317866	PLA2G4A
Endocytosis_Homo sapiens_hsa04144	26/259	0.906783	0.999985	0.72829	0.999764	3.31437	-0.324318	ARF1;SRC;ASAP3;CXCR4;VPS26A;VPS26B;CYTH3;CYTH2;SNX1;AP2S1;PIP5K1B;SH3GL1;ARFGEF1;RAB4A;SMAD3;HLA-B;VPS37D;HLA-F;RHOA;EPN2;ACAP1;IL2RA;IL2RB;CHMP4C;AMPH;SMAP1
Protein digestion and absorption_Homo sapiens_hsa04974	14/90	0.230648	0.968024	0.156639	0.683893	0.223719	-0.328165	COL11A1;ELN;COL12A1;SLC8A2;COL1A1;SLC8A3;SLC9A3;COL1A2;COL5A1;COL5A3;COL6A2;COL5A2;COL6A1;COL10A1
AMPK signaling pathway_Homo sapiens_hsa04152	11/124	0.919213	0.999985	0.808738	0.999764	3.91479	-0.329774	RAB2A;G6PC2;PFKL;PPP2R2C;PPP2R2B;CREB3L1;PRKAG2;PIK3CD;ULK1;ADIPOR1;CREB5
Calcium signaling pathway_Homo sapiens_hsa04020	24/180	0.401058	0.999985	0.232879	0.779416	0.361194	-0.330005	CAMK2D;NOS2;PRKCB;NOS3;PTAFR;CACNA1A;PRKCA;CACNA1C;HTR4;SLC8A2;MYLK4;SLC8A3;GNA14;EDNRA;P2RX5;PPP3CC;ADORA2A;LTB4R2;P2RX2;P2RX1;ERBB2;CD38;PTK2B;PLCB2
Non-alcoholic fatty liver disease (NAFLD)_Homo sapiens_hsa04932	14/151	0.912777	0.999985	0.785033	0.999764	3.72019	-0.339519	PKLR;UQCRB;PRKAG2;PIK3CD;NDUFC2;FASLG;ADIPOR1;COX7A1;TNF;MAPK10;SOCS3;MAPK9;MLX;NDUFV3
Purine metabolism_Homo sapiens_hsa00230	17/176	0.899938	0.999985	0.751729	0.999764	3.24255	-0.341862	GUCY1A2;PKLR;PDE4D;ENTPD6;ENTPD8;PAPSS2;POLD3;NME6;GUK1;IMPDH1;POLE2;PDE4B;ADSSL1;ENPP1;POLR3H;POLR2K;PDE9A
GABAergic synapse_Homo sapiens_hsa04727	7/88	0.934994	0.999985	0.853118	0.999764	5.08886	-0.342047	GABBR1;PRKCB;SRC;GNB2;CACNA1A;PRKCA;CACNA1C
Insulin signaling pathway_Homo sapiens_hsa04910	13/139	0.899596	0.999985	0.769004	0.999764	3.4169	-0.361543	PKLR;PRKAG2;PIK3CD;CRKL;MAPK10;SOCS3;MAPK9;HK3;G6PC2;PPP1R3C;PRKAR2A;HKDC1;SOCS4
Dorso-ventral axis formation_Homo sapiens_hsa04320	1/27	0.972932	0.999985	0.948527	0.999764	13.6695	-0.375106	NOTCH2
Nicotine addiction_Homo sapiens_hsa05033	2/40	0.968018	0.999985	0.933567	0.999764	11.7437	-0.381717	CHRNA6;CACNA1A
Circadian entrainment_Homo sapiens_hsa04713	8/95	0.919944	0.999985	0.824561	0.999764	4.64285	-0.387411	PER2;GUCY1A2;CAMK2D;PRKCB;GNB2;PRKCA;CACNA1C;PLCB2
Serotonergic synapse_Homo sapiens_hsa04726	10/112	0.906744	0.999985	0.794366	0.999764	4.0141	-0.392959	KCND2;PRKCB;GNB2;PLA2G4A;CACNA1A;PRKCA;ALOX12;CACNA1C;HTR4;PLCB2
Butanoate metabolism_Homo sapiens_hsa00650	1/28	0.976321	0.999985	0.953712	0.999764	16.6357	-0.398648	HMGCL
Pathways in cancer_Homo sapiens_hsa05200	51/397	0.440731	0.999985	0.183759	0.728742	0.506174	-0.414719	HSP90AB1;FLT3;PIK3CD;LAMC2;FASLG;GLI3;CRKL;FGF5;EDNRA;RASSF5;RAC2;SKP2;ARHGEF11;PRKCB;ARNT;FLT3LG;PRKCA;TRAF1;WNT16;RHOA;AR;CCNE2;PLCB2;BIRC3;PTGER4;LAMA1;TCF7;CXCR4;STK4;RASGRP4;MAPK9;ERBB2;ABL1;WNT2;WNT3;RUNX1T1;STAT5A;ARNT2;WNT10A;SMAD3;NOS2;STAT1;WNT7B;STAT3;MAPK10;NFKBIA;BMP4;RAD51;GNB2;CCDC6;FGF13
Signaling pathways regulating pluripotency of stem cells_Homo sapiens_hsa04550	14/142	0.862502	0.999985	0.711173	0.999764	3.01033	-0.445281	WNT10A;ZFHX3;SMAD3;WNT7B;STAT3;LIF;PIK3CD;WNT16;SMAD5;BMP4;SMARCAD1;JAK2;WNT2;WNT3
Oxytocin signaling pathway_Homo sapiens_hsa04921	21/158	0.417655	0.999985	0.255564	0.795407	0.511853	-0.446898	GUCY1A2;CAMK2D;PRKCB;SRC;NOS3;NFATC3;PRKAG2;PLA2G4A;PIK3CD;NFATC1;PRKCA;CACNA1C;RHOA;MYLK4;CACNG6;CACNB3;CACNB4;PPP3CC;CD38;PLCB2;MAP2K5
mRNA surveillance pathway_Homo sapiens_hsa03015	8/91	0.896074	0.999985	0.789818	0.999764	4.10574	-0.450531	NXF1;PPP2R2C;PPP2R2B;CSTF1;PABPC3;UPF3A;RNPS1;PABPC1
Hepatitis C_Homo sapiens_hsa05160	18/133	0.397803	0.999985	0.253926	0.795407	0.496922	-0.458062	IFNA5;IFNA7;STAT1;EIF2AK1;STAT3;PIK3CD;TNF;IFNA8;MAPK10;NFKBIA;SOCS3;MAPK9;CLDN4;PPP2R2C;CLDN14;PPP2R2B;IRF1;CLDN18
Salmonella infection_Homo sapiens_hsa05132	13/86	0.275087	0.999985	0.190569	0.743489	0.359314	-0.463755	CSF2;NOS2;CCL3L1;CCL4L2;CCL3L3;MAPK10;MAPK9;KLC3;KLC2;IFNG;CCL4;CASP1;FLNC
Biosynthesis of amino acids_Homo sapiens_hsa01230	6/74	0.914025	0.999985	0.827114	0.999764	5.34419	-0.480427	PFKL;SDS;PKLR;MAT2B;PGK2;SDSL
Oocyte meiosis_Homo sapiens_hsa04114	12/123	0.857203	0.999985	0.71463	0.999764	3.15004	-0.48536	AR;RPS6KA3;CAMK2D;PPP3CC;SPDYE2B;STAG3;CCNE2;SPDYE2;CDC16;SPDYE6;FBXO43;YWHAZ
Progesterone-mediated oocyte maturation_Homo sapiens_hsa04914	9/98	0.878232	0.999985	0.759531	0.999764	3.73942	-0.485541	MAPK10;RPS6KA3;MAPK9;HSP90AB1;SPDYE2B;SPDYE2;CDC16;PIK3CD;SPDYE6
Phototransduction_Homo sapiens_hsa04744	1/27	0.972932	0.999985	0.948527	0.999764	17.7951	-0.488317	GUCA1C
Chronic myeloid leukemia_Homo sapiens_hsa05220	6/73	0.907516	0.999985	0.817913	0.999764	5.13584	-0.498405	STAT5A;NFKBIA;SMAD3;ABL1;PIK3CD;CRKL
Glutamatergic synapse_Homo sapiens_hsa04724	11/114	0.858561	0.999985	0.721967	0.999764	3.3022	-0.503579	PPP3CC;PRKCB;GNB2;GRM8;GRIK3;PLA2G4A;CACNA1A;PRKCA;CACNA1C;GRIK2;PLCB2
Gastric acid secretion_Homo sapiens_hsa04971	6/74	0.914025	0.999985	0.827114	0.999764	5.61757	-0.505003	CAMK2D;PRKCB;PRKCA;SLC4A2;PLCB2;MYLK4
Valine, leucine and isoleucine degradation_Homo sapiens_hsa00280	3/48	0.949473	0.999985	0.898247	0.999764	9.78272	-0.507218	HMGCL;PCCA;HSD17B10
Carbon metabolism_Homo sapiens_hsa01200	11/113	0.850884	0.999985	0.712058	0.999764	3.1777	-0.513132	HK3;PFKL;SDS;PKLR;PCCA;ADPGK;HKDC1;PGK2;ACSS1;SDSL;HAO2
Pyrimidine metabolism_Homo sapiens_hsa00240	10/105	0.860463	0.999985	0.730205	0.999764	3.47851	-0.522767	POLD3;NME6;TXNRD2;TXNRD1;POLE2;ENTPD6;ENTPD8;POLR3H;UPB1;POLR2K
Viral carcinogenesis_Homo sapiens_hsa05203	26/205	0.501028	0.999985	0.296201	0.872846	0.764981	-0.528673	ATF2;GTF2A1;SP100;SRC;PIK3CD;C3;H2BFM;CREB3L1;SKP2;CCR4;STAT5A;GTF2A1L;HIST1H4K;STAT3;HLA-B;SCRIB;TRAF1;HLA-F;YWHAZ;RHOA;NFKBIA;KAT2B;CCNE2;HIST1H4J;ATP6V0D2;CREB5
Metabolism of xenobiotics by cytochrome P450_Homo sapiens_hsa00980	6/73	0.907516	0.999985	0.817913	0.999764	5.47982	-0.531786	HSD11B1;AKR7A2;CYP2A13;EPHX1;DHDH;UGT2A3
Pancreatic secretion_Homo sapiens_hsa04972	9/96	0.863046	0.999985	0.739538	0.999764	3.64834	-0.537355	RAP1B;AMY2A;PRKCB;AMY2B;CD38;PRKCA;SLC4A2;PLCB2;RHOA
Cholinergic synapse_Homo sapiens_hsa04725	15/111	0.415795	0.999985	0.280634	0.854238	0.622924	-0.546656	CAMK2D;PRKCB;CHRNA6;PIK3CD;CACNA1A;PRKCA;CACNA1C;CREB3L1;GNB2;KCNQ2;KCNQ4;FYN;JAK2;PLCB2;CREB5
Regulation of actin cytoskeleton_Homo sapiens_hsa04810	23/214	0.810613	0.999985	0.601188	0.999764	2.62985	-0.552174	CYFIP2;ITGAM;ITGB5;SRC;PIK3CD;BAIAP2;ITGAL;RHOA;FGD1;MYLK4;CRKL;MYL12B;FGF5;PAK1;ITGA11;RAC2;ITGAX;NCKAP1L;ITGB7;PIP5K1B;ARHGEF7;FGF13;PAK4
Protein processing in endoplasmic reticulum_Homo sapiens_hsa04141	18/169	0.799775	0.999985	0.611545	0.999764	2.4828	-0.554719	BCAP31;SEC24B;HSP90AB1;SAR1A;WFS1;EIF2AK1;EDEM1;SEL1L;DERL1;RRBP1;MAPK10;MAPK9;STT3A;MAN1A1;MAP2K7;TXNDC5;NFE2L2;SEC31A
Gap junction_Homo sapiens_hsa04540	8/88	0.874467	0.999985	0.760587	0.999764	4.13718	-0.554962	GJD2;GUCY1A2;TUBB2A;PRKCB;SRC;PRKCA;PLCB2;MAP2K5
cAMP signaling pathway_Homo sapiens_hsa04024	25/199	0.522518	0.999985	0.316349	0.88713	0.898699	-0.583343	HCN4;CAMK2D;PIK3CD;CACNA1C;HTR4;GLI3;RAP1B;MAPK9;PAK1;EDNRA;CREB3L1;RAC2;PDE4B;CNGA3;GABBR1;BDNF;PDE4D;NFATC1;RHOA;MAPK10;NFKBIA;ADORA2A;FSHR;HCN2;CREB5
Longevity regulating pathway - mammal_Homo sapiens_hsa04211	9/94	0.846371	0.999985	0.718448	0.999764	3.54284	-0.590937	ATF2;KL;CREB3L1;PRKAG2;PIK3CD;ULK1;ADIPOR1;SOD2;CREB5
Maturity onset diabetes of the young_Homo sapiens_hsa04950	1/26	0.969058	0.999985	0.942763	0.999764	18.8086	-0.591177	PKLR
Axon guidance_Homo sapiens_hsa04360	17/127	0.421223	0.999985	0.275126	0.846776	0.690037	-0.596601	SEMA6B;NTNG2;NRP1;SEMA4D;NFATC3;CXCR4;RHOA;PAK1;RGS3;PPP3CC;DPYSL2;RAC2;ABL1;PLXNB1;FYN;SRGAP2;PAK4
Neuroactive ligand-receptor interaction_Homo sapiens_hsa04080	34/277	0.574094	0.999985	0.322905	0.88713	1.07812	-0.598318	CHRNA1;PTGER4;THRA;PTAFR;CHRNA6;OPRL1;GRIK3;PTH1R;GRIK2;HTR4;LTB4R;RXFP3;P2RY8;GHRHR;EDNRA;GLRA3;ADORA3;GRM8;S1PR4;DRD3;DRD4;NTSR2;PTGDR;P2RY10;GABBR1;P2RY14;GZMA;GH2;P2RX5;ADORA2A;LTB4R2;P2RX2;P2RX1;FSHR
Thyroid hormone synthesis_Homo sapiens_hsa04918	6/71	0.893211	0.999985	0.79836	0.999764	5.35809	-0.605103	ATF2;PRKCB;CREB3L1;PRKCA;PLCB2;CREB5
cGMP-PKG signaling pathway_Homo sapiens_hsa04022	21/167	0.524366	0.999985	0.334675	0.88713	0.943289	-0.608955	ATF2;GUCY1A2;NOS3;NFATC3;PIK3CD;NFATC1;GATA4;CACNA1C;RHOA;SLC8A2;MYLK4;SLC8A3;EDNRA;PPP3CC;ADORA3;CREB3L1;KCNMB2;KCNMB3;MRVI1;PLCB2;CREB5
alpha-Linolenic acid metabolism_Homo sapiens_hsa00592	1/25	0.964629	0.999985	0.936354	0.999764	17.0131	-0.612675	PLA2G4A
Taste transduction_Homo sapiens_hsa04742	12/83	0.341658	0.999985	0.241985	0.779416	0.586305	-0.62966	HCN4;GABBR1;TAS2R20;TAS2R31;P2RX2;CACNA1A;TAS2R14;CACNA1C;SCN2A;PLCB2;TAS1R3;TAS2R19
Drug metabolism - other enzymes_Homo sapiens_hsa00983	3/46	0.938639	0.999985	0.882286	0.999764	9.98119	-0.632056	IMPDH1;UGT2A3;UPB1
Glucagon signaling pathway_Homo sapiens_hsa04922	10/101	0.826701	0.999985	0.688137	0.999764	3.32163	-0.632146	ATF2;G6PC2;CAMK2D;PFKL;PPP3CC;CREB3L1;PRKAG2;PLCB2;CREB5;LDHAL6B
Cardiac muscle contraction_Homo sapiens_hsa04260	7/78	0.871046	0.999985	0.762625	0.999764	4.61928	-0.637739	CACNG6;CACNB3;CACNB4;SLC9A6;UQCRB;CACNA1C;COX7A1
Dopaminergic synapse_Homo sapiens_hsa04728	17/129	0.447833	0.999985	0.294678	0.872846	0.802563	-0.644726	ATF2;CAMK2D;PRKCB;CACNA1A;PRKCA;CACNA1C;MAPK10;MAPK9;PPP3CC;PPP2R2C;PPP2R2B;CREB3L1;GNB2;PLCB2;DRD3;DRD4;CREB5
PI3K-Akt signaling pathway_Homo sapiens_hsa04151	39/341	0.749606	0.999985	0.466287	0.984006	2.28865	-0.659606	IFNA5;ATF2;IFNA7;TNXB;HSP90AB1;ITGB5;LAMA1;PIK3CD;LAMC2;FASLG;THBS2;THBS1;IFNA8;FGF5;CREB3L1;CD19;ITGB7;JAK2;NOS3;PRKCA;YWHAZ;COL1A1;GH2;IL3;G6PC2;COL1A2;CCNE2;PPP2R2C;PPP2R2B;IL2RA;GNB2;COL6A2;ITGA11;COL6A1;IL2RB;FGF13;SGK1;IL7R;CREB5
Prolactin signaling pathway_Homo sapiens_hsa04917	11/72	0.285846	0.999985	0.207362	0.779416	0.530126	-0.663878	STAT5A;MAPK10;SOCS3;MAPK9;SRC;STAT1;IRF1;STAT3;PIK3CD;JAK2;SOCS4
Complement and coagulation cascades_Homo sapiens_hsa04610	12/79	0.280398	0.999985	0.198729	0.764554	0.523684	-0.665887	C3;FGA;CR2;F8;ITGAM;SERPINA1;C1S;F11;SERPINF2;ITGAX;F13B;CLU
Prion diseases_Homo sapiens_hsa05020	2/35	0.944206	0.999985	0.898115	0.999764	11.6883	-0.671032	CCL5;FYN
PPAR signaling pathway_Homo sapiens_hsa03320	6/69	0.877059	0.999985	0.777226	0.999764	5.12358	-0.672114	FABP7;UBC;ACSL6;ACSL5;ACSL4;PLTP
Hippo signaling pathway_Homo sapiens_hsa04390	17/153	0.734963	0.999985	0.544637	0.999764	2.20849	-0.680072	WNT10A;SMAD3;WNT7B;TCF7;SCRIB;CSNK1E;GDF6;WNT16;YWHAZ;AMOT;BMP4;PPP2R2C;PPP2R2B;TP53BP2;WNT2;WNT3;LLGL1
Estrogen signaling pathway_Homo sapiens_hsa04915	10/99	0.807626	0.999985	0.665681	0.999764	3.23168	-0.690466	ATF2;GABBR1;HSP90AB1;SRC;NOS3;CREB3L1;PIK3CD;PLCB2;CREB5;FKBP5
Glycosaminoglycan biosynthesis - heparan sulfate / heparin_Homo sapiens_hsa00534	1/24	0.959567	0.999985	0.929229	0.999764	16.9266	-0.698622	B3GALT6
Central carbon metabolism in cancer_Homo sapiens_hsa05230	6/67	0.858904	0.999985	0.75447	0.999764	4.73442	-0.720098	HK3;PFKL;FLT3;HKDC1;ERBB2;PIK3CD
Tight junction_Homo sapiens_hsa04530	16/139	0.676978	0.999985	0.492098	0.984006	1.85057	-0.721937	MAGI1;PRKCB;SRC;EPB41;PRKCA;RHOA;MYL12B;CLDN4;PPP2R2C;CLDN14;PPP2R2B;EXOC4;CLDN18;HCLS1;LLGL1;CRB3
Ras signaling pathway_Homo sapiens_hsa04014	27/227	0.640275	0.999985	0.405433	0.968948	1.63845	-0.730517	PIK3CD;FASLG;RASAL2;STK4;RASAL3;RASGRP4;FGF5;RAP1B;MAPK9;PAK1;RASSF5;RAC2;ABL1;PAK4;RASA4B;PRKCB;GAB1;PLA2G4A;PRKCA;RHOA;MAPK10;ZAP70;RASA4;GNB2;FGF13;LAT;PLA1A
FoxO signaling pathway_Homo sapiens_hsa04068	16/133	0.605409	0.999985	0.426641	0.984006	1.47759	-0.74153	SMAD3;STAT3;PRKAG2;PIK3CD;FASLG;CSNK1E;STK4;SOD2;MAPK10;MAPK9;G6PC2;ATM;SGK1;IL7R;SKP2;S1PR4
Phospholipase D signaling pathway_Homo sapiens_hsa04072	17/144	0.638243	0.999985	0.450514	0.984006	1.67145	-0.750541	ARF1;DGKD;DGKB;DGKA;GAB1;PLA2G4A;PIK3CD;PRKCA;DGKZ;RHOA;CYTH3;CYTH2;GRM8;PTK2B;FYN;PIP5K1B;PLCB2
Systemic lupus erythematosus_Homo sapiens_hsa05322	16/135	0.630055	0.999985	0.448525	0.984006	1.62504	-0.750686	C1S;HIST1H4K;TNF;C3;H2BFM;HLA-DMA;IFNG;H2AFJ;CD28;HLA-DRA;HIST1H4J;HLA-DOA;FCGR1A;HLA-DOB;HLA-DQA2;HLA-DQA1
Cell cycle_Homo sapiens_hsa04110	14/124	0.699167	0.999985	0.525121	0.996292	2.13461	-0.763904	CDKN2C;SMAD3;YWHAZ;CDC14A;CDC14B;WEE1;TFDP1;CCNE2;CDC16;ABL1;MCM5;ATM;E2F4;SKP2
HIF-1 signaling pathway_Homo sapiens_hsa04066	13/103	0.530462	0.999985	0.380391	0.963798	1.2236	-0.775773	CAMK2D;NOS2;PRKCB;NOS3;STAT3;ARNT;PIK3CD;PRKCA;HK3;PFKL;IFNG;HKDC1;ERBB2
Prostate cancer_Homo sapiens_hsa05215	9/89	0.797709	0.999985	0.661029	0.999764	3.47808	-0.786085	NFKBIA;AR;HSP90AB1;CCNE2;CREB3L1;TCF7;ERBB2;PIK3CD;CREB5
African trypanosomiasis_Homo sapiens_hsa05143	8/35	0.0632051	0.459219	0.0611929	0.376676	0.286581	-0.791356	IFNG;PRKCB;PRKCA;FASLG;SELE;PLCB2;TNF;IDO1
Vascular smooth muscle contraction_Homo sapiens_hsa04270	15/120	0.542203	0.999985	0.37861	0.963798	1.30398	-0.798185	ARHGEF11;GUCY1A2;PRKCB;PLA2G4A;PRKCA;CACNA1C;RHOA;MYLK4;ACTA2;EDNRA;ADORA2A;KCNMB2;KCNMB3;MRVI1;PLCB2
Fatty acid degradation_Homo sapiens_hsa00071	3/44	0.925687	0.999985	0.864133	0.999764	10.3681	-0.800621	ACSL6;ACSL5;ACSL4
Thyroid hormone signaling pathway_Homo sapiens_hsa04919	14/118	0.625308	0.999985	0.455654	0.984006	1.70739	-0.801636	NOTCH2;THRA;PRKCB;SRC;STAT1;DIO1;PIK3CD;PRKCA;GATA4;BMP4;KAT2B;MED14;TBC1D4;PLCB2
Proximal tubule bicarbonate reclamation_Homo sapiens_hsa04964	1/23	0.95378	0.999985	0.921307	0.999764	17.0129	-0.805085	SLC9A3
GnRH signaling pathway_Homo sapiens_hsa04912	12/91	0.468957	0.999985	0.337178	0.88713	1.06583	-0.80709	MAPK10;MAPK9;CAMK2D;MMP14;PRKCB;SRC;PLA2G4A;PTK2B;PRKCA;CACNA1C;MAP2K7;PLCB2
Peroxisome_Homo sapiens_hsa04146	12/83	0.341658	0.999985	0.241985	0.779416	0.758835	-0.814948	ABCD4;HMGCL;NOS2;PEX6;ACSL6;HSD17B4;ACSL5;ACSL4;HACL1;PEX2;SOD2;HAO2
Hypertrophic cardiomyopathy (HCM)_Homo sapiens_hsa05410	12/83	0.341658	0.999985	0.241985	0.779416	0.768775	-0.825623	CACNG6;CACNB3;CACNB4;DES;SGCD;ITGB5;ITGA11;PRKAG2;DMD;ITGB7;CACNA1C;TNF
Melanogenesis_Homo sapiens_hsa04916	11/100	0.720097	0.999985	0.564789	0.999764	2.55096	-0.837654	WNT10A;CAMK2D;PRKCB;WNT7B;CREB3L1;TCF7;PRKCA;WNT16;PLCB2;WNT2;WNT3
Salivary secretion_Homo sapiens_hsa04970	12/89	0.437075	0.999985	0.312553	0.88713	1.03317	-0.8551	GUCY1A2;TRPV6;PRKCB;AMY1A;AMY1B;AMY1C;CD38;PRKCA;SLC4A2;PLCB2;CAMP;PRH1
Inflammatory mediator regulation of TRP channels_Homo sapiens_hsa04750	11/98	0.694705	0.999985	0.539579	0.999764	2.40392	-0.87567	MAPK10;PTGER4;MAPK9;CAMK2D;PRKCB;SRC;PLA2G4A;PIK3CD;PRKCA;ALOX12;PLCB2
Pertussis_Homo sapiens_hsa05133	11/75	0.334113	0.999985	0.241825	0.779416	0.805873	-0.88346	MAPK10;C3;MAPK9;ITGAM;C1S;NOS2;IRF1;CASP1;IRF8;TNF;RHOA
SNARE interactions in vesicular transport_Homo sapiens_hsa04130	2/34	0.937739	0.999985	0.889171	0.999764	13.856	-0.890713	VAMP1;STX11
Ovarian steroidogenesis_Homo sapiens_hsa04913	4/50	0.886727	0.999985	0.804838	0.999764	7.61579	-0.915556	STAR;FSHR;PLA2G4A;HSD17B7
Bladder cancer_Homo sapiens_hsa05219	3/41	0.901514	0.999985	0.832301	0.999764	9.03382	-0.93662	SRC;ERBB2;THBS1
Bacterial invasion of epithelial cells_Homo sapiens_hsa05100	8/78	0.775062	0.999985	0.643254	0.999764	3.69339	-0.941122	SRC;GAB1;ELMO1;PIK3CD;SEPT1;HCLS1;RHOA;CRKL
Glycerophospholipid metabolism_Homo sapiens_hsa00564	11/95	0.654093	0.999985	0.500884	0.984006	2.22907	-0.946254	CDS1;LYPLA2;PHOSPHO1;DGKD;DGKB;DGKA;PLA2G4A;CHPT1;GPAT2;DGKZ;PISD
Arrhythmogenic right ventricular cardiomyopathy (ARVC)_Homo sapiens_hsa05412	11/74	0.317824	0.999985	0.230103	0.779416	0.839305	-0.96206	CACNG6;CACNB3;CACNB4;DES;SGCD;ITGB5;ITGA11;TCF7;DMD;ITGB7;CACNA1C
Inositol phosphate metabolism_Homo sapiens_hsa00562	7/71	0.800497	0.999985	0.678705	0.999764	4.37543	-0.973632	INPP5D;PI4KA;MTMR8;PIK3CD;OCRL;PIP5K1B;PLCB2
Porphyrin and chlorophyll metabolism_Homo sapiens_hsa00860	3/42	0.910268	0.999985	0.843564	0.999764	10.3955	-0.977349	ALAS1;UGT2A3;BLVRB
Cocaine addiction_Homo sapiens_hsa05030	4/49	0.877071	0.999985	0.792817	0.999764	7.48519	-0.981816	ATF2;BDNF;CREB3L1;CREB5
Dilated cardiomyopathy_Homo sapiens_hsa05414	11/90	0.580302	0.999985	0.434846	0.984006	1.8555	-1.00978	CACNG6;CACNB3;CACNB4;DES;SGCD;ITGB5;ITGA11;DMD;ITGB7;CACNA1C;TNF
Insulin secretion_Homo sapiens_hsa04911	10/85	0.631051	0.999985	0.486617	0.984006	2.31987	-1.068	ATF2;CAMK2D;PRKCB;CREB3L1;KCNMB2;KCNMB3;PRKCA;CACNA1C;PLCB2;CREB5
Aldosterone synthesis and secretion_Homo sapiens_hsa04925	9/81	0.697704	0.999985	0.556571	0.999764	2.97287	-1.07012	ATF2;CAMK2D;STAR;PRKCB;CREB3L1;PRKCA;CACNA1C;PLCB2;CREB5
Synaptic vesicle cycle_Homo sapiens_hsa04721	6/63	0.815977	0.999985	0.704002	0.999764	5.35676	-1.0894	ATP6V0B;SYT1;ATP6V0A2;AP2S1;CACNA1A;ATP6V0D2
p53 signaling pathway_Homo sapiens_hsa04115	7/69	0.775657	0.999985	0.651608	0.999764	4.32514	-1.09878	STEAP3;CCNE2;APAF1;EI24;TNFRSF10B;ATM;THBS1
Small cell lung cancer_Homo sapiens_hsa05222	10/86	0.646082	0.999985	0.500367	0.984006	2.53655	-1.10804	NFKBIA;CCNE2;APAF1;NOS2;LAMA1;PIK3CD;LAMC2;TRAF1;SKP2;BIRC3
Glycolysis / Gluconeogenesis_Homo sapiens_hsa00010	10/67	0.325384	0.999985	0.241035	0.779416	1.00972	-1.13366	HK3;G6PC2;PFKL;PKLR;ADPGK;HKDC1;AKR1A1;PGK2;ACSS1;LDHAL6B
Notch signaling pathway_Homo sapiens_hsa04330	9/48	0.138564	0.724194	0.113071	0.549487	0.582859	-1.15197	PTCRA;NOTCH2;APH1A;PSENEN;KAT2B;APH1B;MFNG;PSEN2;HES5
RNA polymerase_Homo sapiens_hsa03020	2/32	0.92261	0.999985	0.869061	0.999764	14.4894	-1.1671	POLR3H;POLR2K
RNA degradation_Homo sapiens_hsa03018	9/77	0.637518	0.999985	0.499789	0.984006	2.603	-1.1718	HSPA9;PFKL;BTG1;XRN1;CNOT1;EXOSC9;DHX36;PABPC3;PABPC1
Shigellosis_Homo sapiens_hsa05131	10/65	0.291419	0.999985	0.21651	0.779416	0.967741	-1.19322	MAPK10;NFKBIA;MAPK9;SRC;ABL1;ELMO1;HCLS1;U2AF1;CD44;CRKL
Epithelial cell signaling in Helicobacter pylori infection_Homo sapiens_hsa05120	10/68	0.342662	0.999985	0.25366	0.795407	1.12156	-1.2012	MAPK10;NFKBIA;MAPK9;ATP6V0B;PAK1;ATP6AP1;SRC;CCL5;ATP6V0A2;ATP6V0D2
Glycosaminoglycan biosynthesis - chondroitin sulfate / dermatan sulfate_Homo sapiens_hsa00532	1/20	0.930964	0.999985	0.891821	0.999764	17.0609	-1.22044	B3GALT6
Thyroid cancer_Homo sapiens_hsa05216	2/29	0.893297	0.999985	0.832565	0.999764	10.9194	-1.2321	TCF7;CCDC6
Adherens junction_Homo sapiens_hsa04520	9/74	0.588372	0.999985	0.455927	0.984006	2.36607	-1.25496	SMAD3;SRC;TCF7;ERBB2;RAC2;PTPN6;FYN;BAIAP2;RHOA
RIG-I-like receptor signaling pathway_Homo sapiens_hsa04622	9/70	0.518435	0.999985	0.396653	0.963798	1.9576	-1.28603	IFIH1;IFNA5;MAPK10;NFKBIA;OTUD5;MAPK9;IFNA7;TNF;IFNA8
Retinol metabolism_Homo sapiens_hsa00830	7/65	0.719306	0.999985	0.593561	0.999764	3.9776	-1.31049	CYP26A1;DHRS9;RETSAT;UGT2A3;HSD17B6;RPE65;CYP3A7
Renin secretion_Homo sapiens_hsa04924	7/64	0.703817	0.999985	0.578308	0.999764	3.84099	-1.3491	PTGER4;GUCY1A2;EDNRA;PPP3CC;CACNA1C;PLCB2;AGT
Pancreatic cancer_Homo sapiens_hsa05212	9/66	0.445026	0.999985	0.337666	0.88713	1.68398	-1.36339	MAPK10;MAPK9;RAD51;SMAD3;STAT1;STAT3;ERBB2;RAC2;PIK3CD
Long-term potentiation_Homo sapiens_hsa04720	8/66	0.593473	0.999985	0.468101	0.984006	2.61538	-1.36461	RAP1B;RPS6KA3;CAMK2D;PPP3CC;PRKCB;PRKCA;CACNA1C;PLCB2
Steroid biosynthesis_Homo sapiens_hsa00100	1/20	0.930964	0.999985	0.891821	0.999764	19.1079	-1.36687	HSD17B7
Glycerolipid metabolism_Homo sapiens_hsa00561	6/59	0.763365	0.999985	0.646966	0.999764	5.14385	-1.38894	DGKD;DGKB;DGKA;AKR1A1;GPAT2;DGKZ
Renal cell carcinoma_Homo sapiens_hsa05211	8/66	0.593473	0.999985	0.468101	0.984006	2.66372	-1.38983	RAP1B;ARNT2;PAK1;GAB1;ARNT;PIK3CD;PAK4;CRKL
Amphetamine addiction_Homo sapiens_hsa05031	8/67	0.611084	0.999985	0.483675	0.984006	2.82886	-1.39327	ATF2;CAMK2D;PPP3CC;PRKCB;CREB3L1;PRKCA;CACNA1C;CREB5
VEGF signaling pathway_Homo sapiens_hsa04370	8/61	0.500233	0.999985	0.38921	0.963798	2.09876	-1.45378	PPP3CC;PRKCB;SRC;NOS3;RAC2;PLA2G4A;PIK3CD;PRKCA
Nicotinate and nicotinamide metabolism_Homo sapiens_hsa00760	2/29	0.893297	0.999985	0.832565	0.999764	13.0485	-1.47235	CD38;ENPP1
mTOR signaling pathway_Homo sapiens_hsa04150	7/60	0.636401	0.999985	0.514779	0.987275	3.29492	-1.48906	RPS6KA3;PRKCB;RRAGD;PIK3CD;ULK1;PRKCA;TNF
Long-term depression_Homo sapiens_hsa04730	7/60	0.636401	0.999985	0.514779	0.987275	3.31008	-1.49591	GUCY1A2;GNAZ;PRKCB;PLA2G4A;CACNA1A;PRKCA;PLCB2
Colorectal cancer_Homo sapiens_hsa05210	7/62	0.671181	0.999985	0.547013	0.999764	3.82609	-1.52552	MAPK10;MAPK9;SMAD3;TCF7;RAC2;PIK3CD;RHOA
Non-small cell lung cancer_Homo sapiens_hsa05223	6/56	0.717119	0.999985	0.600099	0.999764	4.63529	-1.54129	PRKCB;RASSF5;ERBB2;PIK3CD;PRKCA;STK4
Glyoxylate and dicarboxylate metabolism_Homo sapiens_hsa00630	2/28	0.881417	0.999985	0.81849	0.999764	12.2674	-1.54844	PCCA;HAO2
Arginine and proline metabolism_Homo sapiens_hsa00330	5/50	0.766021	0.999985	0.658879	0.999764	6.05891	-1.61498	CKMT2;GATM;NOS2;NOS3;P4HA2
Endocrine and other factor-regulated calcium reabsorption_Homo sapiens_hsa04961	8/47	0.22848	0.968024	0.182217	0.728742	1.13432	-1.67461	KL;KLK1;PRKCB;AP2S1;PRKCA;PTH1R;KLK2;PLCB2
Acute myeloid leukemia_Homo sapiens_hsa05221	7/57	0.580498	0.999985	0.465033	0.984006	3.11161	-1.69231	STAT5A;FLT3;STAT3;TCF7;PIK3CD;PIM2;RUNX1T1
N-Glycan biosynthesis_Homo sapiens_hsa00510	5/49	0.750134	0.999985	0.642564	0.999764	6.08029	-1.7481	DPAGT1;ST6GAL1;MGAT3;STT3A;MAN1A1
Vibrio cholerae infection_Homo sapiens_hsa05110	8/51	0.30283	0.999985	0.23654	0.779416	1.46843	-1.75417	ARF1;ATP6V0B;ATP6AP1;KDELR1;ATP6V0A2;KDELR2;PRKCA;ATP6V0D2
Basal cell carcinoma_Homo sapiens_hsa05217	8/55	0.38154	0.999985	0.295594	0.872846	1.87436	-1.80601	BMP4;WNT10A;WNT7B;TCF7;WNT16;WNT2;WNT3;GLI3
Steroid hormone biosynthesis_Homo sapiens_hsa00140	8/58	0.441319	0.999985	0.341939	0.88713	2.22854	-1.82291	HSD11B1;SULT2B1;CYP11B1;UGT2A3;HSD17B6;HSD17B7;HSD17B8;CYP3A7
Fatty acid metabolism_Homo sapiens_hsa01212	5/48	0.733458	0.999985	0.62577	0.999764	5.89634	-1.82778	TECR;ACSL6;ACSL5;ACSL4;PPT2
Pathogenic Escherichia coli infection_Homo sapiens_hsa05130	7/55	0.541028	0.999985	0.431221	0.984006	3.01763	-1.85368	TUBB2A;ABL1;HCLS1;FYN;PRKCA;YWHAZ;RHOA
Amyotrophic lateral sclerosis (ALS)_Homo sapiens_hsa05014	6/51	0.627028	0.999985	0.515238	0.987275	4.14252	-1.93358	DAXX;PPP3CC;APAF1;CASP1;DERL1;TNF
Hedgehog signaling pathway_Homo sapiens_hsa04340	8/50	0.283693	0.999985	0.22245	0.779416	1.54029	-1.94055	BMP4;WNT10A;WNT7B;CSNK1E;WNT16;WNT2;WNT3;GLI3
Fanconi anemia pathway_Homo sapiens_hsa03460	6/53	0.664973	0.999985	0.550085	0.999764	4.77367	-1.9477	MUS81;RAD51;REV1;USP1;REV3L;PMS2
Sphingolipid metabolism_Homo sapiens_hsa00600	5/47	0.715985	0.999985	0.608512	0.999764	6.0937	-2.03588	SGPL1;ASAH2;SGMS1;KDSR;SGPP2
Collecting duct acid secretion_Homo sapiens_hsa04966	2/27	0.868323	0.999985	0.803364	0.999764	14.4735	-2.04353	ATP6V0A2;ATP6V0D2
Ascorbate and aldarate metabolism_Homo sapiens_hsa00053	2/27	0.868323	0.999985	0.803364	0.999764	14.7188	-2.07817	UGDH;UGT2A3
Malaria_Homo sapiens_hsa05144	7/49	0.415338	0.999985	0.329213	0.88713	2.36861	-2.0812	IFNG;CCL2;ITGAL;THBS2;SELE;THBS1;TNF
Aldosterone-regulated sodium reabsorption_Homo sapiens_hsa04960	4/39	0.735954	0.999985	0.638745	0.999764	6.78917	-2.08148	PRKCB;PIK3CD;PRKCA;SGK1
Other glycan degradation_Homo sapiens_hsa00511	1/18	0.909797	0.999985	0.866264	0.999764	22.7047	-2.14637	HEXA
Basal transcription factors_Homo sapiens_hsa03022	5/45	0.678647	0.999985	0.572663	0.999764	5.60343	-2.17219	GTF2A1L;GTF2A1;TAF13;TAF6;TAF1
Primary bile acid biosynthesis_Homo sapiens_hsa00120	1/17	0.896892	0.999985	0.851307	0.999764	19.9982	-2.1762	HSD17B4
Amino sugar and nucleotide sugar metabolism_Homo sapiens_hsa00520	7/48	0.393845	0.999985	0.312469	0.88713	2.35439	-2.19382	UGDH;HK3;TSTA3;HKDC1;MPI;HEXA;GNE
Glycine, serine and threonine metabolism_Homo sapiens_hsa00260	4/40	0.754188	0.999985	0.657002	0.999764	8.20587	-2.31499	GATM;SDS;ALAS1;SDSL
Vasopressin-regulated water reabsorption_Homo sapiens_hsa04962	5/44	0.658791	0.999985	0.554111	0.999764	5.64714	-2.35683	DYNC2LI1;DCTN2;CREB3L1;ARHGDIG;CREB5
Pyruvate metabolism_Homo sapiens_hsa00620	4/40	0.754188	0.999985	0.657002	0.999764	8.39343	-2.3679	PKLR;ACYP1;ACSS1;LDHAL6B
ABC transporters_Homo sapiens_hsa02010	5/44	0.658791	0.999985	0.554111	0.999764	5.70674	-2.3817	ABCD4;ABCA4;TAP2;TAP1;ABCG1
Nucleotide excision repair_Homo sapiens_hsa03420	6/47	0.544237	0.999985	0.44283	0.984006	3.96471	-2.41201	POLD3;CUL4A;RFC4;POLE2;ERCC5;BIVM-ERCC5
Propanoate metabolism_Homo sapiens_hsa00640	3/32	0.781699	0.999985	0.696775	0.999764	9.88709	-2.43505	PCCA;ACSS1;LDHAL6B
Cysteine and methionine metabolism_Homo sapiens_hsa00270	6/45	0.499942	0.999985	0.405769	0.968948	3.69359	-2.56063	SDS;DNMT3B;MRI1;MAT2B;SDSL;LDHAL6B
Proteasome_Homo sapiens_hsa03050	6/44	0.477234	0.999985	0.387151	0.963798	3.69633	-2.73436	PSMA6;IFNG;PSME1;PSME2;PSMB8;PSMB9
Biosynthesis of unsaturated fatty acids_Homo sapiens_hsa01040	2/23	0.801654	0.999985	0.731178	0.999764	13.0584	-2.88692	TECR;ACOT1
Homologous recombination_Homo sapiens_hsa03440	3/29	0.721042	0.999985	0.636328	0.999764	9.50795	-3.10965	POLD3;MUS81;RAD51
Regulation of autophagy_Homo sapiens_hsa04140	5/39	0.54838	0.999985	0.45618	0.984006	5.36664	-3.2242	IFNA5;IFNA7;IFNG;ULK1;IFNA8
Galactose metabolism_Homo sapiens_hsa00052	4/30	0.527051	0.999985	0.449166	0.984006	5.05276	-3.23608	HK3;G6PC2;PFKL;HKDC1
Base excision repair_Homo sapiens_hsa03410	4/33	0.605347	0.999985	0.516805	0.987275	6.57364	-3.29966	POLD3;FEN1;POLE2;MUTYH
Other types of O-glycan biosynthesis_Homo sapiens_hsa00514	6/31	0.183808	0.848579	0.16122	0.683893	2.01796	-3.41816	ST6GAL1;FUT7;POGLUT1;MFNG;POMT1;B3GAT1
Glycosphingolipid biosynthesis - ganglio series_Homo sapiens_hsa00604	1/15	0.865283	0.999985	0.816195	0.999764	23.8637	-3.45305	HEXA
DNA replication_Homo sapiens_hsa03030	5/36	0.474615	0.999985	0.394612	0.963798	4.78416	-3.5654	POLD3;FEN1;RFC4;POLE2;MCM5
Pentose and glucuronate interconversions_Homo sapiens_hsa00040	5/36	0.474615	0.999985	0.394612	0.963798	5.05926	-3.77042	KL;UGDH;DHDH;AKR1A1;UGT2A3
Fructose and mannose metabolism_Homo sapiens_hsa00051	5/32	0.371186	0.999985	0.311958	0.88713	3.83794	-3.8036	HK3;TSTA3;PFKL;HKDC1;MPI
Mucin type O-Glycan biosynthesis_Homo sapiens_hsa00512	4/31	0.554013	0.999985	0.472096	0.984006	6.45369	-3.81133	B3GNT6;GALNT18;GALNT10;GALNT8
Glycosphingolipid biosynthesis - lacto and neolacto series_Homo sapiens_hsa00601	3/26	0.647999	0.999985	0.567949	0.999764	8.88717	-3.85584	FUT7;GCNT2;FUT2
Glycosylphosphatidylinositol(GPI)-anchor biosynthesis_Homo sapiens_hsa00563	3/25	0.62082	0.999985	0.54347	0.999764	8.17095	-3.89521	PGAP1;GPAA1;GPLD1
Terpenoid backbone biosynthesis_Homo sapiens_hsa00900	2/22	0.780841	0.999985	0.709926	0.999764	16.4727	-4.07507	ICMT;GGPS1
Ubiquinone and other terpenoid-quinone biosynthesis_Homo sapiens_hsa00130	1/11	0.770044	0.999985	0.719186	0.999764	16.5818	-4.33295	GGCX
Circadian rhythm_Homo sapiens_hsa04710	4/30	0.527051	0.999985	0.449166	0.984006	6.83921	-4.38022	PER2;PRKAG2;RORA;CSNK1E
Non-homologous end-joining_Homo sapiens_hsa03450	1/13	0.823989	0.999985	0.772804	0.999764	22.6907	-4.39288	FEN1
Fatty acid elongation_Homo sapiens_hsa00062	4/25	0.382659	0.999985	0.33132	0.88713	4.66896	-4.48506	ELOVL1;TECR;ACOT1;PPT2
One carbon pool by folate_Homo sapiens_hsa00670	2/20	0.733414	0.999985	0.663213	0.999764	14.8063	-4.59062	ST20-MTHFS;MTHFS
Arginine biosynthesis_Homo sapiens_hsa00220	2/20	0.733414	0.999985	0.663213	0.999764	15.4319	-4.78459	NOS2;NOS3
Mismatch repair_Homo sapiens_hsa03430	3/23	0.562298	0.999985	0.492202	0.984006	8.85805	-5.09978	POLD3;RFC4;PMS2
Glycosaminoglycan degradation_Homo sapiens_hsa00531	2/19	0.706575	0.999985	0.63767	0.999764	16.5997	-5.76551	HEXA;IDS
Renin-angiotensin system_Homo sapiens_hsa04614	3/23	0.562298	0.999985	0.492202	0.984006	10.0738	-5.79971	KLK1;KLK2;AGT
Pantothenate and CoA biosynthesis_Homo sapiens_hsa00770	5/18	0.0646554	0.459219	0.0737308	0.416878	2.31687	-6.34517	PANK2;PANK1;ENPP1;UPB1;COASY
Folate biosynthesis_Homo sapiens_hsa00790	2/14	0.537671	0.999985	0.487421	0.984006	12.2026	-7.57181	GCH1;MOCS1
Sulfur relay system_Homo sapiens_hsa04122	1/10	0.737159	0.999985	0.687811	0.999764	25.0468	-7.63805	MOCS1
Synthesis and degradation of ketone bodies_Homo sapiens_hsa00072	1/10	0.737159	0.999985	0.687811	0.999764	26.2195	-7.99568	HMGCL
Selenocompound metabolism_Homo sapiens_hsa00450	3/17	0.35931	0.999985	0.325089	0.88713	8.68348	-8.88814	TXNRD2;TXNRD1;PAPSS2
Glycosphingolipid biosynthesis - globo series_Homo sapiens_hsa00603	3/14	0.251139	0.999985	0.239763	0.779416	6.95774	-9.61384	HEXA;FUT2;GBGT1
Fatty acid biosynthesis_Homo sapiens_hsa00061	3/13	0.216044	0.941282	0.212151	0.779416	7.38689	-11.3187	ACSL6;ACSL5;ACSL4
Sulfur metabolism_Homo sapiens_hsa00920	2/10	0.361308	0.999985	0.342682	0.88713	13.3623	-13.6032	ETHE1;PAPSS2
Butirosin and neomycin biosynthesis_Homo sapiens_hsa00524	2/5	0.12079	0.643441	0.150523	0.672497	14.1615	-29.9332	HK3;HKDC1
regulation of immune response (GO:0050776)	64/252	1.60171e-08	6.63269e-05	9.48675e-08	0.000392846	-1.29012	23.1572	PTPN22;CD3G;IGHV1-46;SLA2;CXCL13;ITGAL;CD3E;CD3D;MADCAM1;ITGB7;ZNF683;CD96;CXADR;BTN3A1;SPINK5;HLA-B;IGKV3D-20;BTN3A3;BTN3A2;HLA-F;IGKV1D-33;FOXP3;FGR;NCR3;JAML;CD8A;IRF1;CD226;HCST;IGKV2-30;BIRC3;IGKV2D-30;VTCN1;KIR2DL1;LILRA1;CD1D;KIR2DL2;KIR2DL3;KIR2DL4;C3;IGLV3-21;CD19;IGKV3-15;SLAMF7;SLAMF6;KLRC1;IGKV1-33;FCGR1A;IGKV3-11;BTN2A2;KIR2DS2;SH2D1A;SH2D1B;KIR3DL1;LILRB2;COL1A1;COL1A2;RAET1E;SELL;K…
lymphocyte mediated immunity (GO:0002449)	7/12	0.000211432	0.0902781	0.00203858	0.383717	-2.55472	21.617	KLRC2;CD8A;KLRD1;BTN3A3;BTN3A2;SLA2;MYO1G
cellular response to interferon-gamma (GO:0071346)	31/117	3.14458e-05	0.0424745	9.68049e-05	0.0814502	-1.99901	20.7242	CCL13;SP100;CAMK2D;CIITA;CCL3L1;PTAFR;CCL8;CCL5;CCL4;CASP1;CCL2;CCL19;GBP2;IL12RB1;JAK2;FCGR1A;GBP1;FCGR1B;HLA-DQA2;TRIM22;HLA-DQA1;CCL22;STAT1;HLA-B;HLA-F;IFNG;IRF1;XCL1;IRF8;HLA-DRA;CD44
negative regulation of single stranded viral RNA replication via double stranded DNA intermediate (GO:0045869)	5/9	0.00248002	0.335691	0.0105467	0.793493	-3.3496	20.0959	APOBEC3C;APOBEC3F;APOBEC3G;APOBEC3H;AICDA
T cell activation (GO:0042110)	29/89	6.27344e-07	0.00129892	6.90078e-06	0.0142881	-1.3333	19.0419	BLK;IFNA5;ITK;IFNA7;PIK3CD;PTPN22;CD3G;NLRC3;SLA2;CD3E;CD3D;IFNA8;FYN;CCR7;CCL19;CXADR;TNFSF14;FOXP3;CD2;ZAP70;PTPRC;JAML;LCK;CD8A;CD7;CD28;LCP1;LAT;GPR18
ncRNA 3'-end processing (GO:0043628)	11/26	0.000145572	0.0753515	0.000932377	0.321748	-2.0966	18.5232	CT45A10;PTCD1;CT45A7;CT45A8;CT45A9;CT45A3;CT45A5;CT45A6;CT45A1;INTS6L;CT45A2
negative regulation of lymphocyte activation (GO:0051250)	9/20	0.000338019	0.0933156	0.00192939	0.383717	-2.27318	18.1682	TNFAIP3;FOXJ1;PTPN22;VTCN1;TIGIT;SLA2;LAX1;SAMSN1;PAG1
snRNA 3'-end processing (GO:0034472)	11/27	0.00021801	0.0902781	0.0011913	0.354405	-2.1408	18.049	CT45A10;CT45A7;CT45A8;EXOSC9;CT45A9;CT45A3;CT45A5;CT45A6;CT45A1;INTS6L;CT45A2
cytidine to uridine editing (GO:0016554)	6/12	0.00179096	0.296655	0.0074882	0.725853	-2.69404	17.0398	APOBEC3C;APOBEC3F;APOBEC3G;APOBEC3H;A1CF;AICDA
mature B cell differentiation involved in immune response (GO:0002313)	5/10	0.00445107	0.383998	0.0144964	0.923529	-2.99526	16.2182	DOCK10;NOTCH2;MFNG;GPR183;PTK2B
cellular response to chemokine (GO:1990869)	4/7	0.00623779	0.448067	0.0206658	0.987096	-3.16671	16.0778	RIPOR2;DOCK8;ZC3H12A;RHOA
snRNA processing (GO:0016180)	10/27	0.00102548	0.193024	0.00344784	0.549135	-2.33494	16.0705	CT45A10;CT45A7;CT45A8;CT45A9;CT45A3;CT45A5;CT45A6;CT45A1;INTS6L;CT45A2
DNA cytosine deamination (GO:0070383)	5/9	0.00248002	0.335691	0.0105467	0.793493	-2.5147	15.0869	APOBEC3C;APOBEC3F;APOBEC3G;APOBEC3H;AICDA
cellular defense response (GO:0006968)	17/57	0.000421915	0.109197	0.00119818	0.354405	-1.9139	14.8724	ITK;CXCL9;FCMR;NCF1;KLRC2;KLRC3;TRAT1;SH2D1A;PRF1;LILRB2;KIR2DL4;ADORA2A;GNLY;CD19;PTK2B;CCR6;KLRG1
extracellular matrix organization (GO:0030198)	49/230	0.000116225	0.0687553	0.000144787	0.0999272	-1.63842	14.844	ITGAM;ITGB5;ELN;COL12A1;LAMC2;ITGAL;CTSS;LOXL1;CTSK;ITGAX;COL10A1;MADCAM1;ITGB7;FGA;POSTN;CTRB2;SERPINF2;SPINK5;BGN;DCN;MMP12;MMP11;VCAN;MMP14;MMP13;COL6A2;ADAM12;COL6A1;MMP19;COL8A1;CD47;LCP1;CD44;LAMA1;COL11A1;HTRA1;KLK4;NOXO1;KLK2;THBS1;NID2;LUM;MFAP5;COL1A1;COL1A2;COL5A1;COL5A3;COL5A2;ITGA11
regulation of T cell activation (GO:0050863)	16/45	6.15423e-05	0.0424745	0.000348301	0.180289	-1.52191	14.7562	SPINK5;SIRPG;PTPN22;VTCN1;THY1;LAX1;CD2;LCK;CCL5;ABL1;CCL2;CD47;TIGIT;PAG1;LAT;CCR2
regulation of lymphocyte differentiation (GO:0045619)	7/15	0.00121991	0.219637	0.00523239	0.645409	-2.19939	14.7556	CD2;ZNF683;FCRL3;SPINK5;ABL1;NCKAP1L;PRDM1
regulation of B cell receptor signaling pathway (GO:0050855)	7/18	0.00429459	0.378381	0.0112033	0.793493	-2.68774	14.6493	BLK;CBFB;PRKCB;FCRL3;STAP1;PTPN22;GCSAM
response to chemokine (GO:1990868)	4/7	0.00623779	0.448067	0.0206658	0.987096	-2.74319	13.9275	RIPOR2;DOCK8;ZC3H12A;RHOA
dendritic cell chemotaxis (GO:0002407)	7/17	0.0029385	0.347666	0.00883874	0.746963	-2.32437	13.5508	GPR183;CCL5;CXCR4;CCR7;CCL19;CCR6;CCR2
positive regulation of antigen receptor-mediated signaling pathway (GO:0050857)	7/17	0.0029385	0.347666	0.00883874	0.746963	-2.27275	13.2498	PTPRC;PRKCB;LCK;TRAT1;STAP1;CD226;NECTIN2
base conversion or substitution editing (GO:0016553)	7/16	0.0019359	0.296909	0.0068616	0.693022	-2.11885	13.2369	APOBEC3C;APOBEC3F;APOBEC3G;APOBEC3H;ADARB1;A1CF;AICDA
cytokine-mediated signaling pathway (GO:0019221)	113/634	5.50469e-05	0.0424745	1.83485e-05	0.0253271	-1.34192	13.1606	CNTFR;CSF2;TNFRSF6B;RORA;CXCL13;TNF;CRKL;IL18RAP;PSMD5;TNFRSF8;TRIM22;IL1R2;HLA-B;FLT3LG;HLA-F;PSME1;PSME2;CCL3L1;ADIPOR1;CNN2;RAP1B;SOCS3;INPP5D;UBC;TNFRSF17;IL36RN;HLA-DQA2;SOCS4;HLA-DQA1;STAT5A;HSPA9;TNFSF14;LIF;TNFRSF10B;ISG20;NFKBIA;IL3;COL1A2;CNTN1;CD27;HLA-DRA;TAB1;IL7R;IFNA5;ARF1;IFNA7;CXCL9;CIITA;ITGAM;EDA;IL25;FLT3;PIK3CD;FASLG;IFNA8;IL18BP;TNFSF13B;ITGAX;CASP1;JAK2;CCR2;IL15;BGN;IL19;I…
regulation of single stranded viral RNA replication via double stranded DNA intermediate (GO:0045091)	5/11	0.00732596	0.474013	0.0193269	0.987096	-2.63565	12.9577	APOBEC3C;APOBEC3F;APOBEC3G;APOBEC3H;AICDA
negative regulation of T cell differentiation (GO:0045581)	5/12	0.0112795	0.591248	0.0251036	0.987096	-2.77724	12.4553	BMP4;IRF1;CTLA4;FOXJ1;GLI3
positive regulation of JAK-STAT cascade (GO:0046427)	19/65	0.000264264	0.0911932	0.000776581	0.317148	-1.48065	12.1984	CSF2;FLT3;STAT3;LIF;PTK6;CSHL1;PARP14;AGT;GH2;SOCS3;IL3;IFNG;CCL5;PTK2B;HCLS1;STAP2;CRLF3;JAK2;HES5
regulation of tyrosine phosphorylation of STAT protein (GO:0042509)	16/62	0.00328279	0.370364	0.00550348	0.645409	-2.12531	12.1548	CSF2;FLT3;STAT3;LIF;PTK6;CSHL1;PARP14;GH2;SOCS3;IL3;IFNG;CCL5;HCLS1;STAP2;JAK2;HES5
hair cell differentiation (GO:0035315)	5/11	0.00732596	0.474013	0.0193269	0.987096	-2.4528	12.0588	SPINK5;USH1C;PITX2;USH2A;HES5
T cell receptor signaling pathway (GO:0050852)	39/164	4.80381e-05	0.0424745	9.83461e-05	0.0814502	-1.20984	12.0301	ITK;PIK3CD;PTPN22;CD3G;VTCN1;THY1;CD3E;CD3D;PAK1;PSMD5;INPP5D;GRAP2;UBC;PDE4B;FYN;HLA-DQA2;PAG1;HLA-DQA1;FYB1;BTN2A2;BTN3A1;TRAT1;PDE4D;THEMIS;BTN3A3;BTN3A2;PSMB8;PSMB9;NFKBIA;ZAP70;PSMA6;PTPRC;LCK;PSME1;PSME2;HLA-DRA;LCP2;CD247;LAT
regulation of regulatory T cell differentiation (GO:0045589)	8/21	0.00265799	0.335691	0.00753723	0.725853	-2.01299	11.9374	DUSP10;CBFB;IFNG;IL2RA;IRF1;CTLA4;LILRB2;FOXP3
sensory organ morphogenesis (GO:0090596)	4/8	0.0112468	0.591248	0.028512	0.987096	-2.61216	11.7225	COL5A1;COL5A2;GLI3;STRA6
marginal zone B cell differentiation (GO:0002315)	4/8	0.0112468	0.591248	0.028512	0.987096	-2.56265	11.5003	DOCK10;NOTCH2;MFNG;PTK2B
positive regulation of phosphatidylinositol 3-kinase signaling (GO:0014068)	16/54	0.000668762	0.131874	0.00174575	0.380481	-1.55245	11.3485	NTRK2;SEMA4D;MYOC;NCF1;FLT3;WNT16;AGT;DCN;FGR;CCL5;FSHR;HCLS1;PTPN6;PLXNB1;JAK2;HCST
positive regulation of alcohol biosynthetic process (GO:1902932)	5/11	0.00732596	0.474013	0.0193269	0.987096	-2.30511	11.3327	IFNG;PTH;PTH1R;TNF;ABCG1
positive regulation of tyrosine phosphorylation of STAT protein (GO:0042531)	16/54	0.000668762	0.131874	0.00174575	0.380481	-1.54858	11.3203	CSF2;FLT3;STAT3;LIF;PTK6;CSHL1;PARP14;GH2;SOCS3;IL3;IFNG;CCL5;HCLS1;STAP2;JAK2;HES5
regulation of innate immune response (GO:0045088)	20/70	0.000258235	0.0911932	0.000726584	0.317148	-1.36319	11.2622	IFNA5;GBP5;IFNA7;HSP90AB1;STAT1;GFI1;SH2D1B;TRAFD1;TNFAIP3;PTPN22;NLRC3;CD1D;IFNA8;FGR;IFI16;IRF1;CCL5;TLR8;PTPN6;BIRC3
adaptive immune response based on somatic recombination of immune receptors built from immunoglobulin superfamily domains (GO:0002460)	6/15	0.00695494	0.474013	0.0167266	0.941954	-2.25351	11.1961	CD8A;BTN3A3;BTN3A2;SLA2;IL18BP;MYO1G
regulation of natural killer cell chemotaxis (GO:2000501)	4/8	0.0112468	0.591248	0.028512	0.987096	-2.47701	11.116	CCL5;CCL4;XCL1;CCL2
lung epithelium development (GO:0060428)	4/9	0.0182602	0.698233	0.0378946	0.987096	-2.76835	11.0818	WNT7B;FOXJ1;ASCL1;STRA6
regulation of T cell receptor signaling pathway (GO:0050856)	9/27	0.0041725	0.378381	0.00936924	0.760746	-1.98909	10.8987	LCK;TRAT1;PVRIG;PTPN22;CD226;THY1;UBASH3A;GBP1;NECTIN2
positive regulation of cell-cell adhesion (GO:0022409)	12/34	0.000547015	0.131874	0.00195736	0.383717	-1.45065	10.8959	FGA;PODXL;CCL5;SERPINF2;SIRPG;GCNT2;CD47;THY1;ANK3;CXCL13;TNF;CD44
DNA deamination (GO:0045006)	5/13	0.0164693	0.698233	0.0318787	0.987096	-2.63506	10.8202	APOBEC3C;APOBEC3F;APOBEC3G;APOBEC3H;AICDA
peptidyl-tyrosine autophosphorylation (GO:0038083)	13/46	0.00330922	0.370364	0.0063304	0.656583	-1.89233	10.8072	BLK;ITK;SRC;PTK6;SLA2;FGR;ZAP70;LCK;GRAP2;ABL1;PTK2B;FYN;JAK2
heterophilic cell-cell adhesion via plasma membrane cell adhesion molecules (GO:0007157)	13/48	0.00494272	0.407967	0.00846223	0.746963	-2.03085	10.7835	CXADR;TENM3;CADM2;ITGAL;SELE;PTPRD;NCR3;JAML;CD226;TIGIT;SCARF1;NECTIN2;CRB3
amyloid precursor protein catabolic process (GO:0042987)	4/9	0.0182602	0.698233	0.0378946	0.987096	-2.66991	10.6877	APH1A;PSENEN;PSEN2;ABCG1
negative regulation of B cell activation (GO:0050869)	7/18	0.00429459	0.378381	0.0112033	0.793493	-1.95488	10.6549	CTLA4;TNFAIP3;FOXJ1;ATM;INHA;SLA2;SAMSN1
positive regulation of leukocyte cell-cell adhesion (GO:1903039)	8/22	0.00372418	0.373639	0.0093664	0.760746	-1.87916	10.51	LCK;SIRPG;CCL2;CD47;THY1;TNF;CD44;CCR2
interferon-gamma-mediated signaling pathway (GO:0060333)	20/71	0.000317768	0.0933156	0.000842461	0.317148	-1.30253	10.4908	SP100;CAMK2D;CIITA;STAT1;PTAFR;HLA-B;HLA-F;IFNG;IRF1;IRF8;HLA-DRA;GBP2;JAK2;FCGR1A;GBP1;FCGR1B;HLA-DQA2;CD44;TRIM22;HLA-DQA1
B cell mediated immunity (GO:0019724)	4/9	0.0182602	0.698233	0.0378946	0.987096	-2.59748	10.3978	CD74;CD27;TLR8;SLA2
regulation of T cell differentiation (GO:0045580)	11/34	0.00208302	0.308064	0.00512256	0.645409	-1.67519	10.3425	CD2;ZNF683;ZAP70;CBFB;IFNG;IL2RA;SPINK5;ABL1;CTLA4;PRDM1;FOXP3
apoptotic process (GO:0006915)	43/232	0.00512299	0.407967	0.0037846	0.57123	-1.95796	10.3263	NOTCH2;CYFIP2;HIP1;EI24;CSE1L;PRF1;CXCR4;FASLG;CGB3;STK4;TCHP;CASP5;CASP1;BNIP2;PTK2B;C19ORF12;JAK2;BOK;PAK4;CDK11A;DAXX;APAF1;TNFSF14;GZMA;GZMB;TNFRSF10B;GLRX2;GDF6;SEPT4;CDK11B;GZMH;CD2;NFKBIA;ADORA2A;FAP;IFNG;SFRP5;IL2RA;IRF1;ELMO1;LTA;PTPN6;BNIPL
integrin-mediated signaling pathway (GO:0007229)	17/59	0.000656612	0.131874	0.00163656	0.380481	-1.40833	10.3208	NRP1;MPIG6B;ITGB5;SRC;PLEK;THY1;FGR;ADAMTS1;ITGA11;ABL1;PTK2B;MADCAM1;CCM2;ITGB7;CD47;LAT;FERMT3
regulation of peptidyl-tyrosine phosphorylation (GO:0050730)	20/86	0.00408747	0.378381	0.0056109	0.645409	-1.85876	10.2229	NRP1;CD74;SEMA4D;SRC;LIF;CSHL1;SAMSN1;AGT;RAP2C;GH2;IL3;SFRP2;BANK1;ABL1;PTK2B;HCLS1;PTPN6;FYN;JAK2;CD44
mammary gland epithelium development (GO:0061180)	5/14	0.0230296	0.794712	0.0396914	0.987096	-2.70999	10.2193	WNT7B;SCRIB;JAK2;WNT2;WNT3
folic acid-containing compound biosynthetic process (GO:0009396)	3/7	0.046328	0.95019	0.0759589	0.987096	-3.30498	10.1529	ST20-MTHFS;MTHFS;OVCA2
granzyme-mediated apoptotic signaling pathway (GO:0008626)	3/7	0.046328	0.95019	0.0759589	0.987096	-3.29081	10.1094	SRGN;GZMB;GZMH
negative regulation of leukocyte cell-cell adhesion (GO:1903038)	5/12	0.0112795	0.591248	0.0251036	0.987096	-2.24967	10.0892	PTPN22;VTCN1;TIGIT;LAX1;PAG1
regulation of relaxation of muscle (GO:1901077)	4/8	0.0112468	0.591248	0.028512	0.987096	-2.23102	10.0121	CAMK2D;TIFAB;DCANP1;SRI
interleukin-23-mediated signaling pathway (GO:0038155)	4/10	0.0274663	0.824537	0.0488337	0.987096	-2.75161	9.89148	STAT3;STAT4;IL12RB1;JAK2
regulation of protein targeting to membrane (GO:0090313)	8/28	0.0182845	0.698233	0.0278388	0.987096	-2.43734	9.75351	CEMIP;TCAF1;ITGAM;MTCL1;ERBB2;FYN;ANK3;MIEF1
regulation of lymphocyte activation (GO:0051249)	5/14	0.0230296	0.794712	0.0396914	0.987096	-2.57216	9.69956	LCK;CCL5;FCRL3;PAG1;LAT
positive regulation of T cell chemotaxis (GO:0010820)	4/10	0.0274663	0.824537	0.0488337	0.987096	-2.69446	9.68602	CCL5;XCL1;CXCL13;CCR2
T cell mediated immunity (GO:0002456)	4/10	0.0274663	0.824537	0.0488337	0.987096	-2.69157	9.67565	CD8A;BTN3A3;BTN3A2;MYO1G
positive regulation of execution phase of apoptosis (GO:1900119)	4/11	0.0389751	0.928427	0.06132	0.987096	-2.97972	9.66868	FAP;ZC3H12A;TP53BP2;BOK
regulation of inositol phosphate biosynthetic process (GO:0010919)	4/7	0.00623779	0.448067	0.0206658	0.987096	-1.88839	9.58761	PTH;PLEK;PTK2B;PTH1R
enzyme linked receptor protein signaling pathway (GO:0007167)	26/121	0.00377025	0.373639	0.00438893	0.626709	-1.71431	9.56692	BLK;ITK;SRC;FLT3;SLA2;CD3E;RASGRP4;GRAP2;ERBB2;ABL1;STAP1;PTK2B;FYN;JAK2;PAG1;BDNF;LIF;PTK6;FRS2;FGR;PTPRD;ZAP70;LCK;CD8A;CD7;LCP2
regulation of transposition (GO:0010528)	6/18	0.0185523	0.698233	0.0317736	0.987096	-2.38526	9.5104	APOBEC3C;APOBEC3F;APOBEC3G;APOBEC3H;BTBD18;AICDA
positive regulation of cellular extravasation (GO:0002693)	3/7	0.046328	0.95019	0.0759589	0.987096	-3.0934	9.50297	RIPOR2;THY1;CCR2
positive regulation of protein targeting to membrane (GO:0090314)	8/23	0.00509278	0.407967	0.0115065	0.793493	-1.79325	9.46823	CEMIP;TCAF1;ITGAM;MTCL1;ERBB2;FYN;ANK3;MIEF1
positive regulation of B cell proliferation (GO:0030890)	8/31	0.0331035	0.87313	0.0430226	0.987096	-2.76175	9.41236	SASH3;CD74;PTPRC;GPR183;FCRL3;CD38;NCKAP1L;TNFSF13B
T cell differentiation (GO:0030217)	11/39	0.00677088	0.474013	0.0116887	0.793493	-1.87823	9.38199	BLK;ZAP70;PTPRC;LCK;CD8A;CD28;PIK3CD;PTPN22;CD3D;GLI3;GPR18
positive regulation of heterotypic cell-cell adhesion (GO:0034116)	5/12	0.0112795	0.591248	0.0251036	0.987096	-2.08271	9.34047	FGA;GCNT2;THY1;TNF;CD44
collagen fibril organization (GO:0030199)	10/30	0.00256738	0.335691	0.00630579	0.656583	-1.55995	9.30491	COL1A1;COL1A2;COL5A1;LUM;COL11A1;COL5A3;COL5A2;COL12A1;SERPINF2;LOXL1
regulation of interferon-gamma secretion (GO:1902713)	4/10	0.0274663	0.824537	0.0488337	0.987096	-2.5705	9.24042	CD2;ZC3H12A;PTPN22;IL36RN
regulation of execution phase of apoptosis (GO:1900117)	5/14	0.0230296	0.794712	0.0396914	0.987096	-2.44639	9.22529	DFFA;FAP;ZC3H12A;TP53BP2;BOK
positive regulation of T cell activation (GO:0050870)	19/69	0.000606519	0.131874	0.00140484	0.380481	-1.24089	9.19226	CD274;DOCK8;SIRPG;CLECL1;LILRB2;THY1;CD1D;CD3E;ZAP70;PTPRC;LCK;CCL5;CD28;CCL2;CCR7;NCKAP1L;CD47;CCL19;CCR2
T cell migration (GO:0072678)	6/17	0.0137998	0.664474	0.0260399	0.987096	-2.13467	9.14302	ZAP70;CXCL9;GPR183;PIK3CD;CCR6;MYO1G
protein autophosphorylation (GO:0046777)	34/176	0.00627576	0.448067	0.0054463	0.645409	-1.75903	8.92014	BLK;ITK;CAMK2D;SRC;FLT3;STK39;STK4;SLA2;STK33;PAK1;GRAP2;ERBB2;ABL1;PTK2B;PIM3;FYN;PIM2;JAK2;MAP4K1;NTRK2;EIF2AK1;MINK1;PTK6;PASK;UHMK1;FGR;ZAP70;STK24;LCK;STK17B;WNK3;ULK1;ATM;TAF1
positive regulation of defense response to virus by host (GO:0002230)	7/22	0.0146872	0.675249	0.0252843	0.987096	-2.11066	8.90863	AIM2;APOBEC3F;APOBEC3G;STAT1;ZC3H12A;IL12RB1;PQBP1
positive regulation of epithelial cell differentiation (GO:0030858)	6/20	0.0311508	0.840386	0.0455522	0.987096	-2.5631	8.89116	SULT2B1;BMP4;SFRP4;BTG1;FOXJ1;RFX3
inflammatory response (GO:0006954)	46/253	0.00562582	0.431417	0.00386246	0.57123	-1.71609	8.89	PTGER4;CCL13;CXCL9;TNFRSF6B;KLK1;DHX8;CCL3L1;CXCR4;PIK3CD;AOAH;KLK2;CXCL13;ITGAL;THBS1;TNF;LTB4R;CRHBP;IL18RAP;CCL8;ADGRE5;ADORA3;CCL5;CCL4;TNFRSF8;CCL2;TAC4;CCR7;CCL19;APOL3;KLRG1;PTGDR;CCL22;XCR1;IL10RB;STAT3;NFATC3;TNFRSF10B;SELE;NCR3;ADORA2A;LTB4R2;IL2RA;XCL1;CD27;TLR8;LAT
positive regulation of STAT cascade (GO:1904894)	6/20	0.0311508	0.840386	0.0455522	0.987096	-2.55513	8.86352	GH2;CCL5;CSHL1;CRLF3;IL7R;HES5
chondroitin sulfate catabolic process (GO:0030207)	5/14	0.0230296	0.794712	0.0396914	0.987096	-2.33726	8.81375	VCAN;HEXA;BGN;IDS;DCN
regulation of integrin activation (GO:0033623)	4/10	0.0274663	0.824537	0.0488337	0.987096	-2.43428	8.75072	PTGER4;SRC;PLEK;CXCL13
cellular response to growth hormone stimulus (GO:0071378)	4/11	0.0389751	0.928427	0.06132	0.987096	-2.69682	8.75071	GH2;STAT3;CSHL1;JAK2
T-helper 17 cell lineage commitment (GO:0072540)	3/7	0.046328	0.95019	0.0759589	0.987096	-2.82166	8.66816	STAT3;SLAMF6;LY9
regulation of relaxation of cardiac muscle (GO:1901897)	3/7	0.046328	0.95019	0.0759589	0.987096	-2.81532	8.6487	CAMK2D;PDE4D;PDE4B
podosome assembly (GO:0071800)	4/10	0.0274663	0.824537	0.0488337	0.987096	-2.40388	8.64145	NCF1;NCF1B;NCF1C;NOXO1
positive regulation of leukocyte mediated cytotoxicity (GO:0001912)	8/26	0.0115282	0.596726	0.0200738	0.987096	-1.93291	8.62649	NCR3;RAET1E;XCL1;STAP1;SLAMF6;CD226;IL12RB1;NECTIN2
antigen receptor-mediated signaling pathway (GO:0050851)	52/258	0.000313361	0.0933156	0.000299156	0.176972	-1.06186	8.56726	ITK;PIK3CD;PTPN22;CD3G;IGHV1-46;SLA2;CD3E;CD3D;IGHG2;PSMD5;GRAP2;PDE4B;CTLA4;CD38;BTN3A1;PRKCB;PDE4D;THEMIS;BTN3A3;BTN3A2;IGHV1-58;ZAP70;PSMA6;LCK;PSME1;PSME2;LCP2;BLK;VTCN1;THY1;CD79B;CD79A;PAK1;INPP5D;CD19;UBC;FYN;NCKAP1L;HLA-DQA2;PAG1;HLA-DQA1;FYB1;BTN2A2;TRAT1;PSMB8;PSMB9;NFKBIA;PTPRC;IGLL1;HLA-DRA;CD247;LAT
positive regulation of lymphocyte migration (GO:2000403)	6/18	0.0185523	0.698233	0.0317736	0.987096	-2.14321	8.54533	CCL5;DOCK8;CCL4;XCL1;PTK2B;RHOA
neutrophil chemotaxis (GO:0030593)	14/54	0.00551598	0.430975	0.00878301	0.746963	-1.64268	8.54209	CCL13;CCL22;CXADR;CCL3L1;PIK3CD;CCL8;JAML;CCL5;CCL4;PDE4B;XCL1;CCL2;NCKAP1L;CCL19
lymphocyte chemotaxis (GO:0048247)	13/45	0.00267515	0.335691	0.00543806	0.645409	-1.43089	8.47625	CCL13;CXCL9;CCL22;CCL3L1;PIK3CD;CXCL13;CCL8;GPR183;CCL5;CCL4;XCL1;CCL2;CCL19
regulation of cytokine-mediated signaling pathway (GO:0001959)	22/91	0.00158633	0.273708	0.00253857	0.457052	-1.30611	8.41964	IFNA5;CD74;IFNA7;HSP90AB1;CBFB;STAT1;TNFAIP3;TRAF1;HIPK1;TNF;IFNA8;SOCS3;IL3;PTPRC;SHARPIN;IFNG;UBC;PTPN6;IL36RN;JAK2;CD24;BIRC3
positive regulation of natural killer cell mediated immunity (GO:0002717)	6/18	0.0185523	0.698233	0.0317736	0.987096	-2.11168	8.41959	NCR3;RAET1E;SH2D1B;SLAMF6;CD226;NECTIN2
activation of phospholipase C activity (GO:0007202)	7/23	0.0188848	0.698233	0.0301289	0.987096	-2.1074	8.36512	ITK;EDNRA;PTH;SELE;PLCB2;S1PR4;RASGRP4
immunological synapse formation (GO:0001771)	3/7	0.046328	0.95019	0.0759589	0.987096	-2.71411	8.33779	PRF1;CCR7;CCL19
negative regulation of interleukin-17 production (GO:0032700)	4/10	0.0274663	0.824537	0.0488337	0.987096	-2.30706	8.2934	IFNG;NCKAP1L;IL36RN;FOXP3
regulation of interferon-gamma-mediated signaling pathway (GO:0060334)	7/23	0.0188848	0.698233	0.0301289	0.987096	-2.08726	8.28516	SOCS3;HSP90AB1;IFNG;STAT1;NLRC5;PARP14;JAK2
negative regulation of peptidyl-tyrosine phosphorylation (GO:0050732)	8/28	0.0182845	0.698233	0.0278388	0.987096	-2.06391	8.25914	SOCS3;SFRP2;SEMA4D;PTK6;PTPN6;THY1;PARP14;SAMSN1
regulation of interleukin-17 production (GO:0032660)	7/22	0.0146872	0.675249	0.0252843	0.987096	-1.95538	8.2532	IFNG;IL15;SLAMF6;NCKAP1L;IL36RN;LY9;FOXP3
regulation of cell-cell adhesion mediated by integrin (GO:0033632)	4/8	0.0112468	0.591248	0.028512	0.987096	-1.80635	8.10631	PODXL;CCL5;CXCL13;FERMT3
regulation of T cell tolerance induction (GO:0002664)	3/7	0.046328	0.95019	0.0759589	0.987096	-2.6334	8.08982	IL2RA;LILRB2;FOXP3
long term synaptic depression (GO:0060292)	3/7	0.046328	0.95019	0.0759589	0.987096	-2.61414	8.03066	SLC24A2;ARF1;PICK1
regulation of phosphatidylinositol 3-kinase signaling (GO:0014066)	20/81	0.00193455	0.296909	0.0031719	0.525393	-1.2833	8.01789	PPP1R16B;NTRK2;SEMA4D;MYOC;NCF1;FLT3;NLRC3;WNT16;AGT;DCN;FGR;PIK3IP1;CCL5;FSHR;HCLS1;PTPN6;PLXNB1;PIP5K1B;JAK2;HCST
T-helper 17 cell differentiation (GO:0072539)	4/9	0.0182602	0.698233	0.0378946	0.987096	-2.00017	8.00673	STAT3;SLAMF6;RORA;LY9
regulation of alpha-beta T cell differentiation (GO:0046637)	3/8	0.0673767	1	0.0966938	0.987096	-2.96057	7.98601	ZNF683;PRDM1;GLI3
Fc-gamma receptor signaling pathway (GO:0038094)	26/135	0.0159724	0.698233	0.0142362	0.921128	-1.9228	7.95441	CYFIP2;HSP90AB1;IGKV2D-30;SRC;CD3G;IGHV1-46;PAK1;IGHG2;IGLV3-21;ABL1;IGKV3-15;FYN;NCKAP1L;IGKV1-33;FCGR1A;IGKV3-11;IGKV3D-20;BAIAP2;IGKV1D-33;FGR;PLPP4;ELMO1;CD247;IGKV3-20;IGKV2-30;MYO1G
negative regulation of T cell mediated immunity (GO:0002710)	3/8	0.0673767	1	0.0966938	0.987096	-2.94495	7.94388	PTPRC;XCL1;FOXP3
muscle tissue development (GO:0060537)	3/7	0.046328	0.95019	0.0759589	0.987096	-2.57485	7.90995	BMP4;POGLUT1;STRA6
leukocyte cell-cell adhesion (GO:0007159)	8/28	0.0182845	0.698233	0.0278388	0.987096	-1.96583	7.86666	TSTA3;SEMA4D;CCL5;CERCAM;CLECL1;ITGAL;SELE;FERMT3
positive regulation of actin cytoskeleton reorganization (GO:2000251)	6/19	0.0243112	0.824537	0.0382695	0.987096	-2.11606	7.865	NRP1;BAIAP2L2;ABL1;STAP1;HCLS1;BAIAP2
inactivation of MAPK activity (GO:0000188)	6/21	0.0391316	0.928427	0.0536391	0.987096	-2.42635	7.86337	RGS4;DUSP2;RGS3;DUSP10;MBIP;LAX1
negative regulation of transposition (GO:0010529)	6/20	0.0311508	0.840386	0.0455522	0.987096	-2.25341	7.81688	APOBEC3C;APOBEC3F;APOBEC3G;APOBEC3H;BTBD18;AICDA
molybdopterin cofactor metabolic process (GO:0043545)	3/8	0.0673767	1	0.0966938	0.987096	-2.89728	7.81528	MOCOS;MBIP;MOCS1
positive regulation of B cell differentiation (GO:0045579)	3/8	0.0673767	1	0.0966938	0.987096	-2.87806	7.76345	MMP14;CD27;NCKAP1L
regulation of macrophage chemotaxis (GO:0010758)	5/16	0.040658	0.935361	0.0585168	0.987096	-2.42138	7.75462	RARRES2;CCL5;STAP1;PTK2B;THBS1
lipid phosphorylation (GO:0046834)	10/36	0.0107884	0.591248	0.017189	0.948584	-1.70943	7.74251	DGKD;DGKB;DGKA;PI4KAP1;PI4KAP2;PI4KA;TTC7B;PIK3CD;IP6K1;DGKZ
3'-phosphoadenosine 5'-phosphosulfate biosynthetic process (GO:0050428)	3/7	0.046328	0.95019	0.0759589	0.987096	-2.50081	7.68251	SLC35B2;SLC26A1;PAPSS2
regulation of collateral sprouting (GO:0048670)	3/8	0.0673767	1	0.0966938	0.987096	-2.81698	7.59867	SEMA4D;BDNF;FGF13
sodium ion import across plasma membrane (GO:0098719)	5/16	0.040658	0.935361	0.0585168	0.987096	-2.36232	7.56548	HCN4;SLC9A3;SLC9A6;SLC9A8;HCN2
regulation of T cell chemotaxis (GO:0010819)	4/11	0.0389751	0.928427	0.06132	0.987096	-2.32158	7.53315	CCL5;XCL1;CXCL13;CCR2
positive regulation of macrophage chemotaxis (GO:0010759)	3/8	0.0673767	1	0.0966938	0.987096	-2.78978	7.5253	RARRES2;CCL5;THBS1
positive regulation of T cell receptor signaling pathway (GO:0050862)	4/11	0.0389751	0.928427	0.06132	0.987096	-2.31381	7.50791	LCK;TRAT1;CD226;NECTIN2
positive regulation of sodium ion transmembrane transport (GO:1902307)	3/7	0.046328	0.95019	0.0759589	0.987096	-2.4209	7.43701	WNK3;DMD;ANK3
granulocyte chemotaxis (GO:0071621)	15/57	0.00355574	0.373639	0.00608713	0.656583	-1.31001	7.38741	CCL13;CCL22;CXADR;CCL3L1;PIK3CD;ADGRE2;CCL8;JAML;CCL5;CCL4;PDE4B;XCL1;CCL2;NCKAP1L;CCL19
STAT cascade (GO:0097696)	7/23	0.0188848	0.698233	0.0301289	0.987096	-1.85718	7.37189	STAT5A;STAT1;STAT3;STAT4;CCL2;JAK2;CCR2
positive regulation of podosome assembly (GO:0071803)	3/7	0.046328	0.95019	0.0759589	0.987096	-2.39047	7.34355	CSF2;LCP1;TNF
regulation of B cell proliferation (GO:0030888)	11/44	0.0172675	0.698233	0.0232878	0.987096	-1.80412	7.3228	SASH3;CD74;PTPRC;GPR183;FCRL3;MZB1;CTLA4;CD38;ATM;NCKAP1L;TNFSF13B
sodium ion import (GO:0097369)	5/16	0.040658	0.935361	0.0585168	0.987096	-2.27745	7.29365	HCN4;SLC9A3;SLC9A6;SLC9A8;HCN2
inner ear receptor cell differentiation (GO:0060113)	3/7	0.046328	0.95019	0.0759589	0.987096	-2.355	7.23458	USH1C;USH2A;HES5
regulation of response to interferon-gamma (GO:0060330)	5/15	0.0310669	0.840386	0.0485668	0.987096	-2.08214	7.22838	SOCS3;HSP90AB1;IFNG;STAT1;JAK2
regulation of vitamin D biosynthetic process (GO:0060556)	3/8	0.0673767	1	0.0966938	0.987096	-2.67969	7.22835	IFNG;GFI1;TNF
positive regulation of neutrophil chemotaxis (GO:0090023)	7/25	0.0296543	0.840386	0.0416013	0.987096	-2.05325	7.22364	CD74;RIPOR2;RAC2;XCL1;CCR7;NCKAP1L;CCL19
positive regulation of macrophage migration (GO:1905523)	3/8	0.0673767	1	0.0966938	0.987096	-2.66051	7.17662	RARRES2;CCL5;THBS1
cellular response to interleukin-2 (GO:0071352)	4/12	0.0528229	0.959385	0.0753177	0.987096	-2.41926	7.11458	STAT5A;IL2RA;IL2RB;PTK2B
regulation of defense response to virus by virus (GO:0050690)	9/29	0.00707586	0.474013	0.0134508	0.884123	-1.43484	7.104	ARF1;LCK;CD28;AP2S1;AP1S2;ELMO1;AP1S1;FYN;CD247
positive regulation of cell adhesion mediated by integrin (GO:0033630)	5/15	0.0310669	0.840386	0.0485668	0.987096	-2.04535	7.10066	SFRP2;PODXL;CCL5;NCKAP1L;CXCL13
cellular response to tumor necrosis factor (GO:0071356)	38/195	0.00346341	0.373639	0.00303043	0.522875	-1.25286	7.09805	CCL13;EDA;TNFRSF6B;CCL3L1;TNF;TNFSF13B;CRHBP;CCL8;PSMD5;CCL5;ZC3H12A;UBC;CCL4;TNFRSF8;CCL2;PTK2B;TNFRSF17;CCL19;JAK2;ADAMTS7;CCL22;TNFSF14;STAT1;TNFRSF10B;PSMB8;PSMB9;NFKBIA;PSMA6;AIM2;PSME1;LTA;XCL1;CD27;PSME2;LTB;NFE2L2;BIRC3;LIMS1
positive regulation of sodium ion transmembrane transporter activity (GO:2000651)	4/12	0.0528229	0.959385	0.0753177	0.987096	-2.41346	7.09753	WNK3;DMD;ANK3;DRD4
regulation of B cell differentiation (GO:0045577)	5/16	0.040658	0.935361	0.0585168	0.987096	-2.21604	7.09701	MMP14;FCRL3;CD27;NCKAP1L;INHA
regulation of podosome assembly (GO:0071801)	4/11	0.0389751	0.928427	0.06132	0.987096	-2.18511	7.09031	CSF2;SRC;LCP1;TNF
regulation of antigen receptor-mediated signaling pathway (GO:0050854)	5/13	0.0164693	0.698233	0.0318787	0.987096	-1.72312	7.07557	BLK;PTPRC;CBFB;PTPN22;GCSAM
B cell activation (GO:0042113)	17/74	0.00878653	0.54306	0.0111983	0.793493	-1.48853	7.04749	TPD52;IFNA5;CR2;IFNA7;PRKCB;FLT3;PIK3CD;LAX1;IFNA8;AICDA;CD79B;ZAP70;CD79A;PTPRC;BANK1;GPR183;MS4A1
negative regulation of interleukin-6 production (GO:0032715)	8/25	0.0089421	0.544548	0.0168328	0.941954	-1.49013	7.0289	ZC3H12A;TNFAIP3;FOXJ1;PTPN22;NCKAP1L;NLRC3;TNF;SLAMF1
cellular response to interleukin-18 (GO:0071351)	3/8	0.0673767	1	0.0966938	0.987096	-2.59639	7.00364	IL18RAP;IL18R1;IL18BP
interleukin-18-mediated signaling pathway (GO:0035655)	3/8	0.0673767	1	0.0966938	0.987096	-2.59473	6.99917	IL18RAP;IL18R1;IL18BP
response to interferon-gamma (GO:0034341)	17/69	0.00418044	0.378381	0.00634226	0.656583	-1.27191	6.96667	CCL13;SP100;CIITA;CCL22;GCH1;CCL3L1;STAT1;CCL8;CCL5;UBD;CCL4;CASP1;XCL1;IRF8;CCL2;CCL19;IL12RB1
negative regulation of phosphate metabolic process (GO:0045936)	6/20	0.0311508	0.840386	0.0455522	0.987096	-1.99493	6.92024	BMP4;ANKLE2;CDKN2C;PLEK;STAP1;INHA
negative regulation of morphogenesis of an epithelium (GO:1905331)	4/12	0.0528229	0.959385	0.0753177	0.987096	-2.33317	6.86142	BMP4;STAT1;SULF1;TNF
macromolecule biosynthetic process (GO:0009059)	6/20	0.0311508	0.840386	0.0455522	0.987096	-1.97051	6.83552	COL1A1;PTPRC;COL5A1;PTH;TNF;EIF4G2
JAK-STAT cascade (GO:0007259)	10/41	0.026708	0.824537	0.0337028	0.987096	-1.88282	6.82106	STAT5A;GH2;STAT1;IL15;STAT3;STAT4;CCL2;PTK6;JAK2;CCR2
positive regulation of tumor necrosis factor biosynthetic process (GO:0042535)	3/9	0.0919349	1	0.119421	0.987096	-2.8464	6.79344	TNFRSF8;THBS1;CCR2
negative regulation of T cell activation (GO:0050868)	9/35	0.025073	0.824537	0.0334678	0.987096	-1.83277	6.75551	CD274;RIPOR2;PTPN22;LILRB2;VTCN1;TIGIT;LAX1;FOXP3;PAG1
GTP metabolic process (GO:0046039)	7/22	0.0146872	0.675249	0.0252843	0.987096	-1.59676	6.73958	OPA1;IMPDH1;EFL1;MOCOS;MBIP;GIMAP7;MOCS1
positive regulation of substrate adhesion-dependent cell spreading (GO:1900026)	7/28	0.0524784	0.959385	0.0635412	0.987096	-2.28553	6.73626	FGA;NRP1;MYOC;ABL1;ARHGEF7;LIMS1;CRKL
T-helper cell lineage commitment (GO:0002295)	3/9	0.0919349	1	0.119421	0.987096	-2.80238	6.68836	STAT3;SLAMF6;LY9
negative regulation of T cell apoptotic process (GO:0070233)	4/10	0.0274663	0.824537	0.0488337	0.987096	-1.85614	6.67246	PTCRA;BMP4;TSC22D3;CCL5
negative regulation of cell division (GO:0051782)	4/12	0.0528229	0.959385	0.0753177	0.987096	-2.26491	6.66067	SUSD2;CHMP4C;TXNIP;E2F7
purine-containing compound metabolic process (GO:0072521)	5/18	0.0646554	1	0.0816238	0.987096	-2.42405	6.6387	SLC2A9;SLC22A12;GCKR;GUK1;MACROD2
lymphocyte differentiation (GO:0030098)	17/74	0.00878653	0.54306	0.0111983	0.793493	-1.39934	6.62524	BLK;TPD52;IFNA5;CR2;IFNA7;FLT3;PIK3CD;PTPN22;CD3D;IFNA8;AICDA;CD79B;ZAP70;CD79A;PTPRC;LCK;GPR18
negative regulation of T cell receptor signaling pathway (GO:0050860)	5/15	0.0310669	0.840386	0.0485668	0.987096	-1.9041	6.6103	PVRIG;PTPN22;THY1;UBASH3A;GBP1
negative regulation of cytokine secretion (GO:0050710)	11/41	0.0100966	0.591248	0.0156257	0.941954	-1.43419	6.59091	SRGN;PTGER4;BTN2A2;ZC3H12A;TLR8;PTPN22;SSC5D;IL36RN;GBP1;FOXP3;TNF
positive regulation of inositol phosphate biosynthetic process (GO:0060732)	3/8	0.0673767	1	0.0966938	0.987096	-2.42383	6.53817	DHX8;PTH;PTH1R
positive regulation of cytokine production (GO:0001819)	38/221	0.0254603	0.824537	0.016803	0.941954	-1.77689	6.5223	ANKRD17;PTGER4;CSF2;PTPN22;RORA;GATA4;CLEC9A;LY9;TNF;PQBP1;C3;IFI16;DHX36;PDE4B;SLAMF6;CCR7;CCL19;TIGIT;IL12RB1;POLR2K;CCR2;ZBP1;GBP5;IL15;PDE4D;SERPINF2;ARNT;LILRB2;SULF1;AGT;FGR;TMIGD2;IFNG;IRF1;CD28;XCL1;POLR3H;TRIM15
positive regulation of peptidyl-tyrosine phosphorylation (GO:0050731)	25/117	0.00479706	0.405401	0.00546896	0.645409	-1.22062	6.51781	NRP1;CSF2;SRC;FLT3;SOCS3;CCL5;ABL1;PTK2B;STAP2;JAK2;HES5;CD74;SEMA4D;STAT3;LIF;PTK6;CSHL1;PARP14;AGT;GH2;IL3;IFNG;BANK1;HCLS1;CD44
regulation of cell projection organization (GO:0031344)	3/8	0.0673767	1	0.0966938	0.987096	-2.41094	6.5034	SEMA4D;CCL19;ERMN
leukocyte aggregation (GO:0070486)	3/8	0.0673767	1	0.0966938	0.987096	-2.40311	6.48229	SEMA4D;RAC2;CD44
regulation of heterotypic cell-cell adhesion (GO:0034114)	6/20	0.0311508	0.840386	0.0455522	0.987096	-1.86125	6.45652	FGA;GCNT2;THY1;TNF;CD44;MAP2K5
positive regulation of lamellipodium morphogenesis (GO:2000394)	3/8	0.0673767	1	0.0966938	0.987096	-2.39154	6.45108	SRC;ARHGEF7;CORO1B
pteridine-containing compound biosynthetic process (GO:0042559)	3/8	0.0673767	1	0.0966938	0.987096	-2.3699	6.3927	GCH1;ST20-MTHFS;MTHFS
regulation of calcium-mediated signaling (GO:0050848)	11/42	0.0121698	0.607169	0.0179316	0.964348	-1.44225	6.35861	NEUROD2;CAMK2D;P2RX5;P2RX2;TRAT1;PDE4D;PLEK;CCL4;DMD;SLA2;GBP1
plasma membrane bounded cell projection morphogenesis (GO:0120039)	13/53	0.011907	0.601301	0.0162696	0.941954	-1.43293	6.3488	BDNF;NRK;MINK1;PAK1;SNX1;SLC9A6;STK24;RAC2;PLXNB1;NCKAP1L;SRGAP2;SGK1;NBL1
negative regulation of antigen receptor-mediated signaling pathway (GO:0050858)	6/18	0.0185523	0.698233	0.0317736	0.987096	-1.5909	6.34319	PVRIG;FCRL3;PTPN22;THY1;UBASH3A;GBP1
cellular response to cytokine stimulus (GO:0071345)	77/457	0.00378963	0.373639	0.00156613	0.380481	-1.1314	6.3081	IFNA5;CNTFR;RIPOR2;IFNA7;ITGAM;CSF2;FLT3;DOCK8;PIK3CD;RORA;FASLG;TNF;IFNA8;IL18BP;CRKL;CRHBP;ZC3H12A;ITGAX;CASP1;CCR7;JAK2;ADAMTS7;CCR2;IL1R2;FOXH1;BGN;IL19;FLT3LG;YWHAZ;RHOA;DCN;RTN4RL1;IRF1;XCL1;IRF8;HCLS1;LRRC15;CCL13;CCL3L1;PTAFR;TCF7;CXCR4;SOCS3;CCL8;INPP5D;CCL5;UBC;CCL4;STAT4;CCL2;FYN;IL36RN;CCL19;IL12RB1;SOCS4;STAT5A;IL31;CCL22;SMAD3;STAT1;IL10RB;PYHIN1;IL10RA;STAT3;LIF;PODN;IL3;COL1A2;IL2…
regulation of actin nucleation (GO:0051125)	5/17	0.051849	0.959385	0.0695404	0.987096	-2.11771	6.26719	ARF1;PICK1;WHAMM;CORO1A;CORO1B
interleukin-12-mediated signaling pathway (GO:0035722)	11/47	0.0276771	0.824537	0.0333807	0.987096	-1.74365	6.25474	CNN2;RAP1B;HSPA9;ARF1;IFNG;STAT4;PSME2;LCP1;IL12RB1;SOD2;JAK2
negative regulation of RNA biosynthetic process (GO:1902679)	4/13	0.0689801	1	0.0907682	0.987096	-2.32631	6.2204	NIF3L1;SSX7;SSX2;SSX3
regulation of protein ADP-ribosylation (GO:0010835)	3/9	0.0919349	1	0.119421	0.987096	-2.60538	6.2182	KAT2B;WARS;IFNG
positive regulation of T cell migration (GO:2000406)	6/21	0.0391316	0.928427	0.0536391	0.987096	-1.9088	6.18608	CCL5;DOCK8;XCL1;CXCL13;RHOA;CCR2
lipid modification (GO:0030258)	7/27	0.0439299	0.95019	0.0555798	0.987096	-1.97609	6.17559	DGKD;PLPP4;DGKB;DGKA;DGKZ;PLPP2;CYP3A7
tyrosine phosphorylation of STAT protein (GO:0007260)	3/9	0.0919349	1	0.119421	0.987096	-2.57261	6.13998	IL15;PTK6;JAK2
positive regulation of neutrophil migration (GO:1902624)	7/26	0.0363324	0.921523	0.0482697	0.987096	-1.85019	6.13347	CD74;RIPOR2;RAC2;XCL1;CCR7;NCKAP1L;CCL19
leukocyte tethering or rolling (GO:0050901)	5/17	0.051849	0.959385	0.0695404	0.987096	-2.06924	6.12376	SELL;MADCAM1;ITGB7;SELE;TNF
positive regulation of T-helper 1 type immune response (GO:0002827)	4/13	0.0689801	1	0.0907682	0.987096	-2.2736	6.07946	XCL1;CCL19;IL12RB1;CCR2
positive regulation of cytosolic calcium ion concentration (GO:0007204)	27/134	0.0079165	0.504342	0.0077806	0.732261	-1.24975	6.04731	PTGER4;OPRL1;CXCR4;CACNA1A;CACNA1C;CXCL13;TRPM1;P2RY8;EDNRA;ABL1;TAC4;CCR7;CCR4;S1PR4;GPR157;CCR2;PTGDR;BCAP31;CD52;P2RY10;XCR1;P2RX5;CACNB3;P2RX2;CD24;OR56A4;GPR18
poly(A)+ mRNA export from nucleus (GO:0016973)	4/14	0.0873603	1	0.107594	0.987096	-2.47934	6.04391	NXF1;PCID2;POLDIP3;THOC2
regulation of establishment or maintenance of cell polarity (GO:0032878)	5/18	0.0646554	1	0.0816238	0.987096	-2.20625	6.04221	ARFGEF1;RAP1B;RIPOR2;PTK2B;LLGL1
regulation of lamellipodium morphogenesis (GO:2000392)	4/12	0.0528229	0.959385	0.0753177	0.987096	-2.05456	6.04206	SRC;ARHGEF7;CD44;CORO1B
chemokine-mediated signaling pathway (GO:0070098)	13/53	0.011907	0.601301	0.0162696	0.941954	-1.35902	6.02132	CCL13;CXCL9;CCL22;CCL3L1;CXCL13;CCL8;CCL5;CCL4;XCL1;CCL2;PTK2B;CCL19;CCR2
regulation of voltage-gated calcium channel activity (GO:1901385)	7/26	0.0363324	0.921523	0.0482697	0.987096	-1.81532	6.01787	CACNB3;CACNB4;PDE4B;DMD;SRI;OR56A4;DRD4
positive regulation of natural killer cell mediated cytotoxicity (GO:0045954)	5/18	0.0646554	1	0.0816238	0.987096	-2.18728	5.99028	NCR3;RAET1E;SLAMF6;CD226;NECTIN2
immunoglobulin mediated immune response (GO:0016064)	3/9	0.0919349	1	0.119421	0.987096	-2.5025	5.97266	CD74;CD27;TLR8
heterotypic cell-cell adhesion (GO:0034113)	7/26	0.0363324	0.921523	0.0482697	0.987096	-1.80099	5.97035	CD2;CXADR;ITGAX;MADCAM1;ITGB7;LILRB2;CD1D
oxygen homeostasis (GO:0032364)	2/7	0.214726	1	0.236605	0.987096	-3.86753	5.94978	WNT7B;SOD2
regulation of myosin-light-chain-phosphatase activity (GO:0035507)	3/8	0.0673767	1	0.0966938	0.987096	-2.19729	5.92709	NUAK1;NCKAP1L;TNF
interleukin-21-mediated signaling pathway (GO:0038114)	3/9	0.0919349	1	0.119421	0.987096	-2.47015	5.89544	STAT1;STAT3;STAT4
cargo loading into COPII-coated vesicle (GO:0090110)	4/13	0.0689801	1	0.0907682	0.987096	-2.20283	5.89022	RAB1A;SEC24B;SAR1A;SEC31A
Notch receptor processing, ligand-dependent (GO:0035333)	4/14	0.0873603	1	0.107594	0.987096	-2.4138	5.88415	APH1A;PSENEN;APH1B;PSEN2
regulation of mononuclear cell migration (GO:0071675)	4/13	0.0689801	1	0.0907682	0.987096	-2.19757	5.87617	RARRES2;CCL5;THBS1;TNF
regulation of chemotaxis (GO:0050920)	7/25	0.0296543	0.840386	0.0416013	0.987096	-1.66404	5.85435	USP14;GPR183;RARRES2;CXCR4;CCL19;ZSWIM4;THBS1
positive regulation of immunoglobulin mediated immune response (GO:0002891)	3/9	0.0919349	1	0.119421	0.987096	-2.44718	5.84063	XCL1;CD226;NECTIN2
regulation of defense response to virus by host (GO:0050691)	8/31	0.0331035	0.87313	0.0430226	0.987096	-1.71009	5.82819	AIM2;APOBEC3F;APOBEC3G;STAT1;ZC3H12A;TNFAIP3;IL12RB1;PQBP1
establishment of endothelial barrier (GO:0061028)	6/22	0.0482982	0.956951	0.0625406	0.987096	-1.92246	5.82575	PPP1R16B;RAP2C;RAP1B;AFDN;MARVELD2;PDE4D
positive regulation of lymphocyte proliferation (GO:0050671)	16/72	0.0148389	0.675249	0.0174094	0.948584	-1.38095	5.81449	SASH3;CD74;CD274;FCRL3;CLECL1;LILRB2;CD1D;CD3E;TNFSF13B;PTPRC;GPR183;CCL5;CD28;CD38;NCKAP1L;CCL19
endothelial cell chemotaxis (GO:0035767)	3/10	0.119564	1	0.143879	0.987096	-2.72972	5.79766	NRP1;CXCL13;CORO1B
purine ribonucleoside bisphosphate biosynthetic process (GO:0034036)	3/7	0.046328	0.95019	0.0759589	0.987096	-1.86901	5.74161	SLC35B2;SLC26A1;PAPSS2
positive regulation of granulocyte chemotaxis (GO:0071624)	7/27	0.0439299	0.95019	0.0555798	0.987096	-1.83611	5.73814	CD74;RIPOR2;RAC2;XCL1;CCR7;NCKAP1L;CCL19
interleukin-35-mediated signaling pathway (GO:0070757)	4/12	0.0528229	0.959385	0.0753177	0.987096	-1.94344	5.71528	STAT1;STAT3;STAT4;JAK2
ERBB2 signaling pathway (GO:0038128)	10/40	0.0226564	0.794712	0.0297511	0.987096	-1.50514	5.70042	BTC;GRB7;MYOC;SRC;UBC;ERBB2;GAB1;PTK6;CPNE3;PRKCA
positive regulation of regulatory T cell differentiation (GO:0045591)	3/9	0.0919349	1	0.119421	0.987096	-2.38185	5.6847	DUSP10;LILRB2;FOXP3
leukocyte adhesion to vascular endothelial cell (GO:0061756)	5/17	0.051849	0.959385	0.0695404	0.987096	-1.91646	5.67161	SELL;MADCAM1;ITGB7;SELE;TNF
tumor necrosis factor-mediated signaling pathway (GO:0033209)	25/124	0.0102456	0.591248	0.0100979	0.793493	-1.23505	5.65766	EDA;TNFRSF6B;TNF;TNFSF13B;PSMD5;UBC;TNFRSF8;PTK2B;TNFRSF17;JAK2;TNFSF14;STAT1;TNFRSF10B;PSMB8;PSMB9;NFKBIA;PSMA6;AIM2;PSME1;LTA;CD27;PSME2;LTB;BIRC3;LIMS1
eosinophil chemotaxis (GO:0048245)	7/25	0.0296543	0.840386	0.0416013	0.987096	-1.60142	5.63404	CCL13;CCL8;CCL3L1;CCL5;CCL4;XCL1;CCL2
virion attachment to host cell (GO:0019062)	3/10	0.119564	1	0.143879	0.987096	-2.63553	5.59761	LRRC15;HSP90AB1;NECTIN2
long-chain fatty acid biosynthetic process (GO:0042759)	3/10	0.119564	1	0.143879	0.987096	-2.63396	5.59426	ASAH2B;ASAH2;ALOX12
regulation of cell communication by electrical coupling (GO:0010649)	4/13	0.0689801	1	0.0907682	0.987096	-2.07533	5.54932	CAMK2D;PDE4D;SRI;ANK3
regulation of cardiac muscle cell contraction (GO:0086004)	7/27	0.0439299	0.95019	0.0555798	0.987096	-1.75639	5.48899	HCN4;CAMK2D;PDE4D;PDE4B;SRI;CACNA1C;FGF13
tRNA methylation (GO:0030488)	7/27	0.0439299	0.95019	0.0555798	0.987096	-1.75074	5.47134	METTL2B;METTL2A;TRMO;TRMT44;MTO1;FTSJ1;HSD17B10
antigen processing and presentation of peptide antigen via MHC class II (GO:0002495)	19/99	0.0367185	0.921523	0.0335014	0.987096	-1.65408	5.46587	CD74;ARF1;SEC24B;LAG3;DCTN2;CTSS;MARCH1;HLA-DMA;KLC2;AP2S1;AP1S2;AP1S1;HLA-DRA;CTSE;HLA-DOA;HLA-DOB;HLA-DQA2;HLA-DQA1;SEC31A
regulation of natural killer cell activation (GO:0032814)	3/10	0.119564	1	0.143879	0.987096	-2.57259	5.46392	ZNF683;PTPN22;PRDM1
regulation of vascular endothelial growth factor production (GO:0010574)	7/28	0.0524784	0.959385	0.0635412	0.987096	-1.85286	5.46102	C3;ARNT;SARS;RORA;GATA4;SULF1;CCR2
coenzyme biosynthetic process (GO:0009108)	8/30	0.0274804	0.824537	0.0374643	0.987096	-1.51691	5.45219	PANK2;GCH1;PANK1;ST20-MTHFS;MTHFS;MAT2B;MOCS1;COASY
negative regulation of viral genome replication (GO:0045071)	12/51	0.0211574	0.768532	0.0261866	0.987096	-1.41269	5.447	ISG20;APOBEC3C;SRPK2;ILF3;APOBEC3F;APOBEC3G;IFI16;APOBEC3H;CCL5;ZC3H12A;TNF;AICDA
positive regulation of focal adhesion assembly (GO:0051894)	5/18	0.0646554	1	0.0816238	0.987096	-1.98592	5.43881	NRP1;MYOC;ABL1;THY1;LIMS1
amyloid precursor protein metabolic process (GO:0042982)	4/14	0.0873603	1	0.107594	0.987096	-2.22045	5.41283	APH1A;PSENEN;PSEN2;ABCG1
Notch signaling pathway (GO:0007219)	12/56	0.0415541	0.95019	0.0444709	0.987096	-1.7001	5.4076	NOTCH2;APH1A;PSENEN;KAT2B;APH1B;STAT1;MDK;UBC;PSEN2;ASCL1;HES5;MIB1
embryo development ending in birth or egg hatching (GO:0009792)	5/18	0.0646554	1	0.0816238	0.987096	-1.97333	5.40432	SCEL;MFRP;USP22;FOXI1;CELF4
positive regulation of ion transmembrane transporter activity (GO:0032414)	6/24	0.0702875	1	0.0827922	0.987096	-2.03462	5.40224	TCAF1;WNK3;STK39;DMD;ANK3;CTSS
cellular response to interleukin-17 (GO:0097398)	3/9	0.0919349	1	0.119421	0.987096	-2.26323	5.4016	IL25;IL17RC;IL17RB
immune response-regulating cell surface receptor signaling pathway (GO:0002768)	4/12	0.0528229	0.959385	0.0753177	0.987096	-1.82912	5.37909	FGR;NCR3;LILRB2;CD24
cellular response to interleukin-15 (GO:0071350)	4/14	0.0873603	1	0.107594	0.987096	-2.20598	5.37755	STAT5A;IL15;STAT3;IL2RB
regulation of dendritic cell antigen processing and presentation (GO:0002604)	3/9	0.0919349	1	0.119421	0.987096	-2.253	5.37718	CCR7;CCL19;THBS1
regulation of interleukin-2 production (GO:0032663)	6/22	0.0482982	0.956951	0.0625406	0.987096	-1.77137	5.36788	PDE4D;PDE4B;XCL1;TNFAIP3;FOXP3;CCR2
regulation of oligodendrocyte differentiation (GO:0048713)	4/13	0.0689801	1	0.0907682	0.987096	-2.00417	5.35902	CXCR4;TNFRSF8;DRD3;HES5
positive regulation of transforming growth factor beta production (GO:0071636)	3/9	0.0919349	1	0.119421	0.987096	-2.2271	5.31537	SERPINF2;XCL1;THBS1
response to prostaglandin E (GO:0034695)	4/13	0.0689801	1	0.0907682	0.987096	-1.98681	5.31262	PTGER4;CCR7;CCL19;PTGDR
neutrophil migration (GO:1990266)	14/59	0.0124519	0.613849	0.0162296	0.941954	-1.20681	5.29292	CCL13;CCL22;CXADR;CCL3L1;PIK3CD;CCL8;JAML;CCL5;CCL4;PDE4B;XCL1;CCL2;NCKAP1L;CCL19
negative regulation of interleukin-12 production (GO:0032695)	4/13	0.0689801	1	0.0907682	0.987096	-1.9746	5.27996	TLR8;TIGIT;THBS1;SLAMF1
response to cytokine (GO:0034097)	27/139	0.0128099	0.62407	0.0115761	0.793493	-1.20951	5.27047	CD274;SP100;CIITA;SRC;FLT3;CXCR4;IL18BP;LAMP3;UBD;CASP1;CCR7;MAP2K7;JAK2;SMAD3;GCH1;STAT1;STAT3;FOXH1;TRAFD1;PRKCA;SELE;HCLS1;PTPN6;PTPN7;PTPN4;PTPN5;IL18R1
regulation of blood vessel diameter (GO:0097746)	7/28	0.0524784	0.959385	0.0635412	0.987096	-1.78693	5.26671	PER2;DHX8;NOS3;KCNMB2;SERPINF2;AGT;PTGDR
regulation of cardiac muscle cell action potential involved in regulation of contraction (GO:0098909)	3/9	0.0919349	1	0.119421	0.987096	-2.20394	5.26008	HCN4;CAMK2D;FGF13
positive regulation of T cell proliferation (GO:0042102)	14/62	0.0190722	0.698921	0.0225813	0.987096	-1.32393	5.24215	CD274;CLECL1;LILRB2;CD1D;CD3E;PTPRC;TMIGD2;CCL5;CD28;NCKAP1L;CCL19;IL12RB1;CD24;CCR2
interleukin-2-mediated signaling pathway (GO:0038110)	4/12	0.0528229	0.959385	0.0753177	0.987096	-1.78058	5.23635	STAT5A;IL2RA;IL2RB;PTK2B
positive regulation of myeloid leukocyte differentiation (GO:0002763)	8/33	0.0465802	0.95019	0.0557043	0.987096	-1.70619	5.23216	CD74;IFNG;CTNNBIP1;LIF;HCLS1;PRKCA;EVI2B;TNF
hematopoietic progenitor cell differentiation (GO:0002244)	6/23	0.0586794	1	0.0722596	0.987096	-1.84272	5.22533	BMP4;PTPRC;FLT3;PLEK;MEOX1;MIXL1
regulation of fibroblast apoptotic process (GO:2000269)	3/9	0.0919349	1	0.119421	0.987096	-2.18915	5.22479	BTG1;STK17B;IER3IP1
eosinophil migration (GO:0072677)	7/25	0.0296543	0.840386	0.0416013	0.987096	-1.48243	5.21542	CCL13;CCL8;CCL3L1;CCL5;CCL4;XCL1;CCL2
regulation of peptidyl-serine phosphorylation of STAT protein (GO:0033139)	5/19	0.079064	1	0.0947423	0.987096	-2.0526	5.20847	IFNA5;IFNA7;IFNG;LIF;IFNA8
regulation of JAK-STAT cascade (GO:0046425)	14/66	0.0316536	0.84566	0.0337263	0.987096	-1.50431	5.19422	LRRC15;LEPROT;BGN;CSHL1;ADIPOR1;PODN;DCN;GH2;SOCS3;RTN4RL1;CCL5;CRLF3;HES5;SOCS4
positive regulation of microglial cell activation (GO:1903980)	2/7	0.214726	1	0.236605	0.987096	-3.37479	5.19176	ITGAM;STAP1
negative regulation of telomerase activity (GO:0051974)	3/9	0.0919349	1	0.119421	0.987096	-2.17176	5.18327	SRC;POT1;TERF1
lymphocyte proliferation (GO:0046651)	9/37	0.0351922	0.910819	0.0432353	0.987096	-1.54105	5.15778	IFNA5;CD79A;CR2;IFNA7;PTPRC;TNFSF14;FLT3;MS4A1;IFNA8
regulation of blood circulation (GO:1903522)	9/37	0.0351922	0.910819	0.0432353	0.987096	-1.52911	5.11783	PER2;CAMK2D;DES;DHX8;ADORA3;CELF2;KCNMB2;SRI;AGT
DNA dealkylation involved in DNA repair (GO:0006307)	3/11	0.149785	1	0.169801	0.987096	-2.6935	5.11376	ALKBH3;FTO;ALKBH1
neuromuscular process (GO:0050905)	5/17	0.051849	0.959385	0.0695404	0.987096	-1.72011	5.09054	CHRNA1;TIFAB;GCH1;DCANP1;STRA6
regulation of fibrinolysis (GO:0051917)	4/14	0.0873603	1	0.107594	0.987096	-2.08791	5.08973	FAP;F11;SERPINF2;THBS1
positive regulation of natural killer cell mediated immune response to tumor cell (GO:0002857)	3/10	0.119564	1	0.143879	0.987096	-2.37931	5.05342	NCR3;CD226;NECTIN2
regulation of ion homeostasis (GO:2000021)	6/24	0.0702875	1	0.0827922	0.987096	-1.89723	5.03746	HCN4;SLC30A6;CAMK2D;WNK3;CORIN;AGT
dermatan sulfate biosynthetic process (GO:0030208)	4/13	0.0689801	1	0.0907682	0.987096	-1.88244	5.03353	VCAN;DSEL;BGN;DCN
extracellular matrix disassembly (GO:0022617)	17/79	0.0167654	0.698233	0.0186097	0.987096	-1.22441	5.00592	ELN;CTRB2;HTRA1;KLK4;NOXO1;LAMC2;KLK2;CTSS;DCN;MMP12;MMP11;MMP14;MMP13;CTSK;MMP19;LCP1;CD44
regulation of oxidoreductase activity (GO:0051341)	4/14	0.0873603	1	0.107594	0.987096	-2.05285	5.00426	GZMK;SZT2;GZMA;ABL1
regulation of cell development (GO:0060284)	5/21	0.112505	1	0.123934	0.987096	-2.28996	5.003	PER2;NOTCH2;ASCL1;HES5;WNT3
cellular response to interleukin-12 (GO:0071349)	11/47	0.0276771	0.824537	0.0333807	0.987096	-1.39462	5.0027	CNN2;RAP1B;HSPA9;ARF1;IFNG;STAT4;PSME2;LCP1;IL12RB1;SOD2;JAK2
bone resorption (GO:0045453)	3/9	0.0919349	1	0.119421	0.987096	-2.05904	4.91425	SRC;PTH;PTK2B
glycine transport (GO:0015816)	3/10	0.119564	1	0.143879	0.987096	-2.31174	4.9099	SLC36A3;SLC6A9;SLC6A20
regulation of collagen biosynthetic process (GO:0032965)	5/18	0.0646554	1	0.0816238	0.987096	-1.79231	4.90856	BMP4;CIITA;CREB3L1;SERPINF2;LARP6
Fc-gamma receptor signaling pathway involved in phagocytosis (GO:0038096)	26/134	0.0145808	0.675249	0.0131937	0.881212	-1.15559	4.88588	CYFIP2;HSP90AB1;IGKV2D-30;SRC;CD3G;IGHV1-46;PAK1;IGHG2;IGLV3-21;ABL1;IGKV3-15;FYN;NCKAP1L;IGKV1-33;FCGR1A;IGKV3-11;IGKV3D-20;BAIAP2;IGKV1D-33;FGR;PLPP4;ELMO1;CD247;IGKV3-20;IGKV2-30;MYO1G
amino sugar metabolic process (GO:0006040)	3/11	0.149785	1	0.169801	0.987096	-2.56194	4.86399	ST6GAL1;B4GALNT2;GNE
cellular response to interleukin-21 (GO:0098757)	3/9	0.0919349	1	0.119421	0.987096	-2.02876	4.84198	STAT1;STAT3;STAT4
response to calcium ion (GO:0051592)	17/80	0.0188822	0.698233	0.0204635	0.987096	-1.21523	4.82388	FGA;CAMK2D;SYT1;ANXA11;THBS1;LCE1D;NEUROD2;CRHBP;TRPV6;RASA4;KCNMB2;KCNMB3;DPEP1;CPNE3;SLC25A12;GPLD1;SEC31A
amyloid-beta metabolic process (GO:0050435)	4/15	0.107831	1	0.125701	0.987096	-2.16118	4.81337	APH1A;PSENEN;PSEN2;APEH
positive regulation of epidermis development (GO:0045684)	3/10	0.119564	1	0.143879	0.987096	-2.26601	4.81277	SULT2B1;BMP4;SFRP4
positive regulation of phosphate metabolic process (GO:0045937)	7/29	0.0619996	1	0.072159	0.987096	-1.72961	4.80939	NRP1;IFNG;PTH;CCL5;NCKAP1L;PTH1R;THBS1
camera-type eye development (GO:0043010)	6/25	0.0831191	1	0.0941279	0.987096	-1.93209	4.80605	TENM3;FOXL2;CACNA1C;PITX2;HES5;STRA6
positive regulation of innate immune response (GO:0045089)	9/39	0.0478065	0.956951	0.0547493	0.987096	-1.57949	4.8026	ZBP1;ANKRD17;GBP5;CCL5;NLRC5;SH2D1B;TLR8;TRIM15;CD1D
establishment or maintenance of apical/basal cell polarity (GO:0035088)	5/19	0.079064	1	0.0947423	0.987096	-1.89104	4.7985	MTCL1;FOXJ1;SCRIB;SCARF1;CRB3
regulation of cell-cell adhesion (GO:0022407)	8/33	0.0465802	0.95019	0.0557043	0.987096	-1.56301	4.79309	SRC;PODXL;MINK1;SIRPG;CD47;CELSR2;B4GALNT2;FERMT3
negative regulation of activated T cell proliferation (GO:0046007)	3/9	0.0919349	1	0.119421	0.987096	-2.00726	4.79069	CD274;BTN2A2;FOXP3
positive regulation of natural killer cell mediated cytotoxicity directed against tumor cell target (GO:0002860)	3/10	0.119564	1	0.143879	0.987096	-2.25356	4.78634	NCR3;CD226;NECTIN2
positive regulation of viral genome replication (GO:0045070)	8/32	0.0394598	0.928427	0.0490986	0.987096	-1.47964	4.78288	SRPK2;STAU1;CCL5;CD28;NUCKS1;ADARB1;PABPC1;PPID
equilibrioception (GO:0050957)	2/7	0.214726	1	0.236605	0.987096	-3.09896	4.76742	USH1C;MYO7A
release of sequestered calcium ion into cytosol (GO:0051209)	7/28	0.0524784	0.959385	0.0635412	0.987096	-1.61578	4.76229	LETM1;PTPRC;LCK;XCL1;CCR7;FASLG;CCL19
positive regulation of cell junction assembly (GO:1901890)	6/24	0.0702875	1	0.0827922	0.987096	-1.78795	4.74728	NRP1;MYOC;ABL1;THY1;AGT;LIMS1
regulation of viral genome replication (GO:0045069)	14/64	0.0247748	0.824537	0.0277441	0.987096	-1.27802	4.72604	APOBEC3C;SRPK2;APOBEC3F;STAU1;APOBEC3G;ADARB1;TNF;ISG20;ILF3;IFI16;CCL5;CD28;PABPC1;PPID
cofactor biosynthetic process (GO:0051188)	8/32	0.0394598	0.928427	0.0490986	0.987096	-1.45888	4.71578	HSPA9;PANK2;ISCA1;PANK1;MOCOS;MBIP;MOCS1;COASY
neuromuscular process controlling balance (GO:0050885)	4/15	0.107831	1	0.125701	0.987096	-2.11629	4.7134	TIFAB;DCANP1;USH1C;MYO7A
positive regulation of T cell mediated cytotoxicity (GO:0001916)	4/14	0.0873603	1	0.107594	0.987096	-1.93329	4.7128	NCR3;XCL1;IL12RB1;NECTIN2
positive regulation of steroid biosynthetic process (GO:0010893)	3/9	0.0919349	1	0.119421	0.987096	-1.96963	4.70086	IFNG;TNF;ABCG1
DNA dealkylation (GO:0035510)	3/11	0.149785	1	0.169801	0.987096	-2.47104	4.6914	ALKBH3;FTO;ALKBH1
dermatan sulfate metabolic process (GO:0030205)	4/14	0.0873603	1	0.107594	0.987096	-1.92393	4.68998	VCAN;DSEL;BGN;DCN
antigen processing and presentation of exogenous peptide antigen via MHC class II (GO:0019886)	18/98	0.0596163	1	0.0515753	0.987096	-1.65615	4.67007	CD74;ARF1;SEC24B;LAG3;DCTN2;CTSS;HLA-DMA;KLC2;AP2S1;AP1S2;AP1S1;HLA-DRA;CTSE;HLA-DOA;HLA-DOB;HLA-DQA2;HLA-DQA1;SEC31A
nervous system development (GO:0007399)	72/456	0.0215172	0.774806	0.00855063	0.746963	-1.21595	4.66791	CNTFR;ANKLE2;PCDHGB7;PCDHGB6;PCDHGB5;PCDHGB4;PCDHGB3;PCDHGB2;CELSR1;KIF17;FGF5;RPS6KA3;DPYSL4;MDK;SALL4;DPYSL2;DACT1;SH3GL1;PCDHGA8;PCDHGA7;MBNL1;SZT2;PCDHGA6;RBFOX1;PCDHGA5;APAF1;PCDHGA4;PCDHGA3;PCDHGA2;PCDHGA1;NAV1;GFRA1;PCDHGA9;ZEB2;VCAN;ADORA2A;KCNQ2;PCDHGB1;NBL1;NAIP;NOTCH2;CAMK2D;SRC;ADAM22;ASCL1;NPAS1;PCDH17;NEUROD2;SLITRK6;FYN;WNT2;HES5;PCDHA7;ARNT2;BCL11B;BDNF;CNTN6;BCL11A;PCDHGC5;PCDHGC…
B cell proliferation (GO:0042100)	7/30	0.0725055	1	0.081434	0.987096	-1.76989	4.64435	IFNA5;CD79A;CR2;IFNA7;PTPRC;MS4A1;IFNA8
long-chain fatty-acyl-CoA biosynthetic process (GO:0035338)	5/19	0.079064	1	0.0947423	0.987096	-1.83019	4.6441	ELOVL1;TECR;ACSL6;ACSL5;ACSL4
positive regulation of immune response (GO:0050778)	12/55	0.0366711	0.921523	0.0402573	0.987096	-1.40207	4.63492	SASH3;GBP5;PTPRC;ITGAM;IFNG;CCL5;SH2D1B;TLR8;CCR7;CD226;CD1D;IL12RB1
cellular response to calcium ion (GO:0071277)	9/43	0.0811692	1	0.0832934	0.987096	-1.84543	4.63429	NEUROD2;CRHBP;CAMK2D;SYT1;RASA4;DPEP1;CPNE3;GPLD1;LCE1D
actin crosslink formation (GO:0051764)	3/10	0.119564	1	0.143879	0.987096	-2.17179	4.61268	BAIAP2L2;LCP1;BAIAP2
positive regulation of cell morphogenesis involved in differentiation (GO:0010770)	13/59	0.0282427	0.835379	0.0317369	0.987096	-1.28855	4.59616	FGA;NRP1;NTRK2;MYOC;RHOA;CRKL;PTPRD;CAPRIN2;ABL1;PLXNB1;ARHGEF7;PLXNA4;LIMS1
positive regulation of membrane depolarization (GO:1904181)	3/8	0.0673767	1	0.0966938	0.987096	-1.70284	4.59334	MYOC;ANK3;DCN
superoxide metabolic process (GO:0006801)	7/30	0.0725055	1	0.081434	0.987096	-1.7364	4.55647	NCF1;NOS3;NCF1B;NCF1C;NOXO1;ALOX12;SOD2
bone development (GO:0060348)	8/35	0.0632051	1	0.0705385	0.987096	-1.64628	4.54599	PTGER4;SFRP4;PTPRC;MMP13;MYOC;LRRC17;DYM;SULF1
positive regulation of granulocyte differentiation (GO:0030854)	2/7	0.214726	1	0.236605	0.987096	-2.94576	4.53174	HCLS1;EVI2B
negative regulation of interferon-gamma production (GO:0032689)	6/21	0.0391316	0.928427	0.0536391	0.987096	-1.39725	4.52825	CD274;ZC3H12A;XCL1;IL36RN;INHA;FOXP3
Fc receptor mediated stimulatory signaling pathway (GO:0002431)	26/136	0.0174674	0.698233	0.0153436	0.941954	-1.11852	4.52712	CYFIP2;HSP90AB1;IGKV2D-30;SRC;CD3G;IGHV1-46;PAK1;IGHG2;IGLV3-21;ABL1;IGKV3-15;FYN;NCKAP1L;IGKV1-33;FCGR1A;IGKV3-11;IGKV3D-20;BAIAP2;IGKV1D-33;FGR;PLPP4;ELMO1;CD247;IGKV3-20;IGKV2-30;MYO1G
regulation of smooth muscle cell proliferation (GO:0048660)	10/45	0.0480757	0.956951	0.053149	0.987096	-1.48519	4.5075	BMP4;IFNG;STAT1;CCL5;SERPINF2;TNFAIP3;TRIB1;THBS1;TNF;HES5
positive regulation of peptidyl-serine phosphorylation of STAT protein (GO:0033141)	5/19	0.079064	1	0.0947423	0.987096	-1.77525	4.5047	IFNA5;IFNA7;IFNG;LIF;IFNA8
antigen processing and presentation of exogenous peptide antigen (GO:0002478)	18/98	0.0596163	1	0.0515753	0.987096	-1.59391	4.49455	CD74;ARF1;SEC24B;LAG3;DCTN2;CTSS;HLA-DMA;KLC2;AP2S1;AP1S2;AP1S1;HLA-DRA;CTSE;HLA-DOA;HLA-DOB;HLA-DQA2;HLA-DQA1;SEC31A
sphingosine metabolic process (GO:0006670)	3/10	0.119564	1	0.143879	0.987096	-2.11427	4.4905	ASAH2B;ASAH2;SGPP2
regulation of protein kinase activity (GO:0045859)	27/148	0.0275139	0.824537	0.0220833	0.987096	-1.24652	4.47884	LRRC15;PRKAG2;THY1;TNF;RASSF2;SPDYE2;PTK2B;CCR7;CCL19;SOCS4;UVRAG;DAXX;WARS;BGN;SPDYE6;PODN;DCN;FGR;RAP2C;DBNDD2;PTPRC;SPDYE2B;RTN4RL1;PPP1R1C;LCP2;TRIB1;LAT
antigen processing and presentation of peptide antigen via MHC class I (GO:0002474)	7/29	0.0619996	1	0.072159	0.987096	-1.6066	4.46736	BCAP31;SEC24B;HLA-B;TAP1;HLA-F;SEC31A;TAPBP
myeloid cell development (GO:0061515)	4/16	0.130221	1	0.144985	0.987096	-2.18103	4.44608	MPIG6B;SRC;NCKAP1L;EVI2B
immune response-inhibiting cell surface receptor signaling pathway (GO:0002767)	2/7	0.214726	1	0.236605	0.987096	-2.88507	4.43837	LILRB2;KIR2DL1
T cell chemotaxis (GO:0010818)	3/11	0.149785	1	0.169801	0.987096	-2.33008	4.42378	CXCL9;GPR183;PIK3CD
cytoskeletal anchoring at nuclear membrane (GO:0090286)	3/9	0.0919349	1	0.119421	0.987096	-1.84552	4.40465	SUN3;SYNE2;SYNE1
regulation of natural killer cell mediated cytotoxicity directed against tumor cell target (GO:0002858)	3/11	0.149785	1	0.169801	0.987096	-2.30905	4.38385	NCR3;CD226;NECTIN2
regulation of axon regeneration (GO:0048679)	3/11	0.149785	1	0.169801	0.987096	-2.29553	4.35819	STK24;RTN4RL1;SCARF1
molybdopterin cofactor biosynthetic process (GO:0032324)	3/8	0.0673767	1	0.0966938	0.987096	-1.60937	4.34121	MOCOS;MBIP;MOCS1
inorganic cation import across plasma membrane (GO:0098659)	6/26	0.097155	1	0.106249	0.987096	-1.85824	4.33239	HCN4;SLC9A3;SLC9A6;TRPV6;SLC9A8;HCN2
positive regulation of cellular amide metabolic process (GO:0034250)	12/62	0.0804181	1	0.0761781	0.987096	-1.71771	4.32953	YTHDF3;POLDIP3;ERBB2;CD28;HNRNPD;UPF3A;GSAP;PASK;THBS1;CLU;TNF;LARP6
error-prone translesion synthesis (GO:0042276)	5/21	0.112505	1	0.123934	0.987096	-1.97809	4.32164	RFC4;POLE2;UBC;REV1;REV3L
response to DNA damage checkpoint signaling (GO:0072423)	2/7	0.214726	1	0.236605	0.987096	-2.8043	4.31411	MUS81;APAF1
gas homeostasis (GO:0033483)	2/8	0.263842	1	0.276767	0.987096	-3.23308	4.30777	WNT7B;SOD2
regulation of establishment of cell polarity (GO:2000114)	4/16	0.130221	1	0.144985	0.987096	-2.11086	4.30303	ARFGEF1;RAP1B;RIPOR2;PTK2B
peptidyl-tyrosine phosphorylation (GO:0018108)	16/80	0.037447	0.928427	0.0366186	0.987096	-1.30405	4.28357	BLK;ITK;SRC;FLT3;IL15;PTK6;SLA2;FGR;ZAP70;LCK;GRAP2;ABL1;PTK2B;PTPN6;FYN;JAK2
interleukin-17-mediated signaling pathway (GO:0097400)	3/9	0.0919349	1	0.119421	0.987096	-1.78864	4.26889	IL25;IL17RC;IL17RB
positive regulation of chromosome organization (GO:2001252)	5/20	0.0950351	1	0.108861	0.987096	-1.81314	4.26725	RTEL1;FEN1;DDX11;DHX36;TERF1
regulation of ER-associated ubiquitin-dependent protein catabolic process (GO:1903069)	3/10	0.119564	1	0.143879	0.987096	-2.00742	4.26356	BCAP31;USP14;NFE2L2
regulation of cytokine secretion (GO:0050707)	7/32	0.0964684	1	0.101937	0.987096	-1.81239	4.23834	FGR;SRGN;PTGER4;BTN2A2;CLEC9A;FOXP3;TNF
negative regulation of T cell differentiation in thymus (GO:0033085)	2/7	0.214726	1	0.236605	0.987096	-2.75476	4.2379	BMP4;FOXJ1
regulation of glucokinase activity (GO:0033131)	2/7	0.214726	1	0.236605	0.987096	-2.75322	4.23554	DUSP12;GCKR
regulation of neutrophil chemotaxis (GO:0090022)	7/30	0.0725055	1	0.081434	0.987096	-1.61298	4.23261	CD74;RIPOR2;RAC2;XCL1;CCR7;NCKAP1L;CCL19
regulation of homotypic cell-cell adhesion (GO:0034110)	3/10	0.119564	1	0.143879	0.987096	-1.98441	4.21469	CCL5;PRKCA;ANK3
regulation of toll-like receptor 3 signaling pathway (GO:0034139)	2/8	0.263842	1	0.276767	0.987096	-3.157	4.20639	TNFAIP3;PTPN22
cellular response to oxygen levels (GO:0071453)	3/10	0.119564	1	0.143879	0.987096	-1.97747	4.19995	ATP6AP1;ATP6V0A2;PICK1
polyphosphate metabolic process (GO:0006797)	2/7	0.214726	1	0.236605	0.987096	-2.72724	4.19556	BNIP2;BNIPL
growth hormone receptor signaling pathway (GO:0060396)	5/21	0.112505	1	0.123934	0.987096	-1.91638	4.18682	STAT5A;GH2;STAT3;CSHL1;JAK2
positive regulation of T cell apoptotic process (GO:0070234)	3/11	0.149785	1	0.169801	0.987096	-2.20524	4.18676	CD274;CCL5;IDO1
regulation of calcidiol 1-monooxygenase activity (GO:0060558)	3/8	0.0673767	1	0.0966938	0.987096	-1.55014	4.18144	IFNG;GFI1;TNF
regulation of nucleocytoplasmic transport (GO:0046822)	4/15	0.107831	1	0.125701	0.987096	-1.87108	4.16727	BMP4;RBM4;UHMK1;NUDT4
positive regulation of activation of Janus kinase activity (GO:0010536)	2/7	0.214726	1	0.236605	0.987096	-2.70841	4.16659	CCL5;AGT
negative regulation of cyclase activity (GO:0031280)	5/21	0.112505	1	0.123934	0.987096	-1.90671	4.16571	GABBR1;LTB4R2;PALM;OR56A4;CCR2
creatine metabolic process (GO:0006600)	3/11	0.149785	1	0.169801	0.987096	-2.19348	4.16444	STAT5A;CKMT2;GATM
establishment of endothelial intestinal barrier (GO:0090557)	2/7	0.214726	1	0.236605	0.987096	-2.69367	4.14392	RAP2C;AFDN
regulation of T cell migration (GO:2000404)	5/18	0.0646554	1	0.0816238	0.987096	-1.50135	4.11174	RIPOR2;CCL5;DOCK8;CCR6;RHOA
negative regulation of cytokine production (GO:0001818)	21/111	0.0336383	0.881622	0.0297466	0.987096	-1.21076	4.10701	SRGN;PTGER4;OTUD5;CD274;BTN2A2;NLRC5;SARS;TNFAIP3;NLRC3;THBS1;FOXP3;TNF;IFIH1;IFNG;ZC3H12A;UBC;XCL1;NCKAP1L;IL36RN;TIGIT;SLAMF1
negative regulation of interleukin-2 production (GO:0032703)	4/16	0.130221	1	0.144985	0.987096	-2.00892	4.09521	XCL1;TNFAIP3;GBP1;FOXP3
endothelial tube morphogenesis (GO:0061154)	3/11	0.149785	1	0.169801	0.987096	-2.15289	4.08738	BMP4;CCM2;RHOA
aminoglycan metabolic process (GO:0006022)	7/31	0.0839977	1	0.0913627	0.987096	-1.64844	4.08313	VCAN;B3GAT1;BGN;B3GALT6;GPC4;GPC6;DCN
regulation of programmed cell death (GO:0043067)	45/269	0.0252174	0.824537	0.0148126	0.929381	-1.10871	4.08029	STEAP3;HIP1;TNFRSF6B;FLT3;MAGED1;NRK;STK39;STK4;CD3E;CLU;TNF;PAK1;OPA1;UBC;ABL1;TRIM24;CASP1;TP53BP2;TNFRSF8;FYN;DIP2A;MAP2K7;SKP2;JAK2;MAP2K5;PAK4;MAP4K1;DFFA;APAF1;STAT1;WFS1;MINK1;TNFRSF10B;GDF6;SEPT4;BMP4;STK24;LCK;ANP32E;CD27;ATM;INHA;SGK1;PPID;BIRC3
adenylate cyclase-inhibiting dopamine receptor signaling pathway (GO:0007195)	3/11	0.149785	1	0.169801	0.987096	-2.1489	4.0798	OR56A4;DRD3;DRD4
regulation of substrate adhesion-dependent cell spreading (GO:1900024)	9/42	0.0717805	1	0.0754553	0.987096	-1.54278	4.06391	FGA;NRP1;MYOC;ABL1;MELTF;ARHGEF7;GBP1;LIMS1;CRKL
negative regulation of oligodendrocyte differentiation (GO:0048715)	2/7	0.214726	1	0.236605	0.987096	-2.63311	4.05075	DRD3;HES5
regulation of viral process (GO:0050792)	5/19	0.079064	1	0.0947423	0.987096	-1.59454	4.04615	APOBEC3F;APOBEC3G;APOBEC3H;LAMP3;CHMP4C
regulation of MHC class I biosynthetic process (GO:0045343)	2/7	0.214726	1	0.236605	0.987096	-2.62411	4.03691	CIITA;NLRC5
GDP-mannose metabolic process (GO:0019673)	2/7	0.214726	1	0.236605	0.987096	-2.61848	4.02825	TSTA3;MPI
positive regulation of protein deubiquitination (GO:1903003)	2/8	0.263842	1	0.276767	0.987096	-3.02195	4.02645	SART3;ZC3H12A
regulation of mRNA metabolic process (GO:1903311)	4/16	0.130221	1	0.144985	0.987096	-1.97512	4.02632	SRPK2;CDK11A;SAFB2;CDK11B
cyclic nucleotide catabolic process (GO:0009214)	3/10	0.119564	1	0.143879	0.987096	-1.89454	4.02382	PDE4D;PDE4B;PDE9A
regulation of toll-like receptor 9 signaling pathway (GO:0034163)	2/8	0.263842	1	0.276767	0.987096	-3.01715	4.02006	FCRL3;LILRA4
regulation of dopamine metabolic process (GO:0042053)	2/7	0.214726	1	0.236605	0.987096	-2.61182	4.018	ITGAM;DRD4
interphase microtubule nucleation by interphase microtubule organizing center (GO:0051415)	2/7	0.214726	1	0.236605	0.987096	-2.60882	4.01339	TUBGCP6;TUBGCP3
regulation of T-helper 1 type immune response (GO:0002825)	3/10	0.119564	1	0.143879	0.987096	-1.87732	3.98725	XCL1;IL12RB1;CCR2
fatty-acyl-CoA biosynthetic process (GO:0046949)	7/31	0.0839977	1	0.0913627	0.987096	-1.60937	3.98637	ELOVL1;TECR;ACSL6;ACSL5;ACSL4;PPT2;HSD17B8
regulation of cell communication (GO:0010646)	14/72	0.0604415	1	0.0571706	0.987096	-1.41967	3.98371	SASH3;CAMK2D;CXADR;DHX8;BDNF;GRIK3;GLRX2;SRI;GRIK2;SAMSN1;SCG5;NAIP;BIRC3;CDC42SE2
protein ADP-ribosylation (GO:0006471)	5/20	0.0950351	1	0.108861	0.987096	-1.69188	3.98185	ARF4;PARP16;PARP14;PARP15;ART4
regulation of actin filament-based movement (GO:1903115)	3/11	0.149785	1	0.169801	0.987096	-2.09412	3.9758	PDE4D;PDE4B;SRI
myeloid cell differentiation (GO:0030099)	9/45	0.102061	1	0.100378	0.987096	-1.7382	3.9669	HSPA9;DYRK3;MPIG6B;IFI16;HCLS1;INHA;EVI2B;JAK2;RASGRP4
regulation of response to cytokine stimulus (GO:0060759)	5/21	0.112505	1	0.123934	0.987096	-1.81394	3.96302	IFIH1;IL3;CBFB;CD24;MAP2K5
regulation of interferon-alpha secretion (GO:1902739)	2/7	0.214726	1	0.236605	0.987096	-2.57579	3.96258	IFIH1;DHX36
axon extension (GO:0048675)	5/21	0.112505	1	0.123934	0.987096	-1.8114	3.95748	NRP1;SLC9A6;ULK1;PLXNB1;C9ORF72
negative regulation of innate immune response (GO:0045824)	5/21	0.112505	1	0.123934	0.987096	-1.81028	3.95502	IFI16;NLRC5;TRAFD1;TNFAIP3;NLRC3
mRNA 5'-splice site recognition (GO:0000395)	2/7	0.214726	1	0.236605	0.987096	-2.56917	3.95239	SFSWAP;PSIP1
iron ion import (GO:0097286)	2/7	0.214726	1	0.236605	0.987096	-2.56632	3.94801	TFR2;MELTF
negative regulation of DNA binding (GO:0043392)	8/35	0.0632051	1	0.0705385	0.987096	-1.42036	3.92213	PER2;NFKBIA;SP100;IFI16;SUMO3;GZMA;ANKRD33;JAK2
mitochondrial calcium ion homeostasis (GO:0051560)	5/20	0.0950351	1	0.108861	0.987096	-1.66471	3.91792	LETM1;BCAP31;SLC8A3;SMDT1;C19ORF12
regulation of peptide hormone secretion (GO:0090276)	14/74	0.0730467	1	0.0669782	0.987096	-1.49283	3.90623	FGA;GRP;CACNA1A;RFX3;PRKCA;CACNA1C;PASK;TNF;PER2;CRHBP;G6PC2;IFNG;TFR2;CCL5
dermatan sulfate proteoglycan biosynthetic process (GO:0050651)	4/16	0.130221	1	0.144985	0.987096	-1.91411	3.90196	VCAN;DSEL;BGN;DCN
contractile actin filament bundle assembly (GO:0030038)	3/11	0.149785	1	0.169801	0.987096	-2.05444	3.90047	ITGB5;SRC;RHOA
positive regulation of protein import (GO:1904591)	4/16	0.130221	1	0.144985	0.987096	-1.90495	3.88327	ZC3H12A;ARHGEF5;IPO5;ZPR1
negative regulation of muscle cell apoptotic process (GO:0010656)	2/7	0.214726	1	0.236605	0.987096	-2.51581	3.87031	ZC3H12A;ALOX12
neuroepithelial cell differentiation (GO:0060563)	3/11	0.149785	1	0.169801	0.987096	-2.03817	3.86957	USH1C;BCCIP;HES5
cellular response to organic substance (GO:0071310)	25/134	0.0257461	0.824537	0.0217516	0.987096	-1.05631	3.86555	URI1;FLT3;CXCR4;TNF;IL18BP;MAPK9;CCL5;ERBB2;CASP1;CCL2;CPNE3;CCR7;MAP2K5;SMAD3;TIPARP;STAT3;FOXH1;MAPK10;CYP11B1;HCLS1;PTPN6;PTPN7;PTPN4;PTPN5;IL18R1
receptor clustering (GO:0043113)	6/25	0.0831191	1	0.0941279	0.987096	-1.55197	3.86051	PICK1;MADCAM1;SCRIB;ITGB7;THY1;ITGAL
actin filament bundle organization (GO:0061572)	8/36	0.0727396	1	0.0787765	0.987096	-1.47174	3.85723	BAIAP2L2;USH1C;LCP1;BAIAP2;RHOC;RHOA;RHOBTB1;CORO1B
regulation of epidermal cell differentiation (GO:0045604)	5/21	0.112505	1	0.123934	0.987096	-1.75989	3.84494	SULT2B1;BMP4;SFRP4;CBFB;CTSK
stress granule assembly (GO:0034063)	3/12	0.182106	1	0.196921	0.987096	-2.25702	3.84409	ATXN2L;GRB7;C9ORF72
endoderm formation (GO:0001706)	8/37	0.0830975	1	0.0875629	0.987096	-1.54127	3.83427	DUSP2;MMP14;ITGB5;COL11A1;COL12A1;COL6A1;COL8A1;MIXL1
negative regulation of STAT cascade (GO:1904893)	9/42	0.0717805	1	0.0754553	0.987096	-1.4546	3.83163	SOCS3;LRRC15;LEPROT;RTN4RL1;BGN;ADIPOR1;PODN;DCN;SOCS4
protein complex subunit organization (GO:0071822)	10/46	0.0548174	0.991262	0.0589716	0.987096	-1.31888	3.82968	COL1A1;COL1A2;COL5A1;LUM;COL11A1;COL5A3;COL5A2;COL12A1;SERPINF2;LOXL1
nuclear mRNA surveillance (GO:0071028)	3/11	0.149785	1	0.169801	0.987096	-2.01642	3.82828	PCID2;XRN1;EXOSC9
negative regulation of lymphocyte migration (GO:2000402)	2/7	0.214726	1	0.236605	0.987096	-2.48537	3.82348	RIPOR2;GCSAM
positive regulation of collagen metabolic process (GO:0010714)	4/16	0.130221	1	0.144985	0.987096	-1.87132	3.81471	BMP4;CREB3L1;SERPINF2;LARP6
hemopoiesis (GO:0030097)	15/77	0.0525416	0.959385	0.0496581	0.987096	-1.28482	3.78528	NOTCH2;CSF2;FLT3;PLEK;FLT3LG;HIPK1;RUNX3;RASGRP4;MFAP5;BMP4;IL3;PTPRC;IFI16;LCK;MIXL1
regulation of transforming growth factor beta production (GO:0071634)	3/11	0.149785	1	0.169801	0.987096	-1.99284	3.78352	SMAD3;SERPINF2;XCL1
C-terminal protein lipidation (GO:0006501)	15/76	0.0475905	0.956951	0.0457506	0.987096	-1.24226	3.78283	NTNG2;CD52;CPM;NTM;THY1;ART4;OTOA;RTN4RL1;CEACAM5;CNTN3;LY6G6C;MELTF;PRND;GPLD1;OPCML
apoptotic DNA fragmentation (GO:0006309)	4/16	0.130221	1	0.144985	0.987096	-1.85325	3.77788	DFFA;ENDOG;FOXL2;DNASE1L3
regulation of thymocyte apoptotic process (GO:0070243)	2/7	0.214726	1	0.236605	0.987096	-2.45447	3.77593	PTCRA;BMP4
positive regulation of viral life cycle (GO:1903902)	9/45	0.102061	1	0.100378	0.987096	-1.65409	3.77494	SRPK2;CD74;STAU1;CCL5;CD28;CHMP4C;ADARB1;PABPC1;PPID
positive regulation of adherens junction organization (GO:1903393)	5/20	0.0950351	1	0.108861	0.987096	-1.60393	3.77487	NRP1;MYOC;ABL1;THY1;LIMS1
negative regulation of translational initiation (GO:0045947)	4/17	0.154336	1	0.16533	0.987096	-2.01998	3.77458	RBM4;PAIP2B;EIF2AK1;PAIP2
regulation of actin cytoskeleton reorganization (GO:2000249)	7/31	0.0839977	1	0.0913627	0.987096	-1.51818	3.76048	NRP1;BAIAP2L2;ABL1;STAP1;PTK2B;HCLS1;BAIAP2
cell-cell adhesion via plasma-membrane adhesion molecules (GO:0098742)	26/143	0.0312532	0.840386	0.0251398	0.987096	-1.08304	3.75343	ITGAM;TENM3;PCDHGB4;ITGAL;CELSR2;CDH9;CDH7;CDH24;TIGIT;SCARF1;PCDHA7;MPZL2;CXADR;CADM2;PCDHGC3;SELE;PTPRD;CLDN4;NCR3;SELL;JAML;CLDN14;CLDN18;CD226;NECTIN2;CRB3
collagen metabolic process (GO:0032963)	3/13	0.216044	1	0.224983	0.987096	-2.43501	3.7311	COL1A1;TNXB;COL5A1
phosphorylation (GO:0016310)	59/387	0.0612874	1	0.0280438	0.987096	-1.33576	3.72968	DYRK3;PANK2;DGKD;DYRK2;DGKB;DGKA;PIK3CD;RPS6KA3;FASTK;TLK1;PIM3;PIM2;JAK2;MAP4K1;PRKCB;MINK1;PRKCA;CSNK1E;PASK;DGKZ;RUNX3;FGR;ZAP70;ILF3;LCK;PICK1;ULK1;ERG;SGK1;HCST;CAMK2D;UQCRB;STK39;STK4;MAPK9;PAK1;NUAK1;ERBB2;ABL1;CCL2;PTK2B;FYN;PGK2;SRPK2;CDK11A;SURF1;FYB1;STAT3;PTK6;CDK11B;MAPK10;STK24;STK17B;WNK3;PI4KA;POMK;ATM;CDK15;TAF1
regulation of mitochondrial depolarization (GO:0051900)	3/11	0.149785	1	0.169801	0.987096	-1.96032	3.72177	MYOC;SRC;DCN
regulation of histone deacetylation (GO:0031063)	3/12	0.182106	1	0.196921	0.987096	-2.17936	3.71181	CAMK2D;ZNHIT1;FOXP3
regulation of fat cell proliferation (GO:0070344)	2/7	0.214726	1	0.236605	0.987096	-2.41161	3.71	PER2;TFDP1
iron ion import across plasma membrane (GO:0098711)	2/7	0.214726	1	0.236605	0.987096	-2.40865	3.70544	STEAP3;ARHGAP1
negative regulation of peptide secretion (GO:0002792)	3/12	0.182106	1	0.196921	0.987096	-2.1715	3.69843	CD74;DRD3;DRD4
regulation of toll-like receptor signaling pathway (GO:0034121)	5/21	0.112505	1	0.123934	0.987096	-1.69183	3.69624	GFI1;IRF1;FCRL3;SMPDL3B;BIRC3
Notch receptor processing (GO:0007220)	4/17	0.154336	1	0.16533	0.987096	-1.97607	3.69253	APH1A;PSENEN;APH1B;PSEN2
negative regulation of viral process (GO:0048525)	5/22	0.131389	1	0.13991	0.987096	-1.81411	3.68189	APOBEC3F;APOBEC3G;APOBEC3H;STAT1;TRIM14
wound healing, spreading of cells (GO:0044319)	5/21	0.112505	1	0.123934	0.987096	-1.68356	3.67817	MMP12;COL5A1;RHOC;CD44;RHOA
negative regulation of JAK-STAT cascade (GO:0046426)	10/48	0.0700925	1	0.071822	0.987096	-1.38279	3.67536	SOCS3;LRRC15;LEPROT;RTN4RL1;BGN;ADIPOR1;PODN;PARP14;DCN;SOCS4
regulation of interferon-gamma production (GO:0032649)	9/44	0.0912637	1	0.0916016	0.987096	-1.52862	3.65952	CD274;PDE4D;PDE4B;XCL1;SLAMF6;CCR7;IL12RB1;FOXP3;CCR2
positive regulation of receptor binding (GO:1900122)	2/7	0.214726	1	0.236605	0.987096	-2.37372	3.65172	NRP1;BDNF
T cell homeostasis (GO:0043029)	3/11	0.149785	1	0.169801	0.987096	-1.92283	3.6506	TNFSF14;NCKAP1L;FOXP3
response to nitric oxide (GO:0071731)	3/12	0.182106	1	0.196921	0.987096	-2.14272	3.64941	DPEP1;CCR7;CCL19
regulation of hemopoiesis (GO:1903706)	3/12	0.182106	1	0.196921	0.987096	-2.13592	3.63783	CSF2;CBFB;PRKCB
positive regulation of intracellular signal transduction (GO:1902533)	72/480	0.0571165	1	0.0222961	0.987096	-1.27068	3.63754	SLC35B2;CXCL9;HIP1;NCF1;FLT3;PIK3CD;FASLG;TNF;FGF5;CASP1;CCR7;PIM2;JAK2;TRIM22;BOK;MYOC;PRKCB;FCRL3;GAB1;FRS2;RHOC;WNT16;SEPT4;RHOA;DCN;BTC;FGR;LCK;FSHR;RRAGD;HCLS1;TRIM15;HCST;JCAD;BIRC3;ANKRD17;SRC;THBS1;NEUROD2;SHARPIN;CD19;CCL5;UBD;UBC;CCL4;ERBB2;GCNT2;FYN;CCL19;ICOS;APOL3;BCAP31;KL;NTRK2;CD74;NDFIP1;SEMA4D;TRAT1;LIF;TNFRSF10B;AGT;P2RX5;P2RX2;C18ORF32;CD28;CNTN1;CD27;PTPN6;PLXNB1;CCDC22;IL7R;…
vesicle fusion with endoplasmic reticulum-Golgi intermediate compartment (ERGIC) membrane (GO:1990668)	2/7	0.214726	1	0.236605	0.987096	-2.36045	3.6313	TAP1;TAPBP
regulation of small GTPase mediated signal transduction (GO:0051056)	25/141	0.0444905	0.95019	0.0347959	0.987096	-1.1652	3.62667	ARHGAP11A;ARHGAP9;ARHGAP11B;ARHGAP8;SRC;FAM13A;ITSN1;ARHGAP1;ARHGDIG;ARHGAP15;FGD1;RHOBTB1;TAGAP;RAC2;SRGAP2;ARHGEF11;OCRL;ARHGAP28;RHOC;ARHGAP26;ARHGAP25;RHOA;RHOV;ARHGEF7;ARHGEF5
positive regulation of phospholipase C activity (GO:0010863)	7/31	0.0839977	1	0.0913627	0.987096	-1.45975	3.61574	ITK;EDNRA;PTH;SELE;PLCB2;S1PR4;RASGRP4
astrocyte differentiation (GO:0048708)	2/7	0.214726	1	0.236605	0.987096	-2.33612	3.59386	STAT3;HES5
regulation of actin filament-based process (GO:0032970)	13/63	0.0457496	0.95019	0.0466889	0.987096	-1.16269	3.58639	GRHL3;ARHGAP28;BAIAP2;RHOC;CORO1A;RHOA;RHOBTB1;CNN2;CCDC88A;ABL1;RHOV;OR2A4;ARHGEF5
negative regulation of cAMP biosynthetic process (GO:0030818)	5/22	0.131389	1	0.13991	0.987096	-1.75957	3.5712	GABBR1;LTB4R2;PALM;OR56A4;CCR2
negative regulation of response to cytokine stimulus (GO:0060761)	3/11	0.149785	1	0.169801	0.987096	-1.87835	3.56614	PTPRC;IL36RN;MAP2K5
regulation of type I interferon-mediated signaling pathway (GO:0060338)	8/40	0.11906	1	0.117171	0.987096	-1.67189	3.55799	ZBP1;IFNA5;IFNA7;HSP90AB1;STAT1;NLRC5;PTPN6;IFNA8
glycerolipid metabolic process (GO:0046486)	3/11	0.149785	1	0.169801	0.987096	-1.87017	3.55061	DGKB;DGKA;DGKZ
interleukin-15-mediated signaling pathway (GO:0035723)	4/14	0.0873603	1	0.107594	0.987096	-1.45634	3.55014	STAT5A;IL15;STAT3;IL2RB
regulation of response to stress (GO:0080134)	3/11	0.149785	1	0.169801	0.987096	-1.86939	3.54913	CRHBP;DYRK3;MLC1
type I interferon signaling pathway (GO:0060337)	12/66	0.115993	1	0.103753	0.987096	-1.6451	3.54392	ISG20;IFNA5;SP100;IFNA7;STAT1;IRF1;HLA-B;IRF8;GBP2;HLA-F;IFNA8;PSMB8
regulation of adenylate cyclase activity (GO:0045761)	6/29	0.146093	1	0.147072	0.987096	-1.84061	3.54044	GABBR1;LTB4R2;FSHR;PALM;OR56A4;CCR2
regulation of tumor necrosis factor biosynthetic process (GO:0042534)	3/12	0.182106	1	0.196921	0.987096	-2.07817	3.53947	TNFRSF8;THBS1;CCR2
natural killer cell activation (GO:0030101)	8/37	0.0830975	1	0.0875629	0.987096	-1.42031	3.53337	CD2;IFNA5;IFNA7;NCR3;KIR3DS1;SLAMF7;PIK3CD;IFNA8
regulation of phagocytosis, engulfment (GO:0060099)	2/7	0.214726	1	0.236605	0.987096	-2.29655	3.53299	STAP1;NCKAP1L
positive regulation of interferon-gamma secretion (GO:1902715)	2/7	0.214726	1	0.236605	0.987096	-2.29254	3.52683	CD2;PTPN22
signal complex assembly (GO:0007172)	2/7	0.214726	1	0.236605	0.987096	-2.28727	3.51871	SRC;CD3E
regulation of T cell proliferation (GO:0042129)	12/63	0.0885754	1	0.0825805	0.987096	-1.44763	3.50892	CD274;PTPRC;CCL5;CD28;CLECL1;NCKAP1L;LILRB2;VTCN1;CCL19;CD1D;CD3E;FOXP3
histone H4-K12 acetylation (GO:0043983)	2/7	0.214726	1	0.236605	0.987096	-2.28	3.50754	JADE3;JADE2
cellular copper ion homeostasis (GO:0006878)	3/11	0.149785	1	0.169801	0.987096	-1.84349	3.49996	ARF1;CCDC22;PRND
positive regulation of cell migration (GO:0030335)	35/222	0.0875376	1	0.054402	0.987096	-1.43681	3.49963	NRP1;GRB7;LRRC15;CEMIP;SRC;PIK3CD;LAMC2;THBS1;SYNE2;PAK1;MIEN1;PODXL;CCL5;GCNT2;PTK2B;CPNE3;MADCAM1;INSL3;CCR2;SEMA4D;MYOC;GAB1;PRKCA;SOD2;ELP5;ELP6;FGR;COL1A1;MMP14;PTPRC;IFNG;CEACAM6;CNTN1;ARHGEF7;FERMT3
telomeric loop disassembly (GO:0090657)	3/11	0.149785	1	0.169801	0.987096	-1.84185	3.49685	RTEL1;POT1;TERF1
cargo loading into vesicle (GO:0035459)	6/28	0.128694	1	0.132752	0.987096	-1.69852	3.4825	RAB1A;SEC24B;SAR1A;CTAGE6;SEC31A;CTAGE15
regulation of saliva secretion (GO:0046877)	2/7	0.214726	1	0.236605	0.987096	-2.2616	3.47923	TIFAB;DCANP1
pulmonary valve development (GO:0003177)	3/11	0.149785	1	0.169801	0.987096	-1.83148	3.47715	NOTCH2;BMP4;STRA6
T cell proliferation (GO:0042098)	3/12	0.182106	1	0.196921	0.987096	-2.0389	3.47258	TNFSF14;BTN3A1;DOCK8
response to histamine (GO:0034776)	3/11	0.149785	1	0.169801	0.987096	-1.82068	3.45665	DHX8;DRD3;DRD4
regulation of angiogenesis (GO:0045765)	29/178	0.0812561	1	0.0555472	0.987096	-1.37338	3.44738	ATF2;SP100;BTG1;TNFAIP3;GATA4;FASLG;CXCL13;THBS2;THBS1;AMOT;ZC3H12A;ERBB2;PAK4;CCR2;WARS;PRKCB;STAT1;NOS3;SPINK5;GAB1;SARS;PRKCA;SULF1;HIPK1;DCN;SFRP2;TMIGD2;ADAM12;CNTN1
antigen processing and presentation of exogenous peptide antigen via MHC class I, TAP-dependent (GO:0002479)	15/76	0.0475905	0.956951	0.0457506	0.987096	-1.13203	3.44718	NCF1;ITGB5;NCF4;HLA-B;TAP1;HLA-F;PSMB8;TAPBP;PSMB9;PSMA6;PSMD5;PSME1;PSME2;FCGR1A;FCGR1B
regulation of cardiac muscle hypertrophy (GO:0010611)	5/22	0.131389	1	0.13991	0.987096	-1.69775	3.44574	CAMK2D;PRKCA;LMCD1;AGT;PDE9A
actin cytoskeleton reorganization (GO:0031532)	12/62	0.0804181	1	0.0761781	0.987096	-1.36302	3.43552	NRP1;PAK1;CXADR;CAPN10;PLEK;MINK1;RAC2;GAB1;WHAMM;ANTXR1;FRYL;RHOA
protein maturation (GO:0051604)	15/84	0.0972292	1	0.0835902	0.987096	-1.4732	3.43357	PSENEN;SRGN;LIPT1;CPM;ISCA1;PSEN2;GZMB;AEBP1;CPZ;CTSS;GZMH;APH1A;MMP14;APH1B;CNTN1
lymphocyte activation involved in immune response (GO:0002285)	5/23	0.151586	1	0.156729	0.987096	-1.81454	3.42331	IFNA5;IFNA7;GPR183;LCP1;IFNA8
positive regulation of lymphocyte differentiation (GO:0045621)	4/17	0.154336	1	0.16533	0.987096	-1.82237	3.40531	ZAP70;MMP14;CD27;NCKAP1L
collagen biosynthetic process (GO:0032964)	2/7	0.214726	1	0.236605	0.987096	-2.20772	3.39634	COL1A1;COL5A1
C-terminal protein amino acid modification (GO:0018410)	16/83	0.0503453	0.959385	0.0467826	0.987096	-1.13614	3.39575	NTNG2;CD52;CPM;NTM;THY1;ART4;OTOA;AGBL1;RTN4RL1;CEACAM5;CNTN3;LY6G6C;MELTF;PRND;GPLD1;OPCML
positive regulation of DNA-dependent DNA replication (GO:2000105)	3/13	0.216044	1	0.224983	0.987096	-2.21075	3.38748	BMP4;DBF4B;E2F7
regulation of hydrogen peroxide metabolic process (GO:0010310)	2/7	0.214726	1	0.236605	0.987096	-2.20142	3.38664	RAC2;NOXO1
regulation of glial cell apoptotic process (GO:0034350)	2/7	0.214726	1	0.236605	0.987096	-2.1956	3.37769	CCL2;PRKCA
sphingolipid catabolic process (GO:0030149)	3/12	0.182106	1	0.196921	0.987096	-1.98131	3.37451	SGPL1;ASAH2B;ASAH2
lipopolysaccharide-mediated signaling pathway (GO:0031663)	4/17	0.154336	1	0.16533	0.987096	-1.80197	3.3672	CCL5;CCL2;PTPN22;TNF
positive regulation of leukocyte activation (GO:0002696)	4/17	0.154336	1	0.16533	0.987096	-1.79854	3.36079	CD2;CD226;THBS1;NECTIN2
transmembrane receptor protein tyrosine phosphatase signaling pathway (GO:0007185)	2/7	0.214726	1	0.236605	0.987096	-2.18054	3.35453	PTPRD;FRS2
trigeminal nerve development (GO:0021559)	2/7	0.214726	1	0.236605	0.987096	-2.1801	3.35385	TIFAB;DCANP1
auditory receptor cell differentiation (GO:0042491)	2/8	0.263842	1	0.276767	0.987096	-2.51349	3.34899	USH1C;HES5
regulation of skeletal muscle contraction (GO:0014819)	2/7	0.214726	1	0.236605	0.987096	-2.17312	3.34311	SLC8A3;DMD
neuromuscular synaptic transmission (GO:0007274)	5/25	0.195446	1	0.192634	0.987096	-2.04634	3.34059	CHRNA1;FCHSD1;FCHSD2;CHRNA6;KIF1B
positive regulation of macrophage derived foam cell differentiation (GO:0010744)	4/17	0.154336	1	0.16533	0.987096	-1.787	3.33923	MSR1;MAPK9;CSF2;AGT
negative regulation of cytokinesis (GO:0032466)	2/7	0.214726	1	0.236605	0.987096	-2.16946	3.33747	CHMP4C;E2F7
positive regulation of fibroblast migration (GO:0010763)	2/7	0.214726	1	0.236605	0.987096	-2.16673	3.33327	ARHGEF7;THBS1
endodermal cell differentiation (GO:0035987)	7/33	0.1099	1	0.113145	0.987096	-1.50909	3.33235	MMP14;ITGB5;COL11A1;COL12A1;COL6A1;COL8A1;MIXL1
negative regulation of lyase activity (GO:0051350)	5/23	0.151586	1	0.156729	0.987096	-1.76184	3.32388	GABBR1;LTB4R2;PALM;OR56A4;CCR2
eye photoreceptor cell development (GO:0042462)	3/13	0.216044	1	0.224983	0.987096	-2.16787	3.32177	USH1C;MYO7A;THY1
response to tumor necrosis factor (GO:0034612)	18/98	0.0596163	1	0.0515753	0.987096	-1.17726	3.31966	CCL13;CCL22;GCH1;CCL3L1;SELE;CRHBP;CCL8;CCL5;UBD;ZC3H12A;CCL4;XCL1;CCL2;CCL19;MAP2K7;JAK2;NFE2L2;ADAMTS7
activation of cysteine-type endopeptidase activity involved in apoptotic signaling pathway (GO:0097296)	3/12	0.182106	1	0.196921	0.987096	-1.94636	3.31497	TNFRSF10B;FASLG;JAK2
proteolysis involved in cellular protein catabolic process (GO:0051603)	16/94	0.122937	1	0.100596	0.987096	-1.57691	3.30533	ATE1;GZMA;TNFAIP3;CTSW;FBXO44;CTSS;PSMB8;PSMB9;UBE2W;PSMA6;FAP;CTSK;UBD;UBC;CHMP4C;ADAMTS7
definitive hemopoiesis (GO:0060216)	2/7	0.214726	1	0.236605	0.987096	-2.14729	3.30338	MFAP5;HIPK1
lymphoid progenitor cell differentiation (GO:0002320)	2/7	0.214726	1	0.236605	0.987096	-2.14368	3.29782	BMP4;FLT3
regulation of high voltage-gated calcium channel activity (GO:1901841)	2/8	0.263842	1	0.276767	0.987096	-2.46612	3.28587	PDE4B;SRI
cortical actin cytoskeleton organization (GO:0030866)	5/22	0.131389	1	0.13991	0.987096	-1.61889	3.28568	FMNL2;PLEK;NCKAP1L;TNF;LLGL1
negative regulation of tumor necrosis factor superfamily cytokine production (GO:1903556)	7/32	0.0964684	1	0.101937	0.987096	-1.40349	3.28211	CD274;ZC3H12A;TNFAIP3;PTPN22;NLRC3;LILRA4;SLAMF1
calcineurin-NFAT signaling cascade (GO:0033173)	3/12	0.182106	1	0.196921	0.987096	-1.9253	3.2791	PPP3CC;NFATC3;NFATC1
smooth muscle tissue development (GO:0048745)	2/7	0.214726	1	0.236605	0.987096	-2.13122	3.27865	BMP4;STRA6
regulation of renal sodium excretion (GO:0035813)	2/7	0.214726	1	0.236605	0.987096	-2.13063	3.27775	CORIN;AGT
collecting duct development (GO:0072044)	2/7	0.214726	1	0.236605	0.987096	-2.12662	3.27157	BMP4;WNT7B
regulation of extrinsic apoptotic signaling pathway via death domain receptors (GO:1902041)	8/40	0.11906	1	0.117171	0.987096	-1.53167	3.2596	FGA;SP100;NOS3;TNFAIP3;TMC8;TNFRSF10B;FASLG;THBS1
DNA catabolic process, endonucleolytic (GO:0000737)	5/23	0.151586	1	0.156729	0.987096	-1.72703	3.25821	MUS81;DFFA;ENDOG;FOXL2;DNASE1L3
regulation of p38MAPK cascade (GO:1900744)	6/27	0.112362	1	0.119134	0.987096	-1.4899	3.25695	DUSP10;NCF1;ZC3H12A;MINK1;PTPN22;GDF6
regulation of cell migration (GO:0030334)	50/317	0.0490726	0.959385	0.0254843	0.987096	-1.07745	3.24794	PIK3CD;LAMC2;ADARB1;SYNE2;AMOT;DOCK10;DUSP10;ADORA3;CPNE3;MYOC;MINK1;PRKCA;RHOC;RHOA;FGR;RAP2C;TMIGD1;MMP14;SFRP2;CEACAM6;DPEP1;SGK1;GRB7;LRRC15;CEMIP;SRC;THY1;THBS1;RHOBTB1;PAK1;MIEN1;PODXL;CCL5;GCNT2;PTK2B;SRGAP2;PLXNA4;TCAF1;SEMA4D;SULF1;PODN;TBX5;SOD2;ELP5;ELP6;COL1A1;STK24;CNTN1;PLXNB1;FERMT3
tRNA 3'-end processing (GO:0042780)	2/8	0.263842	1	0.276767	0.987096	-2.43685	3.24686	PTCD1;HSD17B10
regulation of natural killer cell mediated cytotoxicity (GO:0042269)	5/23	0.151586	1	0.156729	0.987096	-1.71796	3.24109	NCR3;RAET1E;SLAMF6;CD226;NECTIN2
peptidyl-tyrosine modification (GO:0018212)	10/52	0.107996	1	0.102433	0.987096	-1.45551	3.23947	FGR;ZAP70;SRC;LCK;FLT3;ABL1;PTK2B;PTPN6;FYN;JAK2
regulation of transcription from RNA polymerase I promoter (GO:0006356)	4/18	0.179959	1	0.186617	0.987096	-1.88772	3.23749	ERBB2;UBTF;POLR2K;TAF1
B cell chemotaxis (GO:0035754)	2/7	0.214726	1	0.236605	0.987096	-2.09497	3.22288	PIK3CD;CXCL13
positive regulation of cardiac muscle hypertrophy (GO:0010613)	4/17	0.154336	1	0.16533	0.987096	-1.72382	3.22116	CAMK2D;PRKCA;AGT;PDE9A
nucleotide metabolic process (GO:0009117)	3/14	0.251139	1	0.253743	0.987096	-2.33111	3.22101	GUK1;SMARCAD1;NUDT4
negative regulation of neuron projection regeneration (GO:0070571)	2/9	0.312959	1	0.316783	0.987096	-2.76372	3.21056	RTN4RL1;THY1
negative regulation of nuclear division (GO:0051784)	3/12	0.182106	1	0.196921	0.987096	-1.88166	3.20479	BMP4;NME6;FBXO43
regulation by virus of viral protein levels in host cell (GO:0046719)	2/8	0.263842	1	0.276767	0.987096	-2.40456	3.20385	STAU1;STAT1
positive regulation of JNK cascade (GO:0046330)	14/77	0.094969	1	0.0836765	0.987096	-1.35996	3.20162	NCF1;WNT7B;MINK1;SERPINF2;WNT16;TNF;PAK1;RASSF2;CD27;PTK2B;CCR7;CCL19;ARHGEF5;SLAMF1
negative regulation of heart contraction (GO:0045822)	3/12	0.182106	1	0.196921	0.987096	-1.8776	3.19787	PDE4D;ZC3H12A;SRI
microtubule nucleation (GO:0007020)	4/18	0.179959	1	0.186617	0.987096	-1.86438	3.19747	TUBGCP6;TUBGCP3;TUBG2;TUBG1
positive regulation of calcium ion transport (GO:0051928)	7/34	0.124265	1	0.124971	0.987096	-1.53218	3.19512	P2RX5;WFS1;P2RX2;CCL5;CCL4;WNK3;CCL2
attachment of GPI anchor to protein (GO:0016255)	2/8	0.263842	1	0.276767	0.987096	-2.39347	3.18906	PGAP1;GPAA1
interleukin-6-mediated signaling pathway (GO:0070102)	4/15	0.107831	1	0.125701	0.987096	-1.42837	3.18126	SOCS3;STAT1;STAT3;JAK2
erythrocyte differentiation (GO:0030218)	7/36	0.155653	1	0.150396	0.987096	-1.70362	3.16895	HSPA9;DYRK3;MPIG6B;HCLS1;NCKAP1L;INHA;JAK2
negative regulation of transforming growth factor beta production (GO:0071635)	2/7	0.214726	1	0.236605	0.987096	-2.0568	3.16416	HSP90AB1;CD24
glomerular epithelial cell development (GO:0072310)	2/9	0.312959	1	0.316783	0.987096	-2.70922	3.14726	PODXL;FOXJ1
regulation of non-canonical Wnt signaling pathway (GO:2000050)	3/12	0.182106	1	0.196921	0.987096	-1.83593	3.12689	SFRP4;CSNK1E;DACT1
cell morphogenesis (GO:0000902)	11/60	0.123075	1	0.111634	0.987096	-1.49083	3.12323	CYFIP2;TENM3;RAC2;CDH24;NCKAP1L;STK4;CLU;CDH9;FRYL;WNT3;CDH7
negative regulation of glycogen biosynthetic process (GO:0045719)	2/7	0.214726	1	0.236605	0.987096	-2.02358	3.11305	ENPP1;PASK
regulation of interferon-alpha production (GO:0032647)	4/17	0.154336	1	0.16533	0.987096	-1.66576	3.11268	IFIH1;STAT1;NLRC3;LILRA4
regulation of plasminogen activation (GO:0010755)	3/11	0.149785	1	0.169801	0.987096	-1.63945	3.11258	SERPINF2;MELTF;THBS1
negative regulation of interleukin-6 secretion (GO:1900165)	2/7	0.214726	1	0.236605	0.987096	-2.01531	3.10034	ZC3H12A;PTPN22
fusion of virus membrane with host plasma membrane (GO:0019064)	2/8	0.263842	1	0.276767	0.987096	-2.3211	3.09264	CXCR4;NECTIN2
antigen processing and presentation of exogenous peptide antigen via MHC class I (GO:0042590)	15/79	0.0634871	1	0.0581581	0.987096	-1.12164	3.09226	NCF1;ITGB5;NCF4;HLA-B;TAP1;HLA-F;PSMB8;TAPBP;PSMB9;PSMA6;PSMD5;PSME1;PSME2;FCGR1A;FCGR1B
negative regulation of small GTPase mediated signal transduction (GO:0051058)	6/28	0.128694	1	0.132752	0.987096	-1.5036	3.08285	RASA4B;RASA4;SPRY4;RASAL2;RASAL3;ARHGAP25
negative regulation of peptidyl-serine phosphorylation (GO:0033137)	4/19	0.206864	1	0.20872	0.987096	-1.95213	3.07596	RASSF2;PDE4D;PAQR3;DMD
regulation of cell-substrate adhesion (GO:0010810)	7/34	0.124265	1	0.124971	0.987096	-1.47412	3.07404	MINK1;RAC2;GCNT2;THY1;JAK2;RHOA;LIMS1
regulation of Arp2/3 complex-mediated actin nucleation (GO:0034315)	3/11	0.149785	1	0.169801	0.987096	-1.6189	3.07357	ARF1;PICK1;CORO1B
positive regulation of ER-associated ubiquitin-dependent protein catabolic process (GO:1903071)	2/8	0.263842	1	0.276767	0.987096	-2.29198	3.05384	BCAP31;NFE2L2
strand invasion (GO:0042148)	2/8	0.263842	1	0.276767	0.987096	-2.29075	3.0522	RAD51;DMC1
regulation of interleukin-23 production (GO:0032667)	2/8	0.263842	1	0.276767	0.987096	-2.28983	3.05097	CSF2;IFNG
transmembrane receptor protein tyrosine kinase signaling pathway (GO:0007169)	59/397	0.0895701	1	0.040919	0.987096	-1.26015	3.0404	CYFIP2;NRP1;ITK;NCF1;FLT3;NCF4;ITSN1;SLA2;CD3E;FGF5;TIAL1;BAIAP2L2;GRAP2;JAK2;PSENEN;ATP6V0B;ATP6AP1;GAB1;FRS2;RHOA;FGR;ZAP70;LCK;CD8A;ESRP1;ELMO1;LCP2;ARHGEF7;ATP6V0D2;GPLD1;BLK;SRC;PSEN2;RASGRP4;APH1A;PAK1;APH1B;UBC;ERBB2;ABL1;ATP6V0A2;AP2S1;STAP1;PTK2B;FYN;NCKAP1L;PAG1;POLR2K;KL;NTRK2;BDNF;SORT1;STAT3;PTK6;CSHL1;BAIAP2;SULF1;GH2;CD7
regulation of immunoglobulin mediated immune response (GO:0002889)	2/7	0.214726	1	0.236605	0.987096	-1.97002	3.03066	CD226;NECTIN2
regulation of cell communication by electrical coupling involved in cardiac conduction (GO:1901844)	3/10	0.119564	1	0.143879	0.987096	-1.42611	3.02892	CAMK2D;PDE4D;SRI
positive regulation of interferon-alpha secretion (GO:1902741)	2/7	0.214726	1	0.236605	0.987096	-1.96152	3.01759	IFIH1;DHX36
wound healing, spreading of epidermal cells (GO:0035313)	2/8	0.263842	1	0.276767	0.987096	-2.25138	2.99974	MMP12;COL5A1
regulation of blood vessel endothelial cell proliferation involved in sprouting angiogenesis (GO:1903587)	3/12	0.182106	1	0.196921	0.987096	-1.76089	2.99909	PPP1R16B;THBS1;JCAD
positive regulation of RIG-I signaling pathway (GO:1900246)	2/8	0.263842	1	0.276767	0.987096	-2.24476	2.99093	ANKRD17;TRIM15
lipoprotein catabolic process (GO:0042159)	2/7	0.214726	1	0.236605	0.987096	-1.94265	2.98856	LYPLA2;LYPLAL1
miRNA mediated inhibition of translation (GO:0035278)	3/12	0.182106	1	0.196921	0.987096	-1.75414	2.98758	RBM4;AGO4;STAT3
B cell homeostasis (GO:0001782)	3/10	0.119564	1	0.143879	0.987096	-1.40335	2.98058	DOCK10;TNFAIP3;NCKAP1L
positive regulation of muscle hypertrophy (GO:0014742)	4/15	0.107831	1	0.125701	0.987096	-1.33821	2.98046	CAMK2D;PRKCA;AGT;PDE9A
bleb assembly (GO:0032060)	2/8	0.263842	1	0.276767	0.987096	-2.23273	2.97489	PMP22;EMP1
T-helper cell differentiation (GO:0042093)	3/12	0.182106	1	0.196921	0.987096	-1.73812	2.96031	PTGER4;GPR183;RORA
negative regulation of cell adhesion (GO:0007162)	12/66	0.115993	1	0.103753	0.987096	-1.37326	2.95831	RIPOR2;ADAMDEC1;PTPRC;SEMA4D;PODXL;ADAM22;GCNT2;ARHGDIG;PLXNB1;B4GALNT2;PLXNA4;RHOA
semaphorin-plexin signaling pathway involved in neuron projection guidance (GO:1902285)	3/14	0.251139	1	0.253743	0.987096	-2.13548	2.95069	NRP1;PLXNB1;PLXNA4
interleukin-27-mediated signaling pathway (GO:0070106)	3/12	0.182106	1	0.196921	0.987096	-1.72697	2.94131	STAT1;STAT3;JAK2
monocyte chemotaxis (GO:0002548)	9/42	0.0717805	1	0.0754553	0.987096	-1.1162	2.94022	CCL13;CCL22;CCL8;CCL3L1;CCL5;CCL4;XCL1;CCL2;CCL19
regulation of actin cytoskeleton organization (GO:0032956)	14/76	0.0872549	1	0.0778417	0.987096	-1.20145	2.93024	NEB;GRHL3;ARHGAP28;BAIAP2;RHOC;CORO1A;RHOA;RHOBTB1;CCDC88A;ABL1;PTK2B;RHOV;OR2A4;ARHGEF5
positive regulation of dendritic cell antigen processing and presentation (GO:0002606)	2/7	0.214726	1	0.236605	0.987096	-1.903	2.92757	CCR7;CCL19
histone H3 deacetylation (GO:0070932)	3/13	0.216044	1	0.224983	0.987096	-1.9103	2.9271	PER2;ELK4;SMARCAD1
tetrahydrofolate metabolic process (GO:0046653)	3/14	0.251139	1	0.253743	0.987096	-2.11446	2.92164	ST20-MTHFS;MTHFS;OVCA2
positive regulation of cell-matrix adhesion (GO:0001954)	7/34	0.124265	1	0.124971	0.987096	-1.39642	2.91201	NRP1;MYOC;ABL1;PTK2B;CCR7;THY1;LIMS1
vascular endothelial growth factor signaling pathway (GO:0038084)	2/8	0.263842	1	0.276767	0.987096	-2.18398	2.90994	NRP1;GAB1
positive regulation of collagen biosynthetic process (GO:0032967)	4/16	0.130221	1	0.144985	0.987096	-1.42283	2.90046	BMP4;CREB3L1;SERPINF2;LARP6
regulation of alternative mRNA splicing, via spliceosome (GO:0000381)	8/40	0.11906	1	0.117171	0.987096	-1.35923	2.89262	RBMY1A1;RBM4;MBNL1;RBFOX1;WTAP;TRA2B;CELF4;RNPS1
cellular response to mechanical stimulus (GO:0071260)	9/49	0.152046	1	0.140052	0.987096	-1.53537	2.89197	CNN2;PTGER4;TNFSF14;CASP5;IRF1;CASP1;TNFRSF8;TLR8;TNFRSF10B
cellular response to sterol (GO:0036315)	3/12	0.182106	1	0.196921	0.987096	-1.6967	2.88975	MLC1;RORA;GPLD1
DNA catabolic process (GO:0006308)	4/18	0.179959	1	0.186617	0.987096	-1.6829	2.88621	ISG20;MUS81;ENDOG;DNASE1L3
dendritic cell differentiation (GO:0097028)	5/22	0.131389	1	0.13991	0.987096	-1.4184	2.87877	CSF2;FLT3;UBD;CCR7;CCL19
regulation of osteoclast development (GO:2001204)	2/7	0.214726	1	0.236605	0.987096	-1.86794	2.87363	NOTCH2;ATP6AP1
snRNA transcription from RNA polymerase III promoter (GO:0042796)	2/7	0.214726	1	0.236605	0.987096	-1.86452	2.86837	SNAPC1;ICE2
JNK cascade (GO:0007254)	13/67	0.069649	1	0.0659298	0.987096	-1.07617	2.86723	MAP4K1;PTGER4;DAXX;MINK1;MAPK8IP3;CRKL;MAPK10;MAPK9;UBC;CCL19;TAB1;MAP2K7;TRIB1
negative regulation of adenylate cyclase activity (GO:0007194)	5/21	0.112505	1	0.123934	0.987096	-1.31158	2.8655	GABBR1;LTB4R2;PALM;OR56A4;CCR2
regulation of leukocyte cell-cell adhesion (GO:1903037)	3/12	0.182106	1	0.196921	0.987096	-1.68193	2.86461	CCL5;PAG1;LAT
regulation of telomere maintenance via telomere lengthening (GO:1904356)	4/18	0.179959	1	0.186617	0.987096	-1.66976	2.86367	RTEL1;POT1;ATM;TERF1
protein oligomerization (GO:0051259)	34/218	0.101906	1	0.0636869	0.987096	-1.25296	2.8614	DPAGT1;CAMK2D;DGKD;PRF1;DERL1;TNFAIP3;MLC1;CD3G;CD3E;CD3D;CD79B;HMGCL;WDCP;GLRA3;OPA1;TRIM4;CCL5;TRA2B;ZC3H12A;SMARCAD1;HACL1;LY6G6C;GBP1;TRIM22;BOK;TRAPPC2L;SYT1;GCH1;TMEM120A;SEPT4;LETM1;PFKL;RAD51;P2RX2
negative regulation of response to DNA damage stimulus (GO:2001021)	6/29	0.146093	1	0.147072	0.987096	-1.48747	2.86117	CD74;RTEL1;SFRP2;PTTG1IP;CLU;CD44
positive regulation of epidermal growth factor receptor signaling pathway (GO:0045742)	6/30	0.16449	1	0.162055	0.987096	-1.58488	2.86056	HIP1;NCF1;UBC;PTK6;AGT;ART4
positive regulation of apoptotic cell clearance (GO:2000427)	2/8	0.263842	1	0.276767	0.987096	-2.14337	2.85583	C3;CCL2
Fc receptor signaling pathway (GO:0038093)	30/184	0.0767101	1	0.0518716	0.987096	-1.10262	2.83121	ITK;IGKV2D-30;IGHV1-46;LILRA4;MAPK9;PAK1;PSMD5;IGLV3-21;GRAP2;UBC;IGKV3-15;IGKV1-33;MAP2K7;IGKV3-11;NFATC3;IGKV3D-20;NFATC1;IGKV1D-33;PSMB8;PSMB9;MAPK10;NFKBIA;PSMA6;PSME1;PSME2;LCP2;TAB1;LAT;IGKV3-20;IGKV2-30
negative regulation of dendritic cell apoptotic process (GO:2000669)	2/8	0.263842	1	0.276767	0.987096	-2.11665	2.82023	CCR7;CCL19
positive regulation of fibroblast apoptotic process (GO:2000271)	2/7	0.214726	1	0.236605	0.987096	-1.83257	2.81922	BTG1;STK17B
cytoplasmic sequestering of NF-kappaB (GO:0007253)	2/8	0.263842	1	0.276767	0.987096	-2.10701	2.80739	NFKBIA;CCDC22
negative regulation of digestive system process (GO:0060457)	2/7	0.214726	1	0.236605	0.987096	-1.823	2.80449	TIFAB;DCANP1
dendritic spine maintenance (GO:0097062)	2/7	0.214726	1	0.236605	0.987096	-1.81821	2.79712	PICK1;FYN
positive regulation of blood vessel endothelial cell proliferation involved in sprouting angiogenesis (GO:1903589)	2/8	0.263842	1	0.276767	0.987096	-2.09873	2.79636	PPP1R16B;JCAD
neuronal action potential (GO:0019228)	5/24	0.172981	1	0.174327	0.987096	-1.59287	2.79482	CHRNA1;KCNMB2;KCNMB3;ANK3;SCN2A
membrane fusion involved in viral entry into host cell (GO:0039663)	2/8	0.263842	1	0.276767	0.987096	-2.09636	2.7932	CXCR4;NECTIN2
pulmonary valve morphogenesis (GO:0003184)	3/13	0.216044	1	0.224983	0.987096	-1.82229	2.79225	NOTCH2;BMP4;STRA6
JAK-STAT cascade involved in growth hormone signaling pathway (GO:0060397)	4/16	0.130221	1	0.144985	0.987096	-1.3697	2.79215	STAT5A;GH2;STAT3;JAK2
fucose catabolic process (GO:0019317)	2/10	0.361308	1	0.356255	0.987096	-2.74242	2.79186	FUT7;FUT2
negative regulation of fibroblast growth factor receptor signaling pathway (GO:0040037)	3/13	0.216044	1	0.224983	0.987096	-1.81696	2.78408	SPRY4;SULF1;THBS1
positive regulation of lipid kinase activity (GO:0090218)	6/28	0.128694	1	0.132752	0.987096	-1.34895	2.76577	FGR;FLT3;EEF1A2;PTK2B;CCR7;CCL19
positive regulation of calcium-mediated signaling (GO:0050850)	6/29	0.146093	1	0.147072	0.987096	-1.43643	2.76299	NEUROD2;P2RX5;P2RX2;TRAT1;CCL4;LMCD1
regulation of necrotic cell death (GO:0010939)	3/14	0.251139	1	0.253743	0.987096	-1.99523	2.7569	HEBP2;UBC;BIRC3
regulation of lymphocyte migration (GO:2000401)	2/8	0.263842	1	0.276767	0.987096	-2.06637	2.75324	CCR6;GCSAM
mast cell degranulation (GO:0043303)	2/9	0.312959	1	0.316783	0.987096	-2.36454	2.74684	MRGPRX2;PIK3CD
regulation of protein polymerization (GO:0032271)	6/31	0.183808	1	0.177659	0.987096	-1.61837	2.7413	FCHSD1;FCHSD2;ABL1;EPS8L1;HCLS1;ARHGAP28
regulation of macrophage derived foam cell differentiation (GO:0010743)	6/30	0.16449	1	0.162055	0.987096	-1.51521	2.73482	NFKBIA;MSR1;MAPK9;CSF2;AGT;ABCG1
negative regulation of cysteine-type endopeptidase activity (GO:2000117)	14/73	0.0665463	1	0.0619441	0.987096	-1.00817	2.73199	PCID2;TNFRSF6B;SRC;TNFRSF10B;CST7;THBS1;RPS6KA3;IFI16;LAMP3;DPEP1;CD44;MAP2K5;MAGEA3;NAIP
positive regulation of killing of cells of other organism (GO:0051712)	2/8	0.263842	1	0.276767	0.987096	-2.0339	2.70998	IFNG;PRF1
negative regulation of protein complex assembly (GO:0031333)	7/36	0.155653	1	0.150396	0.987096	-1.45205	2.701	PTGER4;THRA;TMC8;ULK1;NLRC3;SOST;DACT1
endosome transport via multivesicular body sorting pathway (GO:0032509)	3/13	0.216044	1	0.224983	0.987096	-1.75814	2.69395	LEPROT;SORT1;TMEM50B
UV protection (GO:0009650)	3/11	0.149785	1	0.169801	0.987096	-1.41452	2.68555	SCARA3;FEN1;ERCC5
Fc-epsilon receptor signaling pathway (GO:0038095)	30/183	0.0725196	1	0.0492749	0.987096	-1.02131	2.67982	ITK;IGKV2D-30;IGHV1-46;LILRA4;MAPK9;PAK1;PSMD5;IGLV3-21;GRAP2;UBC;IGKV3-15;IGKV1-33;MAP2K7;IGKV3-11;NFATC3;IGKV3D-20;NFATC1;IGKV1D-33;PSMB8;PSMB9;MAPK10;NFKBIA;PSMA6;PSME1;PSME2;LCP2;TAB1;LAT;IGKV3-20;IGKV2-30
urate metabolic process (GO:0046415)	3/12	0.182106	1	0.196921	0.987096	-1.57101	2.6757	SLC2A9;SLC22A12;GCKR
negative regulation of cilium assembly (GO:1902018)	2/9	0.312959	1	0.316783	0.987096	-2.29788	2.66941	TCHP;MAP4
positive regulation of lymphocyte apoptotic process (GO:0070230)	2/8	0.263842	1	0.276767	0.987096	-1.99774	2.66179	CCL5;IDO1
bone cell development (GO:0098751)	2/8	0.263842	1	0.276767	0.987096	-1.99339	2.656	MPIG6B;SRC
protein O-linked fucosylation (GO:0036066)	4/16	0.130221	1	0.144985	0.987096	-1.29839	2.64679	ADAMTSL1;MFNG;THBS1;ADAMTS7
regulation of release of sequestered calcium ion into cytosol by sarcoplasmic reticulum (GO:0010880)	5/24	0.172981	1	0.174327	0.987096	-1.50549	2.64149	CAMK2D;PDE4D;DMD;SRI;CACNA1C
positive regulation of cell-substrate adhesion (GO:0010811)	10/53	0.119	1	0.111108	0.987096	-1.2395	2.63845	FGA;NRP1;MYOC;ABL1;PTK2B;CCR7;ARHGEF7;JAK2;LIMS1;CRKL
negative regulation of lymphocyte proliferation (GO:0050672)	6/30	0.16449	1	0.162055	0.987096	-1.45951	2.63428	CD274;CTLA4;ATM;LILRB2;VTCN1;FOXP3
stress fiber assembly (GO:0043149)	3/11	0.149785	1	0.169801	0.987096	-1.3864	2.63216	ITGB5;SRC;RHOA
phosphatidylinositol phosphorylation (GO:0046854)	6/28	0.128694	1	0.132752	0.987096	-1.28281	2.63017	PI4KAP1;PI4KAP2;PI4KA;TTC7B;PIK3CD;IP6K1
negative regulation of protein oligomerization (GO:0032460)	3/13	0.216044	1	0.224983	0.987096	-1.70433	2.61151	SRC;TMC8;CLU
positive regulation of endopeptidase activity (GO:0010950)	5/25	0.195446	1	0.192634	0.987096	-1.59941	2.61099	AIM2;STAT3;PSME1;PSME2;FYN
cortical cytoskeleton organization (GO:0030865)	6/30	0.16449	1	0.162055	0.987096	-1.44542	2.60885	FMNL2;PLEK;NCKAP1L;RHOV;TNF;LLGL1
sensory perception of light stimulus (GO:0050953)	14/82	0.139628	1	0.116927	0.987096	-1.31673	2.59234	PRR4;WFS1;COL11A1;EYA3;USH1C;MYO7A;USH2A;RPE65;TRPM1;COL1A1;OPA1;ATXN7;SFRP5;GRM8
heterocycle biosynthetic process (GO:0018130)	4/18	0.179959	1	0.186617	0.987096	-1.51132	2.59196	GCH1;MOCOS;MBIP;MOCS1
positive regulation of ERAD pathway (GO:1904294)	3/14	0.251139	1	0.253743	0.987096	-1.87313	2.5882	BCAP31;EDEM1;NFE2L2
positive regulation of protein kinase B signaling (GO:0051897)	22/128	0.0747793	1	0.0580257	0.987096	-0.997328	2.58628	KL;HIP1;MYOC;SRC;TRAT1;GAB1;PIK3CD;FRS2;THBS1;BTC;FGF5;LCK;CD19;ERBB2;CD28;GCNT2;CNTN1;HCLS1;FYN;CCR7;CCL19;ICOS
diol biosynthetic process (GO:0034312)	2/9	0.312959	1	0.316783	0.987096	-2.22554	2.58537	ASAH2B;ASAH2
positive regulation of type I interferon production (GO:0032481)	11/63	0.157827	1	0.138273	0.987096	-1.3979	2.58088	ZBP1;IFIH1;IFI16;STAT1;IRF1;DHX36;PTPN22;POLR3H;TRIM15;POLR2K;PQBP1
mesenchyme development (GO:0060485)	4/17	0.154336	1	0.16533	0.987096	-1.38072	2.58005	BMP4;SFRP2;GATA4;MEOX1
elastic fiber assembly (GO:0048251)	2/8	0.263842	1	0.276767	0.987096	-1.92897	2.57016	TNXB;LOXL1
response to corticosteroid (GO:0031960)	3/12	0.182106	1	0.196921	0.987096	-1.50235	2.55875	GHRHR;TNF;SOX30
actin filament bundle assembly (GO:0051017)	8/38	0.0942769	1	0.096895	0.987096	-1.08318	2.55795	BAIAP2L2;USH1C;LCP1;BAIAP2;RHOC;RHOA;RHOBTB1;CORO1B
action potential (GO:0001508)	10/55	0.14278	1	0.129659	0.987096	-1.31307	2.55582	CHRNA1;KCND2;KCNMB2;KCNMB3;CACNA1A;DMD;SRI;CACNA1C;ANK3;SCN2A
positive regulation of cellular biosynthetic process (GO:0031328)	25/160	0.141202	1	0.0984601	0.987096	-1.305	2.55462	DYRK2;CSF2;HSP90AB1;PTH;POLDIP3;PTH1R;DBF4B;THBS1;CLU;TNF;CCL5;ERBB2;CCL19;SMAD3;YTHDF3;ARNT;UPF3A;PASK;LARP6;IL3;ZEB2;IFNG;CD28;HNRNPD;GPLD1
positive regulation of type I interferon-mediated signaling pathway (GO:0060340)	2/8	0.263842	1	0.276767	0.987096	-1.91701	2.55423	ZBP1;NLRC5
insulin metabolic process (GO:1901142)	2/9	0.312959	1	0.316783	0.987096	-2.18857	2.54242	PCSK2;CPZ
homophilic cell adhesion via plasma membrane adhesion molecules (GO:0007156)	12/65	0.106365	1	0.0963679	0.987096	-1.13441	2.54208	NCR3;TENM3;CADM2;CDH24;CD226;TIGIT;CELSR2;CDH9;PCDHA7;NECTIN2;CDH7;MPZL2
basement membrane organization (GO:0071711)	2/9	0.312959	1	0.316783	0.987096	-2.18683	2.54041	NID2;CTSS
positive regulation of monooxygenase activity (GO:0032770)	5/24	0.172981	1	0.174327	0.987096	-1.44675	2.53842	POR;IFNG;GCH1;NPR3;TNF
positive regulation of epithelial cell proliferation involved in wound healing (GO:0060054)	2/8	0.263842	1	0.276767	0.987096	-1.90123	2.53321	MMP12;JAML
transferrin transport (GO:0033572)	7/37	0.172582	1	0.163945	0.987096	-1.43874	2.52769	STEAP3;ATP6V0B;ATP6AP1;TFR2;ARHGAP1;ATP6V0A2;ATP6V0D2
mRNA splice site selection (GO:0006376)	5/25	0.195446	1	0.192634	0.987096	-1.54813	2.52728	ISY1;SFSWAP;CELF2;PSIP1;SRSF5
regulation of protein glycosylation (GO:0060049)	3/13	0.216044	1	0.224983	0.987096	-1.64832	2.52568	KAT2B;WARS;IFNG
secretion (GO:0046903)	3/14	0.251139	1	0.253743	0.987096	-1.82457	2.52109	TPD52;SLC22A2;DRD3
positive regulation of p38MAPK cascade (GO:1900745)	4/19	0.206864	1	0.20872	0.987096	-1.59747	2.51712	NCF1;ZC3H12A;MINK1;GDF6
negative regulation of synapse organization (GO:1905809)	2/8	0.263842	1	0.276767	0.987096	-1.88902	2.51694	NEUROD2;LILRB2
replication fork processing (GO:0031297)	6/31	0.183808	1	0.177659	0.987096	-1.48444	2.51445	MUS81;CORT;RTEL1;RAD51;DDX11;NUCKS1
positive regulation of myeloid leukocyte mediated immunity (GO:0002888)	2/10	0.361308	1	0.356255	0.987096	-2.46606	2.51051	FGR;ITGAM
regulation of humoral immune response (GO:0002920)	18/114	0.176759	1	0.134909	0.987096	-1.44555	2.50509	CR2;C1S;IGKV2D-30;IGKV3D-20;IGHV1-46;CXCL13;IGKV1D-33;CLU;C3;IGHG2;IGLV3-21;CD19;IGKV3-15;CCR7;IGKV1-33;IGKV3-11;IGKV3-20;IGKV2-30
activation of MAPKKK activity (GO:0000185)	2/8	0.263842	1	0.276767	0.987096	-1.86795	2.48886	MAP4K1;TNF
positive regulation of vascular endothelial growth factor production (GO:0010575)	5/25	0.195446	1	0.192634	0.987096	-1.52184	2.48436	C3;ARNT;RORA;GATA4;SULF1
regulation of granulocyte chemotaxis (GO:0071622)	3/14	0.251139	1	0.253743	0.987096	-1.7973	2.48341	RARRES2;CCL5;THBS1
regulation of microglial cell activation (GO:1903978)	2/8	0.263842	1	0.276767	0.987096	-1.85704	2.47432	ITGAM;STAP1
central nervous system myelination (GO:0022010)	2/9	0.312959	1	0.316783	0.987096	-2.12977	2.47412	CLU;HES5
diacylglycerol metabolic process (GO:0046339)	3/14	0.251139	1	0.253743	0.987096	-1.79055	2.47409	DGKD;DGKA;DGKZ
response to interleukin-1 (GO:0070555)	14/77	0.094969	1	0.0836765	0.987096	-1.04972	2.47125	CCL13;CCL22;CCL3L1;SRC;PRKCA;SELE;CCL8;CCL5;ZC3H12A;CCL4;XCL1;CCL2;CCL19;ADAMTS7
cellular response to laminar fluid shear stress (GO:0071499)	2/8	0.263842	1	0.276767	0.987096	-1.85402	2.4703	MAP2K5;NFE2L2
late endosome to vacuole transport via multivesicular body sorting pathway (GO:0032511)	2/9	0.312959	1	0.316783	0.987096	-2.12346	2.46679	LEPROT;TMEM50B
negative regulation of mitotic cell cycle (GO:0045930)	9/49	0.152046	1	0.140052	0.987096	-1.30619	2.46029	BMP4;SMAD3;BTG1;FAP;NME6;SCRIB;BRINP3;CDC14A;CDC14B
sphingosine biosynthetic process (GO:0046512)	2/9	0.312959	1	0.316783	0.987096	-2.11662	2.45884	ASAH2B;ASAH2
positive regulation of immune effector process (GO:0002699)	5/25	0.195446	1	0.192634	0.987096	-1.50591	2.45835	ANKRD17;IFNG;TRIM15;IL12RB1;CCR2
coenzyme A biosynthetic process (GO:0015937)	2/8	0.263842	1	0.276767	0.987096	-1.8412	2.45322	PANK2;COASY
positive regulation of monocyte differentiation (GO:0045657)	2/9	0.312959	1	0.316783	0.987096	-2.10773	2.44851	CD74;CTNNBIP1
regulation of cysteine-type endopeptidase activity (GO:2000116)	7/37	0.172582	1	0.163945	0.987096	-1.39056	2.44305	PCID2;AIM2;IFI16;FYN;CST7;BIRC3;PSMB9
engulfment of apoptotic cell (GO:0043652)	2/10	0.361308	1	0.356255	0.987096	-2.39836	2.44159	RAC2;THBS1
positive regulation of alpha-beta T cell proliferation (GO:0046641)	3/14	0.251139	1	0.253743	0.987096	-1.76616	2.44039	XCL1;RASAL3;CCR2
glycolytic process (GO:0006096)	5/24	0.172981	1	0.174327	0.987096	-1.38967	2.43828	HK3;PFKL;PKLR;HKDC1;PGK2
negative regulation of myoblast differentiation (GO:0045662)	3/13	0.216044	1	0.224983	0.987096	-1.59117	2.4381	BMP4;PRICKLE1;EID2B
ATP-dependent chromatin remodeling (GO:0043044)	6/31	0.183808	1	0.177659	0.987096	-1.42983	2.42194	ZNHIT1;NASP;ACTL6A;MBD2;ANP32E;SMARCAD1
negative regulation of glucose import (GO:0046325)	2/9	0.312959	1	0.316783	0.987096	-2.08468	2.42174	MZB1;ENPP1
regulation of interleukin-8 biosynthetic process (GO:0045414)	3/13	0.216044	1	0.224983	0.987096	-1.57981	2.4207	TLR8;TNF;MAP2K5
nuclear body organization (GO:0030575)	2/8	0.263842	1	0.276767	0.987096	-1.81054	2.41237	SRPK2;ZPR1
ATP generation from ADP (GO:0006757)	5/25	0.195446	1	0.192634	0.987096	-1.47581	2.40921	HK3;PFKL;PKLR;HKDC1;PGK2
transepithelial transport (GO:0070633)	2/9	0.312959	1	0.316783	0.987096	-2.07216	2.40719	CXADR;GPLD1
calcineurin-mediated signaling (GO:0097720)	3/13	0.216044	1	0.224983	0.987096	-1.56962	2.40509	PPP3CC;NFATC3;NFATC1
regulation of cell cycle G1/S phase transition (GO:1902806)	5/25	0.195446	1	0.192634	0.987096	-1.47143	2.40207	SUSD2;PSME1;PSME2;PTPN6;TAF1
positive regulation of ERBB signaling pathway (GO:1901186)	5/24	0.172981	1	0.174327	0.987096	-1.3654	2.3957	HIP1;UBC;PTK6;AGT;ART4
second-messenger-mediated signaling (GO:0019932)	11/63	0.157827	1	0.138273	0.987096	-1.29581	2.39239	DGKD;DHX8;NOS3;CXCR4;CCR6;MCTP2;SELE;LAT;AGT;KLRG1;NUDT4
nucleotide-sugar metabolic process (GO:0009225)	3/14	0.251139	1	0.253743	0.987096	-1.73112	2.39197	UGDH;TSTA3;B4GALNT2
positive regulation of protein localization to cell surface (GO:2000010)	2/9	0.312959	1	0.316783	0.987096	-2.05869	2.39154	HSP90AB1;TNF
neutrophil extravasation (GO:0072672)	2/7	0.214726	1	0.236605	0.987096	-1.54874	2.38257	JAML;PIK3CD
positive regulation of interferon-alpha production (GO:0032727)	4/20	0.234822	1	0.231516	0.987096	-1.63959	2.37565	IFIH1;STAT1;DHX36;TLR8
divalent inorganic cation homeostasis (GO:0072507)	5/24	0.172981	1	0.174327	0.987096	-1.35195	2.3721	TRPV6;WFS1;TMC8;ANK3;CNNM2
double-strand break repair via synthesis-dependent strand annealing (GO:0045003)	2/9	0.312959	1	0.316783	0.987096	-2.04047	2.37038	RAD51;DMC1
regulation of interleukin-10 production (GO:0032653)	5/26	0.218849	1	0.211578	0.987096	-1.55389	2.36094	CD274;CD28;XCL1;TIGIT;FOXP3
response to misfolded protein (GO:0051788)	2/8	0.263842	1	0.276767	0.987096	-1.76382	2.35012	UBE2W;CLU
regulation of NFAT protein import into nucleus (GO:0051532)	2/7	0.214726	1	0.236605	0.987096	-1.52762	2.35008	DYRK2;TNF
positive regulation of filopodium assembly (GO:0051491)	5/26	0.218849	1	0.211578	0.987096	-1.5437	2.34546	NRP1;RIPOR2;MIEN1;PALM;CCR7
positive regulation of cell motility (GO:2000147)	29/180	0.0906729	1	0.0614354	0.987096	-0.975539	2.34178	GRB7;LRRC15;CEMIP;PIK3CD;LAMC2;THBS1;SYNE2;PAK1;MIEN1;PODXL;CCL5;GCNT2;TAC4;PTK2B;CPNE3;CCR7;CCL19;SEMA4D;MYOC;PRKCA;SOD2;ELP5;ELP6;FGR;COL1A1;MMP14;CEACAM6;CNTN1;FERMT3
substrate adhesion-dependent cell spreading (GO:0034446)	6/33	0.224866	1	0.210549	0.987096	-1.56769	2.33939	NRP1;RADIL;ITGB7;SRGAP2;ANTXR1;FERMT3
cellular response to type I interferon (GO:0071357)	12/66	0.115993	1	0.103753	0.987096	-1.08589	2.33926	ISG20;IFNA5;SP100;IFNA7;STAT1;IRF1;HLA-B;IRF8;GBP2;HLA-F;IFNA8;PSMB8
glycosaminoglycan catabolic process (GO:0006027)	10/57	0.168815	1	0.149764	0.987096	-1.31161	2.3333	VCAN;CEMIP;LUM;HEXA;BGN;IDS;GPC4;GPC6;CD44;DCN
regulation of extracellular matrix organization (GO:1903053)	2/8	0.263842	1	0.276767	0.987096	-1.75011	2.33185	FAP;AGT
positive regulation of interleukin-17 production (GO:0032740)	3/14	0.251139	1	0.253743	0.987096	-1.6876	2.33183	IL15;SLAMF6;LY9
positive regulation of smooth muscle cell proliferation (GO:0048661)	7/38	0.190264	1	0.178016	0.987096	-1.40305	2.32814	BMP4;STAT1;CCL5;SERPINF2;THBS1;TNF;HES5
piRNA metabolic process (GO:0034587)	4/19	0.206864	1	0.20872	0.987096	-1.47624	2.3261	BTBD18;ASZ1;MAEL;GPAT2
regulation of cytoplasmic mRNA processing body assembly (GO:0010603)	2/9	0.312959	1	0.316783	0.987096	-2	2.32337	ATXN2L;CNOT1
positive regulation of macromolecule biosynthetic process (GO:0010557)	23/143	0.12246	1	0.0889317	0.987096	-1.10435	2.31909	CIITA;DYRK2;CSF2;YTHDF3;PTH;POLDIP3;SERPINF2;NLRC5;UPF3A;DBF4B;PASK;THBS1;LARP6;BMP4;IL3;CREB3L1;ERBB2;CD28;HNRNPD;MZB1;CCL2;CCL19;JAK2
positive regulation of antigen processing and presentation (GO:0002579)	2/7	0.214726	1	0.236605	0.987096	-1.50684	2.31811	CCR7;CCL19
positive regulation of homeostatic process (GO:0032846)	14/84	0.160256	1	0.132118	0.987096	-1.26577	2.31761	RTEL1;ATP6AP1;STAT1;SGIP1;STAT3;ARNT;PIK3CD;PRKCA;METRNL;P2RX5;P2RX2;DHX36;NCKAP1L;GPLD1
negative regulation of telomere maintenance via telomerase (GO:0032211)	4/21	0.263602	1	0.254879	0.987096	-1.73468	2.31287	XRN1;SRC;POT1;TERF1
negative regulation of sequestering of calcium ion (GO:0051283)	5/25	0.195446	1	0.192634	0.987096	-1.41617	2.31185	PTPRC;LCK;XCL1;CCR7;CCL19
positive regulation of cellular carbohydrate metabolic process (GO:0010676)	3/14	0.251139	1	0.253743	0.987096	-1.67205	2.31035	PTH;PTH1R;GPLD1
multivesicular body sorting pathway (GO:0071985)	3/14	0.251139	1	0.253743	0.987096	-1.67127	2.30927	UVRAG;SORT1;SYTL4
membrane lipid catabolic process (GO:0046466)	2/9	0.312959	1	0.316783	0.987096	-1.98078	2.30104	SGPL1;SMPDL3B
microglial cell activation (GO:0001774)	2/8	0.263842	1	0.276767	0.987096	-1.72593	2.29963	ITGAM;CLU
negative regulation of blood pressure (GO:0045776)	3/14	0.251139	1	0.253743	0.987096	-1.65783	2.29071	NOS3;RNPEP;DRD3
negative regulation of glial cell apoptotic process (GO:0034351)	2/8	0.263842	1	0.276767	0.987096	-1.71861	2.28988	CCL2;PRKCA
endothelial cell development (GO:0001885)	4/20	0.234822	1	0.231516	0.987096	-1.57638	2.28406	PPP1R16B;RAP1B;MARVELD2;PDE4D
late endosome to vacuole transport (GO:0045324)	2/9	0.312959	1	0.316783	0.987096	-1.93776	2.25106	LEPROT;TMEM50B
long-chain fatty-acyl-CoA metabolic process (GO:0035336)	5/26	0.218849	1	0.211578	0.987096	-1.48041	2.24929	ELOVL1;TECR;ACSL6;ACSL5;ACSL4
negative regulation of T cell proliferation (GO:0042130)	5/25	0.195446	1	0.192634	0.987096	-1.37552	2.24549	CD274;BTN2A2;LILRB2;VTCN1;FOXP3
regulation of GTPase activity (GO:0043087)	30/189	0.100151	1	0.0663602	0.987096	-0.975335	2.24432	CCL13;ARHGAP8;CCL3L1;DOCK8;ARHGAP1;ASAP3;THY1;FGD1;DOCK10;CCL8;PRR5-ARHGAP8;CCL5;CCL4;ERBB2;CCL2;CCL19;SRGAP2;PLXNA4;ARFGEF1;NTRK2;CCL22;SEMA4D;OCRL;AFDN;RASA4;XCL1;PLXNB1;ARHGEF7;ARHGEF5;LIMS1
cellular response to superoxide (GO:0071451)	2/10	0.361308	1	0.356255	0.987096	-2.20391	2.24364	NOS3;SOD2
negative regulation of endoplasmic reticulum stress-induced intrinsic apoptotic signaling pathway (GO:1902236)	3/15	0.286966	1	0.282973	0.987096	-1.79707	2.24345	OPA1;CREB3L1;MAGEA3
regulation of microvillus organization (GO:0032530)	2/9	0.312959	1	0.316783	0.987096	-1.92987	2.24189	PODXL;USH1C
regulation of release of sequestered calcium ion into cytosol (GO:0051279)	9/50	0.166146	1	0.151067	0.987096	-1.24742	2.23898	CAMK2D;CXCL9;CEMIP;PDE4D;XCL1;PTK2B;DMD;SRI;THY1
negative regulation of viral life cycle (GO:1903901)	11/62	0.145735	1	0.129042	0.987096	-1.16106	2.23616	ISG20;APOBEC3C;SRPK2;FCN1;ILF3;APOBEC3F;APOBEC3G;IFI16;CCL5;TRIM15;TNF
negative regulation of glial cell differentiation (GO:0045686)	2/9	0.312959	1	0.316783	0.987096	-1.92335	2.23433	DRD3;HES5
ribonucleoside bisphosphate biosynthetic process (GO:0034030)	2/8	0.263842	1	0.276767	0.987096	-1.67509	2.2319	PANK2;COASY
regulation of cardiac muscle cell action potential (GO:0098901)	5/25	0.195446	1	0.192634	0.987096	-1.36394	2.22658	HCN4;CAMK2D;CXADR;CACNA1C;FGF13
DNA recombinase assembly (GO:0000730)	2/9	0.312959	1	0.316783	0.987096	-1.91303	2.22234	RAD51;DMC1
positive regulation of interferon-gamma production (GO:0032729)	8/44	0.177691	1	0.163835	0.987096	-1.28531	2.22064	CD2;PDE4D;PDE4B;TLR8;SLAMF6;PTPN22;IL12RB1;CCR2
positive regulation of blood coagulation (GO:0030194)	4/20	0.234822	1	0.231516	0.987096	-1.53187	2.21958	PLEK;SERPINF2;CNTN1;THBS1
negative regulation of signal transduction (GO:0009968)	43/284	0.105454	1	0.0584188	0.987096	-0.985231	2.21626	LEPROT;FLT3;NXN;PLEK;TNFAIP3;THBS1;GLI3;SOCS3;CRHBP;HMGXB4;KCTD21;CCL5;UBC;ERBB2;DACT3;ENPP1;IL36RN;UBASH3A;SLAMF1;DACT1;WWOX;NTRK2;MPIG6B;PRKCB;CTNNBIP1;SPRY4;NFATC1;PTK6;SULF1;AGT;DCN;EPN2;BTC;PTPRE;SFRP4;CYP26A1;MMP14;PTPRC;SFRP2;CNOT1;SFRP5;SMPDL3B;TRIB1
positive regulation of oxidoreductase activity (GO:0051353)	4/20	0.234822	1	0.231516	0.987096	-1.52752	2.21326	POR;ABL1;TNF;AGT
ferric iron transport (GO:0015682)	7/37	0.172582	1	0.163945	0.987096	-1.25334	2.20197	STEAP3;ATP6V0B;ATP6AP1;TFR2;ARHGAP1;ATP6V0A2;ATP6V0D2
renal absorption (GO:0070293)	3/14	0.251139	1	0.253743	0.987096	-1.59326	2.20148	CLDN4;MAGED2;SGK1
arachidonate transport (GO:1903963)	2/9	0.312959	1	0.316783	0.987096	-1.89233	2.19829	DRD3;DRD4
protein polyglutamylation (GO:0018095)	2/10	0.361308	1	0.356255	0.987096	-2.15835	2.19725	TTLL7;TTLL6
L-fucose metabolic process (GO:0042354)	2/10	0.361308	1	0.356255	0.987096	-2.15825	2.19716	FUT7;FUT2
regulation of Cdc42 protein signal transduction (GO:0032489)	2/8	0.263842	1	0.276767	0.987096	-1.64609	2.19325	NRP1;ABL1
copper ion homeostasis (GO:0055070)	3/14	0.251139	1	0.253743	0.987096	-1.58396	2.18863	ARF1;CCDC22;PRND
regulation of focal adhesion assembly (GO:0051893)	8/45	0.194044	1	0.176677	0.987096	-1.33322	2.18605	NRP1;MYOC;SRC;ABL1;THY1;THBS1;RHOA;LIMS1
myelin maintenance (GO:0043217)	2/9	0.312959	1	0.316783	0.987096	-1.87936	2.18322	CXCR4;CLU
negative regulation of translation, ncRNA-mediated (GO:0040033)	3/12	0.182106	1	0.196921	0.987096	-1.28034	2.18063	RBM4;AGO4;STAT3
glial cell differentiation (GO:0010001)	5/26	0.218849	1	0.211578	0.987096	-1.4328	2.17696	SLC8A3;STAT3;PICK1;HES5;GPR157
positive regulation of smooth muscle cell migration (GO:0014911)	2/11	0.408313	1	0.394869	0.987096	-2.42565	2.17271	NRP1;CCL5
natural killer cell activation involved in immune response (GO:0002323)	4/21	0.263602	1	0.254879	0.987096	-1.62714	2.16949	IFNA5;IFNA7;CORO1A;IFNA8
mast cell activation involved in immune response (GO:0002279)	2/9	0.312959	1	0.316783	0.987096	-1.86415	2.16555	MRGPRX2;PIK3CD
Golgi to lysosome transport (GO:0090160)	2/9	0.312959	1	0.316783	0.987096	-1.86116	2.16208	GAK;AP4M1
semaphorin-plexin signaling pathway involved in axon guidance (GO:1902287)	2/10	0.361308	1	0.356255	0.987096	-2.11425	2.15236	PLXNB1;PLXNA4
stress-activated protein kinase signaling cascade (GO:0031098)	12/71	0.171199	1	0.145513	0.987096	-1.21775	2.14924	MAP4K1;PAK1;STK24;NRK;UBC;MINK1;STK39;CCM2;STK4;MAP2K7;MAP2K5;PAK4
regulation of macrophage differentiation (GO:0045649)	3/14	0.251139	1	0.253743	0.987096	-1.554	2.14724	LIF;PRKCA;INHA
mitotic cell cycle arrest (GO:0071850)	3/15	0.286966	1	0.282973	0.987096	-1.7192	2.14624	FAP;CDC14A;CDC14B
regulation of fatty acid metabolic process (GO:0019217)	3/15	0.286966	1	0.282973	0.987096	-1.71117	2.13621	PANK2;PRKAG2;ADIPOR1
Rho protein signal transduction (GO:0007266)	13/73	0.11861	1	0.103489	0.987096	-1.00085	2.13372	ARHGEF11;ARHGAP1;ARHGDIG;RHOC;RHOA;RHOBTB1;PAK1;COL1A2;RAC2;EPS8L1;RHOV;CTNNAL1;PAK4
positive regulation of apoptotic process (GO:0043065)	45/308	0.149619	1	0.0807769	0.987096	-1.12297	2.13327	TNFAIP8;BTG1;ITSN1;PSEN2;FASLG;STK4;TNF;FGD1;APH1A;ING5;MAPK9;RASSF2;APH1B;UBD;ZC3H12A;UBC;ABL1;CASP1;TP53BP2;CTLA4;TNFRSF8;BOK;ARHGEF11;SRPK2;PSENEN;BCAP31;APAF1;GZMA;PNMA5;FOXL2;PNMA3;SCRIB;SEPT4;GZMK;BMP4;SFRP4;SFRP2;FAP;STK17B;ATM;RNPS1;ARHGEF7;PPID;ARHGEF5;GPLD1
chondroitin sulfate metabolic process (GO:0030204)	6/31	0.183808	1	0.177659	0.987096	-1.25536	2.12642	VCAN;B3GAT1;HEXA;BGN;IDS;DCN
regulation of interleukin-1 beta production (GO:0032651)	3/14	0.251139	1	0.253743	0.987096	-1.53604	2.12242	AIM2;IFI16;CCR7
regulation of protein import into nucleus (GO:0042306)	5/26	0.218849	1	0.211578	0.987096	-1.39453	2.11882	BMP4;ZC3H12A;IPO5;DACT1;ZPR1
negative regulation of interleukin-8 secretion (GO:2000483)	2/8	0.263842	1	0.276767	0.987096	-1.58703	2.11456	PTPN22;SSC5D
negative regulation of immune response (GO:0050777)	8/45	0.194044	1	0.176677	0.987096	-1.28793	2.11178	IFI16;SPINK5;TRAFD1;TNFAIP3;NLRC3;FOXP3;SAMSN1;CCR2
myoblast fusion (GO:0007520)	2/8	0.263842	1	0.276767	0.987096	-1.58365	2.11006	MYMX;ADAM12
cell projection assembly (GO:0030031)	4/21	0.263602	1	0.254879	0.987096	-1.58252	2.11	CYFIP2;RAC2;NCKAP1L;RHOV
regulation of cellular response to insulin stimulus (GO:1900076)	2/8	0.263842	1	0.276767	0.987096	-1.58253	2.10857	NUCKS1;GPLD1
multi-ciliated epithelial cell differentiation (GO:1903251)	2/9	0.312959	1	0.316783	0.987096	-1.81381	2.10707	CEP152;E2F4
positive regulation of phosphorylation of RNA polymerase II C-terminal domain (GO:1901409)	2/10	0.361308	1	0.356255	0.987096	-2.06728	2.10455	CCNT2;CCNL1
regulation of protein deacetylation (GO:0090311)	2/9	0.312959	1	0.316783	0.987096	-1.80419	2.0959	ZNHIT1;IFNG
positive regulation of epithelial cell differentiation involved in kidney development (GO:2000698)	2/8	0.263842	1	0.276767	0.987096	-1.57161	2.09402	LIF;CD24
regulation of protein ubiquitination involved in ubiquitin-dependent protein catabolic process (GO:2000058)	5/26	0.218849	1	0.211578	0.987096	-1.3781	2.09384	PYHIN1;PTK2B;CCDC22;CLU;TAF1
epiboly involved in wound healing (GO:0090505)	3/15	0.286966	1	0.282973	0.987096	-1.66348	2.07667	RHOC;CD44;RHOA
cAMP catabolic process (GO:0006198)	2/8	0.263842	1	0.276767	0.987096	-1.55686	2.07436	PDE4D;PDE4B
cellular response to prostaglandin E stimulus (GO:0071380)	2/9	0.312959	1	0.316783	0.987096	-1.78039	2.06825	PTGER4;PTGDR
negative regulation of sequence-specific DNA binding transcription factor activity (GO:0043433)	22/141	0.160993	1	0.116353	0.987096	-1.13215	2.06776	SP100;WFS1;GFI1;CTNNBIP1;FOXH1;NLRC5;TNFAIP3;FOXJ1;NLRC3;FOXP3;PKHD1;NFKBIA;SFRP4;UFL1;AIM2;ADORA3;SFRP5;ZC3H12A;XCL1;TRIB1;MAP2K5;TAF1
radial glial cell differentiation (GO:0060019)	2/8	0.263842	1	0.276767	0.987096	-1.55105	2.06662	STAT3;GPR157
regulation of actin filament polymerization (GO:0030833)	12/69	0.147744	1	0.127857	0.987096	-1.07977	2.06481	ARFGEF1;FCHSD1;BAIAP2L2;FCHSD2;RAC2;EPS8L1;PTK2B;HCLS1;CCR7;NCKAP1L;ARHGAP28;BAIAP2
negative regulation of intrinsic apoptotic signaling pathway by p53 class mediator (GO:1902254)	3/15	0.286966	1	0.282973	0.987096	-1.65332	2.06399	CD74;PTTG1IP;CD44
regulation of axon guidance (GO:1902667)	3/14	0.251139	1	0.253743	0.987096	-1.49318	2.0632	NRP1;ZSWIM4;PLXNA4
negative regulation of retinoic acid receptor signaling pathway (GO:0048387)	2/8	0.263842	1	0.276767	0.987096	-1.54828	2.06293	CYP26A1;CNOT1
regulation of leukocyte activation (GO:0002694)	2/10	0.361308	1	0.356255	0.987096	-2.02053	2.05695	CD74;LCK
positive regulation of phosphatidylinositol 3-kinase activity (GO:0043552)	5/26	0.218849	1	0.211578	0.987096	-1.35242	2.05484	FGR;FLT3;PTK2B;CCR7;CCL19
glycosaminoglycan metabolic process (GO:0030203)	11/62	0.145735	1	0.129042	0.987096	-1.0665	2.05404	UGDH;VCAN;B3GAT1;HEXA;BGN;GCNT2;IDS;B3GALT6;GPC4;GPC6;DCN
negative regulation of alcohol biosynthetic process (GO:1902931)	2/10	0.361308	1	0.356255	0.987096	-2.01658	2.05293	GFI1;PLEK
negative regulation of signal transduction by p53 class mediator (GO:1901797)	3/16	0.323138	1	0.312461	0.987096	-1.81482	2.05015	CD74;PTTG1IP;CD44
eye development (GO:0001654)	8/44	0.177691	1	0.163835	0.987096	-1.18642	2.04979	COL5A1;COL5A2;CACNA1C;HIPK1;PITX2;ZDHHC16;HES5;STRA6
negative regulation of cell migration involved in sprouting angiogenesis (GO:0090051)	3/15	0.286966	1	0.282973	0.987096	-1.63975	2.04705	THBS1;MAP2K5;RHOA
negative regulation of leukocyte apoptotic process (GO:2000107)	3/13	0.216044	1	0.224983	0.987096	-1.33589	2.04695	HCLS1;CCR7;CCL19
regulation of NF-kappaB import into nucleus (GO:0042345)	5/27	0.243051	1	0.231083	0.987096	-1.44322	2.04142	NFKBIA;ZC3H12A;CCL19;TNF;RHOA
interleukin-1 secretion (GO:0050701)	2/10	0.361308	1	0.356255	0.987096	-2.0043	2.04042	GBP5;AIM2
response to interleukin-4 (GO:0070670)	2/10	0.361308	1	0.356255	0.987096	-1.99646	2.03245	TCF7;XCL1
negative regulation of secretion (GO:0051048)	3/15	0.286966	1	0.282973	0.987096	-1.62728	2.03148	CD74;TIFAB;DCANP1
microtubule nucleation by microtubule organizing center (GO:0051418)	2/9	0.312959	1	0.316783	0.987096	-1.74776	2.03034	TUBGCP6;TUBGCP3
purine ribonucleotide catabolic process (GO:0009154)	4/20	0.234822	1	0.231516	0.987096	-1.39983	2.02826	PDE4D;PDE4B;PDE9A;NUDT4
negative regulation of tyrosine phosphorylation of STAT protein (GO:0042532)	2/10	0.361308	1	0.356255	0.987096	-1.98912	2.02497	SOCS3;PARP14
negative regulation of DNA damage response, signal transduction by p53 class mediator (GO:0043518)	3/13	0.216044	1	0.224983	0.987096	-1.32147	2.02485	CD74;PTTG1IP;CD44
establishment of apical/basal cell polarity (GO:0035089)	3/13	0.216044	1	0.224983	0.987096	-1.31999	2.02259	FOXJ1;SCRIB;RHOA
regulation of establishment of planar polarity (GO:0090175)	15/90	0.15003	1	0.122307	0.987096	-1.0635	2.01738	PRICKLE2;PRICKLE1;CELSR1;CELSR2;RHOA;PSMB8;PSMB9;VANGL1;PSMA6;PSMD5;UBC;AP2S1;PSME1;PSME2;DACT1
negative regulation of establishment of protein localization (GO:1904950)	2/9	0.312959	1	0.316783	0.987096	-1.73407	2.01444	NDFIP1;TERF1
positive regulation of protein localization to membrane (GO:1905477)	16/96	0.140612	1	0.113355	0.987096	-1.02429	2.00939	CEMIP;TCAF1;ITGAM;MTCL1;GZMB;ANK3;MIEF1;YWHAZ;TFDP1;PPP3CC;CNPY4;IFNG;ERBB2;WNK3;TP53BP2;FYN
positive regulation of protein kinase activity (GO:0045860)	27/173	0.1318	1	0.0896534	0.987096	-0.990762	2.00775	SRC;NRK;STK39;PRKAG2;STK4;CLU;TNF;PAK1;RASSF2;CCL5;PTK2B;CCR7;CCL19;MAP2K7;MAP2K5;PAK4;MAP4K1;DAXX;MINK1;PARP16;AGT;RHOA;PTPRC;IFNG;STK24;LCP2;LAT
positive regulation of actin filament bundle assembly (GO:0032233)	8/45	0.194044	1	0.176677	0.987096	-1.22362	2.00634	NRP1;PAK1;MYOC;PLEK;SERPINF2;ABL1;ARHGEF5;RHOA
positive regulation of macrophage differentiation (GO:0045651)	2/9	0.312959	1	0.316783	0.987096	-1.72641	2.00554	LIF;PRKCA
negative regulation of anion transmembrane transport (GO:1903960)	2/9	0.312959	1	0.316783	0.987096	-1.71311	1.9901	STK39;THBS1
positive regulation of T cell differentiation (GO:0045582)	6/33	0.224866	1	0.210549	0.987096	-1.331	1.98619	ZAP70;DUSP10;NCKAP1L;LILRB2;IL12RB1;GLI3
positive regulation of cell adhesion (GO:0045785)	11/65	0.18345	1	0.15775	0.987096	-1.1675	1.97987	SFRP2;CCL5;ERBB2;SIRPG;PRKCA;CCR7;NCKAP1L;CD47;JAK2;TNF;LIMS1
negative regulation of cellular response to insulin stimulus (GO:1900077)	5/27	0.243051	1	0.231083	0.987096	-1.39895	1.97879	SOCS3;PTPRE;PRKCB;MZB1;ENPP1
skeletal system development (GO:0001501)	23/147	0.151454	1	0.108277	0.987096	-1.04534	1.97305	PTGER4;WWOX;POSTN;MYOC;PTH;ANKRD11;COL12A1;NPR3;AEBP1;PTH1R;SULF1;SGPP2;PAPSS2;COL1A1;RPS6KA3;VCAN;COL1A2;COL10A1;DYM;INHA;CD44;HES5;NKX3-2
negative regulation of angiogenesis (GO:0016525)	12/70	0.159252	1	0.136529	0.987096	-1.07356	1.97241	ATF2;STAT1;SPINK5;SARS;FASLG;SULF1;THBS2;THBS1;DCN;CCR2;AMOT;EPN2
eye morphogenesis (GO:0048592)	4/21	0.263602	1	0.254879	0.987096	-1.47901	1.97198	TENM3;COL5A1;STAT3;COL5A2
inositol phosphate-mediated signaling (GO:0048016)	4/21	0.263602	1	0.254879	0.987096	-1.47096	1.96125	PPP3CC;DHX8;NFATC3;NFATC1
cell migration involved in heart development (GO:0060973)	2/9	0.312959	1	0.316783	0.987096	-1.68787	1.96077	PITX2;TBX5
columnar/cuboidal epithelial cell differentiation (GO:0002065)	2/10	0.361308	1	0.356255	0.987096	-1.9198	1.95441	PTK6;GATA4
positive regulation of transport (GO:0051050)	8/45	0.194044	1	0.176677	0.987096	-1.18921	1.94991	C3;CAPN10;TFR2;MLC1;CCL19;SGK1;TNF;GPLD1
positive regulation of NF-kappaB import into nucleus (GO:0042346)	3/16	0.323138	1	0.312461	0.987096	-1.72552	1.94927	CCL19;TNF;RHOA
non-canonical Wnt signaling pathway (GO:0035567)	20/128	0.173148	1	0.128323	0.987096	-1.11098	1.94822	PRICKLE2;NFATC1;PRICKLE1;CELSR1;CELSR2;RHOA;PSMB8;PSMB9;VANGL1;PSMA6;SFRP4;SFRP2;PSMD5;AGO4;SFRP5;UBC;AP2S1;PSME1;PSME2;PLCB2
sensory perception of mechanical stimulus (GO:0050954)	13/79	0.183168	1	0.151645	0.987096	-1.14657	1.94614	RIPOR2;GRXCR2;CEMIP;WFS1;COL11A1;USH1C;MYO7A;USH2A;SERPINB6;COL1A1;MARVELD2;P2RX2;CCDC50
ceramide catabolic process (GO:0046514)	2/11	0.408313	1	0.394869	0.987096	-2.16553	1.93972	ASAH2B;ASAH2
regulation of endoplasmic reticulum stress-induced intrinsic apoptotic signaling pathway (GO:1902235)	4/21	0.263602	1	0.254879	0.987096	-1.45309	1.93743	OPA1;CREB3L1;MAGEA3;BOK
positive regulation of nitric oxide biosynthetic process (GO:0045429)	5/26	0.218849	1	0.211578	0.987096	-1.273	1.93416	SMAD3;HSP90AB1;IFNG;CLU;TNF
positive regulation of nitric oxide metabolic process (GO:1904407)	5/26	0.218849	1	0.211578	0.987096	-1.27024	1.92996	SMAD3;HSP90AB1;IFNG;CLU;TNF
sphingoid biosynthetic process (GO:0046520)	2/10	0.361308	1	0.356255	0.987096	-1.88984	1.92391	ASAH2B;ASAH2
acyl-CoA biosynthetic process (GO:0071616)	3/15	0.286966	1	0.282973	0.987096	-1.54071	1.9234	PPT2;ACSS1;HSD17B8
microtubule polymerization (GO:0046785)	5/28	0.267911	1	0.251074	0.987096	-1.45979	1.92269	TUBGCP6;TUBGCP3;TUBG2;FGF13;TUBG1
positive regulation of stress fiber assembly (GO:0051496)	7/38	0.190264	1	0.178016	0.987096	-1.15701	1.91987	NRP1;PAK1;MYOC;SERPINF2;ABL1;ARHGEF5;RHOA
regulation of cellular carbohydrate metabolic process (GO:0010675)	3/14	0.251139	1	0.253743	0.987096	-1.38914	1.91945	RORA;ADIPOR1;PASK
DNA repair complex assembly (GO:0090735)	2/9	0.312959	1	0.316783	0.987096	-1.64864	1.9152	RAD51;DMC1
positive regulation of chromatin binding (GO:0035563)	2/9	0.312959	1	0.316783	0.987096	-1.64833	1.91483	HMBOX1;DDX11
maturation of LSU-rRNA from tricistronic rRNA transcript (SSU-rRNA, 5.8S rRNA, LSU-rRNA) (GO:0000463)	2/10	0.361308	1	0.356255	0.987096	-1.87603	1.90985	RPL7L1;RPL7
response to lipopolysaccharide (GO:0032496)	24/156	0.165274	1	0.115851	0.987096	-1.05951	1.90727	OTUD5;CD274;CXCL9;TNFRSF6B;GCH1;NOS3;GFI1;TNFAIP3;TNFRSF10B;PTPN22;LILRB2;CXCL13;SELE;RHOA;RPS6KA3;ZC3H12A;PDE4B;CASP1;TNFRSF8;STAP1;CD27;CCL2;TRIB1;JAK2
negative regulation of glycogen metabolic process (GO:0070874)	2/8	0.263842	1	0.276767	0.987096	-1.42361	1.89682	ENPP1;PASK
negative regulation of phosphatidylinositol 3-kinase signaling (GO:0014067)	2/10	0.361308	1	0.356255	0.987096	-1.86132	1.89487	PIK3IP1;NLRC3
regulation of brown fat cell differentiation (GO:0090335)	2/9	0.312959	1	0.316783	0.987096	-1.62606	1.88897	FTO;METRNL
regulation of activated T cell proliferation (GO:0046006)	6/30	0.16449	1	0.162055	0.987096	-1.04631	1.88849	CD274;TMIGD2;BTN2A2;IL12RB1;CD24;FOXP3
extrinsic apoptotic signaling pathway via death domain receptors (GO:0008625)	5/28	0.267911	1	0.251074	0.987096	-1.4306	1.88424	DAXX;SORT1;TNFRSF10B;FASLG;TNF
vascular endothelial growth factor receptor signaling pathway (GO:0048010)	12/71	0.171199	1	0.145513	0.987096	-1.06754	1.88413	CYFIP2;NRP1;NCF1;SRC;NCF4;ELMO1;PTK2B;FYN;NCKAP1L;BAIAP2;SULF1;RHOA
negative regulation of metabolic process (GO:0009892)	3/13	0.216044	1	0.224983	0.987096	-1.22905	1.88324	GZMK;BTN2A2;GZMA
positive regulation of response to external stimulus (GO:0032103)	15/91	0.1601	1	0.129633	0.987096	-1.02264	1.87343	ANKRD17;PTGER4;CCL3L1;IL15;RARRES2;SERPINF2;PRKCA;THBS1;AGT;NFKBIA;CCL4;TRIM15;CCL19;SCARF1;CCR2
integrin activation (GO:0033622)	2/9	0.312959	1	0.316783	0.987096	-1.60731	1.86719	MZB1;FERMT3
tRNA wobble base modification (GO:0002097)	2/11	0.408313	1	0.394869	0.987096	-2.08351	1.86624	ALKBH1;MTO1
detection of calcium ion (GO:0005513)	3/14	0.251139	1	0.253743	0.987096	-1.34717	1.86145	SYT1;KCNMB2;KCNMB3
cellular response to virus (GO:0098586)	3/16	0.323138	1	0.312461	0.987096	-1.64151	1.85437	ARF1;ZC3H12A;CCL19
positive regulation of production of molecular mediator of immune response (GO:0002702)	2/10	0.361308	1	0.356255	0.987096	-1.81465	1.84736	SASH3;XCL1
sister chromatid segregation (GO:0000819)	6/33	0.224866	1	0.210549	0.987096	-1.23781	1.84713	MIS12;CHAMP1;TUBG2;TUBG1;SMC4;NSL1
regulation of glycogen biosynthetic process (GO:0005979)	4/21	0.263602	1	0.254879	0.987096	-1.3825	1.8433	DYRK2;PTH;ENPP1;PASK
regulation of steroid metabolic process (GO:0019218)	3/17	0.35931	1	0.342016	0.987096	-1.79982	1.84224	PANK2;RORA;ABCG1
sympathetic ganglion development (GO:0061549)	2/10	0.361308	1	0.356255	0.987096	-1.80245	1.83494	NRP1;ASCL1
regulation of endodeoxyribonuclease activity (GO:0032071)	2/9	0.312959	1	0.316783	0.987096	-1.57757	1.83263	GZMA;DDX11
L-amino acid transport (GO:0015807)	5/26	0.218849	1	0.211578	0.987096	-1.20614	1.83258	SLC36A3;SLC6A9;PRAF2;SLC25A12;SLC6A20
regulation of PERK-mediated unfolded protein response (GO:1903897)	2/9	0.312959	1	0.316783	0.987096	-1.57249	1.82674	TMEM33;BOK
positive regulation of CD4-positive, alpha-beta T cell activation (GO:2000516)	2/8	0.263842	1	0.276767	0.987096	-1.36986	1.82521	XCL1;NCKAP1L
positive regulation of cytokine-mediated signaling pathway (GO:0001961)	6/34	0.246423	1	0.227737	0.987096	-1.29966	1.82044	ZBP1;CD74;GFI1;NLRC5;CASP1;PARP14
negative regulation of protein homooligomerization (GO:0032463)	2/9	0.312959	1	0.316783	0.987096	-1.56148	1.81395	SRC;CLU
negative regulation of fibrinolysis (GO:0051918)	2/10	0.361308	1	0.356255	0.987096	-1.78072	1.81282	SERPINF2;THBS1
negative regulation of cysteine-type endopeptidase activity involved in apoptotic process (GO:0043154)	12/69	0.147744	1	0.127857	0.987096	-0.945545	1.80814	RPS6KA3;TNFRSF6B;SRC;LAMP3;DPEP1;TNFRSF10B;THBS1;CD44;MAP2K5;MAGEA3;NAIP;BIRC3
actin filament-based transport (GO:0099515)	2/11	0.408313	1	0.394869	0.987096	-2.0175	1.80712	MYRIP;SYNE2
activation of cysteine-type endopeptidase activity involved in apoptotic process by cytochrome c (GO:0008635)	2/8	0.263842	1	0.276767	0.987096	-1.35494	1.80533	APAF1;BOK
meiosis I (GO:0007127)	4/22	0.292983	1	0.278687	0.987096	-1.46225	1.79511	MEI1;BTBD18;MSH5;SCIMP
cellular response to cholesterol (GO:0071397)	2/8	0.263842	1	0.276767	0.987096	-1.34172	1.78771	MLC1;GPLD1
L-fucose catabolic process (GO:0042355)	2/10	0.361308	1	0.356255	0.987096	-1.7508	1.78236	FUT7;FUT2
regulation of systemic arterial blood pressure by renin-angiotensin (GO:0003081)	2/8	0.263842	1	0.276767	0.987096	-1.33057	1.77286	SERPINF2;AGT
establishment or maintenance of actin cytoskeleton polarity (GO:0030950)	3/15	0.286966	1	0.282973	0.987096	-1.41974	1.77239	RHOC;RHOA;RHOBTB1
arachidonic acid secretion (GO:0050482)	2/9	0.312959	1	0.316783	0.987096	-1.51485	1.75978	DRD3;DRD4
embryonic digestive tract development (GO:0048566)	4/21	0.263602	1	0.254879	0.987096	-1.31793	1.75721	RARRES2;TNF;GLI3;STRA6
sensory perception (GO:0007600)	9/55	0.244789	1	0.212013	0.987096	-1.24762	1.75584	ADORA2A;MRGPRX2;PNOC;OPRL1;USH1C;MYO7A;USH2A;RETREG1;NTSR2
negative regulation of cytokine production involved in immune response (GO:0002719)	3/16	0.323138	1	0.312461	0.987096	-1.55277	1.75412	XCL1;FOXP3;TNF
exocyst localization (GO:0051601)	2/9	0.312959	1	0.316783	0.987096	-1.50508	1.74843	TNFAIP2;EXOC1
positive regulation of lamellipodium organization (GO:1902745)	4/22	0.292983	1	0.278687	0.987096	-1.42312	1.74708	SRC;RAC2;ARHGEF7;CORO1B
tetrahydrofolate interconversion (GO:0035999)	2/8	0.263842	1	0.276767	0.987096	-1.31082	1.74654	ST20-MTHFS;MTHFS
negative regulation of cytokine biosynthetic process (GO:0042036)	4/22	0.292983	1	0.278687	0.987096	-1.41607	1.73843	FOXJ1;INHA;FOXP3;MAP2K5
positive regulation of peptide hormone secretion (GO:0090277)	7/40	0.227639	1	0.207592	0.987096	-1.1739	1.73736	BLK;FGA;GHRHR;GRP;CAPN10;TFR2;MYRIP
positive regulation of bone resorption (GO:0045780)	2/11	0.408313	1	0.394869	0.987096	-1.93885	1.73667	ATP6AP1;PRKCA
interleukin-1 beta secretion (GO:0050702)	2/9	0.312959	1	0.316783	0.987096	-1.49367	1.73517	GBP5;AIM2
inositol lipid-mediated signaling (GO:0048017)	7/40	0.227639	1	0.207592	0.987096	-1.17179	1.73424	PI4KAP1;PTAFR;PI4KAP2;PI4KA;PIK3CD;RHOA;EXOC1
transcription from RNA polymerase III promoter (GO:0006383)	5/28	0.267911	1	0.251074	0.987096	-1.31534	1.73244	ZNF143;SNAPC1;ICE2;POLR3H;POLR2K
regulation of dopamine uptake involved in synaptic transmission (GO:0051584)	2/9	0.312959	1	0.316783	0.987096	-1.4912	1.7323	DRD3;DRD4
G-protein coupled glutamate receptor signaling pathway (GO:0007216)	3/16	0.323138	1	0.312461	0.987096	-1.53032	1.72876	TRPM1;GRM8;GRIK3
response to increased oxygen levels (GO:0036296)	2/8	0.263842	1	0.276767	0.987096	-1.29225	1.7218	ATP6AP1;ATP6V0A2
negative regulation of leukocyte chemotaxis (GO:0002689)	2/10	0.361308	1	0.356255	0.987096	-1.68655	1.71695	STAP1;NBL1
regulation of type I interferon production (GO:0032479)	14/86	0.182368	1	0.148364	0.987096	-1.00678	1.71327	ZBP1;OTUD5;NLRC5;TNFAIP3;PTPN22;PQBP1;IFIH1;IFI16;IRF1;DHX36;UBC;POLR3H;TRIM15;POLR2K
positive regulation of behavior (GO:0048520)	2/9	0.312959	1	0.316783	0.987096	-1.47064	1.70841	SGIP1;STRA6
negative regulation of Ras protein signal transduction (GO:0046580)	7/38	0.190264	1	0.178016	0.987096	-1.02828	1.70627	RIPOR2;RASA4B;MYOC;RASA4;SPRY4;RASAL2;RASAL3
positive regulation of membrane protein ectodomain proteolysis (GO:0051044)	3/16	0.323138	1	0.312461	0.987096	-1.50304	1.69795	IFNG;TNF;GPLD1
negative regulation of embryonic development (GO:0045992)	2/11	0.408313	1	0.394869	0.987096	-1.88613	1.68945	SFRP2;SULF1
genitalia development (GO:0048806)	3/17	0.35931	1	0.342016	0.987096	-1.65006	1.68895	TIFAB;DCANP1;STRA6
regulation of exit from mitosis (GO:0007096)	3/16	0.323138	1	0.312461	0.987096	-1.49366	1.68736	KNTC1;CDC14A;CDC14B
B cell differentiation (GO:0030183)	9/53	0.211847	1	0.18653	0.987096	-1.08554	1.68464	TPD52;IFNA5;CD79B;CD79A;CR2;IFNA7;FLT3;IFNA8;AICDA
positive regulation of interleukin-2 production (GO:0032743)	4/21	0.263602	1	0.254879	0.987096	-1.26231	1.68306	PDE4D;CD28;PDE4B;CCR2
removal of superoxide radicals (GO:0019430)	2/10	0.361308	1	0.356255	0.987096	-1.6494	1.67913	NOS3;SOD2
telomeric D-loop disassembly (GO:0061820)	2/9	0.312959	1	0.316783	0.987096	-1.44228	1.67548	POT1;TERF1
positive regulation of tumor necrosis factor production (GO:0032760)	8/48	0.246463	1	0.217669	0.987096	-1.19588	1.67489	IFIH1;CD2;TNFRSF8;CCL19;JAK2;THBS1;CLU;CCR2
nucleoside metabolic process (GO:0009116)	2/11	0.408313	1	0.394869	0.987096	-1.86741	1.67268	ERH;MACROD2
spleen development (GO:0048536)	2/9	0.312959	1	0.316783	0.987096	-1.43762	1.67006	PCID2;PITX2
positive regulation of calcium ion transport into cytosol (GO:0010524)	6/33	0.224866	1	0.210549	0.987096	-1.11909	1.66996	CXCL9;P2RX5;CEMIP;P2RX2;XCL1;THY1
protein modification by small protein conjugation or removal (GO:0070647)	2/10	0.361308	1	0.356255	0.987096	-1.62992	1.6593	UBD;KRBOX4
positive regulation of alpha-beta T cell differentiation (GO:0046638)	2/9	0.312959	1	0.316783	0.987096	-1.42467	1.65502	NCKAP1L;GLI3
positive regulation of myotube differentiation (GO:0010831)	3/17	0.35931	1	0.342016	0.987096	-1.61638	1.65448	CD53;RIPOR2;MMP14
nose development (GO:0043584)	2/9	0.312959	1	0.316783	0.987096	-1.42416	1.65442	GLI3;STRA6
regulation of interleukin-12 production (GO:0032655)	6/34	0.246423	1	0.227737	0.987096	-1.17979	1.65255	IFNG;CCR7;CCL19;TIGIT;THBS1;SLAMF1
positive regulation of cellular component biogenesis (GO:0044089)	14/88	0.20587	1	0.16563	0.987096	-1.04427	1.65048	SMAD3;WARS;CLSTN2;BDNF;PLEK;PRKCA;TERF1;TNF;MPP7;PTPRD;SRPX2;IFNG;SYNDIG1;ATM
Wnt signaling pathway, planar cell polarity pathway (GO:0060071)	14/89	0.218108	1	0.174632	0.987096	-1.08321	1.64948	PRICKLE2;PRICKLE1;CELSR1;CELSR2;RHOA;PSMB8;PSMB9;VANGL1;PSMA6;PSMD5;UBC;AP2S1;PSME1;PSME2
organelle fission (GO:0048285)	5/29	0.293289	1	0.271474	0.987096	-1.33863	1.64195	OPA1;MTFR1;TUBG2;MIEF1;TUBG1
substrate-dependent cell migration (GO:0006929)	3/16	0.323138	1	0.312461	0.987096	-1.44955	1.63752	NRP1;PTPRC;ITGA11
acidic amino acid transport (GO:0015800)	2/10	0.361308	1	0.356255	0.987096	-1.60762	1.63659	PRAF2;SLC25A12
positive regulation of response to wounding (GO:1903036)	3/16	0.323138	1	0.312461	0.987096	-1.44845	1.63628	ARFGEF1;INSL3;SCARF1
negative regulation of NIK/NF-kappaB signaling (GO:1901223)	2/10	0.361308	1	0.356255	0.987096	-1.60581	1.63475	NLRC3;ADIPOR1
ERBB signaling pathway (GO:0038127)	13/81	0.207823	1	0.169946	0.987096	-1.03716	1.62945	GRB7;DGKD;SRC;GAB1;PTK6;PRKCA;BTC;UBC;ERBB2;ABL1;PTK2B;CPNE3;PAG1
mitotic spindle assembly (GO:0090307)	8/47	0.22848	1	0.203619	0.987096	-1.1016	1.6263	BCCIP;TUBGCP6;TUBGCP3;CDC14A;RHOA;NAIP;BIRC3;CDC14B
positive regulation of interleukin-10 production (GO:0032733)	4/23	0.322751	1	0.302822	0.987096	-1.43786	1.62604	CD274;CD28;XCL1;TIGIT
positive regulation of intracellular steroid hormone receptor signaling pathway (GO:0033145)	2/11	0.408313	1	0.394869	0.987096	-1.81438	1.62518	PAK1;TAF1
nitric oxide mediated signal transduction (GO:0007263)	3/16	0.323138	1	0.312461	0.987096	-1.43714	1.6235	NOS3;AGT;KLRG1
negative regulation of chemotaxis (GO:0050922)	2/12	0.453554	1	0.432381	0.987096	-2.05277	1.623	THBS1;CORO1B
regulation of calcium ion transmembrane transporter activity (GO:1901019)	5/28	0.267911	1	0.251074	0.987096	-1.23125	1.62169	CAMK2D;CACNB3;CACNB4;PDE4D;DMD
regulation of apoptotic process (GO:0042981)	111/816	0.179758	1	0.052977	0.987096	-0.943287	1.61881	ANKLE2;STEAP3;FCMR;TNFRSF6B;NRK;ITSN1;CLU;TNF;RPS6KA3;RASSF2;TRIM24;TNFRSF8;PIM3;DIP2A;PIM2;SKP2;PCID2;SCRIB;SFRP4;SFRP2;DPEP1;PPID;GPLD1;NAIP;NOTCH2;MAGED1;PSEN2;STK39;VTCN1;STK4;PKHD1;APH1A;APH1B;UBD;UBC;ABL1;TP53BP2;NCKAP1L;MAP2K7;MAP2K5;TXNDC5;HSPA9;TNFRSF10B;GDF6;NFKBIA;BMP4;STK24;WNK3;CD28;ANP32E;CD27;ATM;RNPS1;ARF4;TNFAIP8;HIP1;FLT3;FASLG;CD3E;IER3IP1;ING5;OPA1;CASP1;CTLA4;CD38;ERC1;JAK2;B…
response to ammonium ion (GO:0060359)	2/9	0.312959	1	0.316783	0.987096	-1.39261	1.61778	DRD3;DRD4
regulation of NIK/NF-kappaB signaling (GO:1901222)	5/29	0.293289	1	0.271474	0.987096	-1.31563	1.61374	PTPN22;NLRC3;ADIPOR1;TNF;LIMS1
T cell activation involved in immune response (GO:0002286)	5/27	0.243051	1	0.231083	0.987096	-1.1379	1.60954	IFNA5;IFNA7;LCP1;ITGAL;IFNA8
neuromuscular junction development (GO:0007528)	4/21	0.263602	1	0.254879	0.987096	-1.207	1.60931	CHRNA1;CACNB3;CACNB4;ANK3
regulation of phosphatidylinositol 3-kinase activity (GO:0043551)	6/34	0.246423	1	0.227737	0.987096	-1.14841	1.60858	FGR;PIK3IP1;FLT3;PTK2B;CCR7;CCL19
regulation of apoptotic cell clearance (GO:2000425)	2/9	0.312959	1	0.316783	0.987096	-1.38298	1.60658	C3;CCL2
peptidyl-proline modification (GO:0018208)	7/41	0.247201	1	0.22303	0.987096	-1.14469	1.59977	FKBP2;PPIL2;NTMT1;PPID;PPIL6;FKBP5;PPIC
protein processing (GO:0016485)	16/102	0.201451	1	0.15713	0.987096	-0.99544	1.59491	PSENEN;SRGN;CPM;KLK1;PSEN2;GZMB;AEBP1;KLK2;CPZ;CTSS;GZMH;APH1A;MMP14;APH1B;CASP1;CNTN1
negative regulation of T cell cytokine production (GO:0002725)	2/8	0.263842	1	0.276767	0.987096	-1.19478	1.59193	XCL1;FOXP3
regulation of nervous system development (GO:0051960)	5/26	0.218849	1	0.211578	0.987096	-1.04691	1.59064	PER2;ASCL1;HES5;WNT3;ZPR1
nucleic acid phosphodiester bond hydrolysis (GO:0090305)	12/74	0.209517	1	0.174262	0.987096	-1.01698	1.58948	ISG20;POLD3;CUL4A;MUS81;FEN1;ENDOG;RFC4;ZC3H12A;UBC;ENPP1;ERCC5;DNASE1L3
myotube differentiation (GO:0014902)	3/16	0.323138	1	0.312461	0.987096	-1.40594	1.58825	MYMX;SORT1;ADAM12
protein lipidation (GO:0006497)	20/128	0.173148	1	0.128323	0.987096	-0.905704	1.58825	NTNG2;CD52;CPM;NTM;THY1;ZDHHC1;WDR45;ZDHHC16;ART4;OTOA;ZDHHC9;RTN4RL1;ABHD17A;CEACAM5;CNTN3;LY6G6C;MELTF;PRND;GPLD1;OPCML
positive regulation of small GTPase mediated signal transduction (GO:0051057)	3/16	0.323138	1	0.312461	0.987096	-1.39913	1.58056	NOTCH2;SRC;RASGRP4
3'-phosphoadenosine 5'-phosphosulfate metabolic process (GO:0050427)	5/26	0.218849	1	0.211578	0.987096	-1.03882	1.57836	SULT2B1;SLC35B2;SLC26A1;ENPP1;PAPSS2
positive regulation of transcription from RNA polymerase I promoter (GO:0045943)	4/22	0.292983	1	0.278687	0.987096	-1.28557	1.57822	DDX11;ERBB2;UBTF;TAF1
renal filtration (GO:0097205)	2/12	0.453554	1	0.432381	0.987096	-1.99206	1.57501	SULF1;IGKV3-20
B cell receptor signaling pathway (GO:0050853)	16/105	0.235826	1	0.181979	0.987096	-1.08941	1.57382	BLK;ITK;PRKCB;PIK3CD;IGHV1-46;IGHV1-58;CD79B;CD79A;PTPRC;IGHG2;LCK;IGLL1;CD19;CTLA4;CD38;NCKAP1L
regulation of energy homeostasis (GO:2000505)	3/17	0.35931	1	0.342016	0.987096	-1.53755	1.57379	SGIP1;PASK;METRNL
calcium ion homeostasis (GO:0055074)	14/88	0.20587	1	0.16563	0.987096	-0.993685	1.57053	SLC24A2;CCL13;SLC24A3;WFS1;SLC8A2;PKHD1;SLC8A3;CCL8;TRPV6;CCL5;CCL19;DRD3;DRD4;CCR2
response to molecule of bacterial origin (GO:0002237)	16/99	0.169622	1	0.134226	0.987096	-0.882851	1.56634	OTUD5;CXCL9;TNFRSF6B;GCH1;NOS3;TNFAIP3;TNFRSF10B;PTPN22;CXCL13;SELE;RPS6KA3;TNFRSF8;CD27;TRIB1;JAK2;CD24
negative regulation of cytokine production involved in inflammatory response (GO:1900016)	2/10	0.361308	1	0.356255	0.987096	-1.5355	1.56318	ZC3H12A;NLRC3
arginine catabolic process (GO:0006527)	2/9	0.312959	1	0.316783	0.987096	-1.3422	1.55921	NOS3;PADI4
glomerular filtration (GO:0003094)	2/11	0.408313	1	0.394869	0.987096	-1.73779	1.55658	SULF1;IGKV3-20
regulation of respiratory burst (GO:0060263)	2/11	0.408313	1	0.394869	0.987096	-1.73748	1.5563	RAC2;NOXO1
coenzyme A metabolic process (GO:0015936)	2/11	0.408313	1	0.394869	0.987096	-1.73146	1.55091	PANK2;COASY
positive regulation of osteoclast differentiation (GO:0045672)	3/15	0.286966	1	0.282973	0.987096	-1.2418	1.55026	ATP6AP1;IFNG;TNF
positive regulation of synapse assembly (GO:0051965)	5/27	0.243051	1	0.231083	0.987096	-1.09562	1.54974	PTPRD;SRPX2;CLSTN2;BDNF;SYNDIG1
positive regulation of macrophage activation (GO:0043032)	3/18	0.39518	1	0.371464	0.987096	-1.66879	1.54933	ITGAM;STAP1;THBS1
negative regulation of intracellular estrogen receptor signaling pathway (GO:0033147)	2/11	0.408313	1	0.394869	0.987096	-1.72777	1.54761	CNOT1;FOXH1
DNA damage induced protein phosphorylation (GO:0006975)	2/9	0.312959	1	0.316783	0.987096	-1.33124	1.54648	ABL1;ATM
positive regulation of telomere maintenance via telomere lengthening (GO:1904358)	6/35	0.268539	1	0.245354	0.987096	-1.17277	1.54191	RTEL1;HMBOX1;FBXO4;POT1;ATM;MAP2K7
cell differentiation involved in metanephros development (GO:0072202)	2/11	0.408313	1	0.394869	0.987096	-1.72104	1.54157	BMP4;STAT1
regulation of cysteine-type endopeptidase activity involved in apoptotic process (GO:0043281)	15/94	0.192341	1	0.153065	0.987096	-0.934172	1.53997	BCAP31;TNFRSF6B;SRC;TNFRSF10B;FOXL2;THBS1;TNF;RPS6KA3;LAMP3;CASP1;DPEP1;CD44;MAP2K5;MAGEA3;NAIP
type B pancreatic cell differentiation (GO:0003309)	2/10	0.361308	1	0.356255	0.987096	-1.51033	1.53755	BMP4;RFX3
regulation of activation of Janus kinase activity (GO:0010533)	2/8	0.263842	1	0.276767	0.987096	-1.15302	1.53629	CCL5;AGT
positive regulation of cytokinesis (GO:0032467)	6/35	0.268539	1	0.245354	0.987096	-1.16371	1.53	MRGPRX2;CXCR5;DRD3;OR2A4;RHOA;RXFP3
negative regulation of synaptic transmission (GO:0050805)	5/28	0.267911	1	0.251074	0.987096	-1.16084	1.52895	SLC24A2;ARF1;GRIK3;PICK1;OR56A4
RNA phosphodiester bond hydrolysis, endonucleolytic (GO:0090502)	2/11	0.408313	1	0.394869	0.987096	-1.69896	1.52179	LACTB2;ZC3H12A
purine nucleoside bisphosphate biosynthetic process (GO:0034033)	2/8	0.263842	1	0.276767	0.987096	-1.13908	1.51771	PANK2;COASY
neuron projection extension (GO:1990138)	5/29	0.293289	1	0.271474	0.987096	-1.23528	1.51519	NRP1;SLC9A6;ULK1;PLXNB1;C9ORF72
long-term synaptic potentiation (GO:0060291)	4/22	0.292983	1	0.278687	0.987096	-1.23296	1.51363	SLC24A2;SLC8A3;PTK2B;SLC8A2
negative regulation of transcription regulatory region DNA binding (GO:2000678)	3/17	0.35931	1	0.342016	0.987096	-1.46944	1.50407	PER2;ANKRD33;TAF1
actin filament reorganization (GO:0090527)	2/10	0.361308	1	0.356255	0.987096	-1.47575	1.50235	WHAMM;FRYL
response to magnesium ion (GO:0032026)	2/9	0.312959	1	0.316783	0.987096	-1.29233	1.50128	ANK3;THBS1
cellular response to metal ion (GO:0071248)	16/101	0.190543	1	0.149274	0.987096	-0.904245	1.49913	CAMK2D;DAXX;NCF1;SYT1;HVCN1;ANK3;LCE1D;MAPK9;NEUROD2;CRHBP;RASA4;TFR2;CYP11B1;DPEP1;CPNE3;GPLD1
positive regulation of ERK1 and ERK2 cascade (GO:0070374)	30/202	0.180948	1	0.116704	0.987096	-0.873493	1.49328	NOTCH2;NRP1;CCL13;ARHGAP8;CCL3L1;FLT3;PTPN22;TNF;CCL8;CCL5;CCL4;ERBB2;GCNT2;CCL2;PTK2B;CCR7;CCL19;SLAMF1;FGA;NTRK2;CD74;CCL22;ATP6AP1;SERPINF2;PRKCA;SCIMP;GPR183;FSHR;XCL1;CD44
macrophage migration (GO:1905517)	2/11	0.408313	1	0.394869	0.987096	-1.66687	1.49305	CCL5;CCL2
Rap protein signal transduction (GO:0032486)	2/11	0.408313	1	0.394869	0.987096	-1.66683	1.49302	RAP2C;RAP1B
vasodilation (GO:0042311)	2/10	0.361308	1	0.356255	0.987096	-1.46185	1.48821	NOS3;SOD2
regulation of protein kinase B signaling (GO:0051896)	25/164	0.170991	1	0.117994	0.987096	-0.842211	1.48747	HIP1;SRC;PIK3CD;THBS1;PKHD1;FGF5;CD19;ERBB2;GCNT2;FYN;CCR7;CCL19;ICOS;DRD3;KL;MYOC;TRAT1;GAB1;FRS2;BTC;LCK;SFRP5;CD28;CNTN1;HCLS1
regulation of mRNA splicing, via spliceosome (GO:0048024)	10/61	0.226906	1	0.1943	0.987096	-0.998677	1.48126	SRPK2;RBMY1A1;RBM4;MBNL1;RBFOX1;WTAP;SFSWAP;TRA2B;CELF4;RNPS1
negative regulation of catenin import into nucleus (GO:0035414)	2/10	0.361308	1	0.356255	0.987096	-1.44787	1.47397	SFRP5;DACT3
negative regulation of macromolecule metabolic process (GO:0010605)	19/125	0.214248	1	0.159067	0.987096	-0.95612	1.47302	NOTCH2;MSR1;NDFIP1;TIPARP;TRAT1;SFMBT2;ZNF281;PTPN22;LILRB2;UPK3B;CD3E;PARP14;TNF;SFRP2;IFNG;ZC3H12A;CD28;DIP2A;TAF1
positive regulation of phospholipid metabolic process (GO:1903727)	5/29	0.293289	1	0.271474	0.987096	-1.20051	1.47254	FGR;FLT3;PTK2B;CCR7;CCL19
cellular response to interleukin-6 (GO:0071354)	4/24	0.352705	1	0.327171	0.987096	-1.41115	1.4706	SOCS3;STAT1;STAT3;JAK2
positive regulation of erythrocyte differentiation (GO:0045648)	4/23	0.322751	1	0.302822	0.987096	-1.29712	1.46688	STAT1;STAT3;ARNT;NCKAP1L
guanosine-containing compound metabolic process (GO:1901068)	3/17	0.35931	1	0.342016	0.987096	-1.43244	1.4662	OPA1;EFL1;GIMAP7
myeloid dendritic cell activation (GO:0001773)	3/15	0.286966	1	0.282973	0.987096	-1.17401	1.46562	CSF2;UBD;SLAMF1
regulation of muscle organ development (GO:0048634)	2/9	0.312959	1	0.316783	0.987096	-1.25314	1.45575	TIFAB;DCANP1
regulation of protein ubiquitination (GO:0031396)	16/102	0.201451	1	0.15713	0.987096	-0.908186	1.45511	DAXX;HSP90AB1;NDFIP1;WFS1;NXN;DERL1;TNFAIP3;PTTG1IP;PRICKLE1;SEPT4;SENP2;PER2;UFL1;FBXO4;PTK2B;BIRC3
negative regulation of blood vessel morphogenesis (GO:2000181)	11/66	0.196941	1	0.167981	0.987096	-0.891959	1.4493	ATF2;STAT1;SPINK5;SARS;FASLG;SULF1;THBS2;THBS1;DCN;CCR2;AMOT
regulation of proteolysis involved in cellular protein catabolic process (GO:1903050)	4/24	0.352705	1	0.327171	0.987096	-1.38855	1.44704	USP14;PSME1;PTK2B;PSME2
thyroid gland development (GO:0030878)	2/11	0.408313	1	0.394869	0.987096	-1.60844	1.44071	FOXE1;THRA
positive regulation of bone remodeling (GO:0046852)	2/11	0.408313	1	0.394869	0.987096	-1.60839	1.44067	ATP6AP1;PRKCA
negative regulation of sodium ion transmembrane transporter activity (GO:2000650)	2/11	0.408313	1	0.394869	0.987096	-1.60691	1.43935	CAMK2D;STK39
positive regulation of interleukin-8 biosynthetic process (GO:0045416)	2/9	0.312959	1	0.316783	0.987096	-1.23894	1.43925	TLR8;TNF
negative regulation of epithelial cell apoptotic process (GO:1904036)	5/30	0.319049	1	0.292208	0.987096	-1.25914	1.43845	FGA;WFS1;TNFAIP3;NFE2L2;PAK4
protein O-linked glycosylation via serine (GO:0018242)	4/23	0.322751	1	0.302822	0.987096	-1.26504	1.4306	POGLUT1;GALNT18;GALNT10;GALNT8
regulation of dopamine receptor signaling pathway (GO:0060159)	2/9	0.312959	1	0.316783	0.987096	-1.23	1.42888	PALM;DRD3
photoreceptor cell development (GO:0042461)	2/12	0.453554	1	0.432381	0.987096	-1.8072	1.42884	CDHR1;MYO7A
detection of bacterium (GO:0016045)	2/11	0.408313	1	0.394869	0.987096	-1.59135	1.42541	SSC5D;CD1D
pyruvate metabolic process (GO:0006090)	8/47	0.22848	1	0.203619	0.987096	-0.965062	1.42473	HK3;PFKL;SDS;PKLR;HKDC1;PGK2;CELSR1;LDHAL6B
negative regulation of sprouting angiogenesis (GO:1903671)	4/23	0.322751	1	0.302822	0.987096	-1.25742	1.42199	THBS1;MAP2K5;RHOA;EPN2
cytosolic calcium ion transport (GO:0060401)	4/23	0.322751	1	0.302822	0.987096	-1.25469	1.4189	TRPM1;CACNB3;SMDT1;CACNA1C
response to laminar fluid shear stress (GO:0034616)	2/11	0.408313	1	0.394869	0.987096	-1.58329	1.41819	MAP2K5;NFE2L2
modulation by host of viral genome replication (GO:0044827)	2/12	0.453554	1	0.432381	0.987096	-1.79289	1.41753	ZC3H12A;NUCKS1
regulation of immune effector process (GO:0002697)	17/115	0.267144	1	0.201937	0.987096	-1.07368	1.41722	ZNF683;CR2;C1S;IGKV2D-30;IGKV3D-20;IGHV1-46;IGKV1D-33;CLU;C3;IGHG2;IGLV3-21;CD19;IGKV3-15;IGKV1-33;IGKV3-11;IGKV3-20;IGKV2-30
positive regulation of stress-activated MAPK cascade (GO:0032874)	13/81	0.207823	1	0.169946	0.987096	-0.897542	1.4101	NCF1;WNT7B;MINK1;SERPINF2;GDF6;WNT16;RASSF2;ZC3H12A;CD27;PTK2B;CCR7;CCL19;SLAMF1
negative regulation of cell projection organization (GO:0031345)	7/42	0.267252	1	0.238853	0.987096	-1.06824	1.40962	GAK;RTN4RL1;GFI1;PAQR3;TNFRSF8;DENND5A;FYN
negative regulation of protein kinase activity (GO:0006469)	17/110	0.209811	1	0.160655	0.987096	-0.902089	1.40865	LRRC15;WARS;BGN;PRKAG2;PTK6;THY1;ADARB1;PODN;DCN;DBNDD2;PTPRC;DUSP10;RTN4RL1;PPP1R1C;ABL1;TRIB1;SOCS4
positive regulation of immune system process (GO:0002684)	3/17	0.35931	1	0.342016	0.987096	-1.37621	1.40865	PIK3CD;MADCAM1;LILRB2
regulation of nitric oxide biosynthetic process (GO:0045428)	6/33	0.224866	1	0.210549	0.987096	-0.94332	1.40767	SMAD3;HSP90AB1;IFNG;ZC3H12A;CLU;TNF
neuronal ion channel clustering (GO:0045161)	2/10	0.361308	1	0.356255	0.987096	-1.37983	1.4047	MYOC;PICK1
negative regulation of response to endoplasmic reticulum stress (GO:1903573)	4/23	0.322751	1	0.302822	0.987096	-1.24204	1.4046	OPA1;CREB3L1;CLU;MAGEA3
positive regulation of leukocyte chemotaxis (GO:0002690)	10/62	0.242516	1	0.206257	0.987096	-0.98958	1.40192	CXCL9;RARRES2;CCL5;CCL4;XCL1;PTK2B;CCR7;CXCL13;THBS1;CCR2
regulation of osteoblast proliferation (GO:0033688)	3/17	0.35931	1	0.342016	0.987096	-1.36903	1.4013	NPR3;PLXNB1;RHOA
sensory perception of sound (GO:0007605)	13/82	0.220671	1	0.179492	0.987096	-0.927014	1.40079	RIPOR2;GRXCR2;CEMIP;WFS1;COL11A1;USH1C;MYO7A;USH2A;SERPINB6;COL1A1;MARVELD2;P2RX2;CCDC50
interleukin-1 beta production (GO:0032611)	2/10	0.361308	1	0.356255	0.987096	-1.37329	1.39804	GBP5;AIM2
neurotransmitter receptor transport (GO:0099637)	2/11	0.408313	1	0.394869	0.987096	-1.555	1.39285	HIP1;SCRIB
regulation of calcium ion import (GO:0090279)	4/23	0.322751	1	0.302822	0.987096	-1.22722	1.38784	FCRL3;WNK3;CCL2;FYN
positive regulation of defense response (GO:0031349)	12/75	0.223052	1	0.184418	0.987096	-0.921285	1.38225	NFKBIA;PTGER4;GBP5;CCL3L1;IL15;CCL5;CCL4;SH2D1B;TLR8;CD1D;AGT;CCR2
angiotensin maturation (GO:0002003)	2/12	0.453554	1	0.432381	0.987096	-1.7477	1.38181	KCTD11;AGT
regulation of extrinsic apoptotic signaling pathway (GO:2001236)	10/60	0.2117	1	0.182656	0.987096	-0.889528	1.38107	BMP4;WWOX;SP100;SRC;TMC8;TNFRSF10B;FASLG;TRAF1;THBS1;AGT
positive regulation of nitric-oxide synthase biosynthetic process (GO:0051770)	2/10	0.361308	1	0.356255	0.987096	-1.35478	1.3792	CCL2;JAK2
extrinsic apoptotic signaling pathway (GO:0097191)	11/68	0.225168	1	0.189374	0.987096	-0.921325	1.37361	DAXX;SMAD3;IFNG;SORT1;CD27;TNFRSF10B;FASLG;HIPK1;JAK2;TNF;BOK
positive regulation of chromosome segregation (GO:0051984)	2/12	0.453554	1	0.432381	0.987096	-1.73703	1.37337	FEN1;DDX11
regulation of TORC1 signaling (GO:1903432)	5/29	0.293289	1	0.271474	0.987096	-1.11756	1.37079	DYRK3;SZT2;RRAGD;ATM;C9ORF72
apoptotic nuclear changes (GO:0030262)	4/24	0.352705	1	0.327171	0.987096	-1.31387	1.36921	DFFA;ENDOG;FOXL2;DNASE1L3
regulation of granulocyte differentiation (GO:0030852)	2/11	0.408313	1	0.394869	0.987096	-1.52644	1.36726	HCLS1;EVI2B
response to hexose (GO:0009746)	5/28	0.267911	1	0.251074	0.987096	-1.03804	1.36721	GCKR;PFKL;THBS1;GPLD1;KLRG1
regulation of transcription from RNA polymerase III promoter (GO:0006359)	4/23	0.322751	1	0.302822	0.987096	-1.20497	1.36267	ZNF143;ICE2;ERBB2;MAF1
RNA destabilization (GO:0050779)	2/10	0.361308	1	0.356255	0.987096	-1.33816	1.36228	YTHDF3;MEX3D
phosphate ion homeostasis (GO:0055062)	2/12	0.453554	1	0.432381	0.987096	-1.7213	1.36093	SFRP4;ENPP1
odontogenesis (GO:0042476)	7/42	0.267252	1	0.238853	0.987096	-1.03067	1.36003	COL1A1;BMP4;WNT10A;COL1A2;EDA;ANKRD11;PITX2
positive regulation of leukocyte migration (GO:0002687)	6/35	0.268539	1	0.245354	0.987096	-1.03432	1.35988	CXCL9;XCL1;MADCAM1;THY1;CXCL13;TNF
embryonic forelimb morphogenesis (GO:0035115)	2/10	0.361308	1	0.356255	0.987096	-1.33366	1.3577	CACNA1C;TBX5
negative regulation of cell cycle G1/S phase transition (GO:1902807)	4/23	0.322751	1	0.302822	0.987096	-1.20043	1.35753	SUSD2;ZNF655;E2F7;DACT1
positive regulation of cytosolic calcium ion concentration involved in phospholipase C-activating G-protein coupled signaling pathway (GO:0051482)	5/29	0.293289	1	0.271474	0.987096	-1.09917	1.34824	P2RY8;P2RY10;OR56A4;GPR18;GPR157
regulation of stress fiber assembly (GO:0051492)	10/61	0.226906	1	0.1943	0.987096	-0.90866	1.34774	PTGER4;NRP1;PAK1;MYOC;SERPINF2;ABL1;ASAP3;ARHGAP28;ARHGEF5;RHOA
positive regulation of protein exit from endoplasmic reticulum (GO:0070863)	2/11	0.408313	1	0.394869	0.987096	-1.50455	1.34766	BCAP31;EDEM1
regulation of tumor necrosis factor production (GO:0032680)	10/62	0.242516	1	0.206257	0.987096	-0.947487	1.34229	CD2;ZC3H12A;TNFAIP3;PTPN22;NLRC3;CCL19;JAK2;CLU;LILRA4;SLAMF1
negative regulation of B cell proliferation (GO:0030889)	2/11	0.408313	1	0.394869	0.987096	-1.49129	1.33578	CTLA4;ATM
glucose transmembrane transport (GO:1904659)	3/17	0.35931	1	0.342016	0.987096	-1.305	1.33575	SLC2A9;EDNRA;SLC5A10
negative regulation of extrinsic apoptotic signaling pathway in absence of ligand (GO:2001240)	4/24	0.352705	1	0.327171	0.987096	-1.28063	1.33457	CSF2;EYA3;TNF;MAP2K5
regulation of interleukin-8 secretion (GO:2000482)	4/24	0.352705	1	0.327171	0.987096	-1.27954	1.33344	CD2;FCN1;PTPN22;SSC5D
positive regulation of lipase activity (GO:0060193)	2/11	0.408313	1	0.394869	0.987096	-1.48388	1.32915	RHOC;RHOA
histone mRNA catabolic process (GO:0071044)	2/12	0.453554	1	0.432381	0.987096	-1.67644	1.32546	XRN1;ATM
response to reactive oxygen species (GO:0000302)	10/61	0.226906	1	0.1943	0.987096	-0.893148	1.32473	MAPK9;NCF1;STK24;TXNRD2;ERCC6L2;TXNRD1;CCR7;GLRX2;CCL19;SOD2
regulation of adaptive immune response (GO:0002819)	3/15	0.286966	1	0.282973	0.987096	-1.05718	1.31977	SASH3;IRF1;SAMSN1
positive regulation of receptor-mediated endocytosis (GO:0048260)	7/42	0.267252	1	0.238853	0.987096	-0.997626	1.31643	SFRP4;HIP1;SGIP1;PICK1;CCL19;SELE;CLU
negative regulation of signal transduction in absence of ligand (GO:1901099)	4/24	0.352705	1	0.327171	0.987096	-1.26007	1.31315	CSF2;EYA3;TNF;MAP2K5
regulation of protein homooligomerization (GO:0032462)	3/16	0.323138	1	0.312461	0.987096	-1.16124	1.31182	SRC;RHOC;CLU
positive regulation of transporter activity (GO:0032411)	3/15	0.286966	1	0.282973	0.987096	-1.04727	1.3074	WNK3;STK39;SGK1
negative regulation of telomere maintenance (GO:0032205)	3/18	0.39518	1	0.371464	0.987096	-1.40662	1.30592	RTEL1;ATM;TERF1
cardiac ventricle development (GO:0003231)	3/17	0.35931	1	0.342016	0.987096	-1.27178	1.30175	GATA4;TBX5;STRA6
regulation of interleukin-6 production (GO:0032675)	7/43	0.287722	1	0.255023	0.987096	-1.04312	1.29947	ZC3H12A;TNFAIP3;NCKAP1L;NLRC3;LILRB2;TNF;SLAMF1
positive regulation of epithelial cell migration (GO:0010634)	12/75	0.223052	1	0.184418	0.987096	-0.861184	1.29208	BMP4;NRP1;IFNG;SRC;ZC3H12A;ABL1;PTK2B;PRKCA;INSL3;THBS1;AGT;GPLD1
inhibition of cysteine-type endopeptidase activity involved in apoptotic process (GO:1990001)	2/12	0.453554	1	0.432381	0.987096	-1.63343	1.29146	NAIP;BIRC3
mitochondrial tRNA modification (GO:0070900)	2/9	0.312959	1	0.316783	0.987096	-1.11024	1.28975	MTO1;HSD17B10
cellular amide metabolic process (GO:0043603)	10/63	0.258495	1	0.218514	0.987096	-0.948516	1.28323	STAT5A;CPM;PANK2;SGPL1;FUT7;ASAH2;PCCA;ORMDL1;AEBP1;CPZ
septin ring assembly (GO:0000921)	3/16	0.323138	1	0.312461	0.987096	-1.1319	1.27867	SEPT1;SEPT4;SEPT5
regulation of calcium ion transport into cytosol (GO:0010522)	4/23	0.322751	1	0.302822	0.987096	-1.12803	1.27567	P2RX5;P2RX2;PTK2B;FYN
stress-activated MAPK cascade (GO:0051403)	10/63	0.258495	1	0.218514	0.987096	-0.93751	1.26834	MAPK10;PTGER4;MAPK9;UBC;MINK1;CCM2;TAB1;MAP2K7;TRIB1;CRKL
protein import (GO:0017038)	9/57	0.279332	1	0.238785	0.987096	-0.992266	1.26549	MMP12;RPAIN;CSE1L;STAT3;LAMP2;PTTG1IP;PRICKLE1;CLU;TNPO3
phosphatidylinositol metabolic process (GO:0046488)	17/113	0.24353	1	0.184855	0.987096	-0.892259	1.26033	CDS1;TPTE2;ARF1;RAB4A;PGAP1;PLEK;TTC7B;MTMR8;PLA2G4A;PIK3CD;OCRL;INPP5D;PI4KAP1;PI4KAP2;PI4KA;PIP5K1B;IP6K1
cellular nitrogen compound biosynthetic process (GO:0044271)	4/24	0.352705	1	0.327171	0.987096	-1.20845	1.25935	ASAH2B;ASAH2;GCH1;NOS3
cellular response to alcohol (GO:0097306)	5/29	0.293289	1	0.271474	0.987096	-1.02561	1.25801	PTGER4;RAD51;MLC1;GPLD1;PTGDR
negative regulation of intrinsic apoptotic signaling pathway in response to DNA damage by p53 class mediator (GO:1902166)	2/12	0.453554	1	0.432381	0.987096	-1.58749	1.25514	CD74;CD44
myeloid dendritic cell differentiation (GO:0043011)	2/11	0.408313	1	0.394869	0.987096	-1.39971	1.25375	CSF2;UBD
regulation of phosphorylation of RNA polymerase II C-terminal domain (GO:1901407)	2/12	0.453554	1	0.432381	0.987096	-1.58415	1.2525	CCNT2;CCNL1
positive regulation of programmed cell death (GO:0043068)	37/258	0.208651	1	0.123936	0.987096	-0.792946	1.24262	TNFAIP8;ITSN1;PSEN2;FASLG;STK4;TNF;FGD1;APH1A;ING5;MAPK9;RASSF2;APH1B;UBD;UBC;ABL1;CTLA4;TNFRSF8;BOK;ARHGEF11;PSENEN;APAF1;GZMA;PNMA5;FOXL2;PNMA3;SCRIB;SEPT4;GZMK;BMP4;SFRP4;SFRP2;ATM;RNPS1;ARHGEF7;PPID;ARHGEF5;GPLD1
apical junction assembly (GO:0043297)	6/36	0.291116	1	0.263348	0.987096	-1.00679	1.24242	PATJ;MARVELD2;RHOC;MPP7;RHOA;CRB3
establishment of spindle localization (GO:0051293)	2/11	0.408313	1	0.394869	0.987096	-1.38182	1.23772	MAP4;LLGL1
negative regulation of mitotic nuclear division (GO:0045839)	2/10	0.361308	1	0.356255	0.987096	-1.21418	1.23606	BMP4;NME6
hyaluronan catabolic process (GO:0030214)	3/17	0.35931	1	0.342016	0.987096	-1.2075	1.23596	CEMIP;HEXA;CD44
regulation of RIG-I signaling pathway (GO:0039535)	3/17	0.35931	1	0.342016	0.987096	-1.20741	1.23587	ANKRD17;TRIM15;BIRC3
positive regulation of endoplasmic reticulum unfolded protein response (GO:1900103)	2/13	0.496737	1	0.468605	0.987096	-1.76614	1.23576	TMEM33;BOK
positive regulation of toll-like receptor 3 signaling pathway (GO:0034141)	1/7	0.60752	1	0.582148	0.987096	-2.47331	1.23262	PTPN22
epithelial cell migration (GO:0010631)	6/37	0.314058	1	0.281664	0.987096	-1.0589	1.2264	NRP1;ZEB2;FAP;NOS3;ABL1;RHOA
regulation of myelination (GO:0031641)	3/18	0.39518	1	0.371464	0.987096	-1.31918	1.22474	TNFRSF8;HES5;ZPR1
zymogen activation (GO:0031638)	6/37	0.314058	1	0.281664	0.987096	-1.05154	1.21787	CYFIP2;FGA;KLK1;IFI16;F11;KLK2
positive regulation of chemotaxis (GO:0050921)	8/49	0.264886	1	0.23207	0.987096	-0.915661	1.21642	CXCL9;RARRES2;CNTN1;XCL1;CCL19;CXCL13;THBS1;CCR2
negative regulation of striated muscle cell differentiation (GO:0051154)	3/17	0.35931	1	0.342016	0.987096	-1.18822	1.21622	BDNF;CEACAM5;FRS2
regulation of filopodium assembly (GO:0051489)	6/37	0.314058	1	0.281664	0.987096	-1.04916	1.21511	PPP1R16B;NRP1;RIPOR2;MIEN1;PALM;CCR7
positive regulation of hormone secretion (GO:0046887)	3/18	0.39518	1	0.371464	0.987096	-1.30833	1.21467	FGA;GRP;TFR2
regulation of chromatin binding (GO:0035561)	2/12	0.453554	1	0.432381	0.987096	-1.53526	1.21384	HMBOX1;DDX11
regulation of ceramide biosynthetic process (GO:2000303)	2/12	0.453554	1	0.432381	0.987096	-1.53456	1.21328	ORMDL1;TNF
positive regulation of amyloid-beta formation (GO:1902004)	2/11	0.408313	1	0.394869	0.987096	-1.35172	1.21076	GSAP;CLU
carbohydrate catabolic process (GO:0016052)	6/36	0.291116	1	0.263348	0.987096	-0.981035	1.21063	HK3;PFKL;PKLR;AMY2A;HKDC1;PGK2
positive regulation of cytokine biosynthetic process (GO:0042108)	7/41	0.247201	1	0.22303	0.987096	-0.865532	1.20963	CD28;TNFRSF8;TLR8;LTB;THBS1;TNF;CCR2
positive regulation of epithelial cell apoptotic process (GO:1904037)	3/17	0.35931	1	0.342016	0.987096	-1.18024	1.20806	SFRP4;FASLG;THBS1
regulation of telomere capping (GO:1904353)	4/24	0.352705	1	0.327171	0.987096	-1.15867	1.20748	RTEL1;HNRNPD;ATM;MAP2K7
regulation of vasoconstriction (GO:0019229)	5/30	0.319049	1	0.292208	0.987096	-1.05636	1.20679	PER2;FGA;DHX8;KCNMB2;AGT
negative regulation of NF-kappaB import into nucleus (GO:0042347)	3/17	0.35931	1	0.342016	0.987096	-1.17896	1.20675	NFKBIA;ZC3H12A;CCDC22
positive regulation of protein ubiquitination (GO:0031398)	13/84	0.247316	1	0.199335	0.987096	-0.862996	1.20568	NDFIP1;WFS1;PYHIN1;DERL1;PTTG1IP;PRICKLE1;SEPT4;SENP2;CLU;FBXO4;MAGEA2;CCDC22;BIRC3
negative regulation of intrinsic apoptotic signaling pathway (GO:2001243)	10/63	0.258495	1	0.218514	0.987096	-0.890879	1.20525	URI1;SFRP2;OPA1;SRC;CREB3L1;PTTG1IP;SOD2;CLU;MAGEA3;NFE2L2
regulation of endothelial cell apoptotic process (GO:2000351)	6/36	0.291116	1	0.263348	0.987096	-0.971253	1.19856	FGA;TNFAIP3;FASLG;THBS1;NFE2L2;PAK4
negative regulation of interleukin-8 production (GO:0032717)	3/18	0.39518	1	0.371464	0.987096	-1.28884	1.19658	PTPN22;SSC5D;MAP2K5
regulation of transforming growth factor beta2 production (GO:0032909)	1/7	0.60752	1	0.582148	0.987096	-2.39787	1.19503	SMAD3
mitotic spindle elongation (GO:0000022)	2/12	0.453554	1	0.432381	0.987096	-1.50975	1.19367	CDC14A;CDC14B
activation of JUN kinase activity (GO:0007257)	5/31	0.345057	1	0.313201	0.987096	-1.10365	1.17433	MAP4K1;DAXX;CCL19;MAP2K7;MAPK8IP3
cellular response to interferon-beta (GO:0035458)	2/12	0.453554	1	0.432381	0.987096	-1.48485	1.17398	STAT1;IRF1
calcium ion transmembrane import into cytosol (GO:0097553)	6/37	0.314058	1	0.281664	0.987096	-1.013	1.17324	PTPRC;TRPV6;LCK;XCL1;CCR7;CCL19
DNA-dependent DNA replication maintenance of fidelity (GO:0045005)	6/36	0.291116	1	0.263348	0.987096	-0.946548	1.16807	MUS81;CORT;RTEL1;RAD51;DDX11;NUCKS1
serine family amino acid catabolic process (GO:0009071)	2/10	0.361308	1	0.356255	0.987096	-1.14584	1.16649	SDS;SDSL
cellular response to interleukin-4 (GO:0071353)	2/10	0.361308	1	0.356255	0.987096	-1.14235	1.16294	TCF7;XCL1
regulation of actin polymerization or depolymerization (GO:0008064)	5/29	0.293289	1	0.271474	0.987096	-0.947316	1.16197	FCHSD1;FCHSD2;EPS8L1;HCLS1;ARHGAP28
epithelial cell development (GO:0002064)	3/17	0.35931	1	0.342016	0.987096	-1.13502	1.16178	ACTA2;RILPL2;WNT7B
negative regulation of substrate adhesion-dependent cell spreading (GO:1900025)	2/13	0.496737	1	0.468605	0.987096	-1.66007	1.16154	MELTF;GBP1
glucose transport (GO:0015758)	4/23	0.322751	1	0.302822	0.987096	-1.02692	1.16132	SLC2A9;EDNRA;SORT1;SLC5A10
regulation of JNK cascade (GO:0046328)	14/91	0.243475	1	0.193345	0.987096	-0.819536	1.15779	NCF1;WNT7B;MINK1;SERPINF2;WNT16;MAPK8IP3;RASSF2;DUSP10;CD27;PTK2B;CCR7;CCL19;SLAMF1;DACT1
lamellipodium assembly (GO:0030032)	4/24	0.352705	1	0.327171	0.987096	-1.11002	1.15678	CCDC88A;WHAMM;SRGAP2;ARHGEF7
endoderm development (GO:0007492)	3/16	0.323138	1	0.312461	0.987096	-1.02349	1.15621	DUSP2;GATA4;MIXL1
peptidyl-serine dephosphorylation (GO:0070262)	2/11	0.408313	1	0.394869	0.987096	-1.28871	1.15432	PPP2R2C;PPP2R2B
RNA methylation (GO:0001510)	8/50	0.283693	1	0.246793	0.987096	-0.916163	1.15424	METTL2B;WTAP;METTL2A;TRMO;TRMT44;MTO1;FTSJ1;VIRMA
epithelial cell apoptotic process (GO:1904019)	2/10	0.361308	1	0.356255	0.987096	-1.13308	1.1535	CAPN10;HIPK1
neuron projection organization (GO:0106027)	2/10	0.361308	1	0.356255	0.987096	-1.12546	1.14575	ARF1;PICK1
somatic hypermutation of immunoglobulin genes (GO:0016446)	2/13	0.496737	1	0.468605	0.987096	-1.63676	1.14523	PMS2;AICDA
positive regulation of telomerase activity (GO:0051973)	6/36	0.291116	1	0.263348	0.987096	-0.927978	1.14516	HMBOX1;HSP90AB1;NVL;HNRNPD;POT1;MAP2K7
negative regulation of cell-substrate adhesion (GO:0010812)	6/36	0.291116	1	0.263348	0.987096	-0.927248	1.14426	MYOC;GCNT2;MELTF;THBS1;GBP1;RHOA
regulation of striated muscle contraction (GO:0006942)	5/30	0.319049	1	0.292208	0.987096	-0.997977	1.1401	HCN4;SLC8A3;TNNT3;DMD;SRI
sodium ion transmembrane transport (GO:0035725)	6/37	0.314058	1	0.281664	0.987096	-0.983247	1.13878	HCN4;SLC8A3;KCNK1;SCN2A;HCN2;SLC8A2
arginine metabolic process (GO:0006525)	2/12	0.453554	1	0.432381	0.987096	-1.4383	1.13718	NOS3;ART4
positive regulation of peptide secretion (GO:0002793)	6/36	0.291116	1	0.263348	0.987096	-0.920681	1.13615	FGA;GRP;TFR2;SYTL4;PPID;EXOC1
negative regulation of endothelial cell apoptotic process (GO:2000352)	4/25	0.382659	1	0.351626	0.987096	-1.18063	1.13413	FGA;TNFAIP3;NFE2L2;PAK4
protein import into peroxisome matrix (GO:0016558)	2/13	0.496737	1	0.468605	0.987096	-1.62088	1.13412	PEX6;PEX2
neuron maturation (GO:0042551)	2/10	0.361308	1	0.356255	0.987096	-1.1131	1.13316	PICK1;SCARF1
sulfur compound catabolic process (GO:0044273)	6/36	0.291116	1	0.263348	0.987096	-0.916579	1.13109	VCAN;LUM;HEXA;BGN;IDS;DCN
positive regulation of epidermal cell differentiation (GO:0045606)	3/18	0.39518	1	0.371464	0.987096	-1.2178	1.13062	SULT2B1;BMP4;SFRP4
positive regulation of endothelial cell migration (GO:0010595)	11/71	0.270221	1	0.223612	0.987096	-0.86264	1.12878	STAT5A;BMP4;NRP1;NOS3;ZC3H12A;ABL1;PTK2B;PRKCA;THBS1;AGT;GPLD1
positive regulation of cysteine-type endopeptidase activity involved in apoptotic signaling pathway (GO:2001269)	3/16	0.323138	1	0.312461	0.987096	-0.999075	1.12863	TNFRSF10B;FASLG;JAK2
regulation of receptor-mediated endocytosis (GO:0048259)	6/37	0.314058	1	0.281664	0.987096	-0.972549	1.12639	ARF1;HIP1;SGIP1;CCL19;SMAP1;CLU
endothelial cell migration (GO:0043542)	6/36	0.291116	1	0.263348	0.987096	-0.912518	1.12608	NRP1;FAP;NOS3;ABL1;RHOA;CORO1B
potassium ion import across plasma membrane (GO:1990573)	2/10	0.361308	1	0.356255	0.987096	-1.10609	1.12603	HCN4;HCN2
regulation of protein activation cascade (GO:2000257)	16/109	0.285023	1	0.217912	0.987096	-0.896188	1.12488	CR2;C1S;IGKV2D-30;IGKV3D-20;IGHV1-46;IGKV1D-33;CLU;C3;IGHG2;IGLV3-21;CD19;IGKV3-15;IGKV1-33;IGKV3-11;IGKV3-20;IGKV2-30
negative regulation of NF-kappaB transcription factor activity (GO:0032088)	13/83	0.233842	1	0.189291	0.987096	-0.769507	1.11818	GFI1;NLRC5;TNFAIP3;FOXJ1;NLRC3;FOXP3;PKHD1;NFKBIA;UFL1;AIM2;ADORA3;ZC3H12A;MAP2K5
regulation of glycoprotein biosynthetic process (GO:0010559)	2/10	0.361308	1	0.356255	0.987096	-1.09781	1.1176	NECAB3;CCL19
negative regulation of potassium ion transport (GO:0043267)	2/12	0.453554	1	0.432381	0.987096	-1.41247	1.11676	STK39;PTK2B
regulation of feeding behavior (GO:0060259)	2/12	0.453554	1	0.432381	0.987096	-1.41002	1.11482	SGIP1;STAT3
regulation of nuclear-transcribed mRNA poly(A) tail shortening (GO:0060211)	2/12	0.453554	1	0.432381	0.987096	-1.40975	1.11461	CNOT1;PABPC1
regulation of pH (GO:0006885)	2/11	0.408313	1	0.394869	0.987096	-1.24403	1.1143	ATP6AP1;CLCN3
regulation of protein insertion into mitochondrial membrane involved in apoptotic signaling pathway (GO:1900739)	5/31	0.345057	1	0.313201	0.987096	-1.047	1.11405	TFDP1;PPP3CC;TP53BP2;GZMB;YWHAZ
regulation of cellular catabolic process (GO:0031329)	9/56	0.261882	1	0.225249	0.987096	-0.831308	1.11384	DRAM1;IFI16;LAMP3;RRAGD;ABL1;ULK1;ATM;C9ORF72;BOK
cellular protein catabolic process (GO:0044257)	10/63	0.258495	1	0.218514	0.987096	-0.821774	1.11176	PSMA6;FAP;CTSK;GZMA;AP2S1;MAGEA2;DENND3;CTSW;CTSS;ADAMTS7
N-acetylneuraminate metabolic process (GO:0006054)	2/11	0.408313	1	0.394869	0.987096	-1.2408	1.11141	ST6GAL1;GNE
positive regulation of cellular protein metabolic process (GO:0032270)	14/92	0.256571	1	0.20304	0.987096	-0.815465	1.10932	CYFIP2;YTHDF3;POLDIP3;UPF3A;PTTG1IP;PASK;THBS1;AGT;LARP6;NFKBIA;ERBB2;CD28;HNRNPD;DACT1
regulation of sodium ion transmembrane transporter activity (GO:2000649)	6/38	0.337269	1	0.300251	0.987096	-1.01905	1.10758	CAMK2D;FXYD3;WNK3;STK39;DMD;ANK3
monovalent inorganic anion homeostasis (GO:0055083)	3/16	0.323138	1	0.312461	0.987096	-0.980058	1.10715	SFRP4;SLC12A6;SLC12A8
protein targeting to peroxisome (GO:0006625)	3/16	0.323138	1	0.312461	0.987096	-0.978428	1.10531	PEX6;PEX2;RAB8B
cochlea morphogenesis (GO:0090103)	2/12	0.453554	1	0.432381	0.987096	-1.39289	1.10128	TIFAB;DCANP1
activation of cysteine-type endopeptidase activity (GO:0097202)	2/13	0.496737	1	0.468605	0.987096	-1.57218	1.10004	CYFIP2;IFI16
neuron projection morphogenesis (GO:0048812)	24/164	0.234598	1	0.162338	0.987096	-0.7587	1.10003	NTNG2;LRRN2;BDNF;LUM;NRK;MINK1;ANK3;BAIAP2;CELSR2;DOCK10;LRFN3;PAK1;SLC9A6;STK24;SLITRK4;RAC2;S100A6;SLITRK6;PLXNB1;NCKAP1L;SRGAP2;SGK1;NBL1;LLGL1
protein palmitoylation (GO:0018345)	5/31	0.345057	1	0.313201	0.987096	-1.03338	1.09956	ZDHHC9;ABHD17A;ZDHHC1;ZDHHC16;ZDHHC11B
oxalate transport (GO:0019532)	2/11	0.408313	1	0.394869	0.987096	-1.22599	1.09814	SLC26A1;SLC26A10
regulation of interleukin-1 beta secretion (GO:0050706)	6/35	0.268539	1	0.245354	0.987096	-0.834527	1.0972	AIM2;ZC3H12A;CASP1;TLR8;CCR7;CCL19
regulation of glial cell differentiation (GO:0045685)	1/7	0.60752	1	0.582148	0.987096	-2.19936	1.0961	TNFRSF8
ganglion development (GO:0061548)	2/11	0.408313	1	0.394869	0.987096	-1.21978	1.09259	NRP1;ASCL1
I-kappaB kinase/NF-kappaB signaling (GO:0007249)	9/58	0.297095	1	0.252598	0.987096	-0.898796	1.09087	NFKBIA;SHARPIN;UBC;TLR8;NLRC3;ERC1;TAB1;TNF;BIRC3
positive regulation of dendrite extension (GO:1903861)	3/18	0.39518	1	0.371464	0.987096	-1.17388	1.08985	ITSN2;CPNE5;SYT1
monocyte differentiation (GO:0030224)	2/12	0.453554	1	0.432381	0.987096	-1.37707	1.08877	BMP4;IFI16
negative regulation of cytosolic calcium ion concentration (GO:0051481)	2/11	0.408313	1	0.394869	0.987096	-1.21525	1.08852	SMAD3;OR56A4
atrial septum morphogenesis (GO:0060413)	2/12	0.453554	1	0.432381	0.987096	-1.37582	1.08778	NOTCH2;GATA4
negative regulation of synaptic transmission, glutamatergic (GO:0051967)	2/10	0.361308	1	0.356255	0.987096	-1.06726	1.08649	GRIK3;OR56A4
cellular response to increased oxygen levels (GO:0036295)	2/12	0.453554	1	0.432381	0.987096	-1.37348	1.08593	ATP6AP1;ATP6V0A2
regulation of intracellular estrogen receptor signaling pathway (GO:0033146)	5/31	0.345057	1	0.313201	0.987096	-1.01547	1.08051	UFL1;PAK1;CBFB;CNOT1;FOXH1
fatty-acyl-CoA metabolic process (GO:0035337)	3/20	0.465019	1	0.42944	0.987096	-1.41039	1.0799	HSD17B4;PPT2;HSD17B8
positive regulation of axonogenesis (GO:0050772)	6/38	0.337269	1	0.300251	0.987096	-0.99197	1.07815	NTRK2;SEMA4D;BDNF;PLXNB1;PLXNA4;RHOA
negative regulation of extrinsic apoptotic signaling pathway (GO:2001237)	12/77	0.251131	1	0.205532	0.987096	-0.780167	1.07802	BMP4;FGA;CSF2;SRC;NOS3;EYA3;TNFAIP3;TNFRSF10B;FASLG;THBS1;TNF;MAP2K5
cytoplasmic translational initiation (GO:0002183)	2/13	0.496737	1	0.468605	0.987096	-1.53871	1.07663	MCTS1;RBM4
positive regulation of transcription from RNA polymerase III promoter (GO:0045945)	2/11	0.408313	1	0.394869	0.987096	-1.20191	1.07658	ICE2;ERBB2
response to nutrient levels (GO:0031667)	3/19	0.43049	1	0.40065	0.987096	-1.27643	1.07581	GH2;ULK1;CSHL1
regulation of telomere maintenance via telomerase (GO:0032210)	8/52	0.322239	1	0.277088	0.987096	-0.949417	1.07518	HMBOX1;XRN1;SRC;FBXO4;POT1;ATM;TERF1;MAP2K7
positive regulation of GTPase activity (GO:0043547)	28/193	0.227128	1	0.149703	0.987096	-0.724882	1.07445	CCL13;CCL3L1;DOCK8;ASAP3;THY1;CXCL13;DOCK10;CCL8;CCL5;CCL4;ERBB2;TBC1D10C;CCL2;CCR7;CCL19;SRGAP2;CCL22;SEMA4D;TBC1D8;FOXJ1;SCRIB;AFDN;TBC1D4;XCL1;TBC1D25;PLXNB1;ARHGEF7;LIMS1
adrenal gland development (GO:0030325)	2/11	0.408313	1	0.394869	0.987096	-1.19865	1.07366	MDK;STRA6
retrograde transport, vesicle recycling within Golgi (GO:0000301)	1/7	0.60752	1	0.582148	0.987096	-2.15402	1.0735	SYS1-DBNDD2
proteasomal ubiquitin-independent protein catabolic process (GO:0010499)	4/25	0.382659	1	0.351626	0.987096	-1.11671	1.07273	PSMA6;PSMB8;NFE2L2;PSMB9
regulation of mast cell activation (GO:0033003)	2/10	0.361308	1	0.356255	0.987096	-1.05278	1.07175	CD226;NECTIN2
regulation of short-term neuronal synaptic plasticity (GO:0048172)	2/12	0.453554	1	0.432381	0.987096	-1.35248	1.06932	GRIK2;SLC8A2
positive regulation of immunoglobulin production (GO:0002639)	3/20	0.465019	1	0.42944	0.987096	-1.39466	1.06786	SASH3;MZB1;XCL1
cellular response to fluid shear stress (GO:0071498)	2/13	0.496737	1	0.468605	0.987096	-1.52498	1.06702	MAP2K5;NFE2L2
positive regulation of cholesterol storage (GO:0010886)	1/7	0.60752	1	0.582148	0.987096	-2.13403	1.06354	MSR1
post-Golgi vesicle-mediated transport (GO:0006892)	9/59	0.315125	1	0.266666	0.987096	-0.919944	1.06234	AP4M1;ARF1;RABIF;SORT1;EXOC4;CCDC22;SYS1-DBNDD2;LLGL1;EXOC1
positive regulation of growth (GO:0045927)	11/72	0.285846	1	0.235544	0.987096	-0.847767	1.06166	N6AMT1;GH2;RPS6KA3;MMP14;SFRP2;WFS1;EXOSC9;ERBB2;CSHL1;EIF4G2;ZPR1
negative regulation of tumor necrosis factor production (GO:0032720)	6/36	0.291116	1	0.263348	0.987096	-0.859667	1.06086	ZC3H12A;TNFAIP3;PTPN22;NLRC3;LILRA4;SLAMF1
membrane protein intracellular domain proteolysis (GO:0031293)	4/25	0.382659	1	0.351626	0.987096	-1.10434	1.06084	APH1A;PSENEN;APH1B;PSEN2
positive regulation of protein homooligomerization (GO:0032464)	2/10	0.361308	1	0.356255	0.987096	-1.042	1.06078	RHOC;CLU
chemical homeostasis within a tissue (GO:0048875)	1/7	0.60752	1	0.582148	0.987096	-2.12735	1.06021	NAPSA
positive regulation of axon guidance (GO:1902669)	1/7	0.60752	1	0.582148	0.987096	-2.12232	1.0577	NRP1
positive regulation of microtubule motor activity (GO:2000576)	1/7	0.60752	1	0.582148	0.987096	-2.11177	1.05245	MTCL1
superoxide anion generation (GO:0042554)	2/11	0.408313	1	0.394869	0.987096	-1.16978	1.0478	NCF1;ALOX12
positive regulation of glycoprotein biosynthetic process (GO:0010560)	2/12	0.453554	1	0.432381	0.987096	-1.32421	1.04697	CCR7;CCL19
positive regulation of ion transmembrane transport (GO:0034767)	2/10	0.361308	1	0.356255	0.987096	-1.02809	1.04663	WNK3;STK39
cellular response to arsenic-containing substance (GO:0071243)	2/13	0.496737	1	0.468605	0.987096	-1.49449	1.04569	DAXX;ZC3H12A
positive regulation of interleukin-1 beta production (GO:0032731)	5/32	0.371186	1	0.334379	0.987096	-1.04796	1.03858	AIM2;IFI16;CASP1;TLR8;CCL19
negative regulation of binding (GO:0051100)	13/83	0.233842	1	0.189291	0.987096	-0.712002	1.03462	SP100;GZMA;DDX11;CTNNBIP1;TMC8;ARHGAP28;CSNK1E;NFKBIA;IFI16;SUMO3;MITD1;JAK2;DACT1
regulation of nephron tubule epithelial cell differentiation (GO:0072182)	2/10	0.361308	1	0.356255	0.987096	-1.01534	1.03364	LIF;CD24
regulation of bone resorption (GO:0045124)	4/23	0.322751	1	0.302822	0.987096	-0.913976	1.03359	ATP6AP1;SRC;TNFAIP3;PRKCA
negative regulation of type I interferon production (GO:0032480)	7/45	0.32963	1	0.288249	0.987096	-0.928977	1.03097	IFIH1;OTUD5;UBC;NLRC5;TNFAIP3;NLRC3;LILRA4
regulation of cell migration involved in sprouting angiogenesis (GO:0090049)	5/31	0.345057	1	0.313201	0.987096	-0.967049	1.02898	SRPX2;THBS1;MAP2K5;RHOA;JCAD
mast cell mediated immunity (GO:0002448)	2/10	0.361308	1	0.356255	0.987096	-1.01048	1.02869	MRGPRX2;PIK3CD
regulation of endothelial cell migration (GO:0010594)	11/70	0.254879	1	0.211931	0.987096	-0.751425	1.02717	BMP4;NRP1;SP100;ZC3H12A;ABL1;PTK2B;PRKCA;THBS1;AGT;DCN;GPLD1
regulation of keratinocyte apoptotic process (GO:1902172)	1/7	0.60752	1	0.582148	0.987096	-2.05087	1.02209	SFRP4
negative regulation of cellular process (GO:0048523)	73/535	0.226992	1	0.0960477	0.987096	-0.688653	1.02116	RIPOR2;ADAMDEC1;TES;BTG1;CSF2;SIRPG;ARHGAP1;ARHGDIG;ADARB1;ING1;CLU;TCHP;ING5;ADAMTS1;ADORA3;TNFRSF8;DACT3;ENPP1;PIM2;JAK2;WARS;WNT16;RUNX3;FOXP3;SULT2B1;SFRP4;KAT2B;SFRP2;NME6;SFRP5;IRF1;TXNIP;GPLD1;SP100;CCL3L1;EI24;STK39;ADAM22;PKHD1;PODXL;TP53BP2;PTK2B;PLXNA4;S100A11;E2F7;APOBEC3C;CDKN2C;SMAD3;APOBEC3F;SEMA4D;BTN2A2;APOBEC3G;APOBEC3H;NOS3;BTBD18;SUSD2;PARP16;PODN;TBX5;SOD2;HOPX;AICDA;CUL4A;BM…
regulation of T cell mediated cytotoxicity (GO:0001914)	3/16	0.323138	1	0.312461	0.987096	-0.90265	1.0197	PTPRC;XCL1;IL12RB1
regulation of cholesterol esterification (GO:0010872)	2/12	0.453554	1	0.432381	0.987096	-1.28851	1.01875	AGT;ABCG1
regulation of transcription factor import into nucleus (GO:0042990)	3/20	0.465019	1	0.42944	0.987096	-1.33002	1.01836	NFKBIA;SMAD3;HCLS1
dendritic spine organization (GO:0097061)	4/25	0.382659	1	0.351626	0.987096	-1.05765	1.01599	DOCK10;ARF1;PICK1;FYN
anion transmembrane transport (GO:0098656)	3/19	0.43049	1	0.40065	0.987096	-1.20486	1.0155	SLC35A2;LRRC8C;LRRIQ4
positive regulation of mitochondrial outer membrane permeabilization involved in apoptotic signaling pathway (GO:1901030)	6/38	0.337269	1	0.300251	0.987096	-0.93102	1.0119	TFDP1;PPP3CC;TP53BP2;GZMB;YWHAZ;BOK
negative regulation of sodium ion transmembrane transport (GO:1902306)	2/11	0.408313	1	0.394869	0.987096	-1.12882	1.01111	CAMK2D;STK39
negative regulation of myotube differentiation (GO:0010832)	2/12	0.453554	1	0.432381	0.987096	-1.27387	1.00718	BDNF;CEACAM5
activation of cysteine-type endopeptidase activity involved in apoptotic process (GO:0006919)	12/80	0.295413	1	0.239044	0.987096	-0.825428	1.00651	HIP1;SMAD3;APAF1;CASP5;LCK;CASP1;CNTN1;TNFRSF10B;FASLG;JAK2;TNF;BOK
positive regulation of amyloid precursor protein catabolic process (GO:1902993)	2/13	0.496737	1	0.468605	0.987096	-1.43846	1.00648	GSAP;CLU
positive regulation of response to biotic stimulus (GO:0002833)	3/18	0.39518	1	0.371464	0.987096	-1.0832	1.00565	ANKRD17;PRKCA;TRIM15
adenylate cyclase-inhibiting G-protein coupled glutamate receptor signaling pathway (GO:0007196)	1/7	0.60752	1	0.582148	0.987096	-2.01751	1.00547	GRM8
negative regulation of insulin receptor signaling pathway (GO:0046627)	4/26	0.412442	1	0.376086	0.987096	-1.13273	1.00321	SOCS3;PTPRE;PRKCB;ENPP1
regulation of myeloid leukocyte mediated immunity (GO:0002886)	2/12	0.453554	1	0.432381	0.987096	-1.26627	1.00117	ADGRE2;DNASE1L3
positive regulation of JUN kinase activity (GO:0043507)	8/51	0.30283	1	0.261809	0.987096	-0.836988	0.999853	MAP4K1;PAK1;DAXX;CCL19;MAP2K7;MAPK8IP3;TNF;ARHGEF5
positive regulation of peptidase activity (GO:0010952)	2/13	0.496737	1	0.468605	0.987096	-1.42416	0.996474	PSME1;PSME2
telencephalon cell migration (GO:0022029)	1/7	0.60752	1	0.582148	0.987096	-1.98982	0.991668	FGF13
nuclear RNA surveillance (GO:0071027)	2/10	0.361308	1	0.356255	0.987096	-0.972643	0.990175	XRN1;EXOSC9
sodium ion transport (GO:0006814)	9/59	0.315125	1	0.266666	0.987096	-0.855419	0.987827	HCN4;SLC8A3;SLC5A10;KCNK1;FGF13;SGK1;SCN2A;HCN2;SLC8A2
negative regulation of systemic arterial blood pressure (GO:0003085)	1/7	0.60752	1	0.582148	0.987096	-1.98179	0.987666	SOD2
regulation of glucose transport (GO:0010827)	3/17	0.35931	1	0.342016	0.987096	-0.961406	0.984066	C3;PRKCB;PRKAG2
positive regulation of leukocyte degranulation (GO:0043302)	2/12	0.453554	1	0.432381	0.987096	-1.23906	0.979654	FGR;ITGAM
myeloid leukocyte differentiation (GO:0002573)	8/51	0.30283	1	0.261809	0.987096	-0.820016	0.979579	BMP4;CSF2;IFI16;GPR183;UBD;PIK3CD;CCR7;CCL19
negative regulation of lipid localization (GO:1905953)	2/10	0.361308	1	0.356255	0.987096	-0.95873	0.976012	NFKBIA;TNF
positive regulation of lipid storage (GO:0010884)	3/20	0.465019	1	0.42944	0.987096	-1.2728	0.974549	C3;MSR1;ZC3H12A
regulation of telomerase activity (GO:0051972)	7/43	0.287722	1	0.255023	0.987096	-0.782171	0.974397	HMBOX1;HSP90AB1;SRC;NVL;POT1;TERF1;MAP2K7
cellular glucan metabolic process (GO:0006073)	2/13	0.496737	1	0.468605	0.987096	-1.39032	0.972798	PPP1R3C;PRKAG2
regulation of DNA damage response, signal transduction by p53 class mediator (GO:0043516)	4/26	0.412442	1	0.376086	0.987096	-1.09545	0.970192	CD74;ATM;PTTG1IP;CD44
photoreceptor cell differentiation (GO:0046530)	1/7	0.60752	1	0.582148	0.987096	-1.94553	0.969593	STAT3
cellular response to drug (GO:0035690)	5/31	0.345057	1	0.313201	0.987096	-0.910858	0.969193	CRHBP;AIM2;PDE4B;DPEP1;GPLD1
negative regulation of extrinsic apoptotic signaling pathway via death domain receptors (GO:1902042)	5/32	0.371186	1	0.334379	0.987096	-0.97771	0.968961	FGA;NOS3;TNFAIP3;TNFRSF10B;FASLG
visual perception (GO:0007601)	12/79	0.280398	1	0.227644	0.987096	-0.761607	0.968417	TRPM1;COL1A1;PRR4;OPA1;WFS1;ATXN7;SFRP5;COL11A1;EYA3;GRM8;MYO7A;RPE65
antigen processing and presentation of exogenous peptide antigen via MHC class I, TAP-independent (GO:0002480)	2/10	0.361308	1	0.356255	0.987096	-0.95053	0.967664	HLA-B;HLA-F
regulation of NLRP3 inflammasome complex assembly (GO:1900225)	2/11	0.408313	1	0.394869	0.987096	-1.07994	0.967325	GBP5;NLRC3
axonogenesis (GO:0007409)	32/224	0.235417	1	0.148184	0.987096	-0.667839	0.96596	CYFIP2;NRP1;GRB7;SRC;CXCR4;PIK3CD;C9ORF72;ART4;SLITRK4;SLITRK6;TNFRSF8;FYN;PDLIM7;NTNG2;LYPLA2;LRRN2;BDNF;LUM;GAB1;FRS2;PRKCA;GFRA1;ANK3;BAIAP2;SPTB;LRFN3;DOK2;SLC9A6;S100A6;ULK1;PLXNB1;LLGL1
positive regulation of interleukin-1 beta secretion (GO:0050718)	4/26	0.412442	1	0.376086	0.987096	-1.08834	0.9639	AIM2;CASP1;TLR8;CCL19
positive regulation of telomere maintenance via telomerase (GO:0032212)	5/33	0.397315	1	0.355673	0.987096	-1.04383	0.963482	HMBOX1;FBXO4;POT1;ATM;MAP2K7
positive regulation of cardiocyte differentiation (GO:1905209)	2/13	0.496737	1	0.468605	0.987096	-1.37017	0.958699	GATA4;TBX5
regulation of complement activation (GO:0030449)	16/110	0.297825	1	0.227356	0.987096	-0.791401	0.958585	CR2;C1S;IGKV2D-30;IGKV3D-20;IGHV1-46;IGKV1D-33;CLU;C3;IGHG2;IGLV3-21;CD19;IGKV3-15;IGKV1-33;IGKV3-11;IGKV3-20;IGKV2-30
negative regulation of protein processing (GO:0010955)	3/16	0.323138	1	0.312461	0.987096	-0.848099	0.958076	SERPINF2;THBS1;MAGEA3
macrophage chemotaxis (GO:0048246)	2/11	0.408313	1	0.394869	0.987096	-1.06928	0.95778	CCL5;CCL2
negative regulation by host of viral transcription (GO:0043922)	2/13	0.496737	1	0.468605	0.987096	-1.36431	0.954597	CCL5;CCL4
regulation of glucose metabolic process (GO:0010906)	4/26	0.412442	1	0.376086	0.987096	-1.07585	0.952836	RORA;ADIPOR1;PASK;GPLD1
chromatin remodeling (GO:0006338)	17/117	0.291545	1	0.21973	0.987096	-0.768883	0.947694	SP100;DAXX;SP140;ACTL6A;MBD2;MSL3;BAZ1A;FOXP3;ARID1B;KAT2B;TOX2;HMGXB4;ANP32E;UBTF;SMARCAD1;PADI4;TOX
blood circulation (GO:0008015)	8/51	0.30283	1	0.261809	0.987096	-0.791496	0.945509	HCN4;SGCD;ADORA2A;STAT1;NOS3;ELN;TBC1D8;HOXB2
negative regulation of fat cell differentiation (GO:0045599)	5/33	0.397315	1	0.355673	0.987096	-1.02047	0.941918	SMAD3;ENPP1;RORA;TNF;RUNX1T1
regulation of transcription involved in G1/S transition of mitotic cell cycle (GO:0000083)	4/27	0.441901	1	0.400458	0.987096	-1.14644	0.93626	TFDP1;GFI1;E2F7;ZPR1
positive regulation of tumor necrosis factor superfamily cytokine production (GO:1903557)	5/33	0.397315	1	0.355673	0.987096	-1.01112	0.933287	CD2;IFNG;CCL19;JAK2;CLU
mitotic spindle midzone assembly (GO:0051256)	2/11	0.408313	1	0.394869	0.987096	-1.04138	0.932791	CDC14A;CDC14B
negative regulation of axon regeneration (GO:0048681)	1/8	0.656617	1	0.625341	0.987096	-2.21687	0.932536	RTN4RL1
T cell differentiation in thymus (GO:0033077)	2/12	0.453554	1	0.432381	0.987096	-1.17861	0.93186	CCR6;GLI3
negative regulation of leukocyte degranulation (GO:0043301)	1/7	0.60752	1	0.582148	0.987096	-1.86806	0.930983	CCR2
L-glutamate transport (GO:0015813)	2/11	0.408313	1	0.394869	0.987096	-1.0355	0.927524	PRAF2;SLC25A12
positive regulation of protein modification by small protein conjugation or removal (GO:1903322)	10/66	0.30829	1	0.256898	0.987096	-0.785668	0.924507	NDFIP1;WFS1;ZC3H12A;FBXO4;DERL1;PTTG1IP;PRICKLE1;SEPT4;SENP2;BIRC3
ruffle organization (GO:0031529)	3/17	0.35931	1	0.342016	0.987096	-0.89649	0.917619	PLEK;CCR7;CORO1B
protein acylation (GO:0043543)	6/37	0.314058	1	0.281664	0.987096	-0.787643	0.912231	ING5;KAT2B;ZDHHC9;ABHD17A;ZDHHC1;ZDHHC16
positive regulation of G-protein coupled receptor protein signaling pathway (GO:0045745)	3/18	0.39518	1	0.371464	0.987096	-0.98188	0.911589	C3;GRP;DRD3
positive regulation of phosphatase activity (GO:0010922)	4/23	0.322751	1	0.302822	0.987096	-0.804809	0.910138	HSP90AB1;IFNG;PLEK;GPLD1
protein localization to pre-autophagosomal structure (GO:0034497)	2/12	0.453554	1	0.432381	0.987096	-1.14921	0.908614	ATG9B;WDR45
purine nucleoside monophosphate biosynthetic process (GO:0009127)	2/13	0.496737	1	0.468605	0.987096	-1.29543	0.906405	IMPDH1;ADSSL1
cranial nerve development (GO:0021545)	2/14	0.537671	1	0.503409	0.987096	-1.45844	0.904978	TIFAB;DCANP1
regulation of T-helper 17 cell lineage commitment (GO:2000328)	1/7	0.60752	1	0.582148	0.987096	-1.81414	0.904114	IL12RB1
retina homeostasis (GO:0001895)	6/39	0.360657	1	0.319057	0.987096	-0.885989	0.903557	PRR4;POTEI;POTEJ;POTEE;POTEF;RPE65
regulation of cell cycle checkpoint (GO:1901976)	1/7	0.60752	1	0.582148	0.987096	-1.80651	0.900311	WDR76
chloride ion homeostasis (GO:0055064)	2/11	0.408313	1	0.394869	0.987096	-1.00509	0.900278	SLC12A6;SLC12A8
nitric oxide biosynthetic process (GO:0006809)	2/12	0.453554	1	0.432381	0.987096	-1.13408	0.896651	GCH1;NOS3
regulation of interleukin-2 biosynthetic process (GO:0045076)	2/13	0.496737	1	0.468605	0.987096	-1.27793	0.89416	CD28;FOXP3
regulation of signal transduction (GO:0009966)	33/234	0.255286	1	0.159251	0.987096	-0.654601	0.893773	SASH3;SP100;CBFB;SRC;FLT3;GFI1;NUCKS1;RORA;CD3E;CLU;SAMSN1;RASGRP4;RGS4;RGS3;SHARPIN;ERBB2;DACT3;UBASH3A;DACT1;NTRK2;MPIG6B;PTK6;GLRX2;SULF1;SENP2;FOXP3;IL3;MFNG;CD24;LLGL1;NAIP;BIRC3;CDC42SE2
mRNA methylation (GO:0080009)	2/10	0.361308	1	0.356255	0.987096	-0.876665	0.892468	WTAP;VIRMA
alternative mRNA splicing, via spliceosome (GO:0000380)	2/13	0.496737	1	0.468605	0.987096	-1.27505	0.892143	CELF4;PQBP1
plasminogen activation (GO:0031639)	2/13	0.496737	1	0.468605	0.987096	-1.27084	0.889197	FGA;F11
lamellipodium organization (GO:0097581)	4/26	0.412442	1	0.376086	0.987096	-0.999565	0.885275	CCDC88A;SNX1;WHAMM;ARHGEF7
regulation of platelet activation (GO:0010543)	3/20	0.465019	1	0.42944	0.987096	-1.15484	0.88423	NOS3;PLEK;PRKCA
regulation of myoblast fusion (GO:1901739)	2/13	0.496737	1	0.468605	0.987096	-1.26266	0.883477	CD53;RIPOR2
replicative senescence (GO:0090399)	2/12	0.453554	1	0.432381	0.987096	-1.1167	0.882909	ATM;WNT16
growth hormone secretion (GO:0030252)	1/7	0.60752	1	0.582148	0.987096	-1.77062	0.882422	RAB1A
smoothened signaling pathway (GO:0007224)	5/31	0.345057	1	0.313201	0.987096	-0.828901	0.881987	EVC2;BMP4;DYRK2;HES5;GLI3
regulation of interleukin-10 secretion (GO:2001179)	1/7	0.60752	1	0.582148	0.987096	-1.76271	0.87848	CD274
phasic smooth muscle contraction (GO:0014821)	2/13	0.496737	1	0.468605	0.987096	-1.25465	0.877868	TIFAB;DCANP1
negative regulation of lipid storage (GO:0010888)	3/17	0.35931	1	0.342016	0.987096	-0.857192	0.877395	NFKBIA;TNF;ABCG1
metallo-sulfur cluster assembly (GO:0031163)	2/15	0.57624	1	0.536697	0.987096	-1.59149	0.877278	HSPA9;ISCA1
glial cell development (GO:0021782)	3/21	0.498589	1	0.457715	0.987096	-1.2605	0.877274	MXRA8;PICK1;HES5
regulation of protein K63-linked ubiquitination (GO:1900044)	1/7	0.60752	1	0.582148	0.987096	-1.75015	0.872223	PTPN22
cellular response to interleukin-7 (GO:0098761)	3/20	0.465019	1	0.42944	0.987096	-1.13847	0.871701	STAT5A;STAT3;IL7R
response to exogenous dsRNA (GO:0043330)	5/34	0.423331	1	0.377015	0.987096	-1.01273	0.870546	IFIH1;IFNA5;IFNA7;IFNA8;PQBP1
protein peptidyl-prolyl isomerization (GO:0000413)	6/38	0.337269	1	0.300251	0.987096	-0.800579	0.870129	FKBP2;PPIL2;PPID;PPIL6;FKBP5;PPIC
calcium ion transport into cytosol (GO:0060402)	3/20	0.465019	1	0.42944	0.987096	-1.13569	0.869574	TRPM1;CACNB3;CACNA1C
sodium-independent organic anion transport (GO:0043252)	6/38	0.337269	1	0.300251	0.987096	-0.798704	0.868091	SLC22A12;SLCO3A1;SLC22A2;SLC22A7;SLC22A31;SLC22A10
regulation of exocytosis (GO:0017157)	8/52	0.322239	1	0.277088	0.987096	-0.759151	0.859711	FGA;ATP6AP1;SYT1;RAB37;SYTL4;SEPT5;LLGL1;RAB8B
in utero embryonic development (GO:0001701)	4/26	0.412442	1	0.376086	0.987096	-0.968177	0.857475	ARNT2;MBNL1;WNT7B;RARRES2
negative regulation of amino acid transport (GO:0051956)	1/7	0.60752	1	0.582148	0.987096	-1.71724	0.855823	STK39
negative regulation of glucose transport (GO:0010829)	2/11	0.408313	1	0.394869	0.987096	-0.955435	0.855804	PRKCB;ENPP1
adherens junction organization (GO:0034332)	7/45	0.32963	1	0.288249	0.987096	-0.770192	0.854748	AFDN;CADM2;CDH24;CDH9;NECTIN2;CDH7;RAB8B
monoamine transport (GO:0015844)	1/7	0.60752	1	0.582148	0.987096	-1.71285	0.853634	PICK1
lipid hydroxylation (GO:0002933)	1/7	0.60752	1	0.582148	0.987096	-1.71017	0.852297	CYP3A7
negative regulation of lymphocyte differentiation (GO:0045620)	1/7	0.60752	1	0.582148	0.987096	-1.70918	0.851806	INHA
digestive tract development (GO:0048565)	7/44	0.308539	1	0.271501	0.987096	-0.7238	0.851122	RARRES2;PTK6;GATA4;TNF;MIXL1;GLI3;STRA6
negative regulation of erythrocyte differentiation (GO:0045647)	1/7	0.60752	1	0.582148	0.987096	-1.70667	0.850551	HSPA9
protein dephosphorylation (GO:0006470)	18/126	0.309654	1	0.230076	0.987096	-0.725399	0.850385	DUSP2;EYA3;PTPN22;STYXL1;CDC14B;PTPRD;PTPRE;DUSP12;PTPRC;DUSP10;PPP3CC;PPP2R2C;PPP2R2B;PTPN6;PTPN7;PTPN4;PPEF1;PTPN5
regulation of DNA-templated transcription, initiation (GO:2000142)	2/11	0.408313	1	0.394869	0.987096	-0.949237	0.850253	THRA;TAF1
regulation of nitric-oxide synthase biosynthetic process (GO:0051769)	2/13	0.496737	1	0.468605	0.987096	-1.21044	0.846936	CCL2;JAK2
ribonucleoside biosynthetic process (GO:0042455)	1/7	0.60752	1	0.582148	0.987096	-1.69618	0.845328	PDC
positive regulation of helicase activity (GO:0051096)	1/7	0.60752	1	0.582148	0.987096	-1.69163	0.843058	POT1
cerebral cortex cell migration (GO:0021795)	1/7	0.60752	1	0.582148	0.987096	-1.68805	0.841276	FGF13
aortic valve morphogenesis (GO:0003180)	1/7	0.60752	1	0.582148	0.987096	-1.6874	0.840949	BMP4
mononuclear cell differentiation (GO:1903131)	2/12	0.453554	1	0.432381	0.987096	-1.06188	0.839566	BMP4;IFI16
negative regulation of chondrocyte differentiation (GO:0032331)	2/13	0.496737	1	0.468605	0.987096	-1.19989	0.839552	NKX3-2;ADAMTS7
mitochondrion transport along microtubule (GO:0047497)	2/13	0.496737	1	0.468605	0.987096	-1.19966	0.839393	UXT;OPA1
positive regulation of transcription factor import into nucleus (GO:0042993)	5/33	0.397315	1	0.355673	0.987096	-0.90921	0.839225	SMAD3;HCLS1;CCL19;TNF;RHOA
vesicle-mediated transport to the plasma membrane (GO:0098876)	5/32	0.371186	1	0.334379	0.987096	-0.841712	0.83418	EXOC4;VPS26A;CCDC22;LLGL1;EXOC1
regulation of response to wounding (GO:1903034)	1/7	0.60752	1	0.582148	0.987096	-1.66422	0.829398	STK24
chaperone-mediated protein complex assembly (GO:0051131)	3/18	0.39518	1	0.371464	0.987096	-0.886916	0.823424	HSP90AB1;CLU;HOPX
aortic valve development (GO:0003176)	1/7	0.60752	1	0.582148	0.987096	-1.63995	0.8173	BMP4
adenylate cyclase-inhibiting G-protein coupled acetylcholine receptor signaling pathway (GO:0007197)	1/7	0.60752	1	0.582148	0.987096	-1.63946	0.817056	DHX8
cellular response to prostaglandin stimulus (GO:0071379)	2/12	0.453554	1	0.432381	0.987096	-1.02782	0.812635	PTGER4;PTGDR
positive regulation of reactive oxygen species biosynthetic process (GO:1903428)	5/31	0.345057	1	0.313201	0.987096	-0.762172	0.810985	SMAD3;HSP90AB1;IFNG;CLU;TNF
nitric oxide metabolic process (GO:0046209)	2/13	0.496737	1	0.468605	0.987096	-1.1584	0.810525	GCH1;NOS3
synaptic transmission, glycinergic (GO:0060012)	1/7	0.60752	1	0.582148	0.987096	-1.62185	0.808283	GLRA3
positive regulation of phagocytosis (GO:0050766)	6/40	0.38413	1	0.338029	0.987096	-0.844065	0.807579	C3;SIRPG;STAP1;CCL2;NCKAP1L;TNF
protein trimerization (GO:0070206)	5/33	0.397315	1	0.355673	0.987096	-0.874704	0.807375	TRIM4;COL6A2;COL6A1;CD247;TRIM22
negative regulation of neuron projection development (GO:0010977)	8/52	0.322239	1	0.277088	0.987096	-0.712004	0.806319	GAK;RTN4RL1;GFI1;PAQR3;TNFRSF8;DENND5A;THY1;RHOA
positive regulation of nuclear-transcribed mRNA poly(A) tail shortening (GO:0060213)	2/12	0.453554	1	0.432381	0.987096	-1.01909	0.805731	CNOT1;PABPC1
regulation of glucose import in response to insulin stimulus (GO:2001273)	2/14	0.537671	1	0.503409	0.987096	-1.29711	0.804867	RARRES2;MZB1
regulation of intrinsic apoptotic signaling pathway in response to DNA damage by p53 class mediator (GO:1902165)	2/13	0.496737	1	0.468605	0.987096	-1.14139	0.798621	CD74;CD44
acetyl-CoA biosynthetic process (GO:0006085)	1/7	0.60752	1	0.582148	0.987096	-1.60245	0.798612	ACSS1
response to light stimulus (GO:0009416)	9/59	0.315125	1	0.266666	0.987096	-0.691068	0.798036	PER2;MAPK10;TRPM1;OPN4;UVSSA;REV1;USP1;ERCC5;MAP2K7
negative regulation of cellular extravasation (GO:0002692)	1/7	0.60752	1	0.582148	0.987096	-1.59525	0.795023	PTGER4
oxoacid metabolic process (GO:0043436)	5/33	0.397315	1	0.355673	0.987096	-0.860113	0.793907	SULT2B1;PPA2;B3GAT1;ENPP1;SULF1
lens fiber cell development (GO:0070307)	1/7	0.60752	1	0.582148	0.987096	-1.59122	0.793015	WNT7B
antigen processing and presentation of endogenous peptide antigen (GO:0002483)	1/7	0.60752	1	0.582148	0.987096	-1.58987	0.792344	TAP1
negative regulation of bone mineralization (GO:0030502)	2/12	0.453554	1	0.432381	0.987096	-1.00118	0.791574	SRGN;PTK2B
regulation of protein serine/threonine kinase activity (GO:0071900)	12/81	0.310646	1	0.250656	0.987096	-0.67675	0.791189	UVRAG;CCNT2;CDKN2C;CCNE2;IFNG;SRC;ABL1;BCCIP;PARP16;THY1;TRIB1;RHOA
import across plasma membrane (GO:0098739)	2/12	0.453554	1	0.432381	0.987096	-0.999845	0.790519	HCN4;HCN2
response to UV-A (GO:0070141)	1/7	0.60752	1	0.582148	0.987096	-1.58095	0.787897	PPID
cognition (GO:0050890)	6/41	0.407604	1	0.357117	0.987096	-0.876064	0.786232	GTF2A1L;HLA-DRA;GPR155;LINS1;LCE1D;STRA6
blood vessel endothelial cell proliferation involved in sprouting angiogenesis (GO:0002043)	1/7	0.60752	1	0.582148	0.987096	-1.57695	0.785905	BMP4
regulation of cellular ketone metabolic process (GO:0010565)	9/62	0.370362	1	0.310155	0.987096	-0.790817	0.785498	PSMA6;PANK2;PSMD5;PSME1;PRKAG2;PSME2;AZIN1;PSMB8;PSMB9
Golgi to endosome transport (GO:0006895)	3/21	0.498589	1	0.457715	0.987096	-1.12668	0.784142	AP4M1;SORT1;SYS1-DBNDD2
purine ribonucleoside monophosphate catabolic process (GO:0009169)	1/7	0.60752	1	0.582148	0.987096	-1.56826	0.781574	NUDT4
regulation of cytosolic calcium ion concentration (GO:0051480)	20/138	0.274154	1	0.198988	0.987096	-0.601854	0.778837	BCAP31;PTGER4;CD52;SMAD3;XCR1;OPRL1;CXCR4;CACNA1A;CACNA1C;CXCL13;EDNRA;ABL1;TAC4;CCR7;CD24;OR56A4;CCR4;S1PR4;CCR2;PTGDR
proline transport (GO:0015824)	2/10	0.361308	1	0.356255	0.987096	-0.763649	0.777414	SLC36A3;SLC6A20
spinal cord dorsal/ventral patterning (GO:0021513)	1/7	0.60752	1	0.582148	0.987096	-1.55788	0.776401	ASCL1
positive regulation of protein complex assembly (GO:0031334)	13/89	0.318468	1	0.252894	0.987096	-0.677513	0.775234	GBP5;CSF2;WARS;SRC;PLEK;CXCL13;TNF;MPP7;CUL4A;AIM2;IFNG;ERCC5;LCP1
negative regulation of meiotic cell cycle (GO:0051447)	1/7	0.60752	1	0.582148	0.987096	-1.55463	0.774784	FBXO43
telomere maintenance via telomerase (GO:0007004)	3/21	0.498589	1	0.457715	0.987096	-1.1123	0.774134	HSP90AB1;POT1;TERF1
white fat cell differentiation (GO:0050872)	1/7	0.60752	1	0.582148	0.987096	-1.55002	0.772484	PER2
histone H3 acetylation (GO:0043966)	7/44	0.308539	1	0.271501	0.987096	-0.656567	0.772063	ING5;KAT2B;BRD1;MBIP;JADE3;JADE2;SUPT7L
interleukin-7-mediated signaling pathway (GO:0038111)	3/20	0.465019	1	0.42944	0.987096	-1.0078	0.771647	STAT5A;STAT3;IL7R
response to nicotine (GO:0035094)	3/22	0.531053	1	0.485374	0.987096	-1.21862	0.771254	CHRNA1;CHRNA6;TNF
alpha-linolenic acid metabolic process (GO:0036109)	2/14	0.537671	1	0.503409	0.987096	-1.23975	0.769275	ELOVL1;HSD17B4
regulation of cellular component movement (GO:0051270)	7/47	0.372352	1	0.322397	0.987096	-0.777699	0.768301	BTC;PKHD1;SP100;ERBB2;ABL1;ZSWIM4;RHOA
regulation of T cell cytokine production (GO:0002724)	2/14	0.537671	1	0.503409	0.987096	-1.23722	0.767706	XCL1;FOXP3
regulation of cytolysis (GO:0042268)	2/14	0.537671	1	0.503409	0.987096	-1.23703	0.76759	CSF2;GPLD1
protein import into nucleus, translocation (GO:0000060)	4/26	0.412442	1	0.376086	0.987096	-0.866216	0.767172	GCKR;IFNG;TNF;IPO5
coronary vasculature development (GO:0060976)	1/7	0.60752	1	0.582148	0.987096	-1.5352	0.765098	BMP4
cellular response to glucose starvation (GO:0042149)	5/34	0.423331	1	0.377015	0.987096	-0.889652	0.764746	SZT2;TBL2;IFI16;ZC3H12A;PICK1
glucocorticoid metabolic process (GO:0008211)	2/11	0.408313	1	0.394869	0.987096	-0.853251	0.764276	HSD11B1;CYP11B1
vesicle fusion with Golgi apparatus (GO:0048280)	1/7	0.60752	1	0.582148	0.987096	-1.52192	0.75848	SEC22C
steroid hormone mediated signaling pathway (GO:0043401)	3/21	0.498589	1	0.457715	0.987096	-1.08952	0.758276	BMP4;MED14;RHOXF1
positive regulation of flagellated sperm motility (GO:1902093)	1/7	0.60752	1	0.582148	0.987096	-1.52008	0.757563	TAC4
chondroitin sulfate proteoglycan biosynthetic process (GO:0050650)	4/26	0.412442	1	0.376086	0.987096	-0.853842	0.756213	VCAN;B3GAT1;BGN;DCN
positive regulation of protein insertion into mitochondrial membrane involved in apoptotic signaling pathway (GO:1900740)	5/31	0.345057	1	0.313201	0.987096	-0.70977	0.755227	TFDP1;PPP3CC;TP53BP2;GZMB;YWHAZ
positive regulation of mRNA binding (GO:1902416)	1/8	0.656617	1	0.625341	0.987096	-1.79165	0.753664	LARP6
regulation of macrophage activation (GO:0043030)	3/22	0.531053	1	0.485374	0.987096	-1.17945	0.746464	CD74;ZC3H12A;THBS1
coumarin metabolic process (GO:0009804)	1/7	0.60752	1	0.582148	0.987096	-1.49719	0.746154	CYP2A13
type B pancreatic cell development (GO:0003323)	1/7	0.60752	1	0.582148	0.987096	-1.49684	0.745982	BMP4
positive regulation of extracellular matrix organization (GO:1903055)	2/12	0.453554	1	0.432381	0.987096	-0.94295	0.745535	SMAD3;MELTF
neutrophil activation (GO:0042119)	2/15	0.57624	1	0.536697	0.987096	-1.3493	0.743776	CCL5;DNASE1L3
organelle disassembly (GO:1903008)	3/21	0.498589	1	0.457715	0.987096	-1.06527	0.741397	MCTS1;DYRK3;RETREG1
proton transport (GO:0015992)	5/32	0.371186	1	0.334379	0.987096	-0.747469	0.74078	ATP6V0B;SLC36A3;ATP6AP1;HVCN1;UCP3
positive regulation of myeloid leukocyte cytokine production involved in immune response (GO:0061081)	1/7	0.60752	1	0.582148	0.987096	-1.48113	0.738151	CD74
peroxisomal membrane transport (GO:0015919)	1/7	0.60752	1	0.582148	0.987096	-1.48019	0.737681	RAB8B
negative regulation of type I interferon-mediated signaling pathway (GO:0060339)	1/7	0.60752	1	0.582148	0.987096	-1.48003	0.737605	NLRC5
positive regulation of protein import into nucleus, translocation (GO:0033160)	1/7	0.60752	1	0.582148	0.987096	-1.47658	0.735884	IFNG
regulation of histone deacetylase activity (GO:1901725)	1/7	0.60752	1	0.582148	0.987096	-1.47449	0.734839	CAMK2D
regulation of retinoic acid receptor signaling pathway (GO:0048385)	2/14	0.537671	1	0.503409	0.987096	-1.18394	0.734647	CYP26A1;CNOT1
plasma membrane fusion (GO:0045026)	1/7	0.60752	1	0.582148	0.987096	-1.4716	0.733404	MYMX
sulfate transmembrane transport (GO:1902358)	2/12	0.453554	1	0.432381	0.987096	-0.925708	0.731903	SLC26A1;SLC26A10
positive regulation of DNA damage response, signal transduction by p53 class mediator (GO:0043517)	2/15	0.57624	1	0.536697	0.987096	-1.32461	0.730166	PYHIN1;ATM
atrial septum development (GO:0003283)	2/14	0.537671	1	0.503409	0.987096	-1.17191	0.727182	NOTCH2;GATA4
regulation of vascular endothelial growth factor signaling pathway (GO:1900746)	2/12	0.453554	1	0.432381	0.987096	-0.918617	0.726297	DCN;JCAD
negative regulation of phospholipase activity (GO:0010519)	1/7	0.60752	1	0.582148	0.987096	-1.45724	0.726247	ABL1
negative regulation of JUN kinase activity (GO:0043508)	2/12	0.453554	1	0.432381	0.987096	-0.918083	0.725874	DUSP10;PTPN22
regulation of protein secretion (GO:0050708)	16/108	0.272406	1	0.208646	0.987096	-0.557959	0.725603	FGA;CACNA1A;RFX3;PRKCA;CACNA1C;SYTL4;TNF;PER2;G6PC2;IFNG;CCL5;DRD3;PPID;DRD4;LLGL1;EXOC1
negative regulation of cell size (GO:0045792)	1/7	0.60752	1	0.582148	0.987096	-1.45249	0.723877	RHOA
establishment or maintenance of epithelial cell apical/basal polarity (GO:0045197)	5/34	0.423331	1	0.377015	0.987096	-0.838901	0.721121	MTCL1;SCRIB;SCARF1;RHOA;CRB3
mRNA modification (GO:0016556)	2/14	0.537671	1	0.503409	0.987096	-1.16107	0.720453	WTAP;VIRMA
glandular epithelial cell development (GO:0002068)	1/7	0.60752	1	0.582148	0.987096	-1.43924	0.717275	BMP4
negative regulation of G-protein coupled receptor protein signaling pathway (GO:0045744)	3/22	0.531053	1	0.485374	0.987096	-1.13311	0.717138	CCL5;PALM;PLEK
negative regulation of response to interferon-gamma (GO:0060331)	1/7	0.60752	1	0.582148	0.987096	-1.43397	0.714646	PARP14
regulation of triglyceride biosynthetic process (GO:0010866)	2/14	0.537671	1	0.503409	0.987096	-1.15151	0.714522	C3;GPLD1
myeloid cell activation involved in immune response (GO:0002275)	2/12	0.453554	1	0.432381	0.987096	-0.903647	0.714461	DNASE1L3;SLAMF1
positive regulation of cytokine secretion (GO:0050715)	11/74	0.317824	1	0.260097	0.987096	-0.623124	0.714261	FGR;IFIH1;CD2;PTGER4;FCN1;CD274;DHX36;TLR8;PTPN22;CLEC9A;TNF
positive regulation of action potential (GO:0045760)	1/7	0.60752	1	0.582148	0.987096	-1.43246	0.713895	ANK3
positive regulation of interleukin-1 production (GO:0032732)	2/13	0.496737	1	0.468605	0.987096	-1.01825	0.712466	AIM2;IFI16
macrophage derived foam cell differentiation (GO:0010742)	1/7	0.60752	1	0.582148	0.987096	-1.42522	0.710285	STAT1
negative regulation of interferon-gamma-mediated signaling pathway (GO:0060336)	1/7	0.60752	1	0.582148	0.987096	-1.42485	0.710103	PARP14
ER-associated misfolded protein catabolic process (GO:0071712)	2/14	0.537671	1	0.503409	0.987096	-1.14404	0.709889	POMT1;DERL1
platelet-derived growth factor receptor signaling pathway (GO:0048008)	3/18	0.39518	1	0.371464	0.987096	-0.763663	0.708995	NRP1;SRC;ABL1
membrane lipid metabolic process (GO:0006643)	3/19	0.43049	1	0.40065	0.987096	-0.840836	0.708683	SGPL1;POGLUT1;SMPDL3B
mitotic nuclear division (GO:0140014)	11/75	0.334113	1	0.272687	0.987096	-0.646202	0.708416	MIS12;BCCIP;TUBGCP6;TUBGCP3;TUBG2;TUBG1;SMC4;NSL1;RHOA;NAIP;BIRC3
monosaccharide transport (GO:0015749)	2/15	0.57624	1	0.536697	0.987096	-1.28513	0.7084	SLC2A9;SLC5A10
cyclic nucleotide metabolic process (GO:0009187)	4/26	0.412442	1	0.376086	0.987096	-0.799641	0.70821	GUCY1A2;PTH;PDE9A;NUDT4
embryonic organ development (GO:0048568)	8/54	0.361649	1	0.308314	0.987096	-0.69627	0.708163	IL3;FOXE1;WNT7B;RARRES2;FLT3LG;TNF;GLI3;STRA6
chromatin silencing at telomere (GO:0006348)	1/7	0.60752	1	0.582148	0.987096	-1.41983	0.7076	DYDC1
protein localization to kinetochore (GO:0034501)	2/13	0.496737	1	0.468605	0.987096	-1.01089	0.707315	MIS12;CHAMP1
positive regulation of mononuclear cell migration (GO:0071677)	3/20	0.465019	1	0.42944	0.987096	-0.923501	0.707103	CCL5;TNF;CCR2
positive regulation of myoblast fusion (GO:1901741)	2/12	0.453554	1	0.432381	0.987096	-0.892707	0.705811	CD53;RIPOR2
positive regulation of BMP signaling pathway (GO:0030513)	3/22	0.531053	1	0.485374	0.987096	-1.11294	0.704374	BMP4;SULF1;HES5
Wnt signaling pathway involved in midbrain dopaminergic neuron differentiation (GO:1904953)	2/11	0.408313	1	0.394869	0.987096	-0.780717	0.699306	WNT2;WNT3
macromolecular complex assembly (GO:0065003)	17/121	0.342247	1	0.257255	0.987096	-0.651336	0.698378	FGA;CD74;GPAA1;USH1C;CD3G;TRAF1;CD3E;TAPBP;CLDN14;IL2RB;PTK2B;KNTC1;DMD;NCKAP1L;PPID;HES5;LLGL1
positive regulation of protein binding (GO:0032092)	9/61	0.351804	1	0.295469	0.987096	-0.668291	0.698152	BMP4;BDNF;EPB41;CAPRIN2;ABL1;DERL1;STK4;TAF1;DACT1
regulation of cellular pH (GO:0030641)	6/39	0.360657	1	0.319057	0.987096	-0.682678	0.696214	SLC9A3;SLC26A1;SLC9A6;SLC9A8;SLC4A2;SLC26A10
citrate metabolic process (GO:0006101)	1/7	0.60752	1	0.582148	0.987096	-1.39448	0.694968	STAT5A
mammary gland development (GO:0030879)	4/25	0.382659	1	0.351626	0.987096	-0.722793	0.694323	WNT7B;JAK2;WNT2;WNT3
regulation of immunoglobulin production (GO:0002637)	2/11	0.408313	1	0.394869	0.987096	-0.774873	0.694071	SASH3;FCRL3
muscle organ development (GO:0007517)	9/61	0.351804	1	0.295469	0.987096	-0.661065	0.690603	CHODL;SGCD;MYMX;ITGA11;NEB;DMD;AEBP1;SRI;CHD2
regulation of inflammatory response (GO:0050727)	24/167	0.263494	1	0.182097	0.987096	-0.517692	0.690457	PTGER4;CCL3L1;IL15;TNFAIP3;RORA;NLRC3;METRNL;SELE;AGT;NFKBIA;PSMA6;FNDC4;SHARPIN;CASP5;MMP26;CCL5;CCL4;CASP1;XCL1;SMPDL3B;JAK2;DNASE1L3;BIRC3;CCR2
regulation of acute inflammatory response (GO:0002673)	17/122	0.35523	1	0.267002	0.987096	-0.667109	0.690451	CR2;C1S;IGKV2D-30;IGKV3D-20;IGHV1-46;IGKV1D-33;CLU;C3;IGHG2;IGLV3-21;CD19;IGKV3-15;IGKV1-33;IGKV3-11;DNASE1L3;IGKV3-20;IGKV2-30
attachment of mitotic spindle microtubules to kinetochore (GO:0051315)	2/12	0.453554	1	0.432381	0.987096	-0.872366	0.689729	MIS12;CHAMP1
negative regulation of I-kappaB kinase/NF-kappaB signaling (GO:0043124)	7/48	0.393845	1	0.339719	0.987096	-0.740179	0.689697	NFKBIA;STAT1;ZC3H12A;TNFAIP3;RORA;NLRC3;CCDC22
hepatocyte growth factor receptor signaling pathway (GO:0048012)	2/12	0.453554	1	0.432381	0.987096	-0.87222	0.689613	NRP1;PAK1
chromatin-mediated maintenance of transcription (GO:0048096)	1/8	0.656617	1	0.625341	0.987096	-1.63929	0.689574	ARID1B
phospholipase C-activating dopamine receptor signaling pathway (GO:0060158)	2/14	0.537671	1	0.503409	0.987096	-1.11053	0.689093	GNA14;OR56A4
response to organic cyclic compound (GO:0014070)	10/70	0.377623	1	0.311137	0.987096	-0.707502	0.689008	CHRNA1;TIPARP;CCL5;STAT3;CHRNA6;CCL2;DRD3;TNF;DRD4;HID1
negative regulation of cell cycle process (GO:0010948)	12/82	0.32607	1	0.262467	0.987096	-0.614541	0.688682	UXT;BMP4;RAD51;TFDP1;HSP90AB1;NME6;APAF1;CHMP4C;EVI2B;FBXO43;PHC3;E2F7
release of cytochrome c from mitochondria (GO:0001836)	3/19	0.43049	1	0.40065	0.987096	-0.816406	0.688093	SOD2;CLU;BOK
positive regulation of cell migration by vascular endothelial growth factor signaling pathway (GO:0038089)	1/8	0.656617	1	0.625341	0.987096	-1.63016	0.685734	GAB1
membrane protein ectodomain proteolysis (GO:0006509)	3/19	0.43049	1	0.40065	0.987096	-0.812753	0.685014	APH1A;PSENEN;PSEN2
canonical glycolysis (GO:0061621)	4/26	0.412442	1	0.376086	0.987096	-0.769706	0.681697	HK3;PFKL;PKLR;ADPGK
negative regulation of biomineral tissue development (GO:0070168)	2/15	0.57624	1	0.536697	0.987096	-1.2361	0.681379	SRGN;PTK2B
regulation of phosphorylation (GO:0042325)	17/120	0.329371	1	0.247648	0.987096	-0.613481	0.681314	NRP1;ANKLE2;GCKR;CDKN2C;NUP210;NLRC5;PRKAG2;THBS1;NUP160;BMP4;CCDC88A;SRPX2;CCL5;STAP1;NCKAP1L;INHA;CD24
cellular response to nitrogen compound (GO:1901699)	2/15	0.57624	1	0.536697	0.987096	-1.23384	0.680132	DAXX;DDX11
cell migration involved in sprouting angiogenesis (GO:0002042)	2/15	0.57624	1	0.536697	0.987096	-1.23247	0.679375	NRP1;GPLD1
cAMP metabolic process (GO:0046058)	4/25	0.382659	1	0.351626	0.987096	-0.707067	0.679218	ADORA2A;PTH;PDE4D;PDE4B
negative regulation of macrophage activation (GO:0043031)	1/8	0.656617	1	0.625341	0.987096	-1.61404	0.678955	ZC3H12A
positive regulation of lipid localization (GO:1905954)	2/11	0.408313	1	0.394869	0.987096	-0.756552	0.677661	C3;ZC3H12A
regulation of insulin receptor signaling pathway (GO:0046626)	5/35	0.449129	1	0.39834	0.987096	-0.844654	0.676099	SOCS3;PTPRE;PRKCB;ENPP1;NUCKS1
membrane depolarization during cardiac muscle cell action potential (GO:0086012)	3/18	0.39518	1	0.371464	0.987096	-0.728107	0.675984	HCN4;CACNA1C;HCN2
queuosine metabolic process (GO:0046116)	1/7	0.60752	1	0.582148	0.987096	-1.35638	0.675979	PDC
regulation of digestive system process (GO:0044058)	1/7	0.60752	1	0.582148	0.987096	-1.35518	0.67538	SGK1
positive regulation of mRNA splicing, via spliceosome (GO:0048026)	2/11	0.408313	1	0.394869	0.987096	-0.753737	0.67514	TRA2B;CELF4
regulation of protein transport (GO:0051223)	4/28	0.4709	1	0.424655	0.987096	-0.89323	0.6727	NDFIP1;LCP1;TNF;LLGL1
regulation of defense response (GO:0031347)	11/76	0.350559	1	0.285462	0.987096	-0.63857	0.669366	FGR;PSMA6;CASP5;IRF1;CASP1;XCL1;TNFAIP3;PTPN22;JAK2;SELE;BIRC3
cardiac ventricle formation (GO:0003211)	1/7	0.60752	1	0.582148	0.987096	-1.34209	0.668857	TBX5
activation of signaling protein activity involved in unfolded protein response (GO:0006987)	1/8	0.656617	1	0.625341	0.987096	-1.58849	0.668205	PARP16
negative regulation of necroptotic process (GO:0060546)	1/7	0.60752	1	0.582148	0.987096	-1.33852	0.667077	BIRC3
positive regulation of morphogenesis of an epithelium (GO:1905332)	3/19	0.43049	1	0.40065	0.987096	-0.790881	0.66658	BMP4;LIF;AGT
positive regulation of protein import into nucleus (GO:0042307)	8/54	0.361649	1	0.308314	0.987096	-0.654467	0.665646	BMP4;SMAD3;IFNG;ZC3H12A;HCLS1;IPO5;DACT1;ZPR1
positive regulation of adaptive immune response based on somatic recombination of immune receptors built from immunoglobulin superfamily domains (GO:0002824)	2/11	0.408313	1	0.394869	0.987096	-0.742786	0.66533	IL12RB1;CCR2
regulation of T cell apoptotic process (GO:0070232)	2/11	0.408313	1	0.394869	0.987096	-0.739929	0.662771	CCL5;IDO1
positive regulation of interleukin-12 production (GO:0032735)	4/26	0.412442	1	0.376086	0.987096	-0.748111	0.662572	IFNG;CCR7;CCL19;LTB
negative regulation of endoplasmic reticulum calcium ion concentration (GO:0032471)	1/7	0.60752	1	0.582148	0.987096	-1.3268	0.66124	BCAP31
regulation of nuclear cell cycle DNA replication (GO:0033262)	1/7	0.60752	1	0.582148	0.987096	-1.32559	0.660635	DBF4B
androgen metabolic process (GO:0008209)	3/21	0.498589	1	0.457715	0.987096	-0.946235	0.658554	DHRS9;HSD17B4;HSD17B6
negative regulation of cell junction assembly (GO:1901889)	3/20	0.465019	1	0.42944	0.987096	-0.860074	0.658539	SRC;THBS1;TNF
positive regulation of mitochondrial fission (GO:0090141)	2/15	0.57624	1	0.536697	0.987096	-1.19274	0.657476	MIEF1;DCN
endoplasmic reticulum calcium ion homeostasis (GO:0032469)	3/19	0.43049	1	0.40065	0.987096	-0.777489	0.655292	BCAP31;CAMK2D;WFS1
oxidative phosphorylation (GO:0006119)	2/12	0.453554	1	0.432381	0.987096	-0.826918	0.653795	SURF1;UQCRB
negative regulation of focal adhesion assembly (GO:0051895)	2/15	0.57624	1	0.536697	0.987096	-1.18439	0.652872	SRC;THBS1
rescue of stalled ribosome (GO:0072344)	1/7	0.60752	1	0.582148	0.987096	-1.30972	0.652726	C12ORF65
negative regulation of protein tyrosine kinase activity (GO:0061099)	3/22	0.531053	1	0.485374	0.987096	-1.03092	0.652462	PTK6;THY1;SOCS4
metal ion homeostasis (GO:0055065)	7/46	0.350924	1	0.305228	0.987096	-0.622707	0.65209	LETM1;TRPV6;WFS1;ANK3;SLC12A6;CNNM2;SLC12A8
cellular protein complex disassembly (GO:0043624)	2/15	0.57624	1	0.536697	0.987096	-1.18212	0.651623	N6AMT1;APEH
negative regulation of intrinsic apoptotic signaling pathway in response to DNA damage (GO:1902230)	4/25	0.382659	1	0.351626	0.987096	-0.677272	0.650596	CD74;SFRP2;CLU;CD44
pattern recognition receptor signaling pathway (GO:0002221)	7/49	0.415338	1	0.357155	0.987096	-0.739369	0.649655	FCN1;FGA;RPS6KA3;CTSK;TLR8;TLR10;CTSS
low-density lipoprotein particle remodeling (GO:0034374)	2/12	0.453554	1	0.432381	0.987096	-0.821524	0.64953	AGT;ABCG1
regulation of axonogenesis (GO:0050770)	8/56	0.401483	1	0.340226	0.987096	-0.711124	0.648964	NTRK2;PAK1;ABL1;PLXNB1;THY1;ZSWIM4;PLXNA4;RHOA
cellular response to alkaloid (GO:0071312)	3/22	0.531053	1	0.485374	0.987096	-1.02459	0.648455	CRHBP;RAD51;TNF
regulation of intrinsic apoptotic signaling pathway (GO:2001242)	7/48	0.393845	1	0.339719	0.987096	-0.694405	0.647045	BCAP31;URI1;SGMS1;SRC;LCK;SEPT4;BOK
positive regulation of tumor necrosis factor-mediated signaling pathway (GO:1903265)	1/8	0.656617	1	0.625341	0.987096	-1.53351	0.645079	CASP1
regulation of mesenchymal cell proliferation (GO:0010464)	2/13	0.496737	1	0.468605	0.987096	-0.921827	0.644996	STAT1;CTNNBIP1
zinc II ion transmembrane import (GO:0071578)	1/8	0.656617	1	0.625341	0.987096	-1.53164	0.644292	SLC39A6
Golgi to vacuole transport (GO:0006896)	2/15	0.57624	1	0.536697	0.987096	-1.16836	0.644033	GAK;AP4M1
cellular response to hydroxyurea (GO:0072711)	1/8	0.656617	1	0.625341	0.987096	-1.53066	0.64388	DDX11
regulation of meiotic nuclear division (GO:0040020)	1/8	0.656617	1	0.625341	0.987096	-1.52844	0.642946	FBXO43
cellular response to osmotic stress (GO:0071470)	2/15	0.57624	1	0.536697	0.987096	-1.16603	0.642752	STK39;SERPINB6
regulation of interleukin-12 secretion (GO:2001182)	1/7	0.60752	1	0.582148	0.987096	-1.2886	0.6422	TLR8
leukocyte differentiation (GO:0002521)	2/14	0.537671	1	0.503409	0.987096	-1.0347	0.642041	CSF2;FLT3
protein complex assembly (GO:0006461)	27/190	0.267293	1	0.178359	0.987096	-0.48646	0.64184	DPAGT1;RAB1A;CAMK2D;SERPINA1;NCF1;TCF7;NCF1B;NCF1C;TNFAIP3;MLC1;NOXO1;TNF;WDCP;OPA1;TRA2B;ZC3H12A;HACL1;BOK;SEC31A;ANKRD28;TLE4;SEC24B;TRAPPC2L;F8;PFKL;MZB1;FERMT3
positive regulation of memory T cell differentiation (GO:0043382)	1/7	0.60752	1	0.582148	0.987096	-1.28779	0.641796	IL12RB1
iron ion transport (GO:0006826)	2/13	0.496737	1	0.468605	0.987096	-0.916967	0.641596	TFR2;MELTF
protein deubiquitination involved in ubiquitin-dependent protein catabolic process (GO:0071947)	1/7	0.60752	1	0.582148	0.987096	-1.28592	0.640866	TNFAIP3
transcription initiation from RNA polymerase III promoter (GO:0006384)	1/7	0.60752	1	0.582148	0.987096	-1.28307	0.639442	POLR3H
neutral amino acid transport (GO:0015804)	4/26	0.412442	1	0.376086	0.987096	-0.721706	0.639186	SLC36A3;SLC6A9;SLC7A5P1;SLC6A20
regulation of cardiac muscle contraction by regulation of the release of sequestered calcium ion (GO:0010881)	3/18	0.39518	1	0.371464	0.987096	-0.685034	0.635994	CAMK2D;DMD;CACNA1C
zinc II ion transport (GO:0006829)	3/22	0.531053	1	0.485374	0.987096	-1.00444	0.635706	SLC30A6;SLC39A11;SLC39A6
dendrite extension (GO:0097484)	1/7	0.60752	1	0.582148	0.987096	-1.27545	0.635645	SLC9A6
positive regulation of glycogen biosynthetic process (GO:0045725)	2/14	0.537671	1	0.503409	0.987096	-1.02146	0.633825	DYRK2;PTH
apoptotic cell clearance (GO:0043277)	4/27	0.441901	1	0.400458	0.987096	-0.775682	0.633475	FCN1;RAC2;THBS1;TXNDC5
oligodendrocyte differentiation (GO:0048709)	2/15	0.57624	1	0.536697	0.987096	-1.14699	0.632255	SLC8A3;HES5
hematopoietic stem cell differentiation (GO:0060218)	1/7	0.60752	1	0.582148	0.987096	-1.26831	0.632088	MEOX1
regulation of protein localization to cell cortex (GO:1904776)	1/7	0.60752	1	0.582148	0.987096	-1.2678	0.631833	EPB41
protein localization to endoplasmic reticulum exit site (GO:0070973)	1/7	0.60752	1	0.582148	0.987096	-1.26756	0.631714	BCAP31
regulation of JUN kinase activity (GO:0043506)	5/35	0.449129	1	0.39834	0.987096	-0.785588	0.62882	PAK1;DUSP10;PTPN22;TNF;ARHGEF5
positive regulation of lyase activity (GO:0051349)	2/13	0.496737	1	0.468605	0.987096	-0.895413	0.626515	NOS3;FSHR
positive regulation of protein complex disassembly (GO:0043243)	2/14	0.537671	1	0.503409	0.987096	-1.00535	0.623826	UVRAG;TNF
positive regulation of cholesterol efflux (GO:0010875)	2/14	0.537671	1	0.503409	0.987096	-1.00517	0.623717	NFKBIA;PLTP
somite development (GO:0061053)	2/12	0.453554	1	0.432381	0.987096	-0.78839	0.623334	SFRP2;MEOX1
protein targeting to lysosome (GO:0006622)	3/20	0.465019	1	0.42944	0.987096	-0.813247	0.622684	AP4M1;LAMP2;CLU
regulation of extrinsic apoptotic signaling pathway in absence of ligand (GO:2001239)	4/28	0.4709	1	0.424655	0.987096	-0.826546	0.622479	CSF2;EYA3;TNF;MAP2K5
negative regulation of calcium-mediated signaling (GO:0050849)	3/19	0.43049	1	0.40065	0.987096	-0.737414	0.621516	PLEK;SRI;SLA2
regulation of dendritic cell apoptotic process (GO:2000668)	2/11	0.408313	1	0.394869	0.987096	-0.692294	0.620103	CCR7;CCL19
female gonad development (GO:0008585)	1/8	0.656617	1	0.625341	0.987096	-1.47204	0.619221	FSHR
endocytosis (GO:0006897)	36/264	0.314372	1	0.192366	0.987096	-0.534891	0.618965	RAB1A;IGKV2D-30;EQTN;MLC1;IGHV1-46;CLEC9A;CORO1A;C9ORF72;CYTH2;SNX1;IGLV3-21;DPYSL2;RAC2;IGKV3-15;AP1S1;IGKV1-33;FCGR1A;IGKV3-11;SCARF1;FCGR1B;PDLIM7;MSR1;SORT1;IGKV3D-20;ANXA11;CSNK1E;IGKV1D-33;MIB1;GAK;ADORA2A;TFR2;CEACAM4;AMPH;RHOV;IGKV3-20;IGKV2-30
regulation of cell cycle (GO:0051726)	30/216	0.296925	1	0.192277	0.987096	-0.509733	0.618956	ANKRD17;LIN37;SRC;NRK;STK39;ADARB1;STK4;PAK1;TP53BP2;PIM3;PIM2;MAP2K7;MAP2K5;PAK4;SRPK2;MAP4K1;CDK11A;STAT3;MINK1;PTK6;RUNX3;CDK11B;PER2;BMP4;WEE1;PTPRC;STK24;IRF1;TAF6;INHA
nucleotide-excision repair, DNA incision (GO:0033683)	6/41	0.407604	1	0.357117	0.987096	-0.689113	0.618451	POLD3;CUL4A;RFC4;UBC;ERCC5;BIVM-ERCC5
spliceosomal complex assembly (GO:0000245)	6/42	0.430996	1	0.376272	0.987096	-0.734692	0.618358	SRPK2;SART3;TXNL4B;CELF2;SRSF5;SF3B1
actin filament organization (GO:0007015)	17/121	0.342247	1	0.257255	0.987096	-0.575812	0.617399	MYBPC1;HIP1;DSTN;BAIAP2;RHOC;ARHGAP25;ERMN;RHOA;RHOBTB1;CORO1B;BAIAP2L2;RAC2;RHOV;WHAMM;LCP1;FRYL;DBN1
nucleus localization (GO:0051647)	1/7	0.60752	1	0.582148	0.987096	-1.23841	0.617188	SYNE2
retinol metabolic process (GO:0042572)	2/13	0.496737	1	0.468605	0.987096	-0.88029	0.615933	DHRS9;RETSAT
negative regulation of muscle cell differentiation (GO:0051148)	2/16	0.612398	1	0.568413	0.987096	-1.25362	0.614743	BMP4;EID2B
calcium-independent cell-cell adhesion via plasma membrane cell-adhesion molecules (GO:0016338)	3/21	0.498589	1	0.457715	0.987096	-0.880424	0.612752	CLDN4;CLDN14;CLDN18
RNA 3'-end processing (GO:0031123)	9/62	0.370362	1	0.310155	0.987096	-0.616543	0.612396	POLDIP3;CSTF1;SRSF2;IGFLR1;DHX38;RNPS1;U2AF1;THOC2;SRSF5
protein alpha-1,2-demannosylation (GO:0036508)	4/25	0.382659	1	0.351626	0.987096	-0.636632	0.611557	EDEM1;UBC;SEL1L;MAN1A1
L-serine metabolic process (GO:0006563)	2/12	0.453554	1	0.432381	0.987096	-0.772746	0.610965	SDS;SDSL
intrinsic apoptotic signaling pathway in response to DNA damage by p53 class mediator (GO:0042771)	3/21	0.498589	1	0.457715	0.987096	-0.87767	0.610835	DYRK2;IFI16;USP28
positive regulation of translational initiation (GO:0045948)	3/22	0.531053	1	0.485374	0.987096	-0.960328	0.607785	YTHDF3;CCL5;UHMK1
regulation of synapse assembly (GO:0051963)	5/36	0.474615	1	0.419588	0.987096	-0.814676	0.607138	PTPRD;SRPX2;CLSTN2;BDNF;SYNDIG1
regulation of erythrocyte differentiation (GO:0045646)	5/33	0.397315	1	0.355673	0.987096	-0.657507	0.606897	HSPA9;STAT1;STAT3;ARNT;NCKAP1L
positive regulation of endothelial cell apoptotic process (GO:2000353)	2/12	0.453554	1	0.432381	0.987096	-0.766927	0.606364	FASLG;THBS1
forebrain regionalization (GO:0021871)	1/7	0.60752	1	0.582148	0.987096	-1.21584	0.605936	WNT7B
icosanoid secretion (GO:0032309)	2/12	0.453554	1	0.432381	0.987096	-0.765069	0.604895	DRD3;DRD4
regulation of G1/S transition of mitotic cell cycle (GO:2000045)	7/47	0.372352	1	0.322397	0.987096	-0.612203	0.604805	ANKRD17;PSME1;PSME2;PTPN6;ZNF655;E2F7;DACT1
glucose catabolic process to pyruvate (GO:0061718)	4/26	0.412442	1	0.376086	0.987096	-0.682884	0.604803	HK3;PFKL;PKLR;ADPGK
complement activation, lectin pathway (GO:0001867)	2/11	0.408313	1	0.394869	0.987096	-0.67504	0.604648	FCN1;C1S
glucocorticoid biosynthetic process (GO:0006704)	2/11	0.408313	1	0.394869	0.987096	-0.673207	0.603007	HSD11B1;CYP11B1
forelimb morphogenesis (GO:0035136)	2/11	0.408313	1	0.394869	0.987096	-0.673043	0.602859	CACNA1C;TBX5
exit from host cell (GO:0035891)	1/7	0.60752	1	0.582148	0.987096	-1.20874	0.602399	PPID
positive regulation of telomere maintenance (GO:0032206)	5/33	0.397315	1	0.355673	0.987096	-0.651536	0.601385	RTEL1;DHX36;HNRNPD;ATM;MAP2K7
positive regulation of muscle cell differentiation (GO:0051149)	5/35	0.449129	1	0.39834	0.987096	-0.749392	0.599847	RBM4;RIPOR2;BTG1;ABL1;BNIP2
heme catabolic process (GO:0042167)	1/8	0.656617	1	0.625341	0.987096	-1.42421	0.599102	BLVRB
negative regulation of alpha-beta T cell activation (GO:0046636)	1/8	0.656617	1	0.625341	0.987096	-1.4226	0.598424	GLI3
purine ribonucleotide transport (GO:0015868)	1/8	0.656617	1	0.625341	0.987096	-1.41761	0.596323	SLC35B2
cellular response to misfolded protein (GO:0071218)	3/22	0.531053	1	0.485374	0.987096	-0.941272	0.595725	UBE2W;POMT1;DERL1
regulation of production of miRNAs involved in gene silencing by miRNA (GO:1903798)	2/14	0.537671	1	0.503409	0.987096	-0.95811	0.594516	BMP4;ZC3H12A
vascular smooth muscle contraction (GO:0014829)	1/8	0.656617	1	0.625341	0.987096	-1.41169	0.593836	EDNRA
quaternary ammonium group transport (GO:0015697)	1/7	0.60752	1	0.582148	0.987096	-1.18845	0.592287	SLC22A2
limb morphogenesis (GO:0035108)	3/22	0.531053	1	0.485374	0.987096	-0.935552	0.592105	MBNL1;TBX5;GLI3
mRNA 3'-splice site recognition (GO:0000389)	1/7	0.60752	1	0.582148	0.987096	-1.18612	0.591128	ISY1
fatty acid elongation (GO:0030497)	2/13	0.496737	1	0.468605	0.987096	-0.844009	0.590548	ELOVL1;TECR
negative regulation of vasculature development (GO:1901343)	1/7	0.60752	1	0.582148	0.987096	-1.18405	0.590093	BMP4
positive regulation of DNA biosynthetic process (GO:2000573)	8/56	0.401483	1	0.340226	0.987096	-0.646587	0.590069	HMBOX1;RFC4;HSP90AB1;NVL;FBXO4;POT1;ATM;MAP2K7
MAPK cascade (GO:0000165)	38/279	0.311038	1	0.186586	0.987096	-0.504593	0.589285	PTGER4;CAMK2D;CSF2;NRK;RASAL2;RASAL3;TNF;RASGRP4;FGF5;PSMD5;CCL5;UBC;ERBB2;CCL2;FYN;MAP2K7;JAK2;MAP4K1;KL;PAQR3;MINK1;FRS2;GFRA1;SPTB;PSMB8;PSMB9;BTC;IL3;PSMA6;STK24;RASA4;IL2RA;IL2RB;PSME1;PSME2;CCM2;FGF13;LAT
regulation of NAD(P)H oxidase activity (GO:0033860)	1/7	0.60752	1	0.582148	0.987096	-1.18204	0.589096	AGT
glycogen biosynthetic process (GO:0005978)	3/19	0.43049	1	0.40065	0.987096	-0.697109	0.587546	PER2;PPP1R3C;UBC
cellular response to exogenous dsRNA (GO:0071360)	2/14	0.537671	1	0.503409	0.987096	-0.94427	0.585928	IFIH1;PQBP1
negative regulation of nitric oxide metabolic process (GO:1904406)	1/8	0.656617	1	0.625341	0.987096	-1.38938	0.584449	ZC3H12A
cell surface receptor signaling pathway involved in heart development (GO:0061311)	2/15	0.57624	1	0.536697	0.987096	-1.05468	0.581374	NOTCH2;BMP4
focal adhesion assembly (GO:0048041)	3/19	0.43049	1	0.40065	0.987096	-0.688587	0.580363	WHAMM;THY1;ARHGEF7
negative regulation of kinase activity (GO:0033673)	13/92	0.363353	1	0.287307	0.987096	-0.572784	0.579875	LRRC15;WARS;BGN;PRKAG2;THY1;PODN;DCN;DBNDD2;PTPRC;RTN4RL1;PPP1R1C;TRIB1;SOCS4
glucan biosynthetic process (GO:0009250)	3/19	0.43049	1	0.40065	0.987096	-0.686395	0.578516	PER2;PPP1R3C;UBC
mitochondrial fission (GO:0000266)	3/22	0.531053	1	0.485374	0.987096	-0.912395	0.577449	OPA1;MTFR1;MIEF1
inorganic cation transmembrane transport (GO:0098662)	20/141	0.308057	1	0.223303	0.987096	-0.490128	0.577112	SLC24A2;HCN4;SLC30A6;ATP6V0B;SLC24A3;ATP6AP1;HVCN1;SLC39A11;CACNA1A;CACNA1C;MCOLN2;SLC8A2;TRPM1;SLC8A3;TRPV6;UCP3;SLC39A6;KCNK1;SCN2A;HCN2
neurogenesis (GO:0022008)	7/51	0.458077	1	0.392218	0.987096	-0.737946	0.576127	BCL11B;BCL11A;SALL4;THOC2;ASCL1;KIF17;WNT2
regulation of systemic arterial blood pressure (GO:0003073)	2/13	0.496737	1	0.468605	0.987096	-0.820426	0.574047	KLK1;KLK2
proteolysis (GO:0006508)	40/292	0.29203	1	0.171013	0.987096	-0.465988	0.573584	PCSK2;CPM;HTRA4;PSEN2;HTRA1;KLK4;CTSW;AEBP1;SRI;CPZ;APEH;WFDC2;CTSS;APH1A;APH1B;DPP8;MMP26;CTSK;UBD;RNPEP;CASP1;CTSE;AMZ1;ADAMTS7;PSENEN;SRGN;NAPSA;GCA;GZMA;GZMB;GZMH;MMP12;PSMA6;MMP14;FAP;CAPN10;CNTN1;MMP19;KCTD11;FBXL6
pharyngeal arch artery morphogenesis (GO:0061626)	1/8	0.656617	1	0.625341	0.987096	-1.36062	0.572349	BMP4
epithelial tube morphogenesis (GO:0060562)	5/35	0.449129	1	0.39834	0.987096	-0.713735	0.571306	BMP4;PAK1;PODXL;CCM2;SCRIB
phosphatidylinositol-mediated signaling (GO:0048015)	8/57	0.421426	1	0.356363	0.987096	-0.660324	0.570593	PI4KAP1;PTAFR;ERBB2;PI4KAP2;PI4KA;PIK3CD;RHOA;EXOC1
purine ribonucleotide biosynthetic process (GO:0009152)	11/76	0.350559	1	0.285462	0.987096	-0.542394	0.568552	GUCY1A2;SLC35B2;SURF1;PANK2;SLC26A1;ADORA2A;IMPDH1;ADSSL1;PRKAG2;COASY;PAPSS2
regulation of angiotensin levels in blood (GO:0002002)	2/13	0.496737	1	0.468605	0.987096	-0.810176	0.566875	KCTD11;AGT
regulation of cell growth (GO:0001558)	28/202	0.30893	1	0.20463	0.987096	-0.482558	0.566832	N6AMT1;CAMK2D;URI1;BTG1;EI24;ING1;TCHP;RPS6KA3;EXOSC9;ERBB2;DACT3;ENPP1;ARHGEF11;CDK11A;CDKN2C;SMAD3;TMC8;CDK11B;AGT;IL17RB;MMP14;SFRP2;NME6;CAPRIN2;CHPT1;SGK1;CRLF3;EIF4G2
positive regulation of glycogen metabolic process (GO:0070875)	2/15	0.57624	1	0.536697	0.987096	-1.02628	0.565717	DYRK2;PTH
regulation of RNA splicing (GO:0043484)	8/56	0.401483	1	0.340226	0.987096	-0.617975	0.563957	RBM38;SRPK2;MBNL1;FASTK;ESRP1;TRA2B;PQBP1;ZPR1
cellular response to histamine (GO:0071420)	1/8	0.656617	1	0.625341	0.987096	-1.34013	0.563732	DHX8
catecholamine transport (GO:0051937)	1/7	0.60752	1	0.582148	0.987096	-1.12641	0.561368	SLC22A2
granulocyte migration (GO:0097530)	1/8	0.656617	1	0.625341	0.987096	-1.33407	0.561182	ADGRE2
protein repair (GO:0030091)	1/7	0.60752	1	0.582148	0.987096	-1.12516	0.560746	MSRB2
negative regulation of protein kinase activity by regulation of protein phosphorylation (GO:0044387)	1/8	0.656617	1	0.625341	0.987096	-1.33099	0.559886	ADARB1
porphyrin-containing compound catabolic process (GO:0006787)	1/8	0.656617	1	0.625341	0.987096	-1.32959	0.559297	BLVRB
regulation of memory T cell differentiation (GO:0043380)	1/8	0.656617	1	0.625341	0.987096	-1.32658	0.558033	IL12RB1
positive regulation of kinase activity (GO:0033674)	16/114	0.35056	1	0.266762	0.987096	-0.531322	0.556945	NTRK2;CD74;DAXX;FLT3;PRKAG2;TNF;RASSF2;PTPRC;EEF1A2;ERBB2;PTK2B;LCP2;CCR7;CCL19;LAT;DRD4
regulation of mRNA processing (GO:0050684)	4/29	0.499318	1	0.448597	0.987096	-0.801286	0.556503	SRPK2;CDK11A;SAFB2;CDK11B
signal transduction involved in G2 DNA damage checkpoint (GO:0072425)	2/13	0.496737	1	0.468605	0.987096	-0.795305	0.55647	ATM;CDC14B
regulation of viral life cycle (GO:1903900)	2/13	0.496737	1	0.468605	0.987096	-0.794878	0.556171	LAMP3;NECTIN2
female genitalia development (GO:0030540)	1/8	0.656617	1	0.625341	0.987096	-1.32213	0.55616	STRA6
regulation of cardiac muscle contraction by calcium ion signaling (GO:0010882)	3/22	0.531053	1	0.485374	0.987096	-0.87823	0.555826	CAMK2D;DMD;CACNA1C
positive regulation of interleukin-1 secretion (GO:0050716)	4/30	0.527051	1	0.472213	0.987096	-0.864749	0.553835	AIM2;CASP1;TLR8;CCL19
regulation of cellular response to oxidative stress (GO:1900407)	1/7	0.60752	1	0.582148	0.987096	-1.1112	0.553789	GCH1
regulation of dendritic cell differentiation (GO:2001198)	1/8	0.656617	1	0.625341	0.987096	-1.31554	0.553388	LILRB2
regulation of hydrolase activity (GO:0051336)	11/81	0.434033	1	0.351539	0.987096	-0.66179	0.552353	NTRK2;CAMK2D;ARHGAP8;PRR5-ARHGAP8;TNNT3;ARHGAP1;PLXNB1;OCRL;PLXNA4;ARHGEF5;FGD1
positive regulation of cell communication (GO:0010647)	4/29	0.499318	1	0.448597	0.987096	-0.792823	0.550626	CLSTN2;SYT1;GRIK2;ANK3
negative regulation of hemopoiesis (GO:1903707)	2/15	0.57624	1	0.536697	0.987096	-0.99874	0.550536	PTK2B;MIXL1
response to growth factor (GO:0070848)	4/27	0.441901	1	0.400458	0.987096	-0.673671	0.550165	URI1;ERBB2;CPNE3;MAP2K5
cellular calcium ion homeostasis (GO:0006874)	17/124	0.381459	1	0.286882	0.987096	-0.570461	0.549783	SLC24A2;CCL13;CAMK2D;SLC24A3;WFS1;SLC8A2;PKHD1;LETM1;SLC8A3;SMDT1;CCL8;CCL5;C19ORF12;CCL19;DRD3;DRD4;CCR2
spermine metabolic process (GO:0008215)	1/7	0.60752	1	0.582148	0.987096	-1.09911	0.547764	SATL1
regulation of smooth muscle cell migration (GO:0014910)	3/19	0.43049	1	0.40065	0.987096	-0.649635	0.547533	NRP1;CCL5;TRIB1
positive regulation of ceramide biosynthetic process (GO:2000304)	1/8	0.656617	1	0.625341	0.987096	-1.29949	0.546638	TNF
cardiolipin acyl-chain remodeling (GO:0035965)	1/7	0.60752	1	0.582148	0.987096	-1.09642	0.546422	PLA2G4A
folic acid-containing compound metabolic process (GO:0006760)	3/24	0.59224	1	0.538522	0.987096	-1.04281	0.546267	ST20-MTHFS;MTHFS;OVCA2
leptin-mediated signaling pathway (GO:0033210)	1/9	0.699574	1	0.664072	0.987096	-1.52751	0.545753	STAT3
modification-dependent macromolecule catabolic process (GO:0043632)	2/13	0.496737	1	0.468605	0.987096	-0.779354	0.545309	UBD;UBC
urate transport (GO:0015747)	2/11	0.408313	1	0.394869	0.987096	-0.607803	0.544423	SLC22A12;SLC22A10
Golgi to plasma membrane transport (GO:0006893)	6/40	0.38413	1	0.338029	0.987096	-0.567668	0.543129	EXOC4;CCDC22;ANK3;SYS1-DBNDD2;LLGL1;EXOC1
regulation of cellular amine metabolic process (GO:0033238)	7/52	0.479208	1	0.409773	0.987096	-0.738183	0.543023	PSMA6;PSMD5;PSME1;PSME2;AZIN1;PSMB8;PSMB9
intra-S DNA damage checkpoint (GO:0031573)	2/16	0.612398	1	0.568413	0.987096	-1.10681	0.542749	MUS81;ATF2
regulation of cytokine production involved in inflammatory response (GO:1900015)	3/23	0.562298	1	0.512333	0.987096	-0.936565	0.539202	GBP5;ZC3H12A;NLRC3
regulation of platelet aggregation (GO:0090330)	2/15	0.57624	1	0.536697	0.987096	-0.975295	0.537612	PRKCA;ALOX12
negative regulation of cholesterol storage (GO:0010887)	1/7	0.60752	1	0.582148	0.987096	-1.07816	0.537323	ABCG1
nuclear polyadenylation-dependent rRNA catabolic process (GO:0071035)	1/7	0.60752	1	0.582148	0.987096	-1.07761	0.537047	EXOSC9
mesenchymal to epithelial transition involved in metanephros morphogenesis (GO:0003337)	1/7	0.60752	1	0.582148	0.987096	-1.07395	0.535223	BMP4
positive regulation of telomere capping (GO:1904355)	3/18	0.39518	1	0.371464	0.987096	-0.575913	0.534685	RTEL1;HNRNPD;MAP2K7
very long-chain fatty acid biosynthetic process (GO:0042761)	2/14	0.537671	1	0.503409	0.987096	-0.861605	0.534634	ELOVL1;TECR
regulation of DNA metabolic process (GO:0051052)	7/47	0.372352	1	0.322397	0.987096	-0.539071	0.532557	ANKRD17;CCDC88A;USP1;HNRNPD;SMARCAD1;NUCKS1;IL7R
regulation of mRNA stability (GO:0043488)	18/129	0.34687	1	0.257583	0.987096	-0.501779	0.531286	PCID2;FASTKD1;YTHDF3;PRKCA;MEX3D;YWHAZ;PSMB8;PSMB9;PSMA6;XRN1;PSMD5;CSDC2;EXOSC9;UBC;HNRNPD;PSME1;PSME2;PABPC1
positive chemotaxis (GO:0050918)	3/18	0.39518	1	0.371464	0.987096	-0.571849	0.530912	NRP1;SCRIB;CORO1A
calcium-dependent cell-cell adhesion via plasma membrane cell adhesion molecules (GO:0016339)	6/42	0.430996	1	0.376272	0.987096	-0.630398	0.530579	SELL;PCDHGB4;PCDHGC3;CDH24;CDH9;CDH7
cell-substrate adherens junction assembly (GO:0007045)	3/19	0.43049	1	0.40065	0.987096	-0.629184	0.530296	WHAMM;THY1;ARHGEF7
positive regulation of response to cytokine stimulus (GO:0060760)	2/15	0.57624	1	0.536697	0.987096	-0.960998	0.529731	IFIH1;CD74
regulation of RNA metabolic process (GO:0051252)	6/40	0.38413	1	0.338029	0.987096	-0.553152	0.529241	RBM38;MBNL1;FASTK;ESRP1;TRA2B;PQBP1
negative regulation of MAP kinase activity (GO:0043407)	9/62	0.370362	1	0.310155	0.987096	-0.532711	0.529128	RGS4;BMP4;DUSP2;RGS3;DUSP10;PAQR3;SPRY4;PTPN22;LAX1
positive regulation of urine volume (GO:0035810)	1/8	0.656617	1	0.625341	0.987096	-1.25609	0.528379	NPR3
synaptic transmission, dopaminergic (GO:0001963)	2/12	0.453554	1	0.432381	0.987096	-0.666064	0.526618	CRHBP;OR56A4
adenine nucleotide transport (GO:0051503)	1/8	0.656617	1	0.625341	0.987096	-1.24698	0.524548	SLC35B2
dopamine metabolic process (GO:0042417)	3/21	0.498589	1	0.457715	0.987096	-0.751794	0.523229	GCH1;DRD3;DRD4
negative regulation of transporter activity (GO:0032410)	1/8	0.656617	1	0.625341	0.987096	-1.24008	0.521644	NDFIP1
negative regulation of neuron apoptotic process (GO:0043524)	9/64	0.407693	1	0.339972	0.987096	-0.579728	0.520155	NTRK2;BDNF;WFS1;CCL2;PTK2B;SOD2;RETREG1;NAIP;ZPR1
cardiac left ventricle morphogenesis (GO:0003214)	2/15	0.57624	1	0.536697	0.987096	-0.940467	0.518414	SFRP2;TBX5
regulation of transcription from RNA polymerase II promoter involved in heart development (GO:1901213)	1/8	0.656617	1	0.625341	0.987096	-1.22549	0.515507	BMP4
mRNA destabilization (GO:0061157)	3/19	0.43049	1	0.40065	0.987096	-0.610857	0.514849	YTHDF3;ZC3H12A;MEX3D
morphogenesis of a polarized epithelium (GO:0001738)	1/8	0.656617	1	0.625341	0.987096	-1.21713	0.511989	CELSR1
positive regulation of vascular endothelial growth factor receptor signaling pathway (GO:0030949)	2/13	0.496737	1	0.468605	0.987096	-0.731631	0.511917	PRKCB;ARNT
doxorubicin metabolic process (GO:0044598)	1/9	0.699574	1	0.664072	0.987096	-1.43011	0.510954	AKR7A2
positive regulation of humoral immune response (GO:0002922)	1/7	0.60752	1	0.582148	0.987096	-1.02318	0.509923	CCR7
regulation of extracellular matrix disassembly (GO:0010715)	2/15	0.57624	1	0.536697	0.987096	-0.922866	0.508712	FAP;MELTF
aminoglycan biosynthetic process (GO:0006023)	7/47	0.372352	1	0.322397	0.987096	-0.513793	0.507584	UGDH;B3GNT6;HEXA;GCNT2;B3GALT6;GPC4;GPC6
cellular response to interleukin-1 (GO:0071347)	21/151	0.335498	1	0.240485	0.987096	-0.464602	0.50741	CCL13;CCL22;CCL3L1;IL1R2;PSMB8;PSMB9;NFKBIA;PSMA6;CCL8;PSMD5;CCL5;ZC3H12A;UBC;CCL4;PSME1;XCL1;CCL2;PSME2;CCL19;TAB1;ADAMTS7
calcium ion transmembrane transport (GO:0070588)	12/87	0.405091	1	0.324015	0.987096	-0.560065	0.506099	SLC24A2;LETM1;TRPM1;SLC8A3;CACNB3;SMDT1;SLC24A3;TRPV6;CACNA1A;CACNA1C;MCOLN2;SLC8A2
activation of MAPKK activity (GO:0000186)	5/34	0.423331	1	0.377015	0.987096	-0.585575	0.503362	BMP4;MAP3K15;FRS2;STK4;CRKL
response to type I interferon (GO:0034340)	1/8	0.656617	1	0.625341	0.987096	-1.19575	0.502998	SP100
establishment of protein localization to peroxisome (GO:0072663)	1/8	0.656617	1	0.625341	0.987096	-1.19417	0.502331	PEX6
short-chain fatty acid catabolic process (GO:0019626)	1/9	0.699574	1	0.664072	0.987096	-1.40529	0.502086	PCCA
regulation of membrane protein ectodomain proteolysis (GO:0051043)	3/23	0.562298	1	0.512333	0.987096	-0.87119	0.501564	IFNG;TNF;GPLD1
negative regulation of epithelial cell migration (GO:0010633)	5/36	0.474615	1	0.419588	0.987096	-0.670859	0.499958	SP100;DUSP10;ADIPOR1;THBS1;DCN
negative regulation of membrane potential (GO:0045837)	1/7	0.60752	1	0.582148	0.987096	-0.999031	0.497887	HEBP2
nuclear transport (GO:0051169)	3/23	0.562298	1	0.512333	0.987096	-0.863614	0.497202	RSRC1;ANP32E;PSIP1
positive regulation of toll-like receptor 4 signaling pathway (GO:0034145)	1/9	0.699574	1	0.664072	0.987096	-1.39053	0.496815	PTPN22
regulation of mitotic cell cycle (GO:0007346)	23/166	0.332045	1	0.232679	0.987096	-0.44996	0.496073	MAP4K1;CDK11A;SMAD3;BTG1;NRK;USP22;MINK1;STK39;PRKCA;SCRIB;STK4;FBXO43;CDK11B;PAK1;STK24;UBD;CDC16;PIM3;PIM2;MAP2K7;BRINP3;MAP2K5;PAK4
regulation of fibroblast growth factor receptor signaling pathway (GO:0040036)	3/21	0.498589	1	0.457715	0.987096	-0.706932	0.492006	SPRY4;SULF1;THBS1
amide transport (GO:0042886)	2/16	0.612398	1	0.568413	0.987096	-1.00257	0.491635	TAP1;PLTP
positive regulation of cell migration involved in sprouting angiogenesis (GO:0090050)	2/17	0.646143	1	0.598525	0.987096	-1.1239	0.490847	SRPX2;JCAD
regulation of cholesterol storage (GO:0010885)	2/13	0.496737	1	0.468605	0.987096	-0.698854	0.488983	MSR1;ABCG1
hyaluronan metabolic process (GO:0030212)	3/22	0.531053	1	0.485374	0.987096	-0.771601	0.488341	CEMIP;HEXA;CD44
glycolytic process through glucose-6-phosphate (GO:0061620)	4/26	0.412442	1	0.376086	0.987096	-0.551192	0.488168	HK3;PFKL;PKLR;ADPGK
protein O-linked glycosylation via threonine (GO:0018243)	3/22	0.531053	1	0.485374	0.987096	-0.769921	0.487278	GALNT18;GALNT10;GALNT8
negative regulation of platelet activation (GO:0010544)	2/16	0.612398	1	0.568413	0.987096	-0.993656	0.487262	NOS3;ALOX12
negative regulation of phospholipid metabolic process (GO:1903726)	1/7	0.60752	1	0.582148	0.987096	-0.977237	0.487026	PIK3IP1
cellular response to growth factor stimulus (GO:0071363)	19/140	0.388193	1	0.285531	0.987096	-0.514671	0.487008	WWOX;NRP1;NTRK2;WNT10A;URI1;SMAD3;CORO1B;BMP4;CCL5;ERBB2;XCL1;CCL2;CPNE3;WNT2;CD44;MAP2K5;ADAMTS7;LIMS1;ZPR1
regulation of actomyosin structure organization (GO:0110020)	2/13	0.496737	1	0.468605	0.987096	-0.695436	0.486592	PTGER4;ASAP3
negative regulation of release of cytochrome c from mitochondria (GO:0090201)	2/16	0.612398	1	0.568413	0.987096	-0.988878	0.484919	OPA1;CLU
regulation of growth hormone secretion (GO:0060123)	1/8	0.656617	1	0.625341	0.987096	-1.15097	0.48416	GHRHR
negative regulation of protein ubiquitination (GO:0031397)	7/51	0.458077	1	0.392218	0.987096	-0.618852	0.483148	PER2;UFL1;NXN;ABL1;TNFAIP3;SENP2;TAF1
eye photoreceptor cell differentiation (GO:0001754)	2/13	0.496737	1	0.468605	0.987096	-0.69035	0.483034	STAT3;MYO7A
regulation of intracellular pH (GO:0051453)	6/45	0.499942	1	0.433675	0.987096	-0.695493	0.482159	SLC9A3;SLC26A1;SLC9A6;SLC9A8;SLC4A2;SLC26A10
protein deglutamylation (GO:0035608)	1/8	0.656617	1	0.625341	0.987096	-1.14507	0.481681	AGBL1
negative regulation of G2/M transition of mitotic cell cycle (GO:0010972)	9/63	0.389006	1	0.324998	0.987096	-0.508422	0.480031	PSMA6;PSMD5;UBC;CHMP4C;PSME1;PSME2;ATM;PSMB8;PSMB9
regulation of secretion (GO:0051046)	2/15	0.57624	1	0.536697	0.987096	-0.870526	0.47986	SGK1;GPLD1
negative regulation of telomere maintenance via telomere lengthening (GO:1904357)	4/27	0.441901	1	0.400458	0.987096	-0.587528	0.479816	XRN1;SRC;POT1;TERF1
regulation of monocyte differentiation (GO:0045655)	2/15	0.57624	1	0.536697	0.987096	-0.870421	0.479802	CD74;CTNNBIP1
regulation of ERK1 and ERK2 cascade (GO:0070372)	34/248	0.309065	1	0.192588	0.987096	-0.408348	0.479484	NOTCH2;NRP1;CCL13;ARHGAP8;CCL3L1;FLT3;PTPN22;TNF;PKHD1;DUSP10;CCL8;CCL5;CCL4;ERBB2;GCNT2;CCL2;PTK2B;CCR7;CCL19;GBP1;SLAMF1;FGA;NTRK2;CD74;CCL22;ATP6AP1;SERPINF2;PRKCA;SCIMP;GPR183;FSHR;XCL1;PTPN6;CD44
regulation of I-kappaB kinase/NF-kappaB signaling (GO:0043122)	28/205	0.338151	1	0.224921	0.987096	-0.441934	0.479172	ANKRD17;SLC35B2;TNFAIP3;RORA;NLRC3;FASLG;TNF;SHARPIN;UBD;ZC3H12A;UBC;CASP1;CCR7;CCL19;PIM2;TRIM22;APOL3;CD74;NDFIP1;PRKCB;STAT1;TNFRSF10B;RHOC;RHOA;NFKBIA;C18ORF32;CCDC22;BIRC3
chondrocyte differentiation (GO:0002062)	4/29	0.499318	1	0.448597	0.987096	-0.685695	0.476224	BMP4;SULF1;RUNX3;GPLD1
positive regulation of peptidyl-serine phosphorylation (GO:0033138)	12/84	0.357381	1	0.286631	0.987096	-0.462504	0.475895	IFNA5;IFNA7;PAK1;SFRP2;IFNG;CAPRIN2;LIF;HCLS1;STK4;TNF;IFNA8;CD44
pyrimidine nucleoside metabolic process (GO:0006213)	2/16	0.612398	1	0.568413	0.987096	-0.968081	0.474721	ERH;UPB1
positive regulation of mitochondrial membrane permeability involved in apoptotic process (GO:1902110)	1/9	0.699574	1	0.664072	0.987096	-1.32218	0.472394	ATF2
regulation of ryanodine-sensitive calcium-release channel activity (GO:0060314)	4/26	0.412442	1	0.376086	0.987096	-0.532832	0.471907	CAMK2D;PDE4D;DMD;SRI
carboxylic acid biosynthetic process (GO:0046394)	6/45	0.499942	1	0.433675	0.987096	-0.676329	0.468874	DPAGT1;UGDH;CEMIP;AKR1A1;ST20-MTHFS;MTHFS
fatty acid elongation, polyunsaturated fatty acid (GO:0034626)	1/8	0.656617	1	0.625341	0.987096	-1.11247	0.467964	ELOVL1
negative regulation of nitrogen compound metabolic process (GO:0051172)	1/8	0.656617	1	0.625341	0.987096	-1.10856	0.466319	LILRB2
negative regulation of macrophage derived foam cell differentiation (GO:0010745)	2/14	0.537671	1	0.503409	0.987096	-0.750353	0.465601	NFKBIA;ABCG1
glomerular epithelial cell differentiation (GO:0072311)	1/7	0.60752	1	0.582148	0.987096	-0.932378	0.464669	CD24
positive regulation of metanephros development (GO:0072216)	1/9	0.699574	1	0.664072	0.987096	-1.29882	0.464049	LIF
formation of translation preinitiation complex (GO:0001731)	1/8	0.656617	1	0.625341	0.987096	-1.10069	0.463012	MCTS1
vacuolar acidification (GO:0007035)	3/21	0.498589	1	0.457715	0.987096	-0.664594	0.46254	ATP6V0B;ATP6V0A2;ATP6V0D2
regulation of translational initiation (GO:0006446)	9/63	0.389006	1	0.324998	0.987096	-0.488018	0.460767	RBM4;PAIP2B;EIF5;YTHDF3;CCL5;ALKBH1;PAIP2;EIF4G2;UHMK1
negative regulation of cardiocyte differentiation (GO:1905208)	1/8	0.656617	1	0.625341	0.987096	-1.09415	0.460259	FRS2
positive regulation of translation (GO:0045727)	11/79	0.40052	1	0.324738	0.987096	-0.502724	0.459987	YTHDF3;POLDIP3;CCL5;ERBB2;CD28;HNRNPD;UPF3A;PASK;THBS1;LARP6;UHMK1
response to metal ion (GO:0010038)	10/73	0.430514	1	0.353408	0.987096	-0.542728	0.457397	SLC30A6;FGA;TRPV6;TFR2;HVCN1;ANXA11;SLC25A12;SNCB;THBS1;SEC31A
lipoxin biosynthetic process (GO:2001301)	1/7	0.60752	1	0.582148	0.987096	-0.91601	0.456512	ALOX12
cellular response to iron ion (GO:0071281)	1/7	0.60752	1	0.582148	0.987096	-0.914866	0.455942	TFR2
peptidyl-diphthamide metabolic process (GO:0017182)	1/9	0.699574	1	0.664072	0.987096	-1.27566	0.455773	DPH1
zinc II ion transmembrane transport (GO:0071577)	3/24	0.59224	1	0.538522	0.987096	-0.86955	0.455507	SLC30A6;SLC39A11;SLC39A6
renal filtration cell differentiation (GO:0061318)	1/7	0.60752	1	0.582148	0.987096	-0.912558	0.454792	CD24
dephosphorylation (GO:0016311)	17/125	0.394673	1	0.297001	0.987096	-0.488704	0.454347	DUSP2;PTPN22;STYXL1;CDC14B;PTPRD;PTPRE;DUSP12;PTPRC;DUSP10;PPP3CC;PLPP4;PTPN6;PTPN7;PTPN4;PPEF1;PTPN5;PLPP2
dicarboxylic acid transport (GO:0006835)	4/30	0.527051	1	0.472213	0.987096	-0.709327	0.454294	SLC26A1;PRAF2;SLC26A10;SLC25A12
negative regulation of cAMP-dependent protein kinase activity (GO:2000480)	1/9	0.699574	1	0.664072	0.987096	-1.26851	0.453218	PRKAR2A
entry of bacterium into host cell (GO:0035635)	2/13	0.496737	1	0.468605	0.987096	-0.647433	0.453004	SRC;UBC
positive regulation of RNA binding (GO:1905216)	1/7	0.60752	1	0.582148	0.987096	-0.907932	0.452486	LARP6
regulation of lymphocyte apoptotic process (GO:0070228)	1/7	0.60752	1	0.582148	0.987096	-0.905217	0.451133	CD3G
artery development (GO:0060840)	2/17	0.646143	1	0.598525	0.987096	-1.0313	0.450406	NRP1;STRA6
Golgi localization (GO:0051645)	2/13	0.496737	1	0.468605	0.987096	-0.643681	0.45038	UVRAG;YWHAZ
chordate embryonic development (GO:0043009)	8/57	0.421426	1	0.356363	0.987096	-0.518875	0.448365	COL1A1;ARNT2;MBNL1;WNT7B;RARRES2;SULF1;HES5;DACT1
prepulse inhibition (GO:0060134)	1/7	0.60752	1	0.582148	0.987096	-0.897887	0.44748	DRD3
actin filament network formation (GO:0051639)	1/9	0.699574	1	0.664072	0.987096	-1.25154	0.447156	LCP1
protein catabolic process (GO:0030163)	11/82	0.45076	1	0.365072	0.987096	-0.560942	0.446971	ATE1;PSMA6;NAPSA;LAMP2;TRIM24;MAGEA2;DENND3;CTSE;FBXO44;PSMB8;PSMB9
septin ring organization (GO:0031106)	3/18	0.39518	1	0.371464	0.987096	-0.481048	0.446611	SEPT1;SEPT4;SEPT5
filopodium assembly (GO:0046847)	2/16	0.612398	1	0.568413	0.987096	-0.910462	0.446466	SRGAP2;FGD1
regulation of chemokine biosynthetic process (GO:0045073)	1/8	0.656617	1	0.625341	0.987096	-1.06102	0.446323	TNF
mismatch repair (GO:0006298)	5/33	0.397315	1	0.355673	0.987096	-0.483494	0.446278	POLD3;MSH5;ABL1;PMS2;MUTYH
regulation of T-helper 17 type immune response (GO:2000316)	1/8	0.656617	1	0.625341	0.987096	-1.06088	0.446264	IL12RB1
regulation of leukocyte chemotaxis (GO:0002688)	4/31	0.554013	1	0.495439	0.987096	-0.75443	0.445542	CXCL9;XCL1;PTK2B;CXCL13
negative regulation of oxidoreductase activity (GO:0051354)	2/13	0.496737	1	0.468605	0.987096	-0.636069	0.445053	GZMK;GZMA
DNA duplex unwinding (GO:0032508)	6/42	0.430996	1	0.376272	0.987096	-0.527101	0.443638	CUL4A;RTEL1;RAD51;DDX11;UBC;POT1
positive regulation of NK T cell activation (GO:0051135)	1/8	0.656617	1	0.625341	0.987096	-1.05214	0.442587	RASAL3
actin-myosin filament sliding (GO:0033275)	5/39	0.54838	1	0.482317	0.987096	-0.735796	0.442056	MYBPC1;DES;TNNT3;NEB;DMD
negative regulation of G0 to G1 transition (GO:0070317)	5/38	0.524313	1	0.461628	0.987096	-0.684628	0.442041	UXT;RAD51;TFDP1;APAF1;PHC3
branching involved in blood vessel morphogenesis (GO:0001569)	2/15	0.57624	1	0.536697	0.987096	-0.799766	0.440855	NRP1;SFRP2
embryonic hemopoiesis (GO:0035162)	2/12	0.453554	1	0.432381	0.987096	-0.556666	0.440123	IL3;FLT3LG
regulation of osteoclast differentiation (GO:0045670)	5/38	0.524313	1	0.461628	0.987096	-0.680284	0.439236	NOTCH2;IFNG;FSHR;LRRC17;TNF
calcium ion import into cytosol (GO:1902656)	1/9	0.699574	1	0.664072	0.987096	-1.22715	0.438439	TRPV6
protein import into nucleus (GO:0006606)	14/104	0.427366	1	0.33349	0.987096	-0.515308	0.43807	RPAIN;GCKR;FYB1;CSE1L;STAT3;PTTG1IP;PRICKLE1;TNF;IPO5;MMP12;IFNG;FAM53B;JAK2;TNPO3
platelet degranulation (GO:0002576)	17/125	0.394673	1	0.297001	0.987096	-0.470392	0.437323	SRGN;FGA;SERPINA1;RARRES2;PLEK;SERPINF2;CTSW;GTPBP2;SGPP2;THBS1;SYTL4;CLU;POTEKP;F8;LAMP2;MAGED2;FERMT3
regulation of tumor necrosis factor secretion (GO:1904467)	2/16	0.612398	1	0.568413	0.987096	-0.891721	0.437276	IFIH1;ZC3H12A
negative regulation of cell differentiation (GO:0045596)	21/151	0.335498	1	0.240485	0.987096	-0.399029	0.435796	SMAD3;SEMA4D;RORA;ADIPOR1;TBX5;USH2A;TNF;HOPX;NFKBIA;SFRP2;COL5A1;IFNG;COL5A2;ENPP1;PTK2B;MIXL1;HES5;NKX3-2;ABCG1;RUNX1T1;ADAMTS7
regulation of vascular endothelial growth factor receptor signaling pathway (GO:0030947)	3/23	0.562298	1	0.512333	0.987096	-0.756745	0.435675	PRKCB;ARNT;EPN2
negative regulation of cellular component movement (GO:0051271)	2/16	0.612398	1	0.568413	0.987096	-0.883944	0.433463	PKHD1;SP100
regulation of lipase activity (GO:0060191)	2/15	0.57624	1	0.536697	0.987096	-0.785262	0.43286	RHOC;RHOA
negative regulation of protein phosphorylation (GO:0001933)	24/179	0.390016	1	0.272305	0.987096	-0.459333	0.432493	LRRC15;WARS;SEMA4D;PDE4D;PAQR3;BGN;PRKAG2;THY1;PODN;SAMSN1;C9ORF72;DCN;DBNDD2;RASSF2;PTPRC;SFRP2;RTN4RL1;PPP1R1C;ZC3H12A;ENPP1;PTPN6;DMD;TRIB1;SOCS4
telomere maintenance via telomere lengthening (GO:0010833)	4/28	0.4709	1	0.424655	0.987096	-0.572212	0.430939	RAD51;HSP90AB1;POT1;TERF1
cilium-dependent cell motility (GO:0060285)	3/25	0.62082	1	0.563884	0.987096	-0.899329	0.428723	DNAH17;TEKT2;RFX3
mRNA 3'-end processing (GO:0031124)	10/75	0.465662	1	0.382037	0.987096	-0.56037	0.428288	POLDIP3;CSTF1;SRSF2;IGFLR1;DHX38;RNPS1;U2AF1;THOC2;PABPC1;SRSF5
positive regulation of cellular protein catabolic process (GO:1903364)	2/18	0.677513	1	0.627026	0.987096	-1.0985	0.427675	PTTG1IP;DACT1
peripheral nervous system neuron development (GO:0048935)	1/7	0.60752	1	0.582148	0.987096	-0.855499	0.426355	RUNX3
nucleotide-excision repair, DNA incision, 3'-to lesion (GO:0006295)	3/23	0.562298	1	0.512333	0.987096	-0.738066	0.424922	CUL4A;ERCC5;BIVM-ERCC5
histone deacetylation (GO:0016575)	5/37	0.499702	1	0.440702	0.987096	-0.606829	0.420983	PER2;ELK4;BRMS1L;SMARCAD1;MSL3
membrane assembly (GO:0071709)	3/24	0.59224	1	0.538522	0.987096	-0.80312	0.420709	PTPRD;GAK;ANK3
endocrine system development (GO:0035270)	4/27	0.441901	1	0.400458	0.987096	-0.514938	0.420534	FOXE1;THRA;MDK;STRA6
regulation of fibroblast proliferation (GO:0048145)	6/47	0.544237	1	0.471463	0.987096	-0.691092	0.420439	CD74;S100A6;NLRC3;PEX2;WNT2;AGT
positive regulation of hydrolase activity (GO:0051345)	24/173	0.325007	1	0.225127	0.987096	-0.372573	0.418737	CCL13;CCL22;SEMA4D;CCL3L1;MTCL1;DOCK8;ASAP3;THY1;RHOC;RHOA;DOCK10;AFDN;CCL8;CCL5;CCL4;ERBB2;XCL1;CCL2;POT1;PLXNB1;CCL19;SRGAP2;ARHGEF7;LIMS1
negative regulation of DNA replication (GO:0008156)	2/17	0.646143	1	0.598525	0.987096	-0.958376	0.418556	TERF1;S100A11
regulation of dendrite extension (GO:1903859)	3/19	0.43049	1	0.40065	0.987096	-0.494952	0.417161	ITSN2;CPNE5;SYT1
negative regulation of TORC1 signaling (GO:1904262)	2/16	0.612398	1	0.568413	0.987096	-0.847642	0.415661	SZT2;ATM
positive regulation of sodium ion transport (GO:0010765)	2/14	0.537671	1	0.503409	0.987096	-0.66934	0.415332	WNK3;ANK3
positive regulation of actin filament polymerization (GO:0030838)	7/52	0.479208	1	0.409773	0.987096	-0.56242	0.413728	BAIAP2L2;RAC2;PTK2B;CCR7;NCKAP1L;WHAMM;BAIAP2
peroxisomal transport (GO:0043574)	1/9	0.699574	1	0.664072	0.987096	-1.1528	0.411877	PEX6
cellular response to ammonium ion (GO:0071242)	3/24	0.59224	1	0.538522	0.987096	-0.785918	0.411698	CRHBP;DHX8;ABL1
regulation of anion channel activity (GO:0010359)	1/7	0.60752	1	0.582148	0.987096	-0.824823	0.411067	TCAF1
embryonic appendage morphogenesis (GO:0035113)	2/14	0.537671	1	0.503409	0.987096	-0.661583	0.410518	MBNL1;TBX5
positive regulation of hormone metabolic process (GO:0032352)	1/7	0.60752	1	0.582148	0.987096	-0.820914	0.409119	ARNT
regulation of non-motile cilium assembly (GO:1902855)	1/7	0.60752	1	0.582148	0.987096	-0.818061	0.407697	MAP4
negative regulation of DNA biosynthetic process (GO:2000279)	4/31	0.554013	1	0.495439	0.987096	-0.689008	0.406906	XRN1;SRC;POT1;TERF1
acute inflammatory response (GO:0002526)	4/29	0.499318	1	0.448597	0.987096	-0.585018	0.406303	KLK1;CTNNBIP1;CNTN1;KLK2
regulation of fibroblast migration (GO:0010762)	2/15	0.57624	1	0.536697	0.987096	-0.736975	0.406243	ARHGEF7;THBS1
regulation of cytokine production (GO:0001817)	15/109	0.387454	1	0.29845	0.987096	-0.428263	0.406062	ZBP1;CD83;BTN2A2;BTN3A1;BTN3A3;BTN3A2;VTCN1;TNF;AGT;IFIH1;TMIGD2;IFI16;UBC;CCR7;CCR2
RNA polymerase II transcriptional preinitiation complex assembly (GO:0051123)	2/12	0.453554	1	0.432381	0.987096	-0.513487	0.405984	TAF6;TAF1
regulation of water loss via skin (GO:0033561)	2/17	0.646143	1	0.598525	0.987096	-0.927066	0.404882	CLDN4;ALOX12
positive regulation of blood vessel endothelial cell migration (GO:0043536)	6/46	0.522295	1	0.452644	0.987096	-0.622877	0.404573	STAT5A;SRPX2;NOS3;PRKCA;THBS1;JCAD
positive regulation of insulin secretion (GO:0032024)	4/32	0.580131	1	0.518219	0.987096	-0.742766	0.404437	BLK;CAPN10;MYRIP;GPLD1
response to cholesterol (GO:0070723)	2/16	0.612398	1	0.568413	0.987096	-0.823143	0.403647	MLC1;GPLD1
response to hydroxyurea (GO:0072710)	1/9	0.699574	1	0.664072	0.987096	-1.1251	0.401981	DDX11
regulation of myotube differentiation (GO:0010830)	3/20	0.465019	1	0.42944	0.987096	-0.524236	0.401395	MMP14;BDNF;CEACAM5
positive regulation of SMAD protein import into nucleus (GO:0060391)	2/13	0.496737	1	0.468605	0.987096	-0.571809	0.400091	BMP4;SMAD3
positive regulation of T-helper 17 type immune response (GO:2000318)	1/7	0.60752	1	0.582148	0.987096	-0.797004	0.397203	IL12RB1
AMP metabolic process (GO:0046033)	1/8	0.656617	1	0.625341	0.987096	-0.943635	0.396944	ADSSL1
hexose transport (GO:0008645)	2/17	0.646143	1	0.598525	0.987096	-0.908669	0.396847	SLC2A9;SLC5A10
hydrogen ion transmembrane transport (GO:1902600)	4/29	0.499318	1	0.448597	0.987096	-0.571275	0.396758	ATP6V0B;ATP6AP1;HVCN1;UCP3
odontogenesis of dentin-containing tooth (GO:0042475)	2/17	0.646143	1	0.598525	0.987096	-0.907496	0.396335	EDA;ANKRD11
death-inducing signaling complex assembly (GO:0071550)	1/8	0.656617	1	0.625341	0.987096	-0.939805	0.395333	TNF
regulation of sister chromatid cohesion (GO:0007063)	2/13	0.496737	1	0.468605	0.987096	-0.56458	0.395033	FEN1;DDX11
positive regulation of myeloid cell differentiation (GO:0045639)	4/30	0.527051	1	0.472213	0.987096	-0.615395	0.394135	STAT1;STAT3;ARNT;NCKAP1L
negative regulation of protein secretion (GO:0050709)	6/43	0.45423	1	0.395447	0.987096	-0.499355	0.394067	SRGN;PTGER4;BTN2A2;FOXP3;DRD3;DRD4
sequestering of extracellular ligand from receptor (GO:0035581)	1/8	0.656617	1	0.625341	0.987096	-0.935676	0.393596	NBL1
[truncated: 3,688 more rows]

## Sheet: Servant.enrichment.up
Term	Overlap	P.value	Adjusted.P.value	Old.P.value	Old.Adjusted.P.value	Z.score	Combined.Score	Genes
Starch and sucrose metabolism_Homo sapiens_hsa00500	9/56	0.00606273	0.829565	0.00241615	0.244857	-2.07896	10.6143	KL;UGDH;AMY2A;AMY2B;AMY1A;AMY1B;AMY1C;UGT2A3;ENPP1
Protein digestion and absorption_Homo sapiens_hsa04974	12/90	0.0078455	0.829565	0.00207007	0.244857	-1.68988	8.19225	COL1A1;SLC8A3;COL1A2;COL5A1;COL11A1;COL5A3;COL6A2;COL5A2;COL12A1;COL6A1;COL10A1;SLC8A2
ECM-receptor interaction_Homo sapiens_hsa04512	11/82	0.0101996	0.829565	0.00301053	0.244857	-1.65176	7.574	COL1A1;COL1A2;TNXB;ITGB5;GP1BB;LAMA1;COL6A2;ITGA11;COL6A1;THBS2;THBS1
Hypertrophic cardiomyopathy (HCM)_Homo sapiens_hsa05410	9/83	0.0627261	0.999913	0.0227325	0.933336	-1.75223	4.85188	CACNG6;CACNB3;CACNB4;DES;SGCD;ITGB5;ITGA11;PRKAG2;CACNA1C
Pentose and glucuronate interconversions_Homo sapiens_hsa00040	5/36	0.0637107	0.999913	0.0361904	0.998069	-1.69568	4.66889	KL;UGDH;DHDH;AKR1A1;UGT2A3
Arrhythmogenic right ventricular cardiomyopathy (ARVC)_Homo sapiens_hsa05412	8/74	0.0776226	0.999913	0.0312781	0.998069	-1.64771	4.21138	CACNG6;CACNB3;CACNB4;DES;SGCD;ITGB5;ITGA11;CACNA1C
Vibrio cholerae infection_Homo sapiens_hsa05110	6/51	0.0858394	0.999913	0.0427309	0.998069	-1.70247	4.18004	ARF1;ATP6V0B;ATP6AP1;KDELR1;KDELR2;ATP6V0D2
Wnt signaling pathway_Homo sapiens_hsa04310	13/142	0.0886615	0.999913	0.0229509	0.933336	-1.70175	4.12322	WNT7B;CTNNBIP1;PRICKLE2;PRICKLE1;WNT16;RHOA;VANGL1;MAPK9;SFRP4;SFRP2;GPC4;SOST;WNT2
Focal adhesion_Homo sapiens_hsa04510	17/202	0.10515	0.999913	0.0204742	0.933336	-1.72084	3.87598	TNXB;ITGB5;SRC;LAMA1;THBS2;THBS1;RHOA;MYL12B;RAP1B;COL1A1;MAPK9;COL1A2;COL6A2;ITGA11;COL6A1;ERBB2;FLNC
Platelet activation_Homo sapiens_hsa04611	11/122	0.119801	0.999913	0.0379734	0.998069	-1.65235	3.50616	RAP1B;COL1A1;FGA;GUCY1A2;COL1A2;SRC;NOS3;GP1BB;PLA2G4A;RHOA;MYL12B
Carbohydrate digestion and absorption_Homo sapiens_hsa04973	5/45	0.133776	0.999913	0.0739827	0.998069	-1.33281	2.68107	AMY2A;AMY2B;AMY1A;AMY1B;AMY1C
Dilated cardiomyopathy_Homo sapiens_hsa05414	8/90	0.176769	0.999913	0.0749843	0.998069	-1.53362	2.65762	CACNG6;CACNB3;CACNB4;DES;SGCD;ITGB5;ITGA11;CACNA1C
Neurotrophin signaling pathway_Homo sapiens_hsa04722	10/120	0.189565	0.999913	0.0693813	0.998069	-1.51332	2.51669	RAP1B;MAPK9;SORT1;MAGED1;PSEN2;GAB1;ARHGDIG;FRS2;MAP2K7;RHOA
Lysosome_Homo sapiens_hsa04142	10/123	0.210051	0.999913	0.0782407	0.998069	-1.37266	2.14192	AP4M1;ATP6V0B;ATP6AP1;SORT1;CTSK;LAMP2;AP1S1;IDS;AP4S1;ATP6V0D2
Protein processing in endoplasmic reticulum_Homo sapiens_hsa04141	13/169	0.222974	0.999913	0.0683447	0.998069	-1.38459	2.07785	BCAP31;SEC24B;HSP90AB1;SAR1A;WFS1;EIF2AK1;DERL1;RRBP1;MAPK9;STT3A;MAN1A1;MAP2K7;SEC31A
Hedgehog signaling pathway_Homo sapiens_hsa04340	5/50	0.183014	0.999913	0.10164	0.998069	-1.22229	2.07568	BMP4;WNT7B;WNT16;WNT2;GLI3
TGF-beta signaling pathway_Homo sapiens_hsa04350	7/84	0.244582	0.999913	0.116831	0.998069	-1.23818	1.74362	BMP4;PITX2;THBS1;NBL1;SMAD5;RHOA;DCN
Basal cell carcinoma_Homo sapiens_hsa05217	5/55	0.237758	0.999913	0.133712	0.998069	-1.08844	1.56354	BMP4;WNT7B;WNT16;WNT2;GLI3
Legionellosis_Homo sapiens_hsa05134	5/55	0.237758	0.999913	0.133712	0.998069	-1.0779	1.5484	RAB1A;ARF1;SAR1A;EEF1A2;NAIP
Endocytosis_Homo sapiens_hsa04144	18/259	0.304211	0.999913	0.0765532	0.998069	-1.29895	1.5458	ARFGEF1;ARF1;RAB4A;SRC;ASAP3;VPS37D;VPS26A;VPS26B;RHOA;EPN2;CYTH3;CYTH2;CHMP4C;AP2S1;AMPH;PIP5K1B;SMAP1;SH3GL1
cGMP-PKG signaling pathway_Homo sapiens_hsa04022	12/167	0.310291	0.999913	0.111105	0.998069	-1.21465	1.42144	SLC8A3;GUCY1A2;EDNRA;NOS3;ADORA3;CREB3L1;KCNMB2;MRVI1;GATA4;CACNA1C;RHOA;SLC8A2
Glycine, serine and threonine metabolism_Homo sapiens_hsa00260	4/40	0.22096	0.999913	0.136167	0.998069	-0.936015	1.41317	GATM;SDS;ALAS1;SDSL
Salivary secretion_Homo sapiens_hsa04970	7/89	0.291886	0.999913	0.143078	0.998069	-1.11009	1.36696	GUCY1A2;TRPV6;AMY1A;AMY1B;AMY1C;SLC4A2;CAMP
Proteoglycans in cancer_Homo sapiens_hsa05205	14/203	0.344438	0.999913	0.113859	0.998069	-1.13331	1.20793	ITGB5;SRC;LUM;WNT7B;GAB1;FRS2;ANK3;WNT16;THBS1;RHOA;DCN;ERBB2;FLNC;WNT2
Vasopressin-regulated water reabsorption_Homo sapiens_hsa04962	4/44	0.274522	0.999913	0.170505	0.998069	-0.851602	1.10089	DYNC2LI1;DCTN2;CREB3L1;ARHGDIG
Tight junction_Homo sapiens_hsa04530	10/139	0.331618	0.999913	0.136784	0.998069	-0.935231	1.03228	MAGI1;CLDN4;PPP2R2C;SRC;CLDN14;EXOC4;RHOA;LLGL1;CRB3;MYL12B
Cardiac muscle contraction_Homo sapiens_hsa04260	6/78	0.332437	0.999913	0.178967	0.998069	-0.73372	0.80805	CACNG6;CACNB3;CACNB4;UQCRB;CACNA1C;COX7A1
Cysteine and methionine metabolism_Homo sapiens_hsa00270	4/45	0.288253	0.999913	0.179526	0.998069	-0.642735	0.799508	SDS;DNMT3B;SDSL;LDHAL6B
Endocrine and other factor-regulated calcium reabsorption_Homo sapiens_hsa04961	4/47	0.315972	0.999913	0.198028	0.998069	-0.584163	0.673015	KL;KLK1;AP2S1;PTH1R
ErbB signaling pathway_Homo sapiens_hsa04012	6/87	0.430867	0.999913	0.243773	0.998069	-0.741629	0.624419	BTC;MAPK9;SRC;ERBB2;GAB1;MAP2K7
Vascular smooth muscle contraction_Homo sapiens_hsa04270	8/120	0.440311	0.999913	0.222131	0.998069	-0.758243	0.621967	ACTA2;GUCY1A2;EDNRA;KCNMB2;PLA2G4A;MRVI1;CACNA1C;RHOA
Sphingolipid signaling pathway_Homo sapiens_hsa04071	8/120	0.440311	0.999913	0.222131	0.998069	-0.748626	0.614078	MAPK9;SGPL1;ASAH2;PPP2R2C;SGMS1;NOS3;ADORA3;RHOA
Hippo signaling pathway_Homo sapiens_hsa04390	10/153	0.446433	0.999913	0.202613	0.998069	-0.726178	0.585638	BMP4;PPP2R2C;WNT7B;TP53BP2;SCRIB;WNT16;WNT2;YWHAZ;LLGL1;AMOT
Epithelial cell signaling in Helicobacter pylori infection_Homo sapiens_hsa05120	5/68	0.393398	0.999913	0.233883	0.998069	-0.586469	0.547136	MAPK9;ATP6V0B;ATP6AP1;SRC;ATP6V0D2
Sphingolipid metabolism_Homo sapiens_hsa00600	4/47	0.315972	0.999913	0.198028	0.998069	-0.436051	0.502375	SGPL1;ASAH2;SGMS1;KDSR
Oxytocin signaling pathway_Homo sapiens_hsa04921	10/158	0.487289	0.999913	0.228941	0.998069	-0.690359	0.496297	CACNG6;GUCY1A2;CACNB3;CACNB4;SRC;NOS3;PRKAG2;PLA2G4A;CACNA1C;RHOA
Notch signaling pathway_Homo sapiens_hsa04330	4/48	0.329918	0.999913	0.207489	0.998069	-0.36769	0.407735	APH1A;PSENEN;PSEN2;HES5
GnRH signaling pathway_Homo sapiens_hsa04912	6/91	0.474087	0.999913	0.274566	0.998069	-0.535017	0.399317	MAPK9;MMP14;SRC;PLA2G4A;CACNA1C;MAP2K7
Phospholipase D signaling pathway_Homo sapiens_hsa04072	9/144	0.508173	0.999913	0.255507	0.998069	-0.571403	0.386801	CYTH3;CYTH2;ARF1;DGKB;GRM8;GAB1;PLA2G4A;PIP5K1B;RHOA
Arginine and proline metabolism_Homo sapiens_hsa00330	4/50	0.357885	0.999913	0.226785	0.998069	-0.29064	0.298645	CKMT2;GATM;NOS3;P4HA2
PI3K-Akt signaling pathway_Homo sapiens_hsa04151	20/341	0.58876	0.999913	0.20128	0.998069	-0.355877	0.188521	TNXB;HSP90AB1;ITGB5;NOS3;LAMA1;THBS2;THBS1;YWHAZ;IFNA8;FGF5;COL1A1;GH2;COL1A2;PPP2R2C;CREB3L1;GNB2;COL6A2;ITGA11;COL6A1;FGF13
Glycerophospholipid metabolism_Homo sapiens_hsa00564	6/95	0.516318	0.999913	0.306219	0.998069	-0.271162	0.179247	CDS1;LYPLA2;PHOSPHO1;DGKB;PLA2G4A;GPAT2
Oxidative phosphorylation_Homo sapiens_hsa00190	8/133	0.557578	0.999913	0.306085	0.998069	-0.299872	0.175171	ATP6V0B;PPA2;ATP6AP1;UQCRB;NDUFC2;NDUFV3;ATP6V0D2;COX7A1
Neuroactive ligand-receptor interaction_Homo sapiens_hsa04080	16/277	0.611303	0.999913	0.251644	0.998069	-0.274758	0.135226	CHRNA1;GABBR1;THRA;CHRNA6;PTH1R;GRIK2;RXFP3;GH2;EDNRA;GLRA3;P2RX2;ADORA3;FSHR;GRM8;DRD3;DRD4
Tuberculosis_Homo sapiens_hsa05152	10/178	0.640022	0.999913	0.344696	0.998069	-0.0990199	0.044188	MAPK9;ATP6V0B;ATP6AP1;SRC;IL10RB;LAMP2;ATP6V0D2;IFNA8;CAMP;RHOA
cAMP signaling pathway_Homo sapiens_hsa04024	11/199	0.66355	0.999913	0.351684	0.998069	-0.00597279	0.00244975	HCN4;RAP1B;MAPK9;EDNRA;GABBR1;CREB3L1;FSHR;CACNA1C;HCN2;RHOA;GLI3
HTLV-I infection_Homo sapiens_hsa05166	4/258	0.999913	0.999913	0.998069	0.998069	4.12713	-0.000359999	NRP1;WNT7B;WNT16;WNT2
MicroRNAs in cancer_Homo sapiens_hsa05206	6/297	0.999771	0.999913	0.994813	0.998069	3.93764	-0.000903561	TNXB;MIR373;ERBB2;DNMT3B;THBS1;RHOA
Cell cycle_Homo sapiens_hsa04110	1/124	0.999572	0.999913	0.997076	0.998069	4.35924	-0.00186583	YWHAZ
Cytokine-cytokine receptor interaction_Homo sapiens_hsa04060	6/265	0.998992	0.999913	0.985786	0.998069	3.90446	-0.00393644	GH2;CNTFR;EDA;IL10RB;TNFRSF8;IFNA8
Measles_Homo sapiens_hsa05162	2/136	0.998023	0.999913	0.987854	0.998069	4.17065	-0.00825423	EIF2AK1;IFNA8
Natural killer cell mediated cytotoxicity_Homo sapiens_hsa04650	2/135	0.997909	0.999913	0.987349	0.998069	4.20405	-0.00880109	RAET1E;IFNA8
FoxO signaling pathway_Homo sapiens_hsa04068	2/133	0.997661	0.999913	0.986277	0.998069	4.19691	-0.00982956	MAPK9;PRKAG2
Chemokine signaling pathway_Homo sapiens_hsa04062	4/187	0.9969	0.999913	0.976332	0.998069	4.19329	-0.0130201	RAP1B;SRC;GNB2;RHOA
Oocyte meiosis_Homo sapiens_hsa04114	2/123	0.995915	0.999913	0.979453	0.998069	4.34225	-0.0177744	AR;YWHAZ
Influenza A_Homo sapiens_hsa05164	4/175	0.994508	0.999913	0.964924	0.998069	4.06274	-0.0223741	MAPK9;EIF2AK1;MAP2K7;IFNA8
Small cell lung cancer_Homo sapiens_hsa05222	1/86	0.995366	0.999913	0.98258	0.998069	5.4005	-0.025086	LAMA1
Ubiquitin mediated proteolysis_Homo sapiens_hsa04120	3/137	0.990734	0.999913	0.956156	0.998069	3.84862	-0.0358284	UBE2F;UBE2W;RHOBTB1
Herpes simplex infection_Homo sapiens_hsa05168	5/185	0.988838	0.999913	0.936414	0.998069	3.68163	-0.0413252	MAPK9;TAF13;EIF2AK1;TAF6;IFNA8
Jak-STAT signaling pathway_Homo sapiens_hsa04630	4/158	0.987908	0.999913	0.939923	0.998069	3.81464	-0.046409	GH2;CNTFR;IL10RB;IFNA8
Antigen processing and presentation_Homo sapiens_hsa04612	1/77	0.991858	0.999913	0.973453	0.998069	5.79879	-0.0474072	HSP90AB1
Osteoclast differentiation_Homo sapiens_hsa04380	3/132	0.988134	0.999913	0.947909	0.998069	4.01108	-0.0478799	MAPK9;CTSK;MAP2K7
Transcriptional misregulation in cancer_Homo sapiens_hsa05202	5/180	0.986172	0.999913	0.926729	0.998069	3.5267	-0.0491084	SPINT1;NUPR1;WNT16;KLF3;RUNX1T1
Alzheimer's disease_Homo sapiens_hsa05010	9/168	0.692766	0.999913	0.407894	0.998069	0.135566	-0.0497613	APH1A;PSENEN;UQCRB;PSEN2;NDUFC2;CACNA1C;NDUFV3;COX7A1;HSD17B10
Epstein-Barr virus infection_Homo sapiens_hsa05169	6/202	0.984954	0.999913	0.914965	0.998069	3.56023	-0.053974	MAPK9;IL10RB;EIF2AK1;MAP2K7;YWHAZ;POLR2K
Dopaminergic synapse_Homo sapiens_hsa04728	7/129	0.669295	0.999913	0.418439	0.998069	0.134948	-0.0541857	MAPK9;PPP2R2C;CREB3L1;GNB2;CACNA1C;DRD3;DRD4
Gastric acid secretion_Homo sapiens_hsa04971	1/74	0.990176	0.999913	0.969455	0.998069	5.8929	-0.0581782	SLC4A2
RNA transport_Homo sapiens_hsa03013	5/172	0.980623	0.999913	0.908507	0.998069	3.44453	-0.0673998	SUMO3;EEF1A2;PABPC3;THOC2;PABPC1
Progesterone-mediated oocyte maturation_Homo sapiens_hsa04914	2/98	0.983965	0.999913	0.945035	0.998069	4.27102	-0.0690399	MAPK9;HSP90AB1
Thyroid hormone synthesis_Homo sapiens_hsa04918	1/71	0.988147	0.999913	0.964856	0.998069	6.13194	-0.0731167	CREB3L1
Drug metabolism - cytochrome P450_Homo sapiens_hsa00982	1/69	0.986567	0.999913	0.961413	0.998069	6.24667	-0.084483	UGT2A3
Rap1 signaling pathway_Homo sapiens_hsa04015	7/211	0.974195	0.999913	0.870334	0.998069	3.44107	-0.0899615	FGF5;MAGI1;RAP1B;SRC;FGF13;THBS1;RHOA
Apoptosis_Homo sapiens_hsa04210	4/140	0.972967	0.999913	0.896739	0.998069	3.51354	-0.0962873	MAPK9;DFFA;ENDOG;CTSK
Toxoplasmosis_Homo sapiens_hsa05145	3/118	0.976587	0.999913	0.916573	0.998069	4.11165	-0.0974111	MAPK9;IL10RB;LAMA1
Insulin signaling pathway_Homo sapiens_hsa04910	4/139	0.971762	0.999913	0.893685	0.998069	3.4169	-0.0978744	MAPK9;PPP1R3C;PRKAR2A;PRKAG2
Ribosome_Homo sapiens_hsa03010	4/137	0.969199	0.999913	0.887341	0.998069	3.29584	-0.103111	MRPS16;RPL9;MRPS6;RPL7
Morphine addiction_Homo sapiens_hsa05032	2/91	0.976679	0.999913	0.928156	0.998069	4.45923	-0.105227	GABBR1;GNB2
Renin secretion_Homo sapiens_hsa04924	4/64	0.546228	0.999913	0.36993	0.998069	0.190504	-0.115201	GUCY1A2;EDNRA;CACNA1C;AGT
Inflammatory bowel disease (IBD)_Homo sapiens_hsa05321	1/65	0.982746	0.999913	0.953485	0.998069	6.62223	-0.115255	RORA
Systemic lupus erythematosus_Homo sapiens_hsa05322	4/135	0.96642	0.999913	0.880669	0.998069	3.42355	-0.116936	H2BFM;HIST1H4K;H2AFJ;HIST1H4J
Spliceosome_Homo sapiens_hsa03040	4/134	0.964945	0.999913	0.877207	0.998069	3.28122	-0.117088	DHX8;U2AF1;THOC2;PQBP1
Longevity regulating pathway - multiple species_Homo sapiens_hsa04213	1/64	0.981632	0.999913	0.951261	0.998069	6.33018	-0.117351	PRKAG2
Phagosome_Homo sapiens_hsa04145	8/154	0.719885	0.999913	0.451243	0.998069	0.357924	-0.117637	ATP6V0B;TUBB2A;ATP6AP1;ITGB5;LAMP2;THBS2;THBS1;ATP6V0D2
Alcoholism_Homo sapiens_hsa05034	6/179	0.963178	0.999913	0.849505	0.998069	3.211	-0.120466	H2BFM;HIST1H4K;H2AFJ;CREB3L1;GNB2;HIST1H4J
Hematopoietic cell lineage_Homo sapiens_hsa04640	2/88	0.972654	0.999913	0.919517	0.998069	4.41103	-0.122305	GP1BB;CD24
Ribosome biogenesis in eukaryotes_Homo sapiens_hsa03008	2/89	0.974065	0.999913	0.9225	0.998069	4.77928	-0.125587	NVL;WDR3
mTOR signaling pathway_Homo sapiens_hsa04150	1/60	0.976411	0.999913	0.941256	0.998069	6.27977	-0.149911	RRAGD
Sulfur metabolism_Homo sapiens_hsa00920	2/10	0.119034	0.999913	0.0997906	0.998069	0.0723592	-0.154005	ETHE1;PAPSS2
Pyrimidine metabolism_Homo sapiens_hsa00240	3/105	0.956844	0.999913	0.873041	0.998069	3.58769	-0.158271	NME6;TXNRD2;POLR2K
Chagas disease (American trypanosomiasis)_Homo sapiens_hsa05142	3/104	0.954806	0.999913	0.868976	0.998069	3.44288	-0.159225	MAPK9;GNA14;PPP2R2C
HIF-1 signaling pathway_Homo sapiens_hsa04066	3/103	0.952677	0.999913	0.864797	0.998069	3.32207	-0.161051	PFKL;NOS3;ERBB2
Metabolic pathways_Homo sapiens_hsa01100	63/1239	0.939329	0.999913	0.2935	0.998069	2.5825	-0.161638	DPAGT1;ALAS1;AMY2A;DGKB;GPAA1;PANK1;AMY2B;GALNT10;GUK1;DNMT3B;UGT2A3;IDS;ENPP1;MAN1A1;ATP6V0B;SDS;ATP6AP1;GGPS1;AMY1A;AMY1B;AMY1C;AKR1A1;PLA2G4A;NDUFC2;ACSL5;OCRL;GBGT1;UGDH;PHOSPHO1;NME6;ADSSL1;ACOT1;ATP6V0D2;MOCS1;CDS1;TSTA3;ASAH2;UQCRB;SGMS1;ALOX12;HSD17B6;SDSL;FUT2;HSD17B10;PAPSS2;CKMT2;HMGCL;SGPL1;PIP5K1B;KDSR;GPAT2;NDUFV3;PGK2;POLR2K;KL;NOS3;B3GALT6;CYP26A1;GATM;PFKL;P4HA2;STT3A;LDHAL6B
T cell receptor signaling pathway_Homo sapiens_hsa04660	3/104	0.954806	0.999913	0.868976	0.998069	3.51381	-0.162505	MAPK9;MAP2K7;RHOA
Chemical carcinogenesis_Homo sapiens_hsa05204	2/82	0.9625	0.999913	0.899241	0.998069	4.4107	-0.168581	EPHX1;UGT2A3
Parkinson's disease_Homo sapiens_hsa05012	5/142	0.935816	0.999913	0.801563	0.998069	2.5607	-0.169867	UQCRB;NDUFC2;NDUFV3;COX7A1;SEPT5
Thyroid hormone signaling pathway_Homo sapiens_hsa04919	6/118	0.72491	0.999913	0.492571	0.998069	0.553496	-0.178064	BMP4;MED14;THRA;SRC;DIO1;GATA4
Leukocyte transendothelial migration_Homo sapiens_hsa04670	6/118	0.72491	0.999913	0.492571	0.998069	0.555615	-0.178746	RAP1B;CLDN4;CLDN14;THY1;RHOA;MYL12B
Ras signaling pathway_Homo sapiens_hsa04014	9/227	0.93599	0.999913	0.747755	0.998069	2.7248	-0.180248	FGF5;RAP1B;MAPK9;GNB2;GAB1;PLA2G4A;RASAL2;FGF13;RHOA
Estrogen signaling pathway_Homo sapiens_hsa04915	5/99	0.72185	0.999913	0.509806	0.998069	0.555104	-0.180929	GABBR1;HSP90AB1;SRC;NOS3;CREB3L1
Pancreatic secretion_Homo sapiens_hsa04972	5/96	0.696377	0.999913	0.483757	0.998069	0.50523	-0.182824	RAP1B;AMY2A;AMY2B;SLC4A2;RHOA
Aldosterone synthesis and secretion_Homo sapiens_hsa04925	2/81	0.960489	0.999913	0.895431	0.998069	4.55436	-0.183601	CREB3L1;CACNA1C
Retrograde endocannabinoid signaling_Homo sapiens_hsa04723	3/101	0.948137	0.999913	0.856086	0.998069	3.51576	-0.187235	MAPK9;GNB2;CACNA1C
Phosphatidylinositol signaling system_Homo sapiens_hsa04070	5/98	0.713533	0.999913	0.501179	0.998069	0.557858	-0.188292	CDS1;DGKB;OCRL;PIP5K1B;IP6K1
Acute myeloid leukemia_Homo sapiens_hsa05221	1/57	0.971542	0.999913	0.93243	0.998069	6.61583	-0.191002	RUNX1T1
AMPK signaling pathway_Homo sapiens_hsa04152	6/124	0.767451	0.999913	0.539198	0.998069	0.741366	-0.196225	RAB2A;PFKL;PPP2R2C;CREB3L1;PRKAG2;ADIPOR1
Choline metabolism in cancer_Homo sapiens_hsa05231	5/101	0.737962	0.999913	0.526876	0.998069	0.664682	-0.201972	SLC44A5;MAPK9;DGKB;PLA2G4A;PIP5K1B
Olfactory transduction_Homo sapiens_hsa04740	21/415	0.829733	0.999913	0.414099	0.998069	1.08966	-0.203387	OR2A1;OR8H1;OR2F1;OR13G1;OR5L2;OR4M2;OR2T12;OR52N4;SLC8A2;OR5T2;SLC8A3;OR10C1;OR4D10;OR5B12;OR2A7;OR2A42;OR10G7;OR56A4;OR2A4;OR2A14;OR9G1
Complement and coagulation cascades_Homo sapiens_hsa04610	2/79	0.95615	0.999913	0.887406	0.998069	4.56716	-0.204793	FGA;F11
Pathways in cancer_Homo sapiens_hsa05200	18/397	0.921522	0.999913	0.609378	0.998069	2.53487	-0.207172	HSP90AB1;LAMA1;WNT7B;WNT16;RHOA;GLI3;FGF5;BMP4;AR;MAPK9;EDNRA;RAD51;GNB2;ERBB2;CCDC6;FGF13;WNT2;RUNX1T1
Retinol metabolism_Homo sapiens_hsa00830	4/65	0.55865	0.999913	0.380331	0.998069	0.360968	-0.210167	CYP26A1;RETSAT;UGT2A3;HSD17B6
Non-small cell lung cancer_Homo sapiens_hsa05223	1/56	0.969706	0.999913	0.929203	0.998069	6.87131	-0.211379	ERBB2
Amoebiasis_Homo sapiens_hsa05146	5/100	0.729993	0.999913	0.518372	0.998069	0.6854	-0.215709	COL1A1;GNA14;COL1A2;LAMA1;SERPINB6
Non-alcoholic fatty liver disease (NAFLD)_Homo sapiens_hsa04932	7/151	0.81411	0.999913	0.577271	0.998069	1.08517	-0.223175	MAPK9;UQCRB;PRKAG2;NDUFC2;NDUFV3;ADIPOR1;COX7A1
Adipocytokine signaling pathway_Homo sapiens_hsa04920	4/70	0.617854	0.999913	0.43194	0.998069	0.466309	-0.22453	MAPK9;PRKAG2;ACSL5;ADIPOR1
Circadian entrainment_Homo sapiens_hsa04713	3/95	0.931973	0.999913	0.826968	0.998069	3.25979	-0.229658	GUCY1A2;GNB2;CACNA1C
Carbon metabolism_Homo sapiens_hsa01200	4/113	0.916279	0.999913	0.782261	0.998069	2.63438	-0.230334	PFKL;SDS;PGK2;SDSL
Huntington's disease_Homo sapiens_hsa05016	9/193	0.831483	0.999913	0.567341	0.998069	1.27293	-0.234913	HIP1;DCTN2;UQCRB;CREB3L1;AP2S1;NDUFC2;NDUFV3;COX7A1;POLR2K
Viral carcinogenesis_Homo sapiens_hsa05203	9/205	0.878041	0.999913	0.637267	0.998069	1.83338	-0.238454	H2BFM;HIST1H4K;SRC;CREB3L1;SCRIB;HIST1H4J;ATP6V0D2;YWHAZ;RHOA
Adrenergic signaling in cardiomyocytes_Homo sapiens_hsa04261	6/148	0.889446	0.999913	0.70318	0.998069	2.03798	-0.238762	CACNG6;CACNB3;CACNB4;PPP2R2C;CREB3L1;CACNA1C
Pertussis_Homo sapiens_hsa05133	2/75	0.946067	0.999913	0.869624	0.998069	4.31474	-0.239217	MAPK9;RHOA
Metabolism of xenobiotics by cytochrome P450_Homo sapiens_hsa00980	4/73	0.650889	0.999913	0.462367	0.998069	0.560779	-0.240807	AKR7A2;EPHX1;DHDH;UGT2A3
Adherens junction_Homo sapiens_hsa04520	4/74	0.661468	0.999913	0.472387	0.998069	0.583876	-0.241312	SRC;ERBB2;BAIAP2;RHOA
TNF signaling pathway_Homo sapiens_hsa04668	4/110	0.905724	0.999913	0.764812	0.998069	2.44708	-0.242311	MAPK9;MMP14;CREB3L1;MAP2K7
Hepatitis B_Homo sapiens_hsa05161	6/146	0.88191	0.999913	0.691143	0.998069	1.93796	-0.243533	MAPK9;ATP6AP1;SRC;CREB3L1;YWHAZ;IFNA8
Regulation of actin cytoskeleton_Homo sapiens_hsa04810	10/214	0.839555	0.999913	0.563478	0.998069	1.39323	-0.243652	FGF5;ITGB5;SRC;ITGA11;PIP5K1B;BAIAP2;FGF13;RHOA;FGD1;MYL12B
MAPK signaling pathway_Homo sapiens_hsa04010	12/255	0.850962	0.999913	0.551843	0.998069	1.51566	-0.244609	FGF5;CACNG6;RAP1B;MAPK9;CACNB3;CACNB4;DUSP10;PLA2G4A;FLNC;CACNA1C;MAP2K7;FGF13
Purine metabolism_Homo sapiens_hsa00230	8/176	0.841363	0.999913	0.597093	0.998069	1.42004	-0.245286	GUCY1A2;NME6;GUK1;ADSSL1;ENPP1;POLR2K;PDE9A;PAPSS2
Synaptic vesicle cycle_Homo sapiens_hsa04721	4/63	0.533627	0.999913	0.359518	0.998069	0.392772	-0.246683	ATP6V0B;SYT1;AP2S1;ATP6V0D2
Insulin resistance_Homo sapiens_hsa04931	5/109	0.795546	0.999913	0.592328	0.998069	1.08082	-0.247211	MAPK9;PPP1R3C;NOS3;CREB3L1;PRKAG2
Calcium signaling pathway_Homo sapiens_hsa04020	8/180	0.858192	0.999913	0.621573	0.998069	1.62155	-0.247979	SLC8A3;GNA14;EDNRA;NOS3;P2RX2;ERBB2;CACNA1C;SLC8A2
Glycolysis / Gluconeogenesis_Homo sapiens_hsa00010	4/67	0.582928	0.999913	0.401073	0.998069	0.462297	-0.249497	PFKL;AKR1A1;PGK2;LDHAL6B
Biosynthesis of amino acids_Homo sapiens_hsa01230	4/74	0.661468	0.999913	0.472387	0.998069	0.61111	-0.252568	PFKL;SDS;PGK2;SDSL
mRNA surveillance pathway_Homo sapiens_hsa03015	3/91	0.91874	0.999913	0.804874	0.998069	3.04524	-0.258089	PPP2R2C;PABPC3;PABPC1
Cell adhesion molecules (CAMs)_Homo sapiens_hsa04514	6/142	0.865537	0.999913	0.666124	0.998069	1.78888	-0.258324	CLDN4;VCAN;CLDN14;CNTN1;MADCAM1;VTCN1
Hepatitis C_Homo sapiens_hsa05160	6/133	0.821785	0.999913	0.605411	0.998069	1.3179	-0.258673	MAPK9;CLDN4;PPP2R2C;CLDN14;EIF2AK1;IFNA8
Axon guidance_Homo sapiens_hsa04360	5/127	0.888659	0.999913	0.719324	0.998069	2.20601	-0.2604	SEMA6B;NRP1;RGS3;PLXNB1;RHOA
Endometrial cancer_Homo sapiens_hsa05213	1/52	0.961097	0.999913	0.914687	0.998069	6.62029	-0.26269	ERBB2
Signaling pathways regulating pluripotency of stem cells_Homo sapiens_hsa04550	6/142	0.865537	0.999913	0.666124	0.998069	1.83797	-0.265412	BMP4;ZFHX3;WNT7B;WNT16;WNT2;SMAD5
Cholinergic synapse_Homo sapiens_hsa04725	5/111	0.808277	0.999913	0.607897	0.998069	1.25109	-0.266296	CREB3L1;GNB2;KCNQ2;CHRNA6;CACNA1C
Bladder cancer_Homo sapiens_hsa05219	3/41	0.454588	0.999913	0.320361	0.998069	0.343149	-0.270527	SRC;ERBB2;THBS1
Autoimmune thyroid disease_Homo sapiens_hsa05320	1/53	0.963455	0.999913	0.918573	0.998069	7.33394	-0.273037	IFNA8
Toll-like receptor signaling pathway_Homo sapiens_hsa04620	4/106	0.889825	0.999913	0.739884	0.998069	2.36675	-0.276272	MAPK9;CTSK;MAP2K7;IFNA8
Prolactin signaling pathway_Homo sapiens_hsa04917	2/72	0.937093	0.999913	0.854636	0.998069	4.25573	-0.276508	MAPK9;SRC
Taste transduction_Homo sapiens_hsa04742	4/83	0.746725	0.999913	0.558922	0.998069	0.953129	-0.278369	HCN4;GABBR1;P2RX2;CACNA1C
Lysine degradation_Homo sapiens_hsa00310	1/52	0.961097	0.999913	0.914687	0.998069	7.0388	-0.279296	KMT2C
Glutamatergic synapse_Homo sapiens_hsa04724	5/114	0.82618	0.999913	0.630601	0.998069	1.49105	-0.284705	GNB2;GRM8;PLA2G4A;CACNA1C;GRIK2
Melanoma_Homo sapiens_hsa05218	2/71	0.933798	0.999913	0.849301	0.998069	4.16579	-0.285335	FGF5;FGF13
Serotonergic synapse_Homo sapiens_hsa04726	5/112	0.814402	0.999913	0.615553	0.998069	1.39579	-0.286558	KCND2;GNB2;PLA2G4A;ALOX12;CACNA1C
Bile secretion_Homo sapiens_hsa04976	2/71	0.933798	0.999913	0.849301	0.998069	4.22851	-0.289631	EPHX1;SLC4A2
GABAergic synapse_Homo sapiens_hsa04727	4/88	0.786462	0.999913	0.603564	0.998069	1.22379	-0.293968	GABBR1;SRC;GNB2;CACNA1C
Inositol phosphate metabolism_Homo sapiens_hsa00562	2/71	0.933798	0.999913	0.849301	0.998069	4.30547	-0.294903	OCRL;PIP5K1B
Prostate cancer_Homo sapiens_hsa05215	4/89	0.793782	0.999913	0.612159	0.998069	1.27953	-0.295503	AR;HSP90AB1;CREB3L1;ERBB2
Amyotrophic lateral sclerosis (ALS)_Homo sapiens_hsa05014	1/51	0.958588	0.999913	0.910617	0.998069	7.01168	-0.296554	DERL1
Gap junction_Homo sapiens_hsa04540	4/88	0.786462	0.999913	0.603564	0.998069	1.2569	-0.301922	GJD2;GUCY1A2;TUBB2A;SRC
Mineral absorption_Homo sapiens_hsa04978	1/51	0.958588	0.999913	0.910617	0.998069	7.25111	-0.306681	TRPV6
AGE-RAGE signaling pathway in diabetic complications_Homo sapiens_hsa04933	4/101	0.866692	0.999913	0.705991	0.998069	2.17196	-0.310746	COL1A1;MAPK9;COL1A2;NOS3
Melanogenesis_Homo sapiens_hsa04916	4/100	0.861593	0.999913	0.698844	0.998069	2.09932	-0.312739	WNT7B;CREB3L1;WNT16;WNT2
Fc gamma R-mediated phagocytosis_Homo sapiens_hsa04666	4/93	0.82106	0.999913	0.645371	0.998069	1.60216	-0.31588	ASAP3;PLA2G4A;AMPH;PIP5K1B
Rheumatoid arthritis_Homo sapiens_hsa05323	4/90	0.800899	0.999913	0.620638	0.998069	1.43246	-0.318037	ATP6V0B;ATP6AP1;CTSK;ATP6V0D2
Inflammatory mediator regulation of TRP channels_Homo sapiens_hsa04750	4/98	0.850896	0.999913	0.684179	0.998069	1.99424	-0.322001	MAPK9;SRC;PLA2G4A;ALOX12
Glucagon signaling pathway_Homo sapiens_hsa04922	4/101	0.866692	0.999913	0.705991	0.998069	2.25721	-0.322944	PFKL;CREB3L1;PRKAG2;LDHAL6B
PPAR signaling pathway_Homo sapiens_hsa03320	2/69	0.926713	0.999913	0.838094	0.998069	4.27121	-0.325086	ACSL5;PLTP
p53 signaling pathway_Homo sapiens_hsa04115	2/69	0.926713	0.999913	0.838094	0.998069	4.2905	-0.326554	EI24;THBS1
Salmonella infection_Homo sapiens_hsa05132	3/86	0.898912	0.999913	0.773983	0.998069	3.06881	-0.327043	MAPK9;KLC3;FLNC
Peroxisome_Homo sapiens_hsa04146	4/83	0.746725	0.999913	0.558922	0.998069	1.12617	-0.328907	HMGCL;PEX6;ACSL5;PEX2
Longevity regulating pathway - mammal_Homo sapiens_hsa04211	4/94	0.827395	0.999913	0.653376	0.998069	1.74025	-0.32973	KL;CREB3L1;PRKAG2;ADIPOR1
Insulin secretion_Homo sapiens_hsa04911	3/85	0.894457	0.999913	0.767346	0.998069	3.00335	-0.334989	CREB3L1;KCNMB2;CACNA1C
Cocaine addiction_Homo sapiens_hsa05030	1/49	0.953072	0.999913	0.901885	0.998069	7.06733	-0.339688	CREB3L1
Central carbon metabolism in cancer_Homo sapiens_hsa05230	2/67	0.918917	0.999913	0.826141	0.998069	4.07885	-0.344907	PFKL;ERBB2
Long-term potentiation_Homo sapiens_hsa04720	2/66	0.914731	0.999913	0.819873	0.998069	4.00019	-0.356516	RAP1B;CACNA1C
Renal cell carcinoma_Homo sapiens_hsa05211	2/66	0.914731	0.999913	0.819873	0.998069	4.06015	-0.36186	RAP1B;GAB1
Amphetamine addiction_Homo sapiens_hsa05031	2/67	0.918917	0.999913	0.826141	0.998069	4.34605	-0.367502	CREB3L1;CACNA1C
Fatty acid metabolism_Homo sapiens_hsa01212	1/48	0.950045	0.999913	0.897206	0.998069	7.18489	-0.368194	ACSL5
Intestinal immune network for IgA production_Homo sapiens_hsa04672	1/48	0.950045	0.999913	0.897206	0.998069	7.37124	-0.377744	MADCAM1
Fc epsilon RI signaling pathway_Homo sapiens_hsa04664	3/68	0.787205	0.999913	0.629328	0.998069	1.64044	-0.392502	MAPK9;PLA2G4A;MAP2K7
Bacterial invasion of epithelial cells_Homo sapiens_hsa05100	3/78	0.858041	0.999913	0.716392	0.998069	2.62747	-0.402273	SRC;GAB1;RHOA
RNA degradation_Homo sapiens_hsa03018	3/77	0.852023	0.999913	0.708452	0.998069	2.603	-0.416848	PFKL;PABPC3;PABPC1
Cytosolic DNA-sensing pathway_Homo sapiens_hsa04623	2/64	0.905746	0.999913	0.806726	0.998069	4.26963	-0.422679	IFNA8;POLR2K
Aminoacyl-tRNA biosynthesis_Homo sapiens_hsa00970	2/66	0.914731	0.999913	0.819873	0.998069	4.8453	-0.431836	RARS2;SARS
VEGF signaling pathway_Homo sapiens_hsa04370	3/61	0.721803	0.999913	0.558338	0.998069	1.32824	-0.433011	SRC;NOS3;PLA2G4A
Pancreatic cancer_Homo sapiens_hsa05212	3/66	0.769949	0.999913	0.60987	0.998069	1.68398	-0.440245	MAPK9;RAD51;ERBB2
Drug metabolism - other enzymes_Homo sapiens_hsa00983	1/46	0.943393	0.999913	0.887169	0.998069	7.67863	-0.447448	UGT2A3
Ether lipid metabolism_Homo sapiens_hsa00565	1/45	0.939743	0.999913	0.88179	0.998069	7.44928	-0.462967	PLA2G4A
RIG-I-like receptor signaling pathway_Homo sapiens_hsa04622	3/70	0.803373	0.999913	0.648107	0.998069	2.1269	-0.465654	OTUD5;MAPK9;IFNA8
Shigellosis_Homo sapiens_hsa05131	3/65	0.7609	0.999913	0.59989	0.998069	1.72683	-0.471861	MAPK9;SRC;U2AF1
Colorectal cancer_Homo sapiens_hsa05210	2/62	0.89588	0.999913	0.792735	0.998069	4.29889	-0.472656	MAPK9;RHOA
Glycosphingolipid biosynthesis - globo series_Homo sapiens_hsa00603	2/14	0.206003	0.999913	0.161533	0.998069	0.301958	-0.477053	FUT2;GBGT1
Long-term depression_Homo sapiens_hsa04730	2/60	0.885061	0.999913	0.777859	0.998069	3.92494	-0.479232	GUCY1A2;PLA2G4A
NOD-like receptor signaling pathway_Homo sapiens_hsa04621	3/57	0.677895	0.999913	0.514309	0.998069	1.25175	-0.486634	MAPK9;HSP90AB1;NAIP
Pathogenic Escherichia coli infection_Homo sapiens_hsa05130	3/55	0.654094	0.999913	0.491441	0.998069	1.1652	-0.494634	TUBB2A;YWHAZ;RHOA
Glycerolipid metabolism_Homo sapiens_hsa00561	3/59	0.700461	0.999913	0.53662	0.998069	1.4227	-0.506505	DGKB;AKR1A1;GPAT2
Steroid hormone biosynthesis_Homo sapiens_hsa00140	3/58	0.689332	0.999913	0.525536	0.998069	1.37683	-0.512226	SULT2B1;UGT2A3;HSD17B6
Arachidonic acid metabolism_Homo sapiens_hsa00590	2/62	0.89588	0.999913	0.792735	0.998069	4.7421	-0.521386	PLA2G4A;ALOX12
Fatty acid degradation_Homo sapiens_hsa00071	1/44	0.935857	0.999913	0.876155	0.998069	7.93094	-0.525766	ACSL5
Basal transcription factors_Homo sapiens_hsa03022	3/45	0.516986	0.999913	0.370514	0.998069	0.808801	-0.533598	TAF13;TAF6;TAF1
Viral myocarditis_Homo sapiens_hsa05416	2/59	0.879268	0.999913	0.770077	0.998069	4.29367	-0.552448	SGCD;CXADR
Porphyrin and chlorophyll metabolism_Homo sapiens_hsa00860	3/42	0.470524	0.999913	0.332924	0.998069	0.745629	-0.562136	ALAS1;UGT2A3;BLVRB
Fanconi anemia pathway_Homo sapiens_hsa03460	3/53	0.629056	0.999913	0.46806	0.998069	1.28617	-0.596184	RAD51;USP1;PMS2
N-Glycan biosynthesis_Homo sapiens_hsa00510	3/49	0.575329	0.999913	0.419961	0.998069	1.09824	-0.607121	DPAGT1;STT3A;MAN1A1
Nicotine addiction_Homo sapiens_hsa05033	1/40	0.917642	0.999913	0.850809	0.998069	7.43485	-0.639008	CHRNA6
Ovarian steroidogenesis_Homo sapiens_hsa04913	2/50	0.813729	0.999913	0.688873	0.998069	3.47315	-0.715915	FSHR;PLA2G4A
Pyruvate metabolism_Homo sapiens_hsa00620	1/40	0.917642	0.999913	0.850809	0.998069	8.33286	-0.71619	LDHAL6B
Malaria_Homo sapiens_hsa05144	2/49	0.804748	0.999913	0.67853	0.998069	3.3933	-0.737114	THBS2;THBS1
Amino sugar and nucleotide sugar metabolism_Homo sapiens_hsa00520	2/48	0.795384	0.999913	0.66791	0.998069	3.25381	-0.744895	UGDH;TSTA3
Regulation of autophagy_Homo sapiens_hsa04140	1/39	0.912332	0.999913	0.843702	0.998069	8.14117	-0.74696	IFNA8
Type II diabetes mellitus_Homo sapiens_hsa04930	2/48	0.795384	0.999913	0.66791	0.998069	3.29621	-0.754602	MAPK9;CACNA1C
Valine, leucine and isoleucine degradation_Homo sapiens_hsa00280	2/48	0.795384	0.999913	0.66791	0.998069	3.45647	-0.791291	HMGCL;HSD17B10
ABC transporters_Homo sapiens_hsa02010	2/44	0.753855	0.999913	0.622592	0.998069	3.11574	-0.880369	ABCA4;ABCG1
Alanine, aspartate and glutamate metabolism_Homo sapiens_hsa00250	1/35	0.887445	0.999913	0.811739	0.998069	7.85188	-0.937581	ADSSL1
Galactose metabolism_Homo sapiens_hsa00052	1/30	0.846189	0.999913	0.762477	0.998069	6.42249	-1.07264	PFKL
Propanoate metabolism_Homo sapiens_hsa00640	1/32	0.864249	0.999913	0.783561	0.998069	7.64804	-1.11581	LDHAL6B
Pentose phosphate pathway_Homo sapiens_hsa00030	1/29	0.836277	0.999913	0.751179	0.998069	6.27439	-1.12183	PFKL
Thyroid cancer_Homo sapiens_hsa05216	1/29	0.836277	0.999913	0.751179	0.998069	6.3159	-1.12925	CCDC6
Fatty acid elongation_Homo sapiens_hsa00062	2/25	0.451334	0.999913	0.346848	0.998069	1.48702	-1.183	ELOVL1;ACOT1
Other types of O-glycan biosynthesis_Homo sapiens_hsa00514	2/31	0.566833	0.999913	0.443734	0.998069	2.14031	-1.21503	POMT1;B3GAT1
Mucin type O-Glycan biosynthesis_Homo sapiens_hsa00512	1/31	0.8555	0.999913	0.773263	0.998069	7.81739	-1.22005	GALNT10
Linoleic acid metabolism_Homo sapiens_hsa00591	1/29	0.836277	0.999913	0.751179	0.998069	6.88637	-1.23125	PLA2G4A
RNA polymerase_Homo sapiens_hsa03020	1/32	0.864249	0.999913	0.783561	0.998069	8.59203	-1.25353	POLR2K
Selenocompound metabolism_Homo sapiens_hsa00450	2/17	0.274613	0.999913	0.21125	0.998069	0.989173	-1.2784	TXNRD2;PAPSS2
Homologous recombination_Homo sapiens_hsa03440	1/29	0.836277	0.999913	0.751179	0.998069	7.35082	-1.31429	RAD51
Fructose and mannose metabolism_Homo sapiens_hsa00051	2/32	0.584295	0.999913	0.459124	0.998069	2.49072	-1.33839	TSTA3;PFKL
Nicotinate and nicotinamide metabolism_Homo sapiens_hsa00760	1/29	0.836277	0.999913	0.751179	0.998069	7.59011	-1.35707	ENPP1
Butanoate metabolism_Homo sapiens_hsa00650	1/28	0.825728	0.999913	0.739346	0.998069	7.23733	-1.38588	HMGCL
Pantothenate and CoA biosynthesis_Homo sapiens_hsa00770	2/18	0.297529	0.999913	0.228159	0.998069	1.15843	-1.4043	PANK1;ENPP1
Glycosphingolipid biosynthesis - lacto and neolacto series_Homo sapiens_hsa00601	1/26	0.802547	0.999913	0.713969	0.998069	6.68816	-1.47116	FUT2
Glycosylphosphatidylinositol(GPI)-anchor biosynthesis_Homo sapiens_hsa00563	1/25	0.789827	0.999913	0.700372	0.998069	6.2521	-1.47513	GPAA1
alpha-Linolenic acid metabolism_Homo sapiens_hsa00592	1/25	0.789827	0.999913	0.700372	0.998069	6.35887	-1.50033	PLA2G4A
Circadian rhythm_Homo sapiens_hsa04710	2/30	0.548846	0.999913	0.428105	0.998069	2.51192	-1.50699	PRKAG2;RORA
Phototransduction_Homo sapiens_hsa04744	1/27	0.814499	0.999913	0.726951	0.998069	7.48491	-1.53577	GUCA1C
Glycosaminoglycan biosynthesis - heparan sulfate / heparin_Homo sapiens_hsa00534	1/24	0.776287	0.999913	0.686131	0.998069	6.18794	-1.56699	B3GALT6
Renin-angiotensin system_Homo sapiens_hsa04614	2/23	0.409085	0.999913	0.313226	0.998069	1.82561	-1.63179	KLK1;AGT
Ascorbate and aldarate metabolism_Homo sapiens_hsa00053	2/27	0.491807	0.999913	0.37991	0.998069	2.31855	-1.6454	UGDH;UGT2A3
Collecting duct acid secretion_Homo sapiens_hsa04966	1/27	0.814499	0.999913	0.726951	0.998069	8.04588	-1.65087	ATP6V0D2
Biosynthesis of unsaturated fatty acids_Homo sapiens_hsa01040	1/23	0.761876	0.999913	0.671215	0.998069	6.18006	-1.6808	ACOT1
Terpenoid backbone biosynthesis_Homo sapiens_hsa00900	2/22	0.387367	0.999913	0.296267	0.998069	1.90739	-1.80893	ICMT;GGPS1
Glycosaminoglycan biosynthesis - chondroitin sulfate / dermatan sulfate_Homo sapiens_hsa00532	1/20	0.712834	0.999913	0.622091	0.998069	5.50319	-1.86286	B3GALT6
Mismatch repair_Homo sapiens_hsa03430	1/23	0.761876	0.999913	0.671215	0.998069	6.85608	-1.86466	PMS2
Arginine biosynthesis_Homo sapiens_hsa00220	1/20	0.712834	0.999913	0.622091	0.998069	7.03314	-2.38076	NOS3
Glycosaminoglycan degradation_Homo sapiens_hsa00531	1/19	0.69434	0.999913	0.604142	0.998069	7.71192	-2.81326	IDS
Ubiquinone and other terpenoid-quinone biosynthesis_Homo sapiens_hsa00130	1/11	0.496451	0.999913	0.426335	0.998069	4.09439	-2.86718	GGCX
Folate biosynthesis_Homo sapiens_hsa00790	1/14	0.582409	0.999913	0.500817	0.998069	6.06458	-3.27841	MOCS1
Fatty acid biosynthesis_Homo sapiens_hsa00061	1/13	0.555523	0.999913	0.477128	0.998069	6.80527	-4.00045	ACSL5
Sulfur relay system_Homo sapiens_hsa04122	1/10	0.464035	0.999913	0.399123	0.998069	5.77909	-4.43715	MOCS1
Synthesis and degradation of ketone bodies_Homo sapiens_hsa00072	1/10	0.464035	0.999913	0.399123	0.998069	6.09402	-4.67895	HMGCL
ncRNA 3'-end processing (GO:0043628)	10/26	1.36684e-06	0.0019949	5.99975e-06	0.00875664	-2.10021	28.3592	CT45A10;PTCD1;CT45A7;CT45A8;CT45A9;CT45A3;CT45A5;CT45A6;CT45A1;CT45A2
snRNA processing (GO:0016180)	9/27	1.81646e-05	0.0132556	4.43934e-05	0.0323961	-2.35751	25.7347	CT45A10;CT45A7;CT45A8;CT45A9;CT45A3;CT45A5;CT45A6;CT45A1;CT45A2
snRNA 3'-end processing (GO:0034472)	9/27	1.81646e-05	0.0132556	4.43934e-05	0.0323961	-2.14916	23.4603	CT45A10;CT45A7;CT45A8;CT45A9;CT45A3;CT45A5;CT45A6;CT45A1;CT45A2
extracellular matrix organization (GO:0030198)	34/230	1.22063e-06	0.0019949	2.46569e-07	0.000719735	-1.64651	22.4191	ITGB5;LAMA1;COL11A1;COL12A1;HTRA1;KLK4;THBS1;NID2;LOXL1;CTSK;COL10A1;MADCAM1;FGA;POSTN;LUM;SPINK5;BGN;DCN;MFAP5;COL1A1;MMP11;VCAN;MMP14;COL1A2;MMP13;COL5A1;COL5A3;COL6A2;COL5A2;ADAM12;ITGA11;COL6A1;MMP19;COL8A1
amyloid precursor protein catabolic process (GO:0042987)	4/9	0.00130947	0.630922	0.00287093	0.838023	-2.73428	18.1505	APH1A;PSENEN;PSEN2;ABCG1
collagen fibril organization (GO:0030199)	9/30	4.70283e-05	0.0274551	8.75667e-05	0.0511214	-1.57943	15.7386	COL1A1;COL1A2;COL5A1;LUM;COL11A1;COL5A3;COL5A2;COL12A1;LOXL1
amyloid precursor protein metabolic process (GO:0042982)	4/14	0.00815669	0.999986	0.0101083	0.923769	-2.64542	12.7216	APH1A;PSENEN;PSEN2;ABCG1
sensory organ morphogenesis (GO:0090596)	3/8	0.00980622	0.999986	0.0144048	0.923769	-2.69815	12.4782	COL5A1;COL5A2;GLI3
long-chain fatty acid biosynthetic process (GO:0042759)	3/10	0.0191873	0.999986	0.0232113	0.923769	-3.10128	12.2609	ASAH2B;ASAH2;ALOX12
regulation of execution phase of apoptosis (GO:1900117)	4/14	0.00815669	0.999986	0.0101083	0.923769	-2.51748	12.1064	DFFA;FAP;TP53BP2;BOK
cargo loading into COPII-coated vesicle (GO:0090110)	4/13	0.00611529	0.999986	0.00817377	0.923769	-2.36515	12.0551	RAB1A;SEC24B;SAR1A;SEC31A
lung epithelium development (GO:0060428)	3/9	0.0140546	0.999986	0.0185174	0.923769	-2.82188	12.0348	WNT7B;FOXJ1;ASCL1
positive regulation of execution phase of apoptosis (GO:1900119)	3/11	0.0252161	0.999986	0.0284876	0.923769	-3.21039	11.8151	FAP;TP53BP2;BOK
chondroitin sulfate catabolic process (GO:0030207)	4/14	0.00815669	0.999986	0.0101083	0.923769	-2.40227	11.5523	VCAN;BGN;IDS;DCN
virion attachment to host cell (GO:0019062)	3/10	0.0191873	0.999986	0.0232113	0.923769	-2.91441	11.5221	LRRC15;HSP90AB1;NECTIN2
cargo loading into vesicle (GO:0035459)	6/28	0.00575199	0.999986	0.00564037	0.923769	-2.22955	11.5005	RAB1A;SEC24B;SAR1A;CTAGE6;SEC31A;CTAGE15
negative regulation of telomerase activity (GO:0051974)	3/9	0.0140546	0.999986	0.0185174	0.923769	-2.64205	11.2678	SRC;POT1;TERF1
aminoglycan metabolic process (GO:0006022)	7/31	0.00211496	0.767094	0.00220572	0.804811	-1.82147	11.2179	VCAN;B3GAT1;BGN;B3GALT6;GPC4;GPC6;DCN
dermatan sulfate biosynthetic process (GO:0030208)	4/13	0.00611529	0.999986	0.00817377	0.923769	-2.17436	11.0826	VCAN;DSEL;BGN;DCN
amyloid-beta metabolic process (GO:0050435)	4/15	0.0105982	0.999986	0.0123165	0.923769	-2.37988	10.8215	APH1A;PSENEN;PSEN2;APEH
dermatan sulfate metabolic process (GO:0030205)	4/14	0.00815669	0.999986	0.0101083	0.923769	-2.17006	10.4356	VCAN;DSEL;BGN;DCN
positive regulation of epidermis development (GO:0045684)	3/10	0.0191873	0.999986	0.0232113	0.923769	-2.50241	9.89328	SULT2B1;BMP4;SFRP4
regulation of ion homeostasis (GO:2000021)	5/24	0.0129821	0.999986	0.0124558	0.923769	-2.22351	9.65933	HCN4;SLC30A6;WNK3;CORIN;AGT
positive regulation of epithelial cell differentiation (GO:0030858)	4/20	0.0295978	0.999986	0.0278412	0.923769	-2.72527	9.5931	SULT2B1;BMP4;SFRP4;FOXJ1
negative regulation of T cell differentiation (GO:0045581)	3/12	0.03214	0.999986	0.0343425	0.923769	-2.79021	9.59179	BMP4;FOXJ1;GLI3
adenylate cyclase-inhibiting dopamine receptor signaling pathway (GO:0007195)	3/11	0.0252161	0.999986	0.0284876	0.923769	-2.60346	9.58144	OR56A4;DRD3;DRD4
dermatan sulfate proteoglycan biosynthetic process (GO:0050651)	4/16	0.0134661	0.999986	0.0148106	0.923769	-2.22022	9.56378	VCAN;DSEL;BGN;DCN
contractile actin filament bundle assembly (GO:0030038)	3/11	0.0252161	0.999986	0.0284876	0.923769	-2.58047	9.49683	ITGB5;SRC;RHOA
ERBB2 signaling pathway (GO:0038128)	8/40	0.00236514	0.767094	0.00212301	0.804811	-1.56523	9.4648	BTC;GRB7;MYOC;SRC;ERBB2;GAB1;PTK6;CPNE3
regulation of protein targeting to membrane (GO:0090313)	5/28	0.0246045	0.999986	0.0212086	0.923769	-2.53848	9.40464	CEMIP;TCAF1;MTCL1;ERBB2;ANK3
protein complex subunit organization (GO:0071822)	9/46	0.001513	0.630922	0.00130384	0.634319	-1.44437	9.37926	COL1A1;COL1A2;COL5A1;LUM;COL11A1;COL5A3;COL5A2;COL12A1;LOXL1
collagen metabolic process (GO:0032963)	3/13	0.0399474	0.999986	0.0407679	0.923769	-2.85515	9.19412	COL1A1;TNXB;COL5A1
positive regulation of cell junction assembly (GO:1901890)	5/24	0.0129821	0.999986	0.0124558	0.923769	-2.091	9.08369	NRP1;MYOC;THY1;AGT;LIMS1
hair cell differentiation (GO:0035315)	3/11	0.0252161	0.999986	0.0284876	0.923769	-2.46114	9.05766	SPINK5;PITX2;HES5
positive regulation of membrane depolarization (GO:1904181)	3/8	0.00980622	0.999986	0.0144048	0.923769	-1.94672	9.00308	MYOC;ANK3;DCN
response to histamine (GO:0034776)	3/11	0.0252161	0.999986	0.0284876	0.923769	-2.42396	8.92085	DHX8;DRD3;DRD4
negative regulation of T cell differentiation in thymus (GO:0033085)	2/7	0.0625818	0.999986	0.0687171	0.923769	-3.15377	8.73999	BMP4;FOXJ1
establishment of endothelial intestinal barrier (GO:0090557)	2/7	0.0625818	0.999986	0.0687171	0.923769	-3.15125	8.73299	RAP2C;AFDN
positive regulation of sodium ion transmembrane transporter activity (GO:2000651)	3/12	0.03214	0.999986	0.0343425	0.923769	-2.52976	8.69646	WNK3;ANK3;DRD4
collecting duct development (GO:0072044)	2/7	0.0625818	0.999986	0.0687171	0.923769	-3.11068	8.62058	BMP4;WNT7B
negative regulation of oligodendrocyte differentiation (GO:0048715)	2/7	0.0625818	0.999986	0.0687171	0.923769	-3.08877	8.55986	DRD3;HES5
positive regulation of focal adhesion assembly (GO:0051894)	4/18	0.0205676	0.999986	0.0206988	0.923769	-2.19385	8.52099	NRP1;MYOC;THY1;LIMS1
endosome transport via multivesicular body sorting pathway (GO:0032509)	3/13	0.0399474	0.999986	0.0407679	0.923769	-2.59497	8.35629	LEPROT;SORT1;TMEM50B
mammary gland epithelium development (GO:0061180)	3/14	0.0486176	0.999986	0.0477524	0.923769	-2.73485	8.26956	WNT7B;SCRIB;WNT2
positive regulation of protein targeting to membrane (GO:0090314)	5/23	0.0108039	0.999986	0.0107311	0.923769	-1.8142	8.21444	CEMIP;TCAF1;MTCL1;ERBB2;ANK3
regulation of mitochondrial depolarization (GO:0051900)	3/11	0.0252161	0.999986	0.0284876	0.923769	-2.22762	8.19826	MYOC;SRC;DCN
collagen biosynthetic process (GO:0032964)	2/7	0.0625818	0.999986	0.0687171	0.923769	-2.95742	8.19584	COL1A1;COL5A1
regulation of response to stress (GO:0080134)	3/11	0.0252161	0.999986	0.0284876	0.923769	-2.21893	8.16627	CRHBP;DYRK3;MLC1
Notch receptor processing, ligand-dependent (GO:0035333)	3/14	0.0486176	0.999986	0.0477524	0.923769	-2.69221	8.14063	APH1A;PSENEN;PSEN2
transmembrane receptor protein tyrosine phosphatase signaling pathway (GO:0007185)	2/7	0.0625818	0.999986	0.0687171	0.923769	-2.8506	7.89982	PTPRD;FRS2
tRNA 3'-end processing (GO:0042780)	2/8	0.0801737	0.999986	0.0831796	0.923769	-3.12534	7.88699	PTCD1;HSD17B10
sphingolipid catabolic process (GO:0030149)	3/12	0.03214	0.999986	0.0343425	0.923769	-2.29256	7.88104	SGPL1;ASAH2B;ASAH2
cellular copper ion homeostasis (GO:0006878)	3/11	0.0252161	0.999986	0.0284876	0.923769	-2.12013	7.80265	ARF1;CCDC22;PRND
regulation of voltage-gated calcium channel activity (GO:1901385)	5/26	0.0181863	0.999986	0.0164476	0.923769	-1.94075	7.77676	CACNB3;CACNB4;SRI;OR56A4;DRD4
regulation of focal adhesion assembly (GO:0051893)	7/45	0.0175296	0.999986	0.0129554	0.923769	-1.91452	7.74208	NRP1;MYOC;SRC;THY1;THBS1;RHOA;LIMS1
positive regulation of macrophage chemotaxis (GO:0010759)	2/8	0.0801737	0.999986	0.0831796	0.923769	-3.03127	7.64959	RARRES2;THBS1
molybdopterin cofactor metabolic process (GO:0043545)	2/8	0.0801737	0.999986	0.0831796	0.923769	-3.01666	7.61273	MOCOS;MOCS1
long term synaptic depression (GO:0060292)	2/7	0.0625818	0.999986	0.0687171	0.923769	-2.74233	7.59976	SLC24A2;ARF1
apical junction assembly (GO:0043297)	6/36	0.0197394	0.999986	0.0158156	0.923769	-1.93217	7.58404	PATJ;MARVELD2;RHOC;MPP7;RHOA;CRB3
establishment or maintenance of apical/basal cell polarity (GO:0035088)	4/19	0.0248354	0.999986	0.02411	0.923769	-2.03915	7.53564	MTCL1;FOXJ1;SCRIB;CRB3
nucleotide-sugar metabolic process (GO:0009225)	3/14	0.0486176	0.999986	0.0477524	0.923769	-2.45231	7.41521	UGDH;TSTA3;B4GALNT2
glycosaminoglycan catabolic process (GO:0006027)	8/57	0.0206193	0.999986	0.013729	0.923769	-1.8996	7.37336	VCAN;CEMIP;LUM;BGN;IDS;GPC4;GPC6;DCN
endodermal cell differentiation (GO:0035987)	6/33	0.0130815	0.999986	0.0111285	0.923769	-1.69981	7.37135	MMP14;ITGB5;COL11A1;COL12A1;COL6A1;COL8A1
oxoacid metabolic process (GO:0043436)	5/33	0.0464423	0.999986	0.0367657	0.923769	-2.38951	7.3347	SULT2B1;PPA2;B3GAT1;ENPP1;SULF1
bleb assembly (GO:0032060)	2/8	0.0801737	0.999986	0.0831796	0.923769	-2.88634	7.28384	PMP22;EMP1
regulation of renal sodium excretion (GO:0035813)	2/7	0.0625818	0.999986	0.0687171	0.923769	-2.59224	7.18382	CORIN;AGT
3'-phosphoadenosine 5'-phosphosulfate biosynthetic process (GO:0050428)	2/7	0.0625818	0.999986	0.0687171	0.923769	-2.57999	7.14987	SLC35B2;PAPSS2
tRNA methylation (GO:0030488)	5/27	0.021238	0.999986	0.0187288	0.923769	-1.83531	7.06954	METTL2B;METTL2A;TRMT44;FTSJ1;HSD17B10
mitochondrial calcium ion homeostasis (GO:0051560)	4/20	0.0295978	0.999986	0.0278412	0.923769	-1.99143	7.00994	LETM1;BCAP31;SLC8A3;C19ORF12
negative regulation of transforming growth factor beta production (GO:0071635)	2/7	0.0625818	0.999986	0.0687171	0.923769	-2.52712	7.00336	HSP90AB1;CD24
regulation of oligodendrocyte differentiation (GO:0048713)	3/13	0.0399474	0.999986	0.0407679	0.923769	-2.16958	6.98645	TNFRSF8;DRD3;HES5
positive regulation of adherens junction organization (GO:1903393)	4/20	0.0295978	0.999986	0.0278412	0.923769	-1.98346	6.98187	NRP1;MYOC;THY1;LIMS1
regulation of actin filament-based process (GO:0032970)	10/63	0.0042884	0.999986	0.00285751	0.838023	-1.28032	6.9801	CNN2;GRHL3;ARHGAP28;RHOV;BAIAP2;RHOC;OR2A4;ARHGEF5;RHOA;RHOBTB1
nuclear body organization (GO:0030575)	2/8	0.0801737	0.999986	0.0831796	0.923769	-2.74923	6.93785	SRPK2;ZPR1
positive regulation of macrophage migration (GO:1905523)	2/8	0.0801737	0.999986	0.0831796	0.923769	-2.74824	6.93536	RARRES2;THBS1
neuromuscular junction development (GO:0007528)	4/21	0.0348627	0.999986	0.0318973	0.923769	-2.05537	6.89851	CHRNA1;CACNB3;CACNB4;ANK3
positive regulation of tumor necrosis factor biosynthetic process (GO:0042535)	2/9	0.0990649	0.999986	0.0984629	0.923769	-2.98054	6.89095	TNFRSF8;THBS1
positive regulation of sodium ion transmembrane transport (GO:1902307)	2/7	0.0625818	0.999986	0.0687171	0.923769	-2.48548	6.88797	WNK3;ANK3
positive regulation of RIG-I signaling pathway (GO:1900246)	2/8	0.0801737	0.999986	0.0831796	0.923769	-2.72428	6.8749	ANKRD17;TRIM15
vesicle-mediated transport to the plasma membrane (GO:0098876)	5/32	0.0413876	0.999986	0.0332193	0.923769	-2.14445	6.8296	EXOC4;VPS26A;CCDC22;LLGL1;EXOC1
regulation of epidermal cell differentiation (GO:0045604)	4/21	0.0348627	0.999986	0.0318973	0.923769	-2.01427	6.76056	SULT2B1;BMP4;SFRP4;CTSK
regulation of fibrinolysis (GO:0051917)	3/14	0.0486176	0.999986	0.0477524	0.923769	-2.228	6.73694	FAP;F11;THBS1
late endosome to vacuole transport (GO:0045324)	2/9	0.0990649	0.999986	0.0984629	0.923769	-2.90702	6.72097	LEPROT;TMEM50B
vascular endothelial growth factor signaling pathway (GO:0038084)	2/8	0.0801737	0.999986	0.0831796	0.923769	-2.6615	6.71646	NRP1;GAB1
negative regulation of glial cell differentiation (GO:0045686)	2/9	0.0990649	0.999986	0.0984629	0.923769	-2.89476	6.69263	DRD3;HES5
endoderm formation (GO:0001706)	6/37	0.0223913	0.999986	0.0176413	0.923769	-1.70704	6.4852	MMP14;ITGB5;COL11A1;COL12A1;COL6A1;COL8A1
diol biosynthetic process (GO:0034312)	2/9	0.0990649	0.999986	0.0984629	0.923769	-2.79872	6.47059	ASAH2B;ASAH2
regulation of extracellular matrix organization (GO:1903053)	2/8	0.0801737	0.999986	0.0831796	0.923769	-2.54392	6.41973	FAP;AGT
establishment of endothelial barrier (GO:0061028)	4/22	0.0406346	0.999986	0.0362813	0.923769	-2.00211	6.41304	RAP2C;RAP1B;AFDN;MARVELD2
lipoprotein catabolic process (GO:0042159)	2/7	0.0625818	0.999986	0.0687171	0.923769	-2.28343	6.32804	LYPLA2;LYPLAL1
positive regulation of inositol phosphate biosynthetic process (GO:0060732)	2/8	0.0801737	0.999986	0.0831796	0.923769	-2.50455	6.32037	DHX8;PTH1R
regulation of PERK-mediated unfolded protein response (GO:1903897)	2/9	0.0990649	0.999986	0.0984629	0.923769	-2.72987	6.31141	TMEM33;BOK
copper ion homeostasis (GO:0055070)	3/14	0.0486176	0.999986	0.0477524	0.923769	-2.07	6.2592	ARF1;CCDC22;PRND
purine-containing compound metabolic process (GO:0072521)	3/18	0.09128	0.999986	0.0809504	0.923769	-2.59122	6.20293	SLC22A12;GCKR;GUK1
negative regulation of blood pressure (GO:0045776)	3/14	0.0486176	0.999986	0.0477524	0.923769	-2.04977	6.19802	NOS3;RNPEP;DRD3
elastic fiber assembly (GO:0048251)	2/8	0.0801737	0.999986	0.0831796	0.923769	-2.45466	6.19448	TNXB;LOXL1
camera-type eye development (GO:0043010)	4/25	0.0609894	0.999986	0.0514125	0.923769	-2.20464	6.16651	TENM3;CACNA1C;PITX2;HES5
sphingosine biosynthetic process (GO:0046512)	2/9	0.0990649	0.999986	0.0984629	0.923769	-2.65964	6.14903	ASAH2B;ASAH2
late endosome to vacuole transport via multivesicular body sorting pathway (GO:0032511)	2/9	0.0990649	0.999986	0.0984629	0.923769	-2.65236	6.13221	LEPROT;TMEM50B
regulation of blood circulation (GO:1903522)	6/37	0.0223913	0.999986	0.0176413	0.923769	-1.61357	6.13009	DES;DHX8;ADORA3;KCNMB2;SRI;AGT
stress fiber assembly (GO:0043149)	3/11	0.0252161	0.999986	0.0284876	0.923769	-1.64537	6.05543	ITGB5;SRC;RHOA
response to ammonium ion (GO:0060359)	2/9	0.0990649	0.999986	0.0984629	0.923769	-2.6101	6.03449	DRD3;DRD4
regulation of mRNA metabolic process (GO:1903311)	3/16	0.0684278	0.999986	0.063337	0.923769	-2.24255	6.01447	SRPK2;CDK11A;CDK11B
regulation of dopamine receptor signaling pathway (GO:0060159)	2/9	0.0990649	0.999986	0.0984629	0.923769	-2.59756	6.0055	PALM;DRD3
positive regulation of peptide secretion (GO:0002793)	6/36	0.0197394	0.999986	0.0158156	0.923769	-1.52825	5.99857	FGA;GRP;TFR2;SYTL4;PPID;EXOC1
chondroitin sulfate metabolic process (GO:0030204)	5/31	0.036681	0.999986	0.0298939	0.923769	-1.81262	5.99159	VCAN;B3GAT1;BGN;IDS;DCN
Golgi to lysosome transport (GO:0090160)	2/9	0.0990649	0.999986	0.0984629	0.923769	-2.5824	5.97045	GAK;AP4M1
telomeric D-loop disassembly (GO:0061820)	2/9	0.0990649	0.999986	0.0984629	0.923769	-2.56679	5.93437	POT1;TERF1
positive regulation of substrate adhesion-dependent cell spreading (GO:1900026)	4/28	0.0857775	0.999986	0.0694816	0.923769	-2.4148	5.93074	FGA;NRP1;MYOC;LIMS1
sphingoid biosynthetic process (GO:0046520)	2/10	0.119034	0.999986	0.114452	0.923769	-2.7405	5.83273	ASAH2B;ASAH2
regulation of actin cytoskeleton organization (GO:0032956)	10/76	0.015848	0.999986	0.00923476	0.923769	-1.40163	5.80934	NEB;GRHL3;ARHGAP28;RHOV;BAIAP2;RHOC;OR2A4;ARHGEF5;RHOA;RHOBTB1
Notch receptor processing (GO:0007220)	3/17	0.0794946	0.999986	0.0719005	0.923769	-2.28669	5.79006	APH1A;PSENEN;PSEN2
glycosaminoglycan metabolic process (GO:0030203)	9/62	0.0117673	0.999986	0.00762951	0.923769	-1.30227	5.78523	UGDH;VCAN;B3GAT1;BGN;IDS;B3GALT6;GPC4;GPC6;DCN
membrane lipid catabolic process (GO:0046466)	2/9	0.0990649	0.999986	0.0984629	0.923769	-2.49339	5.76467	SGPL1;SMPDL3B
arachidonic acid secretion (GO:0050482)	2/9	0.0990649	0.999986	0.0984629	0.923769	-2.47761	5.72819	DRD3;DRD4
ceramide catabolic process (GO:0046514)	2/11	0.139883	0.999986	0.131041	0.923769	-2.90347	5.71097	ASAH2B;ASAH2
regulation of establishment or maintenance of cell polarity (GO:0032878)	3/18	0.09128	0.999986	0.0809504	0.923769	-2.3569	5.642	ARFGEF1;RAP1B;LLGL1
regulation of telomerase activity (GO:0051972)	6/43	0.0433456	0.999986	0.0316673	0.923769	-1.79492	5.63345	HSP90AB1;SRC;NVL;POT1;TERF1;MAP2K7
regulation of cardiac muscle cell action potential involved in regulation of contraction (GO:0098909)	2/9	0.0990649	0.999986	0.0984629	0.923769	-2.42105	5.59741	HCN4;FGF13
establishment of apical/basal cell polarity (GO:0035089)	3/13	0.0399474	0.999986	0.0407679	0.923769	-1.72204	5.54529	FOXJ1;SCRIB;RHOA
arachidonate transport (GO:1903963)	2/9	0.0990649	0.999986	0.0984629	0.923769	-2.37257	5.48534	DRD3;DRD4
cell migration involved in heart development (GO:0060973)	2/9	0.0990649	0.999986	0.0984629	0.923769	-2.37034	5.48017	PITX2;TBX5
regulation of adenylate cyclase activity (GO:0045761)	4/29	0.0949747	0.999986	0.07614	0.923769	-2.323	5.46868	GABBR1;FSHR;PALM;OR56A4
regulation of cardiac muscle cell action potential (GO:0098901)	4/25	0.0609894	0.999986	0.0514125	0.923769	-1.94844	5.44988	HCN4;CXADR;CACNA1C;FGF13
columnar/cuboidal epithelial cell differentiation (GO:0002065)	2/10	0.119034	0.999986	0.114452	0.923769	-2.54652	5.41987	PTK6;GATA4
establishment or maintenance of actin cytoskeleton polarity (GO:0030950)	3/15	0.0581225	0.999986	0.0552812	0.923769	-1.90484	5.41966	RHOC;RHOA;RHOBTB1
purine ribonucleoside bisphosphate biosynthetic process (GO:0034036)	2/7	0.0625818	0.999986	0.0687171	0.923769	-1.94001	5.37631	SLC35B2;PAPSS2
regulation of brown fat cell differentiation (GO:0090335)	2/9	0.0990649	0.999986	0.0984629	0.923769	-2.31352	5.34881	FTO;METRNL
regulation of dopamine uptake involved in synaptic transmission (GO:0051584)	2/9	0.0990649	0.999986	0.0984629	0.923769	-2.30547	5.33019	DRD3;DRD4
maturation of LSU-rRNA from tricistronic rRNA transcript (SSU-rRNA, 5.8S rRNA, LSU-rRNA) (GO:0000463)	2/10	0.119034	0.999986	0.114452	0.923769	-2.50023	5.32136	RPL7L1;RPL7
post-Golgi vesicle-mediated transport (GO:0006892)	8/59	0.024911	0.999986	0.0162978	0.923769	-1.42977	5.27935	AP4M1;ARF1;RABIF;SORT1;EXOC4;CCDC22;LLGL1;EXOC1
heterophilic cell-cell adhesion via plasma membrane cell adhesion molecules (GO:0007157)	6/48	0.0679087	0.999986	0.0477493	0.923769	-1.93276	5.19833	PTPRD;CXADR;TENM3;CADM2;NECTIN2;CRB3
glycine transport (GO:0015816)	2/10	0.119034	0.999986	0.114452	0.923769	-2.43499	5.1825	SLC6A9;SLC6A20
negative regulation of establishment of protein localization (GO:1904950)	2/9	0.0990649	0.999986	0.0984629	0.923769	-2.23724	5.17245	NDFIP1;TERF1
sympathetic ganglion development (GO:0061549)	2/10	0.119034	0.999986	0.114452	0.923769	-2.41414	5.13812	NRP1;ASCL1
negative regulation of embryonic development (GO:0045992)	2/11	0.139883	0.999986	0.131041	0.923769	-2.60663	5.12711	SFRP2;SULF1
transferrin transport (GO:0033572)	5/37	0.0701669	0.999986	0.0532063	0.923769	-1.92046	5.10244	ATP6V0B;ATP6AP1;TFR2;ARHGAP1;ATP6V0D2
negative regulation of STAT cascade (GO:1904893)	6/42	0.0392247	0.999986	0.0289448	0.923769	-1.57061	5.08633	LRRC15;LEPROT;BGN;ADIPOR1;PODN;DCN
regulation of transcription from RNA polymerase I promoter (GO:0006356)	3/18	0.09128	0.999986	0.0809504	0.923769	-2.12332	5.08286	ERBB2;POLR2K;TAF1
serine family amino acid catabolic process (GO:0009071)	2/10	0.119034	0.999986	0.114452	0.923769	-2.385	5.07611	SDS;SDSL
regulation of cell migration (GO:0030334)	29/317	0.0173948	0.999986	0.0034841	0.923769	-1.24608	5.04861	GRB7;LRRC15;CEMIP;SRC;THY1;ADARB1;THBS1;RHOBTB1;AMOT;DUSP10;MIEN1;ADORA3;CPNE3;TCAF1;MYOC;SULF1;RHOC;PODN;TBX5;ELP6;RHOA;RAP2C;COL1A1;TMIGD1;MMP14;SFRP2;CEACAM6;CNTN1;PLXNB1
RNA destabilization (GO:0050779)	2/10	0.119034	0.999986	0.114452	0.923769	-2.37156	5.04749	YTHDF3;MEX3D
actin crosslink formation (GO:0051764)	2/10	0.119034	0.999986	0.114452	0.923769	-2.37128	5.04689	BAIAP2L2;BAIAP2
sphingosine metabolic process (GO:0006670)	2/10	0.119034	0.999986	0.114452	0.923769	-2.36115	5.02533	ASAH2B;ASAH2
sulfur compound catabolic process (GO:0044273)	5/36	0.0637107	0.999986	0.0487551	0.923769	-1.81715	5.00335	VCAN;LUM;BGN;IDS;DCN
bone development (GO:0060348)	5/35	0.0576036	0.999986	0.0445319	0.923769	-1.73286	4.94589	SFRP4;MMP13;MYOC;DYM;SULF1
endothelial tube morphogenesis (GO:0061154)	2/11	0.139883	0.999986	0.131041	0.923769	-2.51183	4.94065	BMP4;RHOA
smoothened signaling pathway (GO:0007224)	5/31	0.036681	0.999986	0.0298939	0.923769	-1.4946	4.9404	EVC2;BMP4;DYRK2;HES5;GLI3
protein maturation (GO:0051604)	9/84	0.066672	0.999986	0.0384306	0.923769	-1.82334	4.93755	APH1A;PSENEN;CPM;ISCA1;MMP14;PSEN2;CNTN1;AEBP1;CPZ
positive regulation of viral genome replication (GO:0045070)	5/32	0.0413876	0.999986	0.0332193	0.923769	-1.53354	4.88399	SRPK2;NUCKS1;ADARB1;PABPC1;PPID
positive regulation of ERBB signaling pathway (GO:1901186)	4/24	0.0537012	0.999986	0.0460391	0.923769	-1.661	4.85728	HIP1;PTK6;AGT;ART4
embryo development ending in birth or egg hatching (GO:0009792)	3/18	0.09128	0.999986	0.0809504	0.923769	-2.02891	4.85685	SCEL;MFRP;CELF4
negative regulation of mitotic nuclear division (GO:0045839)	2/10	0.119034	0.999986	0.114452	0.923769	-2.28123	4.85525	BMP4;NME6
inactivation of MAPK activity (GO:0000188)	3/21	0.130482	0.999986	0.110785	0.923769	-2.38334	4.85372	RGS4;RGS3;DUSP10
skeletal system development (GO:0001501)	15/147	0.0326433	0.999986	0.013454	0.923769	-1.41822	4.85333	POSTN;MYOC;COL12A1;NPR3;AEBP1;PTH1R;SULF1;PAPSS2;COL1A1;VCAN;COL1A2;COL10A1;DYM;HES5;NKX3-2
regulation of JAK-STAT cascade (GO:0046425)	8/66	0.044758	0.999986	0.0280165	0.923769	-1.56204	4.85244	GH2;LRRC15;LEPROT;BGN;ADIPOR1;PODN;HES5;DCN
regulation of osteoblast proliferation (GO:0033688)	3/17	0.0794946	0.999986	0.0719005	0.923769	-1.9117	4.84056	NPR3;PLXNB1;RHOA
positive regulation of epidermal growth factor receptor signaling pathway (GO:0045742)	4/30	0.104614	0.999986	0.0831063	0.923769	-2.12542	4.7981	HIP1;PTK6;AGT;ART4
regulation of ER-associated ubiquitin-dependent protein catabolic process (GO:1903069)	2/10	0.119034	0.999986	0.114452	0.923769	-2.2539	4.79707	BCAP31;USP14
response to calcium ion (GO:0051592)	10/80	0.0220484	0.999986	0.0125412	0.923769	-1.25497	4.78711	FGA;NEUROD2;CRHBP;TRPV6;SYT1;KCNMB2;ANXA11;CPNE3;THBS1;SEC31A
regulation of vascular endothelial growth factor production (GO:0010574)	4/28	0.0857775	0.999986	0.0694816	0.923769	-1.94858	4.78571	SARS;RORA;GATA4;SULF1
regulation of chemotaxis (GO:0050920)	4/25	0.0609894	0.999986	0.0514125	0.923769	-1.69262	4.73437	USP14;RARRES2;ZSWIM4;THBS1
urate transport (GO:0015747)	2/11	0.139883	0.999986	0.131041	0.923769	-2.40511	4.73073	SLC22A12;SLC22A10
neurotransmitter receptor transport (GO:0099637)	2/11	0.139883	0.999986	0.131041	0.923769	-2.39322	4.70735	HIP1;SCRIB
membrane depolarization during cardiac muscle cell action potential (GO:0086012)	3/18	0.09128	0.999986	0.0809504	0.923769	-1.96547	4.705	HCN4;CACNA1C;HCN2
positive regulation of actin cytoskeleton reorganization (GO:2000251)	3/19	0.103738	0.999986	0.0904638	0.923769	-2.07373	4.69883	NRP1;BAIAP2L2;BAIAP2
tube closure (GO:0060606)	4/30	0.104614	0.999986	0.0831063	0.923769	-2.07636	4.68735	GRHL3;SCRIB;PRICKLE1;CELSR1
inorganic cation transmembrane transport (GO:0098662)	15/141	0.0235465	0.999986	0.00972235	0.923769	-1.24564	4.66962	SLC24A2;HCN4;SLC30A6;ATP6V0B;SLC24A3;ATP6AP1;SLC39A11;CACNA1C;SLC8A2;SLC8A3;TRPV6;UCP3;SLC39A6;KCNK1;HCN2
telomere maintenance via telomere lengthening (GO:0010833)	4/28	0.0857775	0.999986	0.0694816	0.923769	-1.90032	4.66718	RAD51;HSP90AB1;POT1;TERF1
actin filament bundle organization (GO:0061572)	5/36	0.0637107	0.999986	0.0487551	0.923769	-1.69334	4.66244	BAIAP2L2;BAIAP2;RHOC;RHOA;RHOBTB1
regulation of myelination (GO:0031641)	3/18	0.09128	0.999986	0.0809504	0.923769	-1.94456	4.65492	TNFRSF8;HES5;ZPR1
creatine metabolic process (GO:0006600)	2/11	0.139883	0.999986	0.131041	0.923769	-2.36381	4.6495	CKMT2;GATM
positive regulation of epidermal cell differentiation (GO:0045606)	3/18	0.09128	0.999986	0.0809504	0.923769	-1.93483	4.63165	SULT2B1;BMP4;SFRP4
positive regulation of hormone secretion (GO:0046887)	3/18	0.09128	0.999986	0.0809504	0.923769	-1.92907	4.61786	FGA;GRP;TFR2
Rap protein signal transduction (GO:0032486)	2/11	0.139883	0.999986	0.131041	0.923769	-2.34404	4.61061	RAP2C;RAP1B
regulation of blood vessel diameter (GO:0097746)	4/28	0.0857775	0.999986	0.0694816	0.923769	-1.87531	4.60576	DHX8;NOS3;KCNMB2;AGT
protein import into peroxisome matrix (GO:0016558)	2/13	0.183519	0.999986	0.16564	0.923769	-2.71152	4.59721	PEX6;PEX2
regulation of cardiac muscle cell contraction (GO:0086004)	4/27	0.0770385	0.999986	0.0631375	0.923769	-1.78858	4.58494	HCN4;SRI;CACNA1C;FGF13
phosphate ion homeostasis (GO:0055062)	2/12	0.161431	0.999986	0.148133	0.923769	-2.50058	4.56024	SFRP4;ENPP1
regulation of DNA-templated transcription, initiation (GO:2000142)	2/11	0.139883	0.999986	0.131041	0.923769	-2.31093	4.54548	THRA;TAF1
cytoskeletal anchoring at nuclear membrane (GO:0090286)	2/9	0.0990649	0.999986	0.0984629	0.923769	-1.96472	4.5424	SUN3;SYNE1
positive regulation of lipase activity (GO:0060193)	2/11	0.139883	0.999986	0.131041	0.923769	-2.30833	4.54037	RHOC;RHOA
protein localization to pre-autophagosomal structure (GO:0034497)	2/12	0.161431	0.999986	0.148133	0.923769	-2.48835	4.53795	ATG9B;WDR45
chondroitin sulfate proteoglycan biosynthetic process (GO:0050650)	4/26	0.0687718	0.999986	0.057113	0.923769	-1.69167	4.52854	VCAN;B3GAT1;BGN;DCN
eye development (GO:0001654)	6/44	0.0477277	0.999986	0.0345511	0.923769	-1.48833	4.52786	COL5A1;COL5A2;CACNA1C;PITX2;ZDHHC16;HES5
mesenchyme development (GO:0060485)	3/17	0.0794946	0.999986	0.0719005	0.923769	-1.78462	4.51877	BMP4;SFRP2;GATA4
stress granule assembly (GO:0034063)	2/12	0.161431	0.999986	0.148133	0.923769	-2.47086	4.50604	ATXN2L;GRB7
angiotensin maturation (GO:0002003)	2/12	0.161431	0.999986	0.148133	0.923769	-2.46552	4.4963	KCTD11;AGT
positive regulation of cytokinesis (GO:0032467)	5/35	0.0576036	0.999986	0.0445319	0.923769	-1.56325	4.46179	MRGPRX2;DRD3;OR2A4;RHOA;RXFP3
positive regulation of endoplasmic reticulum unfolded protein response (GO:1900103)	2/13	0.183519	0.999986	0.16564	0.923769	-2.62772	4.45512	TMEM33;BOK
piRNA metabolic process (GO:0034587)	3/19	0.103738	0.999986	0.0904638	0.923769	-1.96407	4.45035	ASZ1;MAEL;GPAT2
bicellular tight junction assembly (GO:0070830)	4/29	0.0949747	0.999986	0.07614	0.923769	-1.88336	4.43371	PATJ;MARVELD2;MPP7;CRB3
membrane protein ectodomain proteolysis (GO:0006509)	3/19	0.103738	0.999986	0.0904638	0.923769	-1.94564	4.4086	APH1A;PSENEN;PSEN2
primary neural tube formation (GO:0014020)	4/29	0.0949747	0.999986	0.07614	0.923769	-1.86554	4.39176	GRHL3;SCRIB;PRICKLE1;CELSR1
response to magnesium ion (GO:0032026)	2/9	0.0990649	0.999986	0.0984629	0.923769	-1.89009	4.36985	ANK3;THBS1
negative regulation of peptide secretion (GO:0002792)	2/12	0.161431	0.999986	0.148133	0.923769	-2.37389	4.32921	DRD3;DRD4
regulation of tumor necrosis factor biosynthetic process (GO:0042534)	2/12	0.161431	0.999986	0.148133	0.923769	-2.35397	4.29288	TNFRSF8;THBS1
molybdopterin cofactor biosynthetic process (GO:0032324)	2/8	0.0801737	0.999986	0.0831796	0.923769	-1.69336	4.27329	MOCOS;MOCS1
negative regulation of cyclase activity (GO:0031280)	3/21	0.130482	0.999986	0.110785	0.923769	-2.08455	4.24524	GABBR1;PALM;OR56A4
establishment of spindle localization (GO:0051293)	2/11	0.139883	0.999986	0.131041	0.923769	-2.1551	4.23897	MAP4;LLGL1
regulation of cytoskeleton organization (GO:0051493)	10/96	0.0644193	0.999986	0.0350232	0.923769	-1.54571	4.23887	GRHL3;PLXNB1;ARHGAP28;RHOV;BAIAP2;RHOC;OR2A4;ARHGEF5;RHOA;RHOBTB1
negative regulation of telomere maintenance via telomerase (GO:0032211)	3/21	0.130482	0.999986	0.110785	0.923769	-2.07347	4.22267	SRC;POT1;TERF1
regulation of exocytosis (GO:0017157)	6/52	0.0923418	0.999986	0.0636845	0.923769	-1.76959	4.21563	FGA;ATP6AP1;SYT1;SYTL4;SEPT5;LLGL1
telomeric loop disassembly (GO:0090657)	2/11	0.139883	0.999986	0.131041	0.923769	-2.09695	4.1246	POT1;TERF1
positive regulation of alcohol biosynthetic process (GO:1902932)	2/11	0.139883	0.999986	0.131041	0.923769	-2.0857	4.10247	PTH1R;ABCG1
negative regulation of morphogenesis of an epithelium (GO:1905331)	2/12	0.161431	0.999986	0.148133	0.923769	-2.24733	4.0984	BMP4;SULF1
positive regulation of cell division (GO:0051781)	5/42	0.107535	0.999986	0.0788731	0.923769	-1.83295	4.08736	MRGPRX2;DRD3;OR2A4;RHOA;RXFP3
embryonic forelimb morphogenesis (GO:0035115)	2/10	0.119034	0.999986	0.114452	0.923769	-1.92016	4.08677	CACNA1C;TBX5
low-density lipoprotein particle remodeling (GO:0034374)	2/12	0.161431	0.999986	0.148133	0.923769	-2.23149	4.06951	AGT;ABCG1
negative regulation of protein transport (GO:0051224)	3/19	0.103738	0.999986	0.0904638	0.923769	-1.7954	4.06816	NDFIP1;DRD3;DRD4
nucleotide metabolic process (GO:0009117)	2/14	0.206003	0.999986	0.183479	0.923769	-2.57274	4.06458	GUK1;NUDT4
regulation of cardiac conduction (GO:1903779)	7/68	0.115602	0.999986	0.074188	0.923769	-1.87756	4.05103	SLC8A3;CXADR;FXYD3;SRI;CORIN;AGT;SLC8A2
negative regulation of cell division (GO:0051782)	2/12	0.161431	0.999986	0.148133	0.923769	-2.21633	4.04187	SUSD2;CHMP4C
protein O-linked fucosylation (GO:0036066)	3/16	0.0684278	0.999986	0.063337	0.923769	-1.50562	4.03805	ADAMTSL1;THBS1;ADAMTS7
sodium ion transmembrane transport (GO:0035725)	5/37	0.0701669	0.999986	0.0532063	0.923769	-1.51651	4.02917	HCN4;SLC8A3;KCNK1;HCN2;SLC8A2
glycosaminoglycan biosynthetic process (GO:0006024)	11/100	0.0389586	0.999986	0.0201815	0.923769	-1.2358	4.01049	UGDH;VCAN;CEMIP;LUM;DSEL;B3GAT1;BGN;B3GALT6;GPC4;GPC6;DCN
zinc II ion transport (GO:0006829)	3/22	0.144668	0.999986	0.121542	0.923769	-2.05919	3.98106	SLC30A6;SLC39A11;SLC39A6
ganglion development (GO:0061548)	2/11	0.139883	0.999986	0.131041	0.923769	-2.02349	3.9801	NRP1;ASCL1
negative regulation of JAK-STAT cascade (GO:0046426)	6/48	0.0679087	0.999986	0.0477493	0.923769	-1.47658	3.97139	LRRC15;LEPROT;BGN;ADIPOR1;PODN;DCN
regulation of cell migration involved in sprouting angiogenesis (GO:0090049)	4/31	0.114678	0.999986	0.0903733	0.923769	-1.82545	3.95325	SRPX2;THBS1;RHOA;JCAD
regulation of pH (GO:0006885)	2/11	0.139883	0.999986	0.131041	0.923769	-2.00646	3.94662	ATP6AP1;CLCN3
regulation of vascular endothelial growth factor signaling pathway (GO:1900746)	2/12	0.161431	0.999986	0.148133	0.923769	-2.16359	3.94568	DCN;JCAD
oxygen homeostasis (GO:0032364)	1/7	0.353736	0.999986	0.331157	0.923769	-3.7807	3.92892	WNT7B
cellular response to cAMP (GO:0071320)	4/31	0.114678	0.999986	0.0903733	0.923769	-1.80528	3.90955	HCN4;RAP1B;CRHBP;HCN2
regulation of T cell differentiation in thymus (GO:0033081)	2/13	0.183519	0.999986	0.16564	0.923769	-2.30134	3.90177	BMP4;FOXJ1
negative regulation of nuclear division (GO:0051784)	2/12	0.161431	0.999986	0.148133	0.923769	-2.13636	3.89603	BMP4;NME6
regulation of protein tyrosine kinase activity (GO:0061097)	4/32	0.125148	0.999986	0.0979333	0.923769	-1.87455	3.89579	RAP2C;PTK6;THY1;AGT
ferric iron transport (GO:0015682)	5/37	0.0701669	0.999986	0.0532063	0.923769	-1.46257	3.88586	ATP6V0B;ATP6AP1;TFR2;ARHGAP1;ATP6V0D2
regulation of non-canonical Wnt signaling pathway (GO:2000050)	2/12	0.161431	0.999986	0.148133	0.923769	-2.12439	3.8742	SFRP4;DACT1
negative regulation of angiogenesis (GO:0016525)	8/70	0.0597747	0.999986	0.0368383	0.923769	-1.37105	3.86249	SPINK5;SARS;SULF1;THBS2;THBS1;DCN;AMOT;EPN2
arginine metabolic process (GO:0006525)	2/12	0.161431	0.999986	0.148133	0.923769	-2.10795	3.84422	NOS3;ART4
negative regulation of fibroblast growth factor receptor signaling pathway (GO:0040037)	2/13	0.183519	0.999986	0.16564	0.923769	-2.25951	3.83085	SULF1;THBS1
negative regulation of T cell apoptotic process (GO:0070233)	2/10	0.119034	0.999986	0.114452	0.923769	-1.79696	3.82456	BMP4;TSC22D3
negative regulation of lyase activity (GO:0051350)	3/23	0.159331	0.999986	0.132663	0.923769	-2.08008	3.82063	GABBR1;PALM;OR56A4
regulation of short-term neuronal synaptic plasticity (GO:0048172)	2/12	0.161431	0.999986	0.148133	0.923769	-2.07513	3.78436	GRIK2;SLC8A2
telomere maintenance via telomerase (GO:0007004)	3/21	0.130482	0.999986	0.110785	0.923769	-1.85625	3.7803	HSP90AB1;POT1;TERF1
negative regulation of chondrocyte differentiation (GO:0032331)	2/13	0.183519	0.999986	0.16564	0.923769	-2.22861	3.77846	NKX3-2;ADAMTS7
synaptic transmission, dopaminergic (GO:0001963)	2/12	0.161431	0.999986	0.148133	0.923769	-2.071	3.77683	CRHBP;OR56A4
3'-phosphoadenosine 5'-phosphosulfate metabolic process (GO:0050427)	4/26	0.0687718	0.999986	0.057113	0.923769	-1.40644	3.76499	SULT2B1;SLC35B2;ENPP1;PAPSS2
regulation of blood vessel endothelial cell proliferation involved in sprouting angiogenesis (GO:1903587)	2/12	0.161431	0.999986	0.148133	0.923769	-2.05443	3.74661	THBS1;JCAD
semaphorin-plexin signaling pathway involved in neuron projection guidance (GO:1902285)	2/14	0.206003	0.999986	0.183479	0.923769	-2.37144	3.74655	NRP1;PLXNB1
alternative mRNA splicing, via spliceosome (GO:0000380)	2/13	0.183519	0.999986	0.16564	0.923769	-2.20344	3.73578	CELF4;PQBP1
positive regulation of BMP signaling pathway (GO:0030513)	3/22	0.144668	0.999986	0.121542	0.923769	-1.92633	3.72419	BMP4;SULF1;HES5
wound healing, spreading of cells (GO:0044319)	3/21	0.130482	0.999986	0.110785	0.923769	-1.82402	3.71465	COL5A1;RHOC;RHOA
neuromuscular synaptic transmission (GO:0007274)	3/25	0.189889	0.999986	0.155892	0.923769	-2.22342	3.69379	CHRNA1;CHRNA6;KIF1B
positive regulation of lyase activity (GO:0051349)	2/13	0.183519	0.999986	0.16564	0.923769	-2.17773	3.69219	NOS3;FSHR
eye morphogenesis (GO:0048592)	3/21	0.130482	0.999986	0.110785	0.923769	-1.79669	3.659	TENM3;COL5A1;COL5A2
cellular response to sterol (GO:0036315)	2/12	0.161431	0.999986	0.148133	0.923769	-2.00482	3.65614	MLC1;RORA
regulation of mononuclear cell migration (GO:0071675)	2/13	0.183519	0.999986	0.16564	0.923769	-2.14533	3.63726	RARRES2;THBS1
positive regulation of viral life cycle (GO:1903902)	5/45	0.133776	0.999986	0.0969418	0.923769	-1.80245	3.62578	SRPK2;CHMP4C;ADARB1;PABPC1;PPID
potassium ion import across plasma membrane (GO:1990573)	2/10	0.119034	0.999986	0.114452	0.923769	-1.69925	3.61658	HCN4;HCN2
regulation of striated muscle contraction (GO:0006942)	4/30	0.104614	0.999986	0.0831063	0.923769	-1.59922	3.6102	HCN4;SLC8A3;TNNT3;SRI
cellular glucan metabolic process (GO:0006073)	2/13	0.183519	0.999986	0.16564	0.923769	-2.12228	3.59819	PPP1R3C;PRKAG2
negative regulation of cAMP biosynthetic process (GO:0030818)	3/22	0.144668	0.999986	0.121542	0.923769	-1.85721	3.59057	GABBR1;PALM;OR56A4
positive regulation of cell morphogenesis involved in differentiation (GO:0010770)	7/59	0.0641314	0.999986	0.0421266	0.923769	-1.30603	3.58743	PTPRD;FGA;NRP1;MYOC;PLXNB1;RHOA;LIMS1
positive regulation of cardiocyte differentiation (GO:1905209)	2/13	0.183519	0.999986	0.16564	0.923769	-2.10035	3.56102	GATA4;TBX5
positive regulation of heterotypic cell-cell adhesion (GO:0034116)	2/12	0.161431	0.999986	0.148133	0.923769	-1.95214	3.56006	FGA;THY1
regulation of vasoconstriction (GO:0019229)	4/30	0.104614	0.999986	0.0831063	0.923769	-1.56419	3.53111	FGA;DHX8;KCNMB2;AGT
regulation of cholesterol esterification (GO:0010872)	2/12	0.161431	0.999986	0.148133	0.923769	-1.93397	3.52693	AGT;ABCG1
regulation of glial cell differentiation (GO:0045685)	1/7	0.353736	0.999986	0.331157	0.923769	-3.38827	3.5211	TNFRSF8
negative regulation of cartilage development (GO:0061037)	2/14	0.206003	0.999986	0.183479	0.923769	-2.22834	3.52047	NKX3-2;ADAMTS7
regulation of cardiac muscle hypertrophy (GO:0010611)	3/22	0.144668	0.999986	0.121542	0.923769	-1.81742	3.51363	LMCD1;AGT;PDE9A
RNA-dependent DNA biosynthetic process (GO:0006278)	3/22	0.144668	0.999986	0.121542	0.923769	-1.8055	3.4906	HSP90AB1;POT1;TERF1
action potential (GO:0001508)	6/55	0.11338	0.999986	0.0774563	0.923769	-1.59823	3.47936	CHRNA1;KCND2;KCNMB2;SRI;CACNA1C;ANK3
Notch signaling pathway (GO:0007219)	6/56	0.120888	0.999986	0.0823919	0.923769	-1.64204	3.46945	APH1A;PSENEN;PSEN2;ASCL1;HES5;MIB1
sensory perception of mechanical stimulus (GO:0050954)	8/79	0.103954	0.999986	0.0630301	0.923769	-1.52979	3.46315	COL1A1;GRXCR2;CEMIP;MARVELD2;WFS1;P2RX2;COL11A1;SERPINB6
odontogenesis (GO:0042476)	5/42	0.107535	0.999986	0.0788731	0.923769	-1.55164	3.46005	COL1A1;BMP4;COL1A2;EDA;PITX2
regulation of cell communication by electrical coupling (GO:0010649)	2/13	0.183519	0.999986	0.16564	0.923769	-2.02444	3.43231	SRI;ANK3
regulation of catabolic process (GO:0009894)	2/13	0.183519	0.999986	0.16564	0.923769	-2.01134	3.41009	FAP;RARRES2
forelimb morphogenesis (GO:0035136)	2/11	0.139883	0.999986	0.131041	0.923769	-1.73367	3.41004	CACNA1C;TBX5
plasminogen activation (GO:0031639)	2/13	0.183519	0.999986	0.16564	0.923769	-2.00755	3.40368	FGA;F11
negative regulation of focal adhesion assembly (GO:0051895)	2/15	0.228754	0.999986	0.201575	0.923769	-2.30461	3.39955	SRC;THBS1
positive regulation of ion transmembrane transporter activity (GO:0032414)	3/24	0.174421	0.999986	0.144122	0.923769	-1.94309	3.39319	TCAF1;WNK3;ANK3
urate metabolic process (GO:0046415)	2/12	0.161431	0.999986	0.148133	0.923769	-1.85413	3.38133	SLC22A12;GCKR
adenylate cyclase-inhibiting G-protein coupled receptor signaling pathway (GO:0007193)	7/64	0.0906145	0.999986	0.0585548	0.923769	-1.4075	3.37962	CORT;GABBR1;DHX8;GRM8;OR56A4;DRD3;DRD4
negative regulation of myoblast differentiation (GO:0045662)	2/13	0.183519	0.999986	0.16564	0.923769	-1.99038	3.37456	BMP4;PRICKLE1
positive regulation of microtubule motor activity (GO:2000576)	1/7	0.353736	0.999986	0.331157	0.923769	-3.24519	3.37241	MTCL1
peptidyl-proline modification (GO:0018208)	5/41	0.099403	0.999986	0.0732889	0.923769	-1.45677	3.36307	FKBP2;NTMT1;PPID;PPIL6;PPIC
cellular response to steroid hormone stimulus (GO:0071383)	3/21	0.130482	0.999986	0.110785	0.923769	-1.64841	3.35702	BMP4;URI1;SRC
positive regulation of stem cell differentiation (GO:2000738)	2/13	0.183519	0.999986	0.16564	0.923769	-1.97708	3.35201	GATA4;TBX5
import across plasma membrane (GO:0098739)	2/12	0.161431	0.999986	0.148133	0.923769	-1.83593	3.34814	HCN4;HCN2
regulation of keratinocyte apoptotic process (GO:1902172)	1/7	0.353736	0.999986	0.331157	0.923769	-3.20554	3.33121	SFRP4
microtubule bundle formation (GO:0001578)	4/33	0.136004	0.999986	0.105777	0.923769	-1.66897	3.32971	RSPH1;MTCL1;NAV1;CFAP206
positive regulation of axon guidance (GO:1902669)	1/7	0.353736	0.999986	0.331157	0.923769	-3.20295	3.32852	NRP1
regulation of granulocyte chemotaxis (GO:0071622)	2/14	0.206003	0.999986	0.183479	0.923769	-2.09915	3.31637	RARRES2;THBS1
positive regulation of telomerase activity (GO:0051973)	4/36	0.170674	0.999986	0.130919	0.923769	-1.86328	3.29428	HSP90AB1;NVL;POT1;MAP2K7
zinc II ion transmembrane transport (GO:0071577)	3/24	0.174421	0.999986	0.144122	0.923769	-1.87816	3.2798	SLC30A6;SLC39A11;SLC39A6
Golgi to plasma membrane transport (GO:0006893)	5/40	0.0915931	0.999986	0.0679284	0.923769	-1.36401	3.26053	EXOC4;CCDC22;ANK3;LLGL1;EXOC1
membrane protein intracellular domain proteolysis (GO:0031293)	3/25	0.189889	0.999986	0.155892	0.923769	-1.96129	3.25832	APH1A;PSENEN;PSEN2
RNA polymerase II transcriptional preinitiation complex assembly (GO:0051123)	2/12	0.161431	0.999986	0.148133	0.923769	-1.7837	3.2529	TAF6;TAF1
cellular response to misfolded protein (GO:0071218)	3/22	0.144668	0.999986	0.121542	0.923769	-1.67841	3.2449	UBE2W;POMT1;DERL1
protein palmitoylation (GO:0018345)	4/31	0.114678	0.999986	0.0903733	0.923769	-1.49479	3.23716	ZDHHC9;ZDHHC1;ZDHHC16;ZDHHC11B
renal absorption (GO:0070293)	2/14	0.206003	0.999986	0.183479	0.923769	-2.03796	3.21971	CLDN4;MAGED2
secretion (GO:0046903)	2/14	0.206003	0.999986	0.183479	0.923769	-2.03755	3.21905	TPD52;DRD3
telencephalon cell migration (GO:0022029)	1/7	0.353736	0.999986	0.331157	0.923769	-3.06841	3.1887	FGF13
oligodendrocyte differentiation (GO:0048709)	2/15	0.228754	0.999986	0.201575	0.923769	-2.15812	3.18346	SLC8A3;HES5
neural tube closure (GO:0001843)	4/34	0.147225	0.999986	0.113896	0.923769	-1.65736	3.17515	GRHL3;SCRIB;PRICKLE1;CELSR1
calcium ion homeostasis (GO:0055074)	9/88	0.0839867	0.999986	0.0482018	0.923769	-1.28139	3.17412	PKHD1;SLC24A2;SLC8A3;SLC24A3;TRPV6;WFS1;DRD3;DRD4;SLC8A2
adenylate cyclase-inhibiting G-protein coupled glutamate receptor signaling pathway (GO:0007196)	1/7	0.353736	0.999986	0.331157	0.923769	-3.04447	3.16383	GRM8
negative regulation of cell differentiation (GO:0045596)	13/151	0.126056	0.999986	0.0598423	0.923769	-1.52493	3.15818	RORA;ADIPOR1;TBX5;HOPX;SFRP2;COL5A1;COL5A2;ENPP1;HES5;NKX3-2;ABCG1;RUNX1T1;ADAMTS7
positive regulation of phosphatidylinositol 3-kinase signaling (GO:0014068)	6/54	0.106116	0.999986	0.0726927	0.923769	-1.40513	3.15203	MYOC;FSHR;PLXNB1;WNT16;AGT;DCN
actin filament bundle assembly (GO:0051017)	5/38	0.0769691	0.999986	0.057886	0.923769	-1.22911	3.15188	BAIAP2L2;BAIAP2;RHOC;RHOA;RHOBTB1
C-terminal protein lipidation (GO:0006501)	8/76	0.0876213	0.999986	0.0532851	0.923769	-1.28567	3.13027	CPM;CEACAM5;NTM;CNTN3;THY1;PRND;ART4;OPCML
long-term synaptic potentiation (GO:0060291)	3/22	0.144668	0.999986	0.121542	0.923769	-1.61346	3.11933	SLC24A2;SLC8A3;SLC8A2
positive regulation of sodium ion transport (GO:0010765)	2/14	0.206003	0.999986	0.183479	0.923769	-1.969	3.11075	WNK3;ANK3
neuronal action potential (GO:0019228)	3/24	0.174421	0.999986	0.144122	0.923769	-1.77884	3.10636	CHRNA1;KCNMB2;ANK3
protein targeting (GO:0006605)	12/134	0.111756	0.999986	0.0551632	0.923769	-1.41507	3.10104	AP4M1;ICMT;ZDHHC9;TMEM50B;PEX6;LAMP2;RAB3IP;EXOC4;TIMM17B;AP4S1;ZDHHC1;ZDHHC11B
regulation of macrophage chemotaxis (GO:0010758)	2/16	0.251657	0.999986	0.219862	0.923769	-2.22927	3.0757	RARRES2;THBS1
dopamine receptor signaling pathway (GO:0007212)	4/29	0.0949747	0.999986	0.07614	0.923769	-1.30374	3.0692	GNA14;OR56A4;DRD3;DRD4
negative regulation of cell motility (GO:2000146)	10/98	0.0719701	0.999986	0.0390784	0.923769	-1.16354	3.06187	RAP2C;TCAF1;DUSP10;SFRP2;ADORA3;THY1;ADARB1;SULF1;PODN;TBX5
negative regulation of sprouting angiogenesis (GO:1903671)	3/23	0.159331	0.999986	0.132663	0.923769	-1.66461	3.05751	THBS1;RHOA;EPN2
regulation of axon guidance (GO:1902667)	2/14	0.206003	0.999986	0.183479	0.923769	-1.93042	3.04981	NRP1;ZSWIM4
ER-associated misfolded protein catabolic process (GO:0071712)	2/14	0.206003	0.999986	0.183479	0.923769	-1.91956	3.03265	POMT1;DERL1
clathrin coat assembly (GO:0048268)	2/15	0.228754	0.999986	0.201575	0.923769	-2.05559	3.03222	HIP1;AP2S1
multivesicular body sorting pathway (GO:0071985)	2/14	0.206003	0.999986	0.183479	0.923769	-1.91664	3.02803	SORT1;SYTL4
negative regulation of voltage-gated calcium channel activity (GO:1901386)	2/14	0.206003	0.999986	0.183479	0.923769	-1.91651	3.02783	OR56A4;DRD4
Rho protein signal transduction (GO:0007266)	8/73	0.0728921	0.999986	0.0445641	0.923769	-1.15404	3.02217	COL1A2;ARHGAP1;ARHGDIG;EPS8L1;RHOV;RHOC;RHOA;RHOBTB1
aortic valve development (GO:0003176)	1/7	0.353736	0.999986	0.331157	0.923769	-2.9066	3.02055	BMP4
sodium ion import across plasma membrane (GO:0098719)	2/16	0.251657	0.999986	0.219862	0.923769	-2.17175	2.99633	HCN4;HCN2
cellular protein complex disassembly (GO:0043624)	2/15	0.228754	0.999986	0.201575	0.923769	-2.03097	2.99591	N6AMT1;APEH
cyclic nucleotide metabolic process (GO:0009187)	3/26	0.205687	0.999986	0.167947	0.923769	-1.89297	2.99354	GUCY1A2;PDE9A;NUDT4
regulation of establishment of planar polarity (GO:0090175)	9/90	0.0935656	0.999986	0.0536528	0.923769	-1.26285	2.99182	VANGL1;PSMD5;PRICKLE2;AP2S1;PRICKLE1;CELSR1;CELSR2;RHOA;DACT1
cofactor biosynthetic process (GO:0051188)	4/32	0.125148	0.999986	0.0979333	0.923769	-1.4313	2.97461	ISCA1;PANK1;MOCOS;MOCS1
phospholipase C-activating dopamine receptor signaling pathway (GO:0060158)	2/14	0.206003	0.999986	0.183479	0.923769	-1.87981	2.96985	GNA14;OR56A4
regulation of BMP signaling pathway (GO:0030510)	6/57	0.128635	0.999986	0.0874984	0.923769	-1.44686	2.96719	BMP4;SFRP4;SOST;SULF1;NBL1;HES5
gas homeostasis (GO:0033483)	1/8	0.392816	0.999986	0.363962	0.923769	-3.15193	2.94521	WNT7B
regulation of heart contraction (GO:0008016)	9/96	0.125938	0.999986	0.0723478	0.923769	-1.42128	2.94486	HCN4;SLC8A3;DES;FXYD3;ADORA3;SRI;CORIN;AGT;SLC8A2
regulation of cellular protein catabolic process (GO:1903362)	2/18	0.297529	0.999986	0.256763	0.923769	-2.42471	2.93933	PTTG1IP;DACT1
positive regulation of flagellated sperm motility (GO:1902093)	1/7	0.353736	0.999986	0.331157	0.923769	-2.81362	2.92393	TAC4
Golgi to vacuole transport (GO:0006896)	2/15	0.228754	0.999986	0.201575	0.923769	-1.9815	2.92293	GAK;AP4M1
regulation of fatty acid metabolic process (GO:0019217)	2/15	0.228754	0.999986	0.201575	0.923769	-1.97459	2.91273	PRKAG2;ADIPOR1
regulation of branching involved in ureteric bud morphogenesis (GO:0090189)	2/16	0.251657	0.999986	0.219862	0.923769	-2.10179	2.89982	BMP4;AGT
inorganic cation import across plasma membrane (GO:0098659)	3/26	0.205687	0.999986	0.167947	0.923769	-1.83133	2.89606	HCN4;TRPV6;HCN2
long-chain fatty acid metabolic process (GO:0001676)	6/56	0.120888	0.999986	0.0823919	0.923769	-1.36195	2.87765	ELOVL1;ASAH2B;ASAH2;PLA2G4A;ACOT1;ALOX12
regulation of establishment of cell polarity (GO:2000114)	2/16	0.251657	0.999986	0.219862	0.923769	-2.07884	2.86814	ARFGEF1;RAP1B
membrane assembly (GO:0071709)	3/24	0.174421	0.999986	0.144122	0.923769	-1.64193	2.86728	PTPRD;GAK;ANK3
Wnt signaling pathway, planar cell polarity pathway (GO:0060071)	8/89	0.169374	0.999986	0.103062	0.923769	-1.61153	2.86152	VANGL1;PSMD5;PRICKLE2;AP2S1;PRICKLE1;CELSR1;CELSR2;RHOA
positive regulation of cell-matrix adhesion (GO:0001954)	4/34	0.147225	0.999986	0.113896	0.923769	-1.4919	2.85817	NRP1;MYOC;THY1;LIMS1
establishment of skin barrier (GO:0061436)	2/17	0.274613	0.999986	0.238277	0.923769	-2.21135	2.85794	CLDN4;ALOX12
negative regulation of adherens junction organization (GO:1903392)	2/16	0.251657	0.999986	0.219862	0.923769	-2.07132	2.85777	SRC;THBS1
regulation of cellular carbohydrate metabolic process (GO:0010675)	2/14	0.206003	0.999986	0.183479	0.923769	-1.80529	2.85211	RORA;ADIPOR1
membrane lipid biosynthetic process (GO:0046467)	6/61	0.161881	0.999986	0.109599	0.923769	-1.56501	2.84972	ELOVL1;SGPL1;SGMS1;KDSR;PLPP2;GBGT1
positive regulation of cellular protein catabolic process (GO:1903364)	2/18	0.297529	0.999986	0.256763	0.923769	-2.34731	2.84551	PTTG1IP;DACT1
negative regulation of adenylate cyclase activity (GO:0007194)	3/21	0.130482	0.999986	0.110785	0.923769	-1.39671	2.84442	GABBR1;PALM;OR56A4
protein lipidation (GO:0006497)	12/128	0.0866276	0.999986	0.0423649	0.923769	-1.16142	2.84099	CPM;ZDHHC9;CEACAM5;NTM;CNTN3;THY1;ZDHHC1;WDR45;ZDHHC16;PRND;ART4;OPCML
negative regulation of cellular response to growth factor stimulus (GO:0090288)	6/56	0.120888	0.999986	0.0823919	0.923769	-1.34326	2.83815	SOST;SULF1;THBS1;NBL1;AGT;EPN2
oxidative phosphorylation (GO:0006119)	2/12	0.161431	0.999986	0.148133	0.923769	-1.55453	2.83497	SURF1;UQCRB
epiboly involved in wound healing (GO:0090505)	2/15	0.228754	0.999986	0.201575	0.923769	-1.91847	2.82995	RHOC;RHOA
peptidyl-L-cysteine S-palmitoylation (GO:0018230)	3/23	0.159331	0.999986	0.132663	0.923769	-1.5383	2.82551	ZDHHC9;ZDHHC1;ZDHHC11B
cellular nitrogen compound biosynthetic process (GO:0044271)	3/24	0.174421	0.999986	0.144122	0.923769	-1.61749	2.82459	ASAH2B;ASAH2;NOS3
positive regulation of osteoblast differentiation (GO:0045669)	4/36	0.170674	0.999986	0.130919	0.923769	-1.59633	2.82231	BMP4;ATP6AP1;WNT7B;CTNNBIP1
sodium ion import (GO:0097369)	2/16	0.251657	0.999986	0.219862	0.923769	-2.04361	2.81954	HCN4;HCN2
regulation of water loss via skin (GO:0033561)	2/17	0.274613	0.999986	0.238277	0.923769	-2.18133	2.81913	CLDN4;ALOX12
peptidyl-S-diacylglycerol-L-cysteine biosynthetic process from peptidyl-cysteine (GO:0018231)	3/23	0.159331	0.999986	0.132663	0.923769	-1.53138	2.81279	ZDHHC9;ZDHHC1;ZDHHC11B
branching involved in blood vessel morphogenesis (GO:0001569)	2/15	0.228754	0.999986	0.201575	0.923769	-1.90679	2.81273	NRP1;SFRP2
retina homeostasis (GO:0001895)	4/39	0.208023	0.999986	0.158254	0.923769	-1.7889	2.80877	POTEI;POTEJ;POTEE;POTEF
regulation of steroid metabolic process (GO:0019218)	2/17	0.274613	0.999986	0.238277	0.923769	-2.1733	2.80876	RORA;ABCG1
regulation of hydrolase activity (GO:0051336)	8/81	0.115718	0.999986	0.0701052	0.923769	-1.30121	2.8062	ARHGAP8;PRR5-ARHGAP8;TNNT3;ARHGAP1;PLXNB1;OCRL;ARHGEF5;FGD1
ribonucleoside biosynthetic process (GO:0042455)	1/7	0.353736	0.999986	0.331157	0.923769	-2.69975	2.80559	PDC
negative regulation of cell migration involved in sprouting angiogenesis (GO:0090051)	2/15	0.228754	0.999986	0.201575	0.923769	-1.89756	2.79911	THBS1;RHOA
growth hormone secretion (GO:0030252)	1/7	0.353736	0.999986	0.331157	0.923769	-2.69291	2.79849	RAB1A
positive regulation of filopodium assembly (GO:0051491)	3/26	0.205687	0.999986	0.167947	0.923769	-1.76934	2.79803	NRP1;MIEN1;PALM
adenylate cyclase-inhibiting G-protein coupled acetylcholine receptor signaling pathway (GO:0007197)	1/7	0.353736	0.999986	0.331157	0.923769	-2.68997	2.79543	DHX8
endothelial cell migration (GO:0043542)	4/36	0.170674	0.999986	0.130919	0.923769	-1.58072	2.79471	NRP1;FAP;NOS3;RHOA
positive regulation of helicase activity (GO:0051096)	1/7	0.353736	0.999986	0.331157	0.923769	-2.67991	2.78498	POT1
regulation of glucokinase activity (GO:0033131)	1/7	0.353736	0.999986	0.331157	0.923769	-2.67693	2.78188	GCKR
polyphosphate metabolic process (GO:0006797)	1/7	0.353736	0.999986	0.331157	0.923769	-2.67549	2.78038	BNIPL
detection of calcium ion (GO:0005513)	2/14	0.206003	0.999986	0.183479	0.923769	-1.75733	2.77634	SYT1;KCNMB2
regulation of protein import into nucleus (GO:0042306)	3/26	0.205687	0.999986	0.167947	0.923769	-1.74738	2.76331	BMP4;DACT1;ZPR1
positive regulation of activation of Janus kinase activity (GO:0010536)	1/7	0.353736	0.999986	0.331157	0.923769	-2.65646	2.7606	AGT
glandular epithelial cell development (GO:0002068)	1/7	0.353736	0.999986	0.331157	0.923769	-2.65369	2.75773	BMP4
L-serine metabolic process (GO:0006563)	2/12	0.161431	0.999986	0.148133	0.923769	-1.51016	2.75405	SDS;SDSL
positive regulation of cell migration involved in sprouting angiogenesis (GO:0090050)	2/17	0.274613	0.999986	0.238277	0.923769	-2.1227	2.74337	SRPX2;JCAD
divalent inorganic cation homeostasis (GO:0072507)	3/24	0.174421	0.999986	0.144122	0.923769	-1.56617	2.73498	TRPV6;WFS1;ANK3
axonogenesis (GO:0007409)	18/224	0.133509	0.999986	0.051823	0.923769	-1.35677	2.73198	LYPLA2;NRP1;GRB7;SRC;LUM;GAB1;FRS2;GFRA1;ANK3;BAIAP2;ART4;LRFN3;SLITRK4;SLITRK6;TNFRSF8;PLXNB1;LLGL1;PDLIM7
positive regulation of vascular endothelial growth factor production (GO:0010575)	3/25	0.189889	0.999986	0.155892	0.923769	-1.64203	2.72793	RORA;GATA4;SULF1
ribonucleoprotein complex disassembly (GO:0032988)	2/14	0.206003	0.999986	0.183479	0.923769	-1.71738	2.71322	MCTS1;DYRK3
misfolded or incompletely synthesized protein catabolic process (GO:0006515)	3/26	0.205687	0.999986	0.167947	0.923769	-1.71044	2.70489	UBE2W;POMT1;DERL1
queuosine metabolic process (GO:0046116)	1/7	0.353736	0.999986	0.331157	0.923769	-2.59751	2.69935	PDC
synaptic transmission, glycinergic (GO:0060012)	1/7	0.353736	0.999986	0.331157	0.923769	-2.59277	2.69442	GLRA3
regulation of cell communication (GO:0010646)	7/72	0.143796	0.999986	0.0920516	0.923769	-1.38496	2.68594	CXADR;DHX8;SCG5;GLRX2;SRI;GRIK2;NAIP
aortic valve morphogenesis (GO:0003180)	1/7	0.353736	0.999986	0.331157	0.923769	-2.58254	2.68379	BMP4
regulation of neuronal synaptic plasticity (GO:0048168)	3/25	0.189889	0.999986	0.155892	0.923769	-1.61438	2.68199	GRIK2;DBN1;SLC8A2
GDP-mannose metabolic process (GO:0019673)	1/7	0.353736	0.999986	0.331157	0.923769	-2.57849	2.67958	TSTA3
cerebral cortex cell migration (GO:0021795)	1/7	0.353736	0.999986	0.331157	0.923769	-2.56902	2.66974	FGF13
spinal cord dorsal/ventral patterning (GO:0021513)	1/7	0.353736	0.999986	0.331157	0.923769	-2.56325	2.66374	ASCL1
chromatin-mediated maintenance of transcription (GO:0048096)	1/8	0.392816	0.999986	0.363962	0.923769	-2.84451	2.65795	ARID1B
icosanoid secretion (GO:0032309)	2/12	0.161431	0.999986	0.148133	0.923769	-1.45648	2.65614	DRD3;DRD4
establishment or maintenance of epithelial cell apical/basal polarity (GO:0045197)	4/34	0.147225	0.999986	0.113896	0.923769	-1.38537	2.65408	MTCL1;SCRIB;RHOA;CRB3
chordate embryonic development (GO:0043009)	6/57	0.128635	0.999986	0.0874984	0.923769	-1.29081	2.64716	COL1A1;WNT7B;RARRES2;SULF1;HES5;DACT1
regulation of dopamine metabolic process (GO:0042053)	1/7	0.353736	0.999986	0.331157	0.923769	-2.5466	2.64644	DRD4
lens fiber cell development (GO:0070307)	1/7	0.353736	0.999986	0.331157	0.923769	-2.54224	2.6419	WNT7B
extracellular matrix disassembly (GO:0022617)	8/79	0.103954	0.999986	0.0630301	0.923769	-1.16604	2.63969	MMP11;MMP14;MMP13;CTSK;HTRA1;KLK4;MMP19;DCN
regulation of nucleocytoplasmic transport (GO:0046822)	2/15	0.228754	0.999986	0.201575	0.923769	-1.78687	2.63582	BMP4;NUDT4
protein peptidyl-prolyl isomerization (GO:0000413)	4/38	0.195314	0.999986	0.148917	0.923769	-1.60871	2.62726	FKBP2;PPID;PPIL6;PPIC
negative regulation of platelet activation (GO:0010544)	2/16	0.251657	0.999986	0.219862	0.923769	-1.89813	2.61882	NOS3;ALOX12
iron ion import (GO:0097286)	1/7	0.353736	0.999986	0.331157	0.923769	-2.51728	2.61597	TFR2
L-amino acid transport (GO:0015807)	3/26	0.205687	0.999986	0.167947	0.923769	-1.65371	2.61517	SLC6A9;PRAF2;SLC6A20
response to UV-A (GO:0070141)	1/7	0.353736	0.999986	0.331157	0.923769	-2.51538	2.61399	PPID
negative regulation of telomere maintenance via telomere lengthening (GO:1904357)	3/27	0.221768	0.999986	0.180262	0.923769	-1.73322	2.61044	SRC;POT1;TERF1
regulation of angiotensin levels in blood (GO:0002002)	2/13	0.183519	0.999986	0.16564	0.923769	-1.53454	2.60171	KCTD11;AGT
ceramide transport (GO:0035627)	1/7	0.353736	0.999986	0.331157	0.923769	-2.4993	2.59728	PLTP
blood vessel endothelial cell proliferation involved in sprouting angiogenesis (GO:0002043)	1/7	0.353736	0.999986	0.331157	0.923769	-2.49721	2.59511	BMP4
myotube differentiation (GO:0014902)	2/16	0.251657	0.999986	0.219862	0.923769	-1.8781	2.59119	SORT1;ADAM12
skin development (GO:0043588)	9/95	0.12017	0.999986	0.0689845	0.923769	-1.22215	2.58954	COL1A1;SCEL;CLDN4;COL1A2;COL5A1;COL5A3;COL5A2;ALOX12;WNT16
positive regulation of cell migration by vascular endothelial growth factor signaling pathway (GO:0038089)	1/8	0.392816	0.999986	0.363962	0.923769	-2.76115	2.58005	GAB1
cardiac left ventricle morphogenesis (GO:0003214)	2/15	0.228754	0.999986	0.201575	0.923769	-1.7478	2.5782	SFRP2;TBX5
negative regulation of mitotic cell cycle (GO:0045930)	5/49	0.172672	0.999986	0.123966	0.923769	-1.46556	2.57405	BMP4;FAP;NME6;SCRIB;BRINP3
regulation of energy homeostasis (GO:2000505)	2/17	0.274613	0.999986	0.238277	0.923769	-1.99088	2.57301	SGIP1;METRNL
glial cell differentiation (GO:0010001)	3/26	0.205687	0.999986	0.167947	0.923769	-1.62404	2.56825	SLC8A3;HES5;GPR157
regulation of non-motile cilium assembly (GO:1902855)	1/7	0.353736	0.999986	0.331157	0.923769	-2.46355	2.56013	MAP4
positive regulation of protein import (GO:1904591)	2/16	0.251657	0.999986	0.219862	0.923769	-1.85549	2.55999	ARHGEF5;ZPR1
purine ribonucleoside monophosphate catabolic process (GO:0009169)	1/7	0.353736	0.999986	0.331157	0.923769	-2.45981	2.55624	NUDT4
negative regulation of muscle cell apoptotic process (GO:0010656)	1/7	0.353736	0.999986	0.331157	0.923769	-2.45974	2.55617	ALOX12
protein repair (GO:0030091)	1/7	0.353736	0.999986	0.331157	0.923769	-2.45862	2.555	MSRB2
vesicle fusion with Golgi apparatus (GO:0048280)	1/7	0.353736	0.999986	0.331157	0.923769	-2.45539	2.55165	SEC22C
positive regulation of collagen metabolic process (GO:0010714)	2/16	0.251657	0.999986	0.219862	0.923769	-1.84835	2.55015	BMP4;CREB3L1
protein targeting to peroxisome (GO:0006625)	2/16	0.251657	0.999986	0.219862	0.923769	-1.84831	2.55009	PEX6;PEX2
negative regulation of blood vessel morphogenesis (GO:2000181)	7/66	0.102695	0.999986	0.0660922	0.923769	-1.11889	2.54659	SPINK5;SARS;SULF1;THBS2;THBS1;DCN;AMOT
lipid modification (GO:0030258)	3/27	0.221768	0.999986	0.180262	0.923769	-1.68653	2.54012	PLPP4;DGKB;PLPP2
coronary vasculature development (GO:0060976)	1/7	0.353736	0.999986	0.331157	0.923769	-2.43992	2.53557	BMP4
establishment of mitochondrion localization, microtubule-mediated (GO:0034643)	1/7	0.353736	0.999986	0.331157	0.923769	-2.43555	2.53103	UXT
sensory perception of sound (GO:0007605)	8/82	0.121857	0.999986	0.0738175	0.923769	-1.19725	2.52009	COL1A1;GRXCR2;CEMIP;MARVELD2;WFS1;P2RX2;COL11A1;SERPINB6
apoptotic DNA fragmentation (GO:0006309)	2/16	0.251657	0.999986	0.219862	0.923769	-1.82652	2.52003	DFFA;ENDOG
positive regulation of cellular extravasation (GO:0002693)	1/7	0.353736	0.999986	0.331157	0.923769	-2.42414	2.51917	THY1
receptor clustering (GO:0043113)	3/25	0.189889	0.999986	0.155892	0.923769	-1.51588	2.51835	MADCAM1;SCRIB;THY1
type B pancreatic cell development (GO:0003323)	1/7	0.353736	0.999986	0.331157	0.923769	-2.41448	2.50914	BMP4
substrate-dependent cell migration (GO:0006929)	2/16	0.251657	0.999986	0.219862	0.923769	-1.81502	2.50416	NRP1;ITGA11
autonomic nervous system development (GO:0048483)	2/16	0.251657	0.999986	0.219862	0.923769	-1.81231	2.50042	NRP1;ASCL1
cellular response to chemokine (GO:1990869)	1/7	0.353736	0.999986	0.331157	0.923769	-2.4045	2.49877	RHOA
regulation of receptor-mediated endocytosis (GO:0048259)	4/37	0.182857	0.999986	0.139802	0.923769	-1.46649	2.49164	ARF1;HIP1;SGIP1;SMAP1
regulation of lipase activity (GO:0060191)	2/15	0.228754	0.999986	0.201575	0.923769	-1.68855	2.4908	RHOC;RHOA
negative regulation of transcription regulatory region DNA binding (GO:2000678)	2/17	0.274613	0.999986	0.238277	0.923769	-1.92656	2.48987	ANKRD33;TAF1
DNA-templated transcriptional preinitiation complex assembly (GO:0070897)	2/14	0.206003	0.999986	0.183479	0.923769	-1.57504	2.48834	TAF6;TAF1
chromatin silencing at telomere (GO:0006348)	1/7	0.353736	0.999986	0.331157	0.923769	-2.39349	2.48733	DYDC1
zinc II ion transmembrane import (GO:0071578)	1/8	0.392816	0.999986	0.363962	0.923769	-2.66045	2.48596	SLC39A6
regulation of systemic arterial blood pressure by hormone (GO:0001990)	2/17	0.274613	0.999986	0.238277	0.923769	-1.91109	2.46988	NOS3;CORIN
protein localization to endoplasmic reticulum exit site (GO:0070973)	1/7	0.353736	0.999986	0.331157	0.923769	-2.37637	2.46953	BCAP31
regulation of intrinsic apoptotic signaling pathway by p53 class mediator (GO:1902253)	1/7	0.353736	0.999986	0.331157	0.923769	-2.37306	2.46609	PTTG1IP
protein retention in ER lumen (GO:0006621)	1/7	0.353736	0.999986	0.331157	0.923769	-2.36905	2.46193	GPAA1
chondroitin sulfate biosynthetic process (GO:0030206)	3/21	0.130482	0.999986	0.110785	0.923769	-1.20664	2.45734	VCAN;BGN;DCN
negative regulation of DNA replication (GO:0008156)	2/17	0.274613	0.999986	0.238277	0.923769	-1.89874	2.45392	TERF1;S100A11
iron ion import across plasma membrane (GO:0098711)	1/7	0.353736	0.999986	0.331157	0.923769	-2.36053	2.45307	ARHGAP1
negative regulation of endoplasmic reticulum calcium ion concentration (GO:0032471)	1/7	0.353736	0.999986	0.331157	0.923769	-2.35803	2.45047	BCAP31
negative regulation of peptidyl-tyrosine phosphorylation (GO:0050732)	3/28	0.238087	0.999986	0.192811	0.923769	-1.70594	2.44823	SFRP2;PTK6;THY1
nitric oxide mediated signal transduction (GO:0007263)	2/16	0.251657	0.999986	0.219862	0.923769	-1.77368	2.44713	NOS3;AGT
negative regulation of epithelial cell migration (GO:0010633)	4/36	0.170674	0.999986	0.130919	0.923769	-1.384	2.44692	DUSP10;ADIPOR1;THBS1;DCN
integrin-mediated signaling pathway (GO:0007229)	6/59	0.144821	0.999986	0.0982177	0.923769	-1.26493	2.44418	NRP1;ITGB5;SRC;ITGA11;MADCAM1;THY1
negative regulation of cell size (GO:0045792)	1/7	0.353736	0.999986	0.331157	0.923769	-2.34992	2.44205	RHOA
positive regulation of peptidyl-threonine phosphorylation (GO:0010800)	3/26	0.205687	0.999986	0.167947	0.923769	-1.54419	2.44198	CEMIP;WNK3;PRKAG2
regulation of thymocyte apoptotic process (GO:0070243)	1/7	0.353736	0.999986	0.331157	0.923769	-2.34337	2.43524	BMP4
cardiac ventricle formation (GO:0003211)	1/7	0.353736	0.999986	0.331157	0.923769	-2.34105	2.43283	TBX5
regulation of regulated secretory pathway (GO:1903305)	4/38	0.195314	0.999986	0.148917	0.923769	-1.48957	2.43268	TRPV6;SYT1;SYT15;SYTL4
positive regulation of natural killer cell mediated cytotoxicity (GO:0045954)	2/18	0.297529	0.999986	0.256763	0.923769	-1.99589	2.4195	RAET1E;NECTIN2
regulation of phosphate metabolic process (GO:0019220)	2/15	0.228754	0.999986	0.201575	0.923769	-1.63889	2.41754	SRPX2;CD24
regulation of macroautophagy (GO:0016241)	10/117	0.170025	0.999986	0.0940919	0.923769	-1.36288	2.41476	ATP6V0B;RRAGD;EXOC4;PRKAG2;TBC1D25;VPS26A;VPS26B;ATP6V0D2;DCN;EXOC1
central nervous system development (GO:0007417)	17/218	0.169725	0.999986	0.0706368	0.923769	-1.3602	2.41243	VCX3B;SZT2;VCX3A;THRA;SRC;CNTN6;FOXJ1;VCX;CELSR1;NPAS1;VCY;VCX2;SLC8A3;VCAN;HES5;SH3GL1;ZPR1
proteolysis (GO:0006508)	22/292	0.169339	0.999986	0.0589691	0.923769	-1.35598	2.40803	PSENEN;CPM;PSEN2;HTRA1;KLK4;AEBP1;SRI;CPZ;APEH;APH1A;MMP14;FAP;DPP8;MMP26;CTSK;RNPEP;CNTN1;MMP19;KCTD11;AMZ1;FBXL6;ADAMTS7
negative regulation of cholesterol storage (GO:0010887)	1/7	0.353736	0.999986	0.331157	0.923769	-2.31364	2.40434	ABCG1
sodium ion transport (GO:0006814)	6/59	0.144821	0.999986	0.0982177	0.923769	-1.24285	2.40151	HCN4;SLC8A3;KCNK1;FGF13;HCN2;SLC8A2
extracellular matrix assembly (GO:0085029)	2/17	0.274613	0.999986	0.238277	0.923769	-1.85642	2.39922	TNXB;LOXL1
epithelial cell migration (GO:0010631)	4/37	0.182857	0.999986	0.139802	0.923769	-1.41108	2.3975	NRP1;FAP;NOS3;RHOA
kidney development (GO:0001822)	6/64	0.188977	0.999986	0.127871	0.923769	-1.43781	2.39558	PKHD1;BMP4;WFS1;KCTD11;SULF1;AGT
regulation of cellular component movement (GO:0051270)	5/47	0.152705	0.999986	0.110049	0.923769	-1.27302	2.39233	BTC;PKHD1;ERBB2;ZSWIM4;RHOA
female gonad development (GO:0008585)	1/8	0.392816	0.999986	0.363962	0.923769	-2.54981	2.38257	FSHR
pyruvate metabolic process (GO:0006090)	5/47	0.152705	0.999986	0.110049	0.923769	-1.26558	2.37833	PFKL;SDS;PGK2;CELSR1;LDHAL6B
vascular smooth muscle contraction (GO:0014829)	1/8	0.392816	0.999986	0.363962	0.923769	-2.54483	2.37793	EDNRA
neural tube development (GO:0021915)	2/17	0.274613	0.999986	0.238277	0.923769	-1.83959	2.37748	HES5;DACT1
regulation of intrinsic apoptotic signaling pathway (GO:2001242)	5/48	0.162565	0.999986	0.116909	0.923769	-1.3076	2.37549	BCAP31;URI1;SGMS1;SRC;BOK
sympathetic nervous system development (GO:0048485)	2/17	0.274613	0.999986	0.238277	0.923769	-1.83634	2.37328	NRP1;ASCL1
positive regulation of action potential (GO:0045760)	1/7	0.353736	0.999986	0.331157	0.923769	-2.28024	2.36964	ANK3
negative regulation of mRNA catabolic process (GO:1902373)	1/7	0.353736	0.999986	0.331157	0.923769	-2.27917	2.36852	PABPC1
positive regulation of receptor binding (GO:1900122)	1/7	0.353736	0.999986	0.331157	0.923769	-2.27551	2.36472	NRP1
positive regulation of protein localization to membrane (GO:1905477)	9/96	0.125938	0.999986	0.0723478	0.923769	-1.13989	2.36181	CEMIP;TCAF1;CNPY4;MTCL1;ERBB2;WNK3;TP53BP2;ANK3;YWHAZ
exit from host cell (GO:0035891)	1/7	0.353736	0.999986	0.331157	0.923769	-2.26987	2.35885	PPID
retinal ganglion cell axon guidance (GO:0031290)	1/7	0.353736	0.999986	0.331157	0.923769	-2.26555	2.35437	NRP1
catecholamine metabolic process (GO:0006584)	2/16	0.251657	0.999986	0.219862	0.923769	-1.70446	2.35162	DRD3;DRD4
positive regulation of extrinsic apoptotic signaling pathway via death domain receptors (GO:1902043)	1/7	0.353736	0.999986	0.331157	0.923769	-2.25554	2.34397	THBS1
positive regulation of growth (GO:0045927)	7/72	0.143796	0.999986	0.0920516	0.923769	-1.20776	2.34228	N6AMT1;GH2;MMP14;SFRP2;WFS1;ERBB2;ZPR1
astrocyte differentiation (GO:0048708)	1/7	0.353736	0.999986	0.331157	0.923769	-2.24966	2.33786	HES5
heme catabolic process (GO:0042167)	1/8	0.392816	0.999986	0.363962	0.923769	-2.50167	2.3376	BLVRB
epithelial cell development (GO:0002064)	2/17	0.274613	0.999986	0.238277	0.923769	-1.80858	2.3374	ACTA2;WNT7B
response to alkaloid (GO:0043279)	3/24	0.174421	0.999986	0.144122	0.923769	-1.33747	2.3356	CHRNA1;CHRNA6;DRD3
bone morphogenesis (GO:0060349)	2/17	0.274613	0.999986	0.238277	0.923769	-1.80362	2.33099	SFRP4;MMP13
signal complex assembly (GO:0007172)	1/7	0.353736	0.999986	0.331157	0.923769	-2.23127	2.31875	SRC
auditory receptor cell differentiation (GO:0042491)	1/8	0.392816	0.999986	0.363962	0.923769	-2.48077	2.31806	HES5
negative regulation of cell migration (GO:0030336)	11/122	0.119801	0.999986	0.062206	0.923769	-1.08964	2.31213	RAP2C;TCAF1;DUSP10;SFRP2;ADORA3;THY1;ADARB1;ADIPOR1;SULF1;PODN;TBX5
C-terminal protein amino acid modification (GO:0018410)	8/83	0.128165	0.999986	0.0776465	0.923769	-1.12354	2.30825	CPM;CEACAM5;NTM;CNTN3;THY1;PRND;ART4;OPCML
formation of translation preinitiation complex (GO:0001731)	1/8	0.392816	0.999986	0.363962	0.923769	-2.46657	2.3048	MCTS1
negative regulation of anoikis (GO:2000811)	2/16	0.251657	0.999986	0.219862	0.923769	-1.66728	2.30032	SRC;CEACAM5
positive regulation of epithelial cell apoptotic process (GO:1904037)	2/17	0.274613	0.999986	0.238277	0.923769	-1.77497	2.29395	SFRP4;THBS1
negative regulation of stress fiber assembly (GO:0051497)	2/18	0.297529	0.999986	0.256763	0.923769	-1.88986	2.29097	MYOC;ARHGAP28
positive regulation of macrophage derived foam cell differentiation (GO:0010744)	2/17	0.274613	0.999986	0.238277	0.923769	-1.77256	2.29084	MAPK9;AGT
negative regulation of alpha-beta T cell activation (GO:0046636)	1/8	0.392816	0.999986	0.363962	0.923769	-2.45155	2.29076	GLI3
regulation of alpha-beta T cell differentiation (GO:0046637)	1/8	0.392816	0.999986	0.363962	0.923769	-2.45095	2.2902	GLI3
cellular divalent inorganic anion homeostasis (GO:0072501)	1/8	0.392816	0.999986	0.363962	0.923769	-2.44688	2.2864	ENPP1
negative regulation of membrane potential (GO:0045837)	1/7	0.353736	0.999986	0.331157	0.923769	-2.19993	2.28618	HEBP2
spermine metabolic process (GO:0008215)	1/7	0.353736	0.999986	0.331157	0.923769	-2.1994	2.28562	SATL1
negative regulation of neuron projection regeneration (GO:0070571)	1/9	0.429535	0.999986	0.39516	0.923769	-2.70044	2.28201	THY1
muscle tissue development (GO:0060537)	1/7	0.353736	0.999986	0.331157	0.923769	-2.19352	2.27951	BMP4
chondrocyte development (GO:0002063)	1/7	0.353736	0.999986	0.331157	0.923769	-2.19326	2.27924	SULF1
positive regulation of leukocyte activation (GO:0002696)	2/17	0.274613	0.999986	0.238277	0.923769	-1.75992	2.27451	THBS1;NECTIN2
regulation of dopamine secretion (GO:0014059)	2/17	0.274613	0.999986	0.238277	0.923769	-1.75523	2.26844	OR56A4;DRD3
purine ribonucleotide transport (GO:0015868)	1/8	0.392816	0.999986	0.363962	0.923769	-2.41985	2.26114	SLC35B2
regulation of NAD(P)H oxidase activity (GO:0033860)	1/7	0.353736	0.999986	0.331157	0.923769	-2.17258	2.25775	AGT
[truncated: 3,360 more rows]

## Sheet: Servant.enrichment.down
Term	Overlap	P.value	Adjusted.P.value	Old.P.value	Old.Adjusted.P.value	Z.score	Combined.Score	Genes
[truncated: 4,532 more rows]

[truncated: 6 more sheets: Sjostrom.enrichment, Sjostrom.enrichment.up, Sjostrom.enrichment.down, TCC.enrichment, TCC.enrichment.up, TCC.enrichment.down]
